# Supplementary material for: Tuning DO:DM Ratios Modulates MHC Class II Immunopeptidomes
Source: Mol Cell Proteomics. 2022 Jan 25;21(3):100204. doi: 10.1016/j.mcpro.2022.100204 (PMC10329146; doi:10.1016/j.mcpro.2022.100204)
Supplement: Supplemental Dataset S1 [file mmc2.xlsx]

## Sheet: Supp_Dataset1_TMT_protein
ID order	Accession	Description	Gene Name	Modifications	Exp. q-value: Combined	Sum PEP Score	Coverage [%]	# Peptides	# PSMs	T2_set1_rep1	T2_set1_rep2	T2_set1_rep3	DR4_set1_rep1	DR4_set1_rep2	DR4_set1_rep3	DR4DM_set1_rep1	DR4DM_set1_rep2	DR4DM_set1_rep3	DR4DMDO+++_set2_rep1	DR4DMDO+++_set2_rep2	DR4DMDO+++_set2_rep3	DR4DMDO++_set2_rep1	DR4DMDO++_set2_rep2	DR4DMDO++_set2_rep3	DR4DMDO+_set2_rep1	DR4DMDO+_set2_rep2	DR4DMDO+_set2_rep3	T2_set3_rep1	T2_set3_rep2	T2_set3_rep3	DR4DMDO+++_set3_rep1	DR4DMDO+++_set3_rep2	DR4DMDO+++_set3_3	DOKO_set3_rep1	DOKO_set3_rep2	DOKO_set3_rep3
1	B2ZZ89	Epididymis luminal protein 102 OS=Homo sapiens GN=SPTBN1 PE=2 SV=1	SPTBN1	Phospho [S2102(100); S2138(100); S2165(84.5); S2169(92.7); T2320(100); S2341(99.3)]	0	1236.59	71	154	1466	112.1	107.9	110.7	97.3	104.9	103.1	86.8	88.6	87.2	101.2	100.7	102.5	99.3	100.3	99.2	87.4	88.8	86.4	123	125.7	129.2	111.8	115.8	110.4	118.6	124.3	120.2
2	Q15149	Plectin OS=Homo sapiens GN=PLEC PE=1 SV=3	PLEC	Phospho [S4386(85)]	0	1220.22	57	258	1114	82.6	75.9	64.9	103.1	153.2	149.3	76.1	78.7	57	136.6	146.3	149.2	87.2	93.5	101.5	78.3	64.4	73.9	96	89.1	94.1	169	156.1	161.3	142.3	137.1	142.9
3	Q14204	Cytoplasmic dynein 1 heavy chain 1 OS=Homo sapiens GN=DYNC1H1 PE=1 SV=5	DYNC1H1		0	1195.51	52	213	1153	106.8	96.6	96.1	117.1	114.4	117.1	99.2	106.3	97.9	78.5	76.3	76.2	97.3	94.4	97.2	109.8	109.2	110	84.4	91.4	83.5	64.1	68.3	61.6	61.7	64	63.9
4	A0A0D9SGF6	Spectrin alpha chain, non-erythrocytic 1 OS=Homo sapiens GN=SPTAN1 PE=1 SV=1	SPTAN1	Phospho [S1031(90.2)]	0	1174.71	73	165	1333	100.6	88.2	98.4	101.2	110.7	106.4	88.4	93.5	99.7	119.6	113.4	112.6	93.7	102.8	105.2	93	94.9	97.5	104.6	101.7	103.5	102.4	109.4	103.1	118.6	113.1	122.7
5	P35579	Myosin-9 OS=Homo sapiens GN=MYH9 PE=1 SV=4	MYH9	Phospho [S1943(100)]	0	1172.68	62	137	1676	146	131.4	129.3	93.6	103.3	103.2	85.3	97.5	87	101.6	104.9	106.3	93.4	92	96.4	88.1	86.4	89.1	142.5	140.1	133.1	85.6	94.8	94.3	97.1	91.8	97.7
6	Q13813	Spectrin alpha chain, non-erythrocytic 1 OS=Homo sapiens GN=SPTAN1 PE=1 SV=3	SPTAN1	Phospho [S1031(90.2)]	0	1172.28	74	165	1341	NaN	NaN	NaN	NaN	NaN	NaN	NaN	NaN	NaN	89.5	126.4	127.3	103.4	134.5	131	141.1	101.4	79.6	102.1	108.3	111	98.8	107.1	104.5	78.2	97	95.2
7	P78527	DNA-dependent protein kinase catalytic subunit OS=Homo sapiens GN=PRKDC PE=1 SV=3	PRKDC		0	1146.52	49	186	1361	105.1	100.6	98.3	106.6	107.6	102.8	111.2	110.1	99.5	97.4	96	98.7	92.2	96.3	95.9	95.1	94.3	94.4	122.7	118.9	135.3	141.8	127.5	124.8	142	158.4	147.3
8	H3BQK9	Microtubule-actin cross-linking factor 1, isoforms 1/2/3/5 OS=Homo sapiens GN=MACF1 PE=1 SV=1	MACF1	Phospho [S4553(100); S7534(98.3)]	0	1095.12	37	233	778	113.9	94.4	98.7	94.9	97.2	100.6	89.3	88.8	83.2	87.8	87.3	87.8	79	85.3	84.6	74.9	82.9	89.5	113.5	117.3	120	103.4	105.1	87.9	122.7	139.7	128.6
9	Q9Y490	Talin-1 OS=Homo sapiens GN=TLN1 PE=1 SV=3	TLN1		0	1065.76	74	145	1249	90.6	83.3	78.3	97.1	106.4	103	82.2	93.8	89.3	127.7	125.3	127	111.1	108.6	108.1	91	86.9	96.8	79.4	85	72.2	93.7	105.4	101.7	102.5	94.4	103.3
10	P21333	Filamin-A OS=Homo sapiens GN=FLNA PE=1 SV=4	FLNA	Phospho [S2152(100)]	0	918.102	65	130	1056	127.6	132.3	120.2	89.1	143.5	139.3	40	42.9	29.7	179.8	182.6	182.5	95.5	92	87.1	50	37.7	38.1	111.5	111.1	99.8	113	121.1	121.2	118.1	112.2	115.6
11	H0Y390	Microtubule-actin cross-linking factor 1, isoforms 1/2/3/5 (Fragment) OS=Homo sapiens GN=MACF1 PE=1 SV=1	MACF1	Phospho [S1567(100); S4376(98.3)]	0	854.918	48	176	623	NaN	NaN	NaN	NaN	NaN	NaN	NaN	NaN	NaN	101.7	98.1	83.3	93.6	81.9	93.7	94.2	72.5	95.8	NaN	NaN	NaN	NaN	NaN	NaN	NaN	NaN	NaN
12	P46013	Antigen KI-67 OS=Homo sapiens GN=MKI67 PE=1 SV=2	MKI67	Phospho [S357(100); S1131(100); S2828(92.5)]	0	789.892	58	144	698	122.4	125.8	111	94.5	78.5	79.3	105.5	92.6	71.7	81.2	80.1	77.4	103.2	101.1	97.3	141.9	125	119.9	127.3	127.8	148.9	109.4	92.2	105.5	113.1	124.1	103.1
13	P49327	Fatty acid synthase OS=Homo sapiens GN=FASN PE=1 SV=3	FASN	Phospho [T2204(100)]	0	777.281	56	111	979	123.3	117.9	110.3	107.5	83	85.8	102.6	103.9	89.6	90.9	86.6	84.5	106.8	99.5	86.6	123.7	109.4	113.8	96.9	108.9	108.7	76.9	80.4	76.9	75.9	80.2	77.1
14	E1NZA1	Peroxisome proliferator activated receptor interacting complex protein OS=Homo sapiens GN=PRIC295 PE=2 SV=1	PRIC295		0	750.177	54	129	769	87.9	83.9	89.2	123.6	111.4	110.6	121.5	125.8	121.8	99.9	95	96	86.3	87.6	93.2	97.3	97.2	102.3	74.3	77.3	81.6	90.4	99.4	85.4	87	87.5	88.4
15	P49792	E3 SUMO-protein ligase RanBP2 OS=Homo sapiens GN=RANBP2 PE=1 SV=2	RANBP2	Phospho [S2900(100)]	0	724.114	54	138	655	113.2	108.2	104.1	100.1	103.1	109.1	102.5	104	83.7	95.6	94.6	100.4	99.1	102.2	98.5	101.7	104	94.8	132.8	127.5	139.3	135.4	125.4	130.9	130.5	151.7	135.7
16	Q5T4S7	E3 ubiquitin-protein ligase UBR4 OS=Homo sapiens GN=UBR4 PE=1 SV=1	UBR4	Phospho [T2724(92.6)]	0	676.853	33	141	548	107.6	98.7	97.6	101.7	108.5	108.9	98.4	108.9	91.3	94	101.1	94.9	94.5	96.2	102.4	97.5	100.1	96.4	91.7	97.3	87.7	83.9	88.1	97	85.8	83	89.9
17	P12270	Nucleoprotein TPR OS=Homo sapiens GN=TPR PE=1 SV=3	TPR		0	614.577	47	108	631	108.4	106.6	105.4	108.2	105.9	104.7	109.5	110.2	99.1	85.9	93.1	91	89	92.6	90.4	93.6	89.8	88.4	140.8	133.3	158	130.4	118.4	121.2	128.1	141.3	130.3
18	E5KNY5	Leucine-rich PPR-motif containing OS=Homo sapiens GN=LRPPRC PE=4 SV=1	LRPPRC		0	607.45	69	84	724	100.9	124.2	112.5	68.3	88.4	93.2	89.2	65.6	102.5	97.4	105	98	115.9	104	115.1	99	106.9	109.4	125.3	126.7	140.6	118.6	121.5	114.8	127.6	133.5	132.1
19	Q9NU22	Midasin OS=Homo sapiens GN=MDN1 PE=1 SV=2	MDN1	Phospho [S4538(100); S4752(82)]	0	601.542	30	135	436	95	104.2	98.1	129	112	115.1	130.6	122.3	109.2	73.3	80.2	79.7	83.9	85.8	91.9	109.9	98.5	97.7	95.7	111.1	112.1	102	100.5	92.4	104	106.4	99.7
20	Q6P2Q9	Pre-mRNA-processing-splicing factor 8 OS=Homo sapiens GN=PRPF8 PE=1 SV=2	PRPF8		0	599.153	51	104	641	102.1	111.3	103.3	112.7	109.5	109.2	100.6	102.7	98.3	91.3	92	92.5	95.1	96.6	98.6	94.8	98.7	97.8	124.6	125	126.3	125.6	114.1	114.6	121.2	132.4	123.4
21	Q4LE64	NUMA1 variant protein (Fragment) OS=Homo sapiens GN=NUMA1 variant protein PE=2 SV=1	NUMA1 variant protein	Phospho [S1763(100); S1859(99.2)]	0	598.605	58	104	614	109.7	98.2	96.3	99.1	102.4	100.9	91.8	89.2	79	115.5	122	125.1	100.8	109	106.1	64.3	65.3	66.1	140.9	137.2	162.6	176.2	149.4	157.6	165.3	179.2	176.6
23	P27708	CAD protein OS=Homo sapiens GN=CAD PE=1 SV=3	CAD	Phospho [S1859(100)]	0	596.657	54	89	617	116.7	118.8	116	113.2	99.4	101	97	100.8	93.4	91.7	94.5	90.7	99.3	98.1	99	107	98.8	100.3	112.6	112.6	105.5	79.9	81.9	80.7	84.4	83.7	83.4
24	A0A087WVQ6	Clathrin heavy chain OS=Homo sapiens GN=CLTC PE=1 SV=1	CLTC		0	588.798	58	79	729	98	93.1	94.6	106.9	100.5	100.9	103	107.5	95.2	107.7	102.5	103.7	103.8	105	98.7	94.8	96.8	96.1	100.7	96.2	105.5	106.2	106.6	104.6	105.3	102.2	105.8
25	Q09666	Neuroblast differentiation-associated protein AHNAK OS=Homo sapiens GN=AHNAK PE=1 SV=2	AHNAK	Phospho [S5841(100)]	0	588.765	48	131	364	142.8	105.7	131.7	78.3	235.8	242.4	42	30.9	22.3	185.6	182.2	181.9	59.3	46.5	63	36.2	25	22.6	126.2	114.1	116.6	106.7	124.7	105.2	90.3	122.9	95.5
26	A0A024R9W5	HECT, UBA and WWE domain containing 1, isoform CRA_b OS=Homo sapiens GN=HUWE1 PE=4 SV=1	HUWE1	Phospho [S1084(100); S1395(100); S1907(100)]	0	572.961	32	110	485	102	89.2	93	109.1	101.9	110.7	118.3	120.9	113.2	100.4	96.7	95.9	92.5	97.8	95.6	94.1	98.7	92.3	106.2	101.4	88	89.6	100.1	103.5	110.1	102.2	104.9
27	P46940	Ras GTPase-activating-like protein IQGAP1 OS=Homo sapiens GN=IQGAP1 PE=1 SV=1	IQGAP1		0	565.035	62	83	642	100.3	92.4	96.5	103.2	111.5	110.9	97.4	100.2	99.8	103.1	99.4	98.8	90	90.2	100.1	102.2	102.2	104.8	88.4	94.4	90.9	96.5	98.5	89.2	90.1	96.6	91.8
28	P08238	Heat shock protein HSP 90-beta OS=Homo sapiens GN=HSP90AB1 PE=1 SV=4	HSP90AB1	Phospho [S226(100); S255(100)]	0	557.867	69	54	1470	112.8	109.1	113.3	120.4	106.1	107.9	113	115.7	108.9	97.7	95.8	94	93	80.5	83.7	88.4	84.3	84	101	109.5	106.4	82.7	85.1	82.4	77.5	74.5	80.9
29	P07900	Heat shock protein HSP 90-alpha OS=Homo sapiens GN=HSP90AA1 PE=1 SV=5	HSP90AA1	Phospho [S231(100); S263(100)]	0	555.087	68	55	1522	89	87.1	86.3	101.7	91.2	89.6	101.3	105.1	99	112.4	110.1	108.2	112.5	100.5	101.3	122.2	118	116.1	81.8	81.7	88	92.6	94	93.8	88.5	86.5	89.3
30	O75643	U5 small nuclear ribonucleoprotein 200 kDa helicase OS=Homo sapiens GN=SNRNP200 PE=1 SV=2	SNRNP200	Phospho [S225(100)]	0	554.324	44	84	584	105.1	106.7	108.2	112.6	106.5	107.9	106.4	107.4	99.6	90.3	92.5	93	95.3	97.2	97.7	97.5	101.8	94.4	117	113	134.5	125.4	115	109.6	122.9	133.2	126.8
31	P07814	Bifunctional glutamate/proline--tRNA ligase OS=Homo sapiens GN=EPRS PE=1 SV=5	EPRS	Phospho [S886(93.9)]	0	546.536	55	78	613	100.3	96	109.8	105	93.7	92.7	102.5	103.2	102.2	101.8	103.2	102	99.2	99.3	110.3	103.8	98.3	96	81.6	87.4	83.2	85	91.5	85	79.7	78.5	81.3
32	P10809	60 kDa heat shock protein, mitochondrial OS=Homo sapiens GN=HSPD1 PE=1 SV=2	HSPD1		0	533.809	82	48	1443	84.9	98.8	92.5	74	94.8	96.3	86.5	67	104.3	110.1	111.6	107	115.4	114.3	113.9	111.1	118.5	121.3	99.6	80.6	115.6	104.9	106.7	102	109.7	108	117
33	O75369	Filamin-B OS=Homo sapiens GN=FLNB PE=1 SV=2	FLNB		0	525.168	51	98	414	150.6	114.8	120.3	90.3	66.9	73.7	92.5	110.8	95.1	81.8	81.5	79.9	87.6	109.8	106.4	111.5	66.6	92.1	103.3	105.6	98.1	92.9	85.4	95	104.3	92.3	100.6
34	A0A0C4DGG9	Chromodomain-helicase-DNA-binding protein 4 OS=Homo sapiens GN=CHD4 PE=1 SV=1	CHD4	Phospho [S425(100); S1560(91.3)]	0	514.458	50	86	509	90	95.9	94.6	108.3	100.1	99	101.4	97.2	97.8	101.1	99.4	97	102.5	103.7	99	96.3	102.5	91.5	121.5	118	135.2	131	122.4	111.6	124.8	144.5	124.9
35	A0A0A0MTR7	E3 ubiquitin-protein ligase RNF213 OS=Homo sapiens GN=RNF213 PE=1 SV=1	RNF213		0	511.573	29	130	338	94.8	107.8	107.2	100.7	115.4	114.8	106.1	97.7	101.1	105.4	108.9	105.1	93.6	87.8	81.5	73.8	97.7	88.8	136.6	146.6	131.7	85.2	103.4	94.6	129.6	116.2	124.2
37	Q5UIP0	Telomere-associated protein RIF1 OS=Homo sapiens GN=RIF1 PE=1 SV=2	RIF1	Phospho [T1161(91.5); S1688(100); S2144(100)]	0	469.964	43	88	326	100.6	117.9	96.9	95	77.9	83.4	115.5	95.9	93.3	120	117	116.8	113.9	112.4	97.9	104.7	112.9	107	159	143.4	169.4	157.8	137.6	158.1	146.4	183.2	153.1
38	O43707	Alpha-actinin-4 OS=Homo sapiens GN=ACTN4 PE=1 SV=2	ACTN4		0	468.139	65	55	558	99.6	89.2	97.1	95.6	107.9	108.2	92.4	92.6	97.1	107.1	107.4	105.1	96.4	95.2	113.9	94.2	99.9	92.3	78	79.4	74.2	83	90.4	87.4	81.3	83.4	82.4
40	P34932	Heat shock 70 kDa protein 4 OS=Homo sapiens GN=HSPA4 PE=1 SV=4	HSPA4		0	465.697	73	54	566	100.7	94.3	94.6	99.1	91.2	92	95.2	97	89.1	99.5	97.8	99.4	99.9	105.1	102.3	100.5	84.1	90.5	94	95.1	86.3	89.5	94.5	94.6	94.1	90.6	90
41	P13639	Elongation factor 2 OS=Homo sapiens GN=EEF2 PE=1 SV=4	EEF2		0	458.797	71	54	843	104.7	109.4	111.7	112.6	103.5	99.3	101.4	105.3	97.4	98.5	95.2	97.6	114	104.3	95.9	106.9	115.3	101.5	92.9	100	91.5	76.1	84	78.8	76.1	72.8	77.7
42	V9HW80	Epididymis luminal protein 220 OS=Homo sapiens GN=HEL-S-70 PE=2 SV=1	HEL-S-70		0	454.809	77	54	545	84.3	80.1	83.7	101.7	96.2	92.7	95.6	104.4	105.1	120.9	111.5	117	107.3	107.7	103.7	92.4	105.4	100.4	84.2	78.3	82.8	102.6	103.4	95.2	88.9	92.6	98.7
43	Q14008	Cytoskeleton-associated protein 5 OS=Homo sapiens GN=CKAP5 PE=1 SV=3	CKAP5		0	451.195	46	87	395	118.1	113.9	107.3	110	97.6	95.6	106	110.4	101.1	78.3	81	78	87	93	87.9	106.5	98.5	101.7	102.6	108.7	92.7	76.5	79.5	88.3	78.7	84.5	83.6
44	E7EUU4	Eukaryotic translation initiation factor 4 gamma 1 OS=Homo sapiens GN=EIF4G1 PE=1 SV=1	EIF4G1	Phospho [S1192(100)]	0	448.606	46	68	503	NaN	NaN	NaN	NaN	NaN	NaN	NaN	NaN	NaN	93.8	104.9	107.1	102.3	107.3	76.2	67.6	102.1	95.7	105.9	91.1	78.8	89.3	75.6	81.9	74.6	98.5	88.4
45	Q4LE58	EIF4G1 variant protein (Fragment) OS=Homo sapiens GN=EIF4G1 variant protein PE=2 SV=1	EIF4G1 variant protein	Phospho [S1256(100)]	0	448.092	44	68	497	96.9	97.8	94.1	103	104.4	102	105.6	104.9	92	101.1	100.7	101	100	90.5	93.2	104.1	104.9	103.8	65.6	67.6	59.5	68.7	71.3	81.2	80.3	99.5	91.2
46	Q86VX4	Structural maintenance of chromosomes protein OS=Homo sapiens GN=SMC3 PE=2 SV=1	SMC3	Phospho [S1067(99.9)]	0	444.878	55	72	430	98.8	99.4	103.2	94.8	91.2	90.3	103.6	104.8	96.1	81.9	83.5	83.8	94.9	100.5	108.5	111.2	112.9	101.8	133.1	127.9	135.7	125.4	106.8	115.1	124.8	133.6	128
47	O75533	Splicing factor 3B subunit 1 OS=Homo sapiens GN=SF3B1 PE=1 SV=3	SF3B1	Phospho [T244(100)]	0	439.355	58	60	458	98	100.3	97.7	104.7	95.5	96.7	101.5	108.4	95.8	96.8	90	94.6	95.5	100.4	102.1	106.9	98.1	96.4	114.6	113	116.2	130.1	114.6	120.5	114	128.1	117.6
48	P09874	Poly [ADP-ribose] polymerase 1 OS=Homo sapiens GN=PARP1 PE=1 SV=4	PARP1		0	427.98	61	60	545	93.1	92.5	93.7	101.9	94.8	94.2	108	108.4	109.9	102.2	100.6	103.4	102.1	110	105.8	109	107.6	106.4	102.8	111.1	118	133.6	117.3	126.7	135.6	122.3	123
49	Q14683	Structural maintenance of chromosomes protein 1A OS=Homo sapiens GN=SMC1A PE=1 SV=2	SMC1A		0	427.644	60	79	416	99.8	95.3	102.9	99.4	92.5	92	108.8	107.7	104.6	86.6	92.9	91.5	91.4	105.4	107.5	102.8	99.3	105.9	128	119.1	139.3	121.9	105.5	110.4	113	129	117.3
51	P14618	Pyruvate kinase PKM OS=Homo sapiens GN=PKM PE=1 SV=4	PKM	Phospho [S37(92.6)]	0	418.662	76	42	1212	100.2	87.7	93.6	95.5	102.6	100.9	101.8	107.1	107.1	112.6	108.5	109.2	103.1	103.9	105.8	99.3	100.4	104.4	82.6	78.5	80.4	81.8	91	82.7	81.8	80.6	84.8
52	A0A024RDT4	Lymphocyte cytosolic protein 1 (L-plastin), isoform CRA_a OS=Homo sapiens GN=LCP1 PE=4 SV=1	LCP1	Phospho [S5(100); S257(100)]	0	417.894	75	43	1078	112.2	100	107.3	96.2	91.5	93.5	92.4	95.6	105.1	104.3	98.5	99.2	108	112.9	111.2	90.2	94.6	96.7	89.4	91.2	92.9	64.2	67.9	59.8	62.4	63.8	69
53	P14625	Endoplasmin OS=Homo sapiens GN=HSP90B1 PE=1 SV=1	HSP90B1		0	415.255	59	55	785	79.5	78.3	77.9	119.8	112.1	108.4	118.1	125.5	118.6	118.4	112.3	118.5	101.3	96.1	94.1	95.5	96.4	105.1	80.3	83	83	144.1	129.8	159.7	112.8	95	105.4
54	Q12802	A-kinase anchor protein 13 OS=Homo sapiens GN=AKAP13 PE=1 SV=2	AKAP13	Phospho [S345(99.6); S650(99.5); S1602(83.8); S1876(100); S2402(78.2)]	0	409.788	42	79	296	101.6	91.7	98.1	94.5	115	105.4	104.5	93.1	95.3	115.3	126.3	116.5	83.4	94.4	103.4	97.5	96.1	98.6	89.1	92.5	91.9	110.4	115.7	102.1	108.8	101.1	109.8
55	Q92608	Dedicator of cytokinesis protein 2 OS=Homo sapiens GN=DOCK2 PE=1 SV=2	DOCK2	Phospho [S1685(99.5)]	0	408.373	42	69	376	94.5	84	91.4	100.8	95.7	97.3	95.7	96.2	99.3	107.2	101.6	106.7	96.3	113.2	109.5	99.9	104	107.2	83.2	79.1	87.5	93.7	100	85.7	92.6	90.5	99.8
56	E9PEB9	Dystonin OS=Homo sapiens GN=DST PE=1 SV=3	DST		0	407.756	21	101	209	88.1	74.1	79.4	134.7	156.5	156.3	126.9	139.4	125.7	90.3	93.2	90.2	85	71.4	86.5	85.8	101.9	96.1	119.7	88	86.8	102.6	94	101.1	99.6	90.8	107.2
57	A0A024RDS1	Heat shock 105kDa/110kDa protein 1, isoform CRA_c OS=Homo sapiens GN=HSPH1 PE=3 SV=1	HSPH1		0	401.928	64	49	512	78.8	81.4	76	99.4	93.5	89.9	99.2	100.3	92.8	104.6	104.6	102.3	126.7	102.6	111.8	128.1	114.5	119.5	58.5	63.7	61.5	79.4	77.8	80.3	70.3	75.8	72.5
58	Q86UP2	Kinectin OS=Homo sapiens GN=KTN1 PE=1 SV=1	KTN1	Phospho [S75(92.6); T153(100)]	0	400.748	58	73	354	103.9	94.3	102.4	107.9	89.9	93.2	103.4	107.4	106.5	96.6	94	95.8	107.3	100.2	97.5	95.4	98.6	104.8	96.6	101.5	97.7	91.5	88.8	93.1	91.3	97.1	95
59	J9R021	Eukaryotic translation initiation factor 3 subunit A OS=Homo sapiens GN=eIF3a PE=2 SV=1	eIF3a		0	393.919	53	77	475	109.6	102.9	102.5	105.2	99.8	98.2	105.5	110.5	97.8	85.8	88.8	88.1	96.1	91.1	93.2	100.6	93	95.4	89.1	98.2	89.1	77.8	80.2	74.9	74.3	79.4	75.7
60	O75592	E3 ubiquitin-protein ligase MYCBP2 OS=Homo sapiens GN=MYCBP2 PE=1 SV=3	MYCBP2	Phospho [S2774(100); S2801(99.2); S2873(88.1)]	0	392.077	26	96	269	106.9	94.4	103.5	107.8	105.3	104.8	106.5	115.2	102	68.5	70.8	69.9	101.1	102.9	111.1	112	108.3	110	116.3	143.1	114.2	102.1	103	99.7	114.1	97	98.5
61	V9HW22	Epididymis luminal protein 33 OS=Homo sapiens GN=HEL-S-72p PE=2 SV=1	HEL-S-72p		0	391.508	74	45	1047	107.2	109.4	101.1	108.3	111.3	106.4	103.1	100.6	92.8	105.2	101.2	106.5	105.9	88.2	84.8	104.7	103.3	100.5	99.5	97.4	96	82.3	84.6	91.5	78.5	84.3	76.8
62	V9HW29	Kinesin-like protein OS=Homo sapiens GN=HEL-S-61 PE=2 SV=1	HEL-S-61		0	388.48	68	59	369	85.4	87.2	82.1	103.6	96.7	102.3	90.7	97.5	95.6	118.5	118.1	112.8	101.2	104.5	105.9	92.4	93.1	92.2	91.3	91.4	85.8	97.7	111.3	106.1	106.5	96.8	103.5
63	Q08211	ATP-dependent RNA helicase A OS=Homo sapiens GN=DHX9 PE=1 SV=4	DHX9		0	386.768	54	58	478	93.3	105.5	94	102.3	95.5	98.7	106.4	102.5	96	100.5	96.4	98.5	108.4	101.6	95.1	106.5	107.2	101.6	143.2	138.2	187.9	151.8	124.4	122.2	136.6	164.5	145.7
64	B2R7C5	DNA helicase OS=Homo sapiens PE=2 SV=1	2 SV	Phospho [S672(100); T674(100); S711(100); T713(100); T722(100)]	0	386.596	68	51	477	98.6	104.7	111.2	87.5	78.1	82.6	115.6	100.7	102.8	88.6	92.7	90.5	102.1	92.4	104.5	120.1	118.9	108.8	113.5	110.2	117.8	137.2	133.2	119.4	107.5	124.6	108
65	Q709C8	Vacuolar protein sorting-associated protein 13C OS=Homo sapiens GN=VPS13C PE=1 SV=1	VPS13C	Phospho [S3348(96.8)]	0	385.416	31	94	246	95	90.8	99.7	107.7	101.5	108.2	101.7	98.5	91.5	108.4	107.7	108.9	92.1	95.4	98	92.9	100.3	103.1	82.5	73.7	80.3	76.9	100	81.4	95.2	78.6	93.5
66	Q14789	Golgin subfamily B member 1 OS=Homo sapiens GN=GOLGB1 PE=1 SV=2	GOLGB1		0	384.93	36	97	221	95.2	86.5	90.2	102.3	96.6	98.6	94.5	105.5	93.8	96.9	100.6	102.8	103.5	96.3	109.6	94.7	95	109.3	128.9	100.6	106	131	142.7	141.7	135.5	154.9	138.9
67	A0A024R5Z9	Pyruvate kinase OS=Homo sapiens GN=PKM2 PE=3 SV=1	PKM2	Phospho [S37(92.6)]	0	384.089	73	40	1063	108.1	103.1	75.4	114.3	132.1	121.5	59.4	78	85.6	115.4	98.4	99.8	110	92.9	94.6	70.4	87.7	88.7	84.2	78.2	72.3	92.8	116.6	94.6	110.4	101.7	109.6
68	A0A140VK53	Testicular secretory protein Li 53 OS=Homo sapiens PE=2 SV=1	2 SV	Phospho [S377(99.9); T866(92.5); S875(93.4); S894(91.6); S952(100); S954(99.9); S992(99.3); S994(99.3); T1003(100); S1064(92.5); S1083(95.9); S1320(85.6); S1404(99.4); S1499(100); S1501(100); S1502(100); S1691(98.7); S1694(92.9); S1818(99.2); S1822(92); S1824(100); S2449(99.9); S2702(100)]	0	383.183	30	64	385	95.8	91.1	93.1	88.2	101.6	94.7	112.7	95.6	85.4	95.4	95.6	101.8	98.6	95.7	101.9	111.6	89	97	117.1	128.6	127.9	198.6	161.7	147.9	151.6	124.7	111.9
69	A0A024R7E3	DNA (cytosine-5)-methyltransferase OS=Homo sapiens GN=DNMT1 PE=3 SV=1	DNMT1	Phospho [S776(100)]	0	382.234	50	71	328	94.3	119.3	100.6	89.4	79.8	82	99.7	92.8	89.9	86.9	83.4	87.9	105.8	97.9	98.4	108.6	102.7	98.9	125.2	116.1	114.5	116	109.1	108.5	110.4	131	96.9
70	Q8N5A0	Eukaryotic translation initiation factor 5B OS=Homo sapiens GN=EIF5B PE=1 SV=1	EIF5B	Phospho [S113(100); S164(100); S214(100)]	0	382.128	47	61	367	98.1	101.1	99.8	107.9	101.6	99.7	95.1	93.8	86	105.4	109.1	105.7	96.7	90	91.1	94.7	101.4	92.7	88.1	87.5	83	78.5	87.1	85.2	70.7	85.3	77.7
71	P11388	DNA topoisomerase 2-alpha OS=Homo sapiens GN=TOP2A PE=1 SV=3	TOP2A	Phospho [S1106(100); S1247(100); T1397(96.9); S1525(100)]	0	381.904	52	73	453	117	126.6	103	98.7	80.8	87.8	102	97.6	84.6	80.8	78.7	80.3	111	109.1	93.9	120.3	120	111.3	161.8	163.6	201	130.4	110.8	115	130.8	160.5	136.1
72	A0A024R1A3	Testicular secretory protein Li 63 OS=Homo sapiens GN=UBE1 PE=2 SV=1	UBE1		0	377.138	63	53	544	95.9	83.9	88.9	98.9	93.9	93.7	103.7	106.2	102.7	104.2	103.3	102.4	99.5	103.9	108.6	104.4	99.5	107.1	85.3	81.7	80.4	88.2	95.1	83.9	88.5	87	95
73	E7EVA0	Microtubule-associated protein OS=Homo sapiens GN=MAP4 PE=1 SV=1	MAP4	Phospho [S641(99.9); S653(100); S2073(99.5); S2218(100)]	0	374.841	32	60	452	104.5	93.3	96.8	101	95.9	90.6	95.7	100.4	100.7	106.8	107.4	113	93	107.6	106.4	101.2	88.4	96.4	79.7	83	65.6	94.3	93.3	88.6	91.6	86.2	90.2
75	V9HWK2	Epididymis luminal protein 114 OS=Homo sapiens GN=HEL114 PE=2 SV=1	HEL114		0	372.232	63	67	357	72.5	70.7	72.6	74.6	70.1	70.3	97.3	103	101.6	106.2	111.1	109.7	111.8	111.7	110.8	113.3	105.3	116.8	49.2	56.3	45.7	88.9	95.7	86.9	92.2	95	97.5
78	Q9Y4L1	Hypoxia up-regulated protein 1 OS=Homo sapiens GN=HYOU1 PE=1 SV=1	HYOU1		0	361.61	59	47	394	93.2	88	92.5	127.7	108.4	107.9	108.7	117.8	121.3	109.4	111.3	108.4	88	88.6	83.9	82.1	83.3	92.8	92	86.3	84.2	118.3	114.5	124.1	90.3	87.2	93.3
79	Q9H583	HEAT repeat-containing protein 1 OS=Homo sapiens GN=HEATR1 PE=1 SV=3	HEATR1		0	361.409	37	68	308	98.7	105.2	109.7	110.1	94.8	96.6	110.9	108.1	101.2	89.9	86.4	86.7	91.4	89.2	89.9	107	102.5	99.2	153	135.6	181.1	123.3	117.7	109.8	113.4	152.8	131.8
80	A0A024RAC9	Zinc finger, UBR1 type 1, isoform CRA_c OS=Homo sapiens GN=ZUBR1 PE=4 SV=1	ZUBR1	Phospho [T142(92.6)]	0	360.231	34	74	280	80.8	86.4	82	81.5	78.6	70.5	75.6	69.1	72.8	96.4	96.9	90	93.4	78.6	113.8	145.4	126.1	177.7	61.8	76	62	74.9	79.6	65.8	70.6	48.8	66.1
81	P02545	Prelamin-A/C OS=Homo sapiens GN=LMNA PE=1 SV=1	LMNA	Phospho [S403(99.4); S404(98.5)]	0	358.756	69	51	631	98.4	98.2	99.5	79.1	127.7	123.7	59.6	59.7	53.1	149.3	144	145.9	137.8	131.6	113.9	71.7	58.4	64.3	142	135	154.1	169.4	151.2	141.5	168.3	170	165.6
82	Q4LE36	ACLY variant protein (Fragment) OS=Homo sapiens GN=ACLY variant protein PE=2 SV=1	ACLY variant protein		0	356.73	51	52	435	98.2	88.2	93	99.9	76	77.3	99.3	105.1	99.8	115.8	117.1	114.3	96	113.2	100.7	103.7	94.7	105.7	81	77.2	79.6	90.4	100.7	90.2	100.1	86.6	99.1
84	A0A024RDY0	RAN binding protein 5, isoform CRA_d OS=Homo sapiens GN=RANBP5 PE=4 SV=1	RANBP5	Phospho [S827(100)]	0	350.952	56	45	432	87.7	83.3	79.5	118.6	133.8	117	121.2	110.4	102.4	60.6	59.7	59.7	127.2	126.2	114.8	98.5	102.3	93.8	79.6	87.3	80	52.2	55.9	54.9	56.1	57.4	56.6
86	P78371	T-complex protein 1 subunit beta OS=Homo sapiens GN=CCT2 PE=1 SV=4	CCT2		0	349.017	77	35	486	88.8	84.2	85.8	112.3	133.7	113.9	133.9	112.6	108.7	101.7	98.1	100.1	100.9	95.7	88.3	99.2	96.7	93.7	87.5	86	92	85.8	87.8	86.8	82.6	81.5	86.6
87	P38646	Stress-70 protein, mitochondrial OS=Homo sapiens GN=HSPA9 PE=1 SV=2	HSPA9		0	348.786	63	43	642	97.3	121.5	108.2	70.9	97.2	99.8	83.5	65.3	102	96.7	97.5	96.1	112.3	109	105.2	115.1	108.4	117.6	111.8	106.2	114.8	88.9	84.8	88.4	100.8	95.9	99.7
88	Q9NR30	Nucleolar RNA helicase 2 OS=Homo sapiens GN=DDX21 PE=1 SV=5	DDX21	Phospho [S89(100); S121(100); S168(100); S171(100); S173(100)]	0	348.752	59	45	433	97.5	119.3	119.8	106	94.5	97.5	111.5	106.6	106.3	94.7	90.4	91.3	97.2	92	91	104.6	104.8	97.4	172.2	163.4	193.1	141.4	112.1	116.2	125	152.3	124.7
89	P11717	Cation-independent mannose-6-phosphate receptor OS=Homo sapiens GN=IGF2R PE=1 SV=3	IGF2R		0	345.322	39	75	264	95.9	101.6	121	122.3	152.7	156.4	105.9	92.3	92	90.4	92.3	95.5	106.3	90.7	119.5	107.2	90.7	78.7	135.7	121.7	113.2	133.9	124.8	128.8	142.5	123	123.2
90	P31939	Bifunctional purine biosynthesis protein PURH OS=Homo sapiens GN=ATIC PE=1 SV=3	ATIC		0	342.343	82	39	462	99.5	98.9	100.5	104.3	93.3	97.8	104.4	111.5	106.7	101.9	99.9	100.3	94.1	93.2	96.7	104.1	107.4	100.8	82.2	93.2	78.1	80.1	85.8	92.8	91.7	74.4	79.3
91	Q9Y520	Protein PRRC2C OS=Homo sapiens GN=PRRC2C PE=1 SV=4	PRRC2C	Phospho [S1246(88.7); S2694(99.3)]	0	342.257	30	74	297	92	100.3	96.7	96.3	95.5	95.5	102.9	105	90.2	96.5	95.8	100.8	103.4	93.2	94.8	100.9	102.3	99.7	89.1	97.9	82	95.7	103.3	111.6	103.4	97.2	96.1
92	P49588	Alanine--tRNA ligase, cytoplasmic OS=Homo sapiens GN=AARS PE=1 SV=2	AARS		0	339.86	56	46	395	105.9	88.5	107	99.2	83.9	86.9	107	106.6	112.5	85.5	87.4	85.4	76.4	93.6	113.3	98.5	103.2	95.7	103.9	103.6	94.4	80.6	92.3	85	84.7	83.5	91.7
93	A0A024R652	Methylenetetrahydrofolate dehydrogenase (NADP+ dependent) 1, methenyltetrahydrofolate cyclohydrolase, formyltetrahydrofolate synthetase, isoform CRA_a OS=Homo sapiens GN=MTHFD1 PE=3 SV=1	MTHFD1		0	338.223	62	50	417	118	116.7	117.8	89.9	79.9	79.4	83.5	87.6	88.8	98.7	93.7	94.4	104.5	103.9	104.8	99.8	111.7	103.8	106.2	107.2	96.1	78.7	90	86.4	88.8	90.1	91.4
94	V9HW37	Epididymis secretory protein Li 69 OS=Homo sapiens GN=HEL-S-69 PE=2 SV=1	HEL-S-69		0	338.212	76	37	468	97.7	85.7	91.8	118.6	120.4	114.5	126.5	122.1	111.7	92.2	94.5	99.8	104.8	95.6	91.2	107.9	102.7	98.3	81.6	89.1	80.6	78.5	86.7	96.9	86.8	83.4	84.8
95	P26038	Moesin OS=Homo sapiens GN=MSN PE=1 SV=3	MSN		0	337.878	66	48	523	88.2	77.7	88.7	100.9	112.1	108.4	113.4	110.8	123.7	109.9	107.6	107.7	90.1	94.9	104.8	91	98.8	94.4	71.9	72.4	64.9	71.2	80.4	80.8	74.3	69.7	75.4
96	Q9NYU2	UDP-glucose:glycoprotein glucosyltransferase 1 OS=Homo sapiens GN=UGGT1 PE=1 SV=3	UGGT1		0	337.5	48	57	302	82.7	83.5	86.2	105.2	89.7	88.9	103.6	106.6	109.4	99.4	98.1	99.7	94.7	92.7	102.3	100.7	96	105.8	94.5	91.1	88.8	125.2	129.2	128.3	116.9	109.8	115.1
97	O75475	PC4 and SFRS1-interacting protein OS=Homo sapiens GN=PSIP1 PE=1 SV=1	PSIP1	Phospho [S106(99.8); T122(100); S129(100); S273(90.3); S275(100)]	0	335.93	68	41	406	127.3	115.2	118.8	84.3	84.4	80.6	109	103.4	106	81.8	90.8	91.8	92.3	105.5	114.6	91	100.6	93.3	159.8	148.3	157.8	146.9	131.9	144.7	153.9	156	148.6
98	P53621	Coatomer subunit alpha OS=Homo sapiens GN=COPA PE=1 SV=2	COPA		0	335.855	63	62	337	76.3	67.7	69.7	117.3	104.8	105.2	106.4	109.1	104.6	102.1	103.4	102.6	106.4	102.4	105.1	109.1	111.1	114.3	59.9	63.8	53.6	78.8	87.7	75.6	70.2	69.2	69.3
99	Q15021	Condensin complex subunit 1 OS=Homo sapiens GN=NCAPD2 PE=1 SV=3	NCAPD2		0	335.603	51	57	288	106.9	111.1	107.3	106	92.1	88.3	110.7	99.4	94.4	90.4	90.5	83.6	102.4	102.1	101.2	111.6	115.2	97.7	111.1	101.6	99.8	90.8	96.9	86.7	80	101	79.5
100	Q15075	Early endosome antigen 1 OS=Homo sapiens GN=EEA1 PE=1 SV=2	EEA1		0	333.776	49	66	258	90.1	86.4	90.6	98.2	100.2	97.8	105.5	110.8	105.5	116.1	122.9	118.6	99.2	108.5	101.9	83.1	90.7	86.4	81.5	72.5	61.5	106.6	114.3	103.4	107.2	105.7	107.9
101	Q14690	Protein RRP5 homolog OS=Homo sapiens GN=PDCD11 PE=1 SV=3	PDCD11		0	333.547	40	67	328	103.8	114.4	112.3	105.3	106.1	105.6	103.2	110.8	95.2	96.5	103.8	99.9	100.6	95.2	92.6	104.5	101.5	97.9	167.3	156.2	176.8	151.3	125.8	137.9	140.9	166	147.2
103	Q13435	Splicing factor 3B subunit 2 OS=Homo sapiens GN=SF3B2 PE=1 SV=2	SF3B2	Phospho [S309(78)]	0	332.304	52	47	353	98	98.8	96.6	104.3	111.1	107.7	114.4	101	100.4	96.1	92.5	93.2	101.9	106.5	100.5	101.8	104.4	102.5	111.8	105.7	108.2	115.5	105.6	124.8	117.7	130.2	115.4
104	E9PCY5	DNA topoisomerase 2 (Fragment) OS=Homo sapiens GN=TOP2B PE=1 SV=1	TOP2B		0	331.616	53	60	338	99	91.3	95.1	92.2	87.3	84.3	104.3	111.8	120.2	109.3	104.3	102.2	94.8	110.7	104.6	107.7	91.6	108.5	123.1	123.7	144.4	141.3	128.4	127.3	139.2	139.6	141.1
105	O95757	Heat shock 70 kDa protein 4L OS=Homo sapiens GN=HSPA4L PE=1 SV=3	HSPA4L		0	329.431	67	46	334	87.9	85.3	84.9	97.8	72.8	76.7	99.5	111	112	96.3	96.8	92.1	116.7	104.8	102.8	124.6	115	123.5	70.7	83.1	80.2	93.8	105.4	96.4	94.5	77	82.7
107	P05023	Sodium/potassium-transporting ATPase subunit alpha-1 OS=Homo sapiens GN=ATP1A1 PE=1 SV=1	ATP1A1		0	329.11	51	47	382	85.4	73	88.4	87.3	77.5	91.7	79.4	87.9	101.2	99.4	99.4	91.3	114.6	84.3	103.9	129.3	119.5	147.1	94.2	94.3	95.2	114.6	121.6	128.5	110.7	116.2	114.1
108	Q59G75	Isoleucyl-tRNA synthetase, cytoplasmic variant (Fragment) OS=Homo sapiens PE=2 SV=1	2 SV		0	327.881	49	55	348	95.4	89.1	97.1	103.5	95.8	96.9	100.4	106.4	106.6	107.1	105.6	103.9	97.4	103.7	114.8	107.9	118.1	109.5	78.6	82.5	79.6	92.8	100.1	87.7	83.6	87.8	96.3
109	P53618	Coatomer subunit beta OS=Homo sapiens GN=COPB1 PE=1 SV=3	COPB1		0	327.204	52	45	296	100.2	98.5	95.2	131.4	126.8	125.3	120.1	125.7	116.6	94.3	90.2	92.1	90.6	90.6	88.8	95	92.7	93.4	88.9	84.9	95.2	84.4	86	80.8	73.9	82.9	82
110	P07476	Involucrin OS=Homo sapiens GN=IVL PE=1 SV=2	IVL		0	326.944	72	34	416	24.8	17.6	10.9	103.1	81.2	71.9	37	61.9	73	303.2	304.9	318.5	95.7	77.2	71.5	49.9	71.6	79.7	15.4	13.1	13.6	151.9	177.3	146.8	140	93.6	144.9
111	A5YKK6	CCR4-NOT transcription complex subunit 1 OS=Homo sapiens GN=CNOT1 PE=1 SV=2	CNOT1		0	325.345	36	71	247	96.7	84.6	86.5	104	100.8	106.5	109.2	108.4	101.6	92.9	100.4	96.1	95.2	91.2	96.6	96.2	91.2	92.7	97	104.6	88.3	94.7	92.9	102.3	108.2	108.2	94.5
112	P20700	Lamin-B1 OS=Homo sapiens GN=LMNB1 PE=1 SV=2	LMNB1	Phospho [S393(99.6)]	0	325.247	69	44	486	110.2	107.8	109.4	94.6	87.3	88.3	100.1	88.7	89.7	91.2	93.4	91.3	92.6	99.3	100.4	94.9	102.9	98.5	151	152	169.7	136.5	122.8	133.7	135.2	154.4	141.5
113	F8WA11	CLIP-associating protein 1 OS=Homo sapiens GN=CLASP1 PE=1 SV=2	CLASP1	Phospho [S600(96.1); S654(99.3); S1070(99.1); S1163(99.7)]	0	325.063	46	65	245	115.3	106	100.7	102.5	91.1	106.8	121.6	106.1	78.5	95.2	99.2	100.9	99.6	97	102	105.6	100.8	110.6	98.3	110.7	95.1	108.5	124.1	100.6	108.8	112.3	112.2
114	P29144	Tripeptidyl-peptidase 2 OS=Homo sapiens GN=TPP2 PE=1 SV=4	TPP2		0	325.027	57	57	293	78.1	77.7	81.9	111.3	101.1	104.6	103.4	105.2	102.2	54	53.1	53.7	131.3	116.3	124.7	116.2	125.6	116.5	88.4	88.2	84.2	47.7	56.2	50	50.5	54.4	56.1
115	Q9NTJ3	Structural maintenance of chromosomes protein 4 OS=Homo sapiens GN=SMC4 PE=1 SV=2	SMC4	Phospho [S41(99.8)]	0	325.001	45	60	285	107.3	110.5	110.5	105.2	93.4	91.7	99.1	97.5	87.9	88	85.7	89.9	116.7	102.5	109.9	122	118.9	110.1	100.5	98.3	96.5	90.5	90.8	94.7	86.1	97.2	83.3
116	A0A0S2Q0B1	AT-rich interactive domain-containing protein 1A OS=Homo sapiens GN=ARID1A PE=4 SV=1	ARID1A	Phospho [S696(99.9); S1184(99.1)]	0	324.334	37	55	237	120.6	103.4	109	95.7	94.8	97.9	108	100.8	91.3	96.1	90.7	98.3	112.5	101.7	100.2	102.9	103	105.5	153.3	126.9	148.5	132.8	115.8	120.7	130.2	153.4	129.3
117	Q8NFC6	Biorientation of chromosomes in cell division protein 1-like 1 OS=Homo sapiens GN=BOD1L1 PE=1 SV=2	BOD1L1	Phospho [S2986(100)]	0	323.86	33	77	214	87.4	88	95.3	88.8	84.1	84.3	85.3	86.2	92.7	79.6	84.2	90	105.6	96.8	111.7	110.9	94.8	104.2	119.2	107.8	116.8	113	112.9	118.9	123.7	121.9	114.8
118	P49321	Nuclear autoantigenic sperm protein OS=Homo sapiens GN=NASP PE=1 SV=2	NASP		0	323.306	82	48	368	110.2	116.1	111.3	97.4	99.6	92.5	101.7	95.4	92.9	83.4	78.9	79.4	113.3	113.2	96.9	106.4	102	98.1	121.2	112.5	109.7	81.5	76	75.9	75.2	85.1	73.3
119	A0A0S2Z377	Annexin (Fragment) OS=Homo sapiens GN=ANXA6 PE=2 SV=1	ANXA6		0	321.09	74	48	499	100.8	89.2	85.7	99.9	102.7	100.9	85.5	97	98.5	121.3	118.7	118.9	112.4	111.2	106.5	90.9	89.7	106.3	71.1	75.2	68.9	77.7	89.1	79.2	85.4	68.6	87.3
120	A0A0S2Z3L2	ATPase Ca++ transporting cardiac muscle slow twitch 2 isoform 1 (Fragment) OS=Homo sapiens GN=ATP2A2 PE=2 SV=1	ATP2A2		0	320.979	50	47	337	84.2	83.2	84.2	126.4	96	104.3	115.7	126.2	115.4	107.7	107.8	103.5	93.6	84.8	88.2	90	99.2	95.7	80.5	88.4	76.8	121.1	125.5	131.1	86.4	105.4	98.6
121	V9HW31	ATP synthase subunit beta OS=Homo sapiens GN=HEL-S-271 PE=2 SV=1	HEL-S-271		0	320.24	74	28	513	112.3	116.5	121.5	85.4	115.1	123.1	78	59.3	101.2	95.9	92.1	93.6	101.9	107.7	100.6	94	107.7	111	100.1	105.2	131.4	85.5	82.4	75.9	93.1	85.1	94.6
122	Q59HH3	Phosphoribosylglycinamide formyltransferase, phosphoribosylglycinamide synthetase, phosphoribosylaminoimidazole synthetase isoform 1 variant (Fragment) OS=Homo sapiens PE=2 SV=1	2 SV		0	319.756	59	46	377	105.7	103.7	107.7	107.9	93.2	95.1	102.3	101.6	100	107.8	108.5	102.5	90.9	92.4	99.5	95.8	100.9	90.6	89.6	96.5	89.2	86.7	94.7	86.9	79.9	79.5	78.1
123	Q99460	26S proteasome non-ATPase regulatory subunit 1 OS=Homo sapiens GN=PSMD1 PE=1 SV=2	PSMD1	Phospho [T273(98.9)]	0	313.64	55	42	324	114.7	95.9	103.9	101.1	123	107.4	110.9	110.1	87.7	104.4	100.8	97.1	97.8	95.4	100.1	100.6	105.1	102.2	92.4	94.3	98.7	93.4	100.2	84.9	90.2	96	91.2
124	E7EQR4	Ezrin OS=Homo sapiens GN=EZR PE=1 SV=3	EZR		0	313.08	60	47	412	92.7	86.7	87.1	123.7	126.1	122.4	140.3	140.4	153.5	86.2	81	80.1	83.4	96.5	82	89.3	99.8	97.9	99.4	90	92.8	72.2	76.1	71.5	75.5	70.4	72.3
125	Q12906	Interleukin enhancer-binding factor 3 OS=Homo sapiens GN=ILF3 PE=1 SV=3	ILF3	Phospho [T592(100)]	0	312.517	57	41	416	91.3	88.5	93.8	105	106.3	107.3	98.2	105.9	103.5	110.3	103.7	104	103.7	111.1	104	99.5	100.7	102.4	127.9	124.2	142.7	141.2	118	122.3	129.9	138.4	138.9
126	Q15029	116 kDa U5 small nuclear ribonucleoprotein component OS=Homo sapiens GN=EFTUD2 PE=1 SV=1	EFTUD2		0	311.814	69	49	297	94.6	106.6	103.9	116.3	108.4	104.3	99	99.1	102.3	108.9	109	105.7	106.2	111.3	104.5	103.6	105.9	99.8	131.3	132.4	144.8	134.9	122.2	108.1	125.4	140.3	137.1
127	Q16531	DNA damage-binding protein 1 OS=Homo sapiens GN=DDB1 PE=1 SV=1	DDB1		0	311.459	49	50	407	103.1	109	99.9	110.4	109.7	106.2	96	97.2	85.3	108.7	110.8	111.1	117.3	113.1	102	102.8	105.5	98.9	111.9	116.8	120.4	121.1	116.6	119.3	119.9	117.3	112.8
128	P49368	T-complex protein 1 subunit gamma OS=Homo sapiens GN=CCT3 PE=1 SV=4	CCT3	Acetyl [N-Term]	0	309.14	68	38	442	91.7	92.5	97.4	119.9	110.6	112.2	114.9	115.2	113.6	100.7	97	97.5	98.4	89.9	92.3	99.9	94.9	92.9	79.5	77.3	78.6	80.8	87.7	75.9	70.2	83.1	78.2
129	F4ZW66	NF110b OS=Homo sapiens PE=2 SV=1	2 SV	Phospho [T596(100)]	0	307.912	60	41	405	NaN	NaN	NaN	NaN	NaN	NaN	NaN	NaN	NaN	129.2	140.2	138.1	119.1	158.5	118.2	130	144.1	81	136.1	152.8	118	147.6	126.5	129	131.5	167.7	114.2
130	Q08378	Golgin subfamily A member 3 OS=Homo sapiens GN=GOLGA3 PE=1 SV=2	GOLGA3		0	306.729	52	63	216	78.4	90.7	84.9	99.6	94.6	91.1	107.5	113.9	128.8	95.5	91.4	102.6	98.3	92	96.4	93.2	84.6	111.2	74	86.5	69.6	96.9	97.9	84.9	85	85.2	86.7
131	P17987	T-complex protein 1 subunit alpha OS=Homo sapiens GN=TCP1 PE=1 SV=1	TCP1		0	306.682	71	30	350	94.7	102.9	95.9	125.7	123.8	114.6	118.2	124.5	113.8	102.2	100.4	99	97.7	97.1	90.7	95.1	92.5	96.1	95.2	95.3	102	84.6	88.9	77.4	75.4	94.2	84.5
132	P02769	Serum albumin OS=Bos taurus GN=ALB PE=1 SV=4	ALB		0	306.564	69	43	321	20.8	42.5	21.7	27.3	61.9	49.7	30.8	28.9	38.4	55.4	51.4	54.2	30.2	40.6	250.8	484.1	367.8	36.8	90	115.2	122	93.6	94.4	94.8	70.8	112	118.7
133	Q93009	Ubiquitin carboxyl-terminal hydrolase 7 OS=Homo sapiens GN=USP7 PE=1 SV=2	USP7	Phospho [S18(100)]	0	306.539	55	53	308	98.3	93.5	109	105.3	90.7	94.4	117.6	117.8	127.8	83.5	84.9	82.2	93.3	93.3	105.1	105.1	100.8	104.9	94.1	96	92.3	91.4	90	87.7	92.3	90.3	93.3
134	Q16891	MICOS complex subunit MIC60 OS=Homo sapiens GN=IMMT PE=1 SV=1	IMMT		0	306.114	64	47	327	84.7	99	82.4	63	83.7	87.1	75	60.1	80.5	102.9	103.7	106.5	129.7	127.3	116.3	105.9	94.4	117.2	99.5	110.9	115.2	111	109.9	104.8	120.4	122	131.5
135	Q9Y4G6	Talin-2 OS=Homo sapiens GN=TLN2 PE=1 SV=4	TLN2		0	305.668	34	72	241	98.4	86.8	95.6	51.9	55.6	58.2	89	79.9	68.6	86.1	80.5	84.3	98	115.4	136.1	139.6	114.3	132.7	110.9	116.4	85.8	134.7	123.3	144.9	140	126.7	124.5
136	P06733	Alpha-enolase OS=Homo sapiens GN=ENO1 PE=1 SV=2	ENO1		0	305.6	74	28	1133	78.9	109.2	105.9	70.4	86	85.6	77.5	84.7	80.1	96.8	89.3	94.8	116	134.2	110.7	112.4	113.8	124.1	110.3	100.3	112.2	93.6	98.4	97.4	98.4	87.7	100.7
137	A8K690	cDNA FLJ76863, highly similar to Homo sapiens stress-induced-phosphoprotein 1 (Hsp70/Hsp90-organizing protein) (STIP1), mRNA OS=Homo sapiens PE=2 SV=1	2 SV	Phospho [S481(100)]	0	305.393	64	44	500	106.7	96.9	96.3	98	99.3	97	103.3	108	101	91.3	99.6	97.2	98.3	106	103	103.2	92.5	99	95.2	98	85.1	94.7	99.9	96.8	103.5	89	93.2
138	B2RCM2	cDNA, FLJ96156, highly similar to Homo sapiens leucyl-tRNA synthetase (LARS), mRNA OS=Homo sapiens PE=2 SV=1	2 SV		0	305.236	49	56	352	88.8	80.9	91.7	92.7	83.5	88.8	89.4	98.3	105	112.7	110.2	110.5	108.3	103.5	115.3	107.9	102.1	104.2	80.5	83.3	83.5	98.2	105.2	93.8	89.9	90.3	94.5
139	P16885	1-phosphatidylinositol 4,5-bisphosphate phosphodiesterase gamma-2 OS=Homo sapiens GN=PLCG2 PE=1 SV=4	PLCG2		0	304.703	51	58	307	101.9	88.9	95.9	92.2	73.9	75.6	112.2	117.1	127.9	71	69	68.2	107.9	114.5	112.1	139.8	143.7	146.4	72.9	82.4	77.2	52.6	55.5	51.8	69.3	69.2	77.8
140	J3KN16	Proteasome-associated protein ECM29 homolog OS=Homo sapiens GN=KIAA0368 PE=1 SV=1	KIAA0368		0	304.118	41	61	207	119.4	97.6	102.5	102	109.9	114.3	116.8	122	101.3	92.5	97.4	98.2	91.7	90.6	99.5	96	80.2	92.2	99.3	86.3	87.6	93.8	91.5	101	87.6	104.1	102.7
141	A0A0F7NGI8	Leucine rich repeat (In FLII) interacting protein 1, isoform CRA_c OS=Homo sapiens GN=LRRFIP1 PE=2 SV=1	LRRFIP1	Phospho [S84(83.9); S465(82.7); S658(91); S677(99.4)]	0	302.551	60	39	300	NaN	NaN	NaN	NaN	NaN	NaN	NaN	NaN	NaN	48.2	59.8	65.8	73.5	87.2	95.1	121.4	108.1	113.2	134.8	130.4	118	75.7	110.6	97.7	122	74.7	126.1
142	Q32MZ4	Leucine-rich repeat flightless-interacting protein 1 OS=Homo sapiens GN=LRRFIP1 PE=1 SV=2	LRRFIP1	Phospho [S116(83.9); S521(82.7); S714(91); S733(99.4)]	0	301.799	56	40	301	121.2	103.1	119.7	96.7	89	91.4	125.6	124.2	111.9	77.9	74.4	77.4	83.9	83.8	99.3	122.1	107.2	112.2	100.4	104.1	85.4	67.9	79.2	70.2	73.5	75.1	73.9
143	Q14566	DNA replication licensing factor MCM6 OS=Homo sapiens GN=MCM6 PE=1 SV=1	MCM6	Phospho [S762(100)]	0	301.434	58	50	380	107.3	134.1	123.8	95.2	93	95.9	112.8	100.8	106.1	98.6	98.7	98.2	98.6	100.1	91.6	105.2	117.6	103.2	136	125	129.6	128.1	115.5	123.2	117.1	132.7	115.8
144	O60264	SWI/SNF-related matrix-associated actin-dependent regulator of chromatin subfamily A member 5 OS=Homo sapiens GN=SMARCA5 PE=1 SV=1	SMARCA5		0	301.225	52	59	340	100.9	105.7	94.7	103.5	94.4	93.7	110.2	107.8	98.4	101.9	102.5	105.9	105.3	105.8	103.2	104.7	95	102.5	136.4	134	160.3	149.5	133.9	130.6	142.5	153.6	141.1
145	A2A274	Aconitate hydratase, mitochondrial OS=Homo sapiens GN=ACO2 PE=1 SV=1	ACO2		0	300.246	57	38	356	95.8	82.2	85.3	66.5	90.3	94.3	76.3	62.1	96.7	104.2	106.7	98.3	120.3	139.6	134.1	120.1	105.3	123.3	57.5	52.2	51.4	79.8	83.8	83.1	91.7	82.1	90.6
146	A8MXP9	Matrin-3 OS=Homo sapiens GN=MATR3 PE=1 SV=1	MATR3	Phospho [S604(98.7); S814(100)]	0	299.692	49	41	350	98.1	101.5	96.5	105	110.3	102.9	103.8	98.2	86.9	107.6	99.6	105.8	108.5	111.7	101.3	104	94	98.9	156.7	151.8	197.7	162.4	131.6	136.7	153.3	154.5	147.4
147	Q9NTI5	Sister chromatid cohesion protein PDS5 homolog B OS=Homo sapiens GN=PDS5B PE=1 SV=1	PDS5B	Phospho [S1182(97.8); S1257(97.8); S1283(100); S1358(100)]	0	298.728	43	58	303	102.2	101.3	98.6	88.6	97	94.5	97.2	90	90.4	89.4	85.5	83.3	103.7	109.9	107.3	100.7	91.4	105.8	124.7	113.9	115.9	96.1	96.3	105	105	127.4	101.2
148	F2Z2U4	Transformation/transcription domain-associated protein OS=Homo sapiens GN=TRRAP PE=1 SV=3	TRRAP		0	298.601	24	76	191	79.5	85.5	88.7	88.1	87.2	84.6	83.6	88.2	87.8	96.8	94.3	103.6	103.6	124	108.8	91.5	77.2	85.3	187.9	174.5	168.9	219.6	181.4	159.8	173	194.4	153.1
149	Q13263	Transcription intermediary factor 1-beta OS=Homo sapiens GN=TRIM28 PE=1 SV=5	TRIM28	Phospho [S598(86.6); T599(86.6)]	0	298.453	65	34	402	106.4	108.6	108.9	104.3	91.9	91.7	104.9	103.9	101.9	101.2	103.8	104.8	111.5	117.6	109.1	116.5	112.7	107.4	105.6	103	103	112	107.3	120	122.7	119.4	114.8
151	P68371	Tubulin beta-4B chain OS=Homo sapiens GN=TUBB4B PE=1 SV=1	TUBB4B		0	297.647	73	26	750	113.4	109	106.2	108.7	105	99	101	102.7	103.5	97.3	94.4	92	85.2	94.5	86.6	90.2	87.9	85.9	110.2	109.3	97.8	82.5	86.7	77.9	81.6	84.9	85.7
152	P49736	DNA replication licensing factor MCM2 OS=Homo sapiens GN=MCM2 PE=1 SV=4	MCM2	Phospho [S139(100)]	0	297.441	58	45	336	108.4	118.6	117.4	95.2	86.8	86.4	113.3	104.4	98.1	95.4	90.7	96.4	93.9	91.8	100.6	105.4	119.6	97.5	108.6	118.6	115.4	140.1	130.8	128	122.2	128.4	113.4
153	A8K984	Structural maintenance of chromosomes protein OS=Homo sapiens PE=2 SV=1	2 SV		0	297.36	51	63	272	114.1	109.5	101.9	95.2	85.6	88.4	106.1	100.9	80.9	85.4	85.8	88.5	100.8	97.8	97.5	108.7	106.9	99.6	103.1	96.7	103.4	88.2	93.9	100.7	78.4	103.5	86.9
154	A0A024R7U6	DNA helicase OS=Homo sapiens GN=MCM4 PE=3 SV=1	MCM4		0	297.112	58	42	337	108.1	118.7	121.8	95	87.2	85.3	109.2	100.8	105.3	98.8	91.2	92.9	92.4	93.4	101	104.7	108.7	100	120.6	109.2	115.7	117.9	115.1	121.5	108.7	125.1	108.4
155	P50990	T-complex protein 1 subunit theta OS=Homo sapiens GN=CCT8 PE=1 SV=4	CCT8		0	295.792	74	38	488	95.7	96.3	95.1	116.6	112.1	106.6	111.1	113.8	108.3	100.7	102	101.6	99.6	91.9	92	105.3	100.6	94.1	81.8	86.1	80.2	81.7	80.8	84.7	77.8	82.1	78.9
156	P04075	Fructose-bisphosphate aldolase A OS=Homo sapiens GN=ALDOA PE=1 SV=2	ALDOA	Phospho [S46(100)]	0	294.556	78	31	784	104.9	102.3	95	91	96.8	95.6	80.7	92.7	85.2	128.1	123.7	122.8	108.7	121.9	97.1	99	94.4	104.3	84.7	85.9	76.6	84.3	94.8	91.7	88.7	82.1	89.3
157	A8K8U1	cDNA FLJ77762, highly similar to Homo sapiens cullin-associated and neddylation-dissociated 1 (CAND1), mRNA OS=Homo sapiens PE=2 SV=1	2 SV	Phospho [T1056(97.7)]	0	294.137	44	51	343	95.6	87.1	85.7	126.8	129.8	130.4	133.6	132.4	118.2	86.2	94.6	87.5	93.6	91.3	95	109	95.8	108.2	81.8	92.2	82.9	98.5	93.7	78	89.4	86.5	81.8
158	B0I1T2	Unconventional myosin-Ig OS=Homo sapiens GN=MYO1G PE=1 SV=2	MYO1G		0	294.125	51	43	313	92.2	88.6	100.8	65.8	83.5	81.7	62.1	63.7	86.1	128.9	128.4	125.2	117.2	109.6	110	93.2	93.7	94.3	83.1	86.5	89.7	118.8	131.5	116.9	139.8	124.4	141.9
159	A0A0G2JH68	Protein diaphanous homolog 1 OS=Homo sapiens GN=DIAPH1 PE=1 SV=1	DIAPH1		0	293.336	40	49	288	105.8	93	97.2	109.2	103.1	100.7	88.7	88.6	88.7	109.9	113.7	113.8	104.8	109.3	110.8	89.1	87.5	98.3	80.7	85.1	78	83.9	92.7	86.2	88.2	89.6	93.3
160	A0A024R1N4	X-ray repair complementing defective repair in Chinese hamster cells 6 (Ku autoantigen, 70kDa), isoform CRA_a OS=Homo sapiens GN=XRCC6 PE=4 SV=1	XRCC6		0	292.693	65	41	470	108.7	103.6	113.9	107.7	97.8	96.7	117.2	117.5	106.2	104.8	99.3	102	95.4	103.8	99.3	96.5	97.8	94	112.6	116	122.1	115.5	116.9	119	115	120.9	121.5
162	Q7KZ85	Transcription elongation factor SPT6 OS=Homo sapiens GN=SUPT6H PE=1 SV=2	SUPT6H	Phospho [S125(100)]	0	292.292	46	64	213	91.2	107.2	105.7	96.6	89.9	109.3	96.4	92.5	102.2	115.3	113	111.7	122.8	93.7	97.1	101.3	123.1	94.6	110.7	108.8	128.7	132.9	117.1	122.8	113	136.5	118
163	P00558	Phosphoglycerate kinase 1 OS=Homo sapiens GN=PGK1 PE=1 SV=3	PGK1	Phospho [S203(100)]	0	292.107	78	30	653	103	88.4	93.4	97.1	93	88.8	93.3	103	108.5	123.3	114.5	117.4	106.1	122.3	96.9	97.1	98.8	106.7	84.9	82.8	75.9	82.7	87.9	81.1	85.4	80	89.8
164	Q9Y5B9	FACT complex subunit SPT16 OS=Homo sapiens GN=SUPT16H PE=1 SV=1	SUPT16H		0	292.04	47	49	352	132	116.2	123	111.9	93.6	98	119.3	115.8	104.2	90.4	86.7	82.6	83.3	91	94.2	93.7	89.9	89.9	126.1	136.4	130.4	107.5	92.7	114.1	109.8	113.4	106.8
165	V9HWB4	Epididymis secretory sperm binding protein Li 89n OS=Homo sapiens GN=HEL-S-89n PE=2 SV=1	HEL-S-89n		0	291.742	61	37	624	82.6	79	87.9	98.8	84.9	86.3	100.5	110.1	105	130.3	125.8	138.3	111.7	100.7	102.8	113.8	111.3	118.9	86.3	81.7	89.8	170	153.8	169.2	99.9	92.9	93.3
166	A0A024RCN6	Valyl-tRNA synthetase, isoform CRA_a OS=Homo sapiens GN=VARS PE=3 SV=1	VARS		0	290.546	43	48	346	134	130.6	144.8	135.9	116.6	123	126.3	123.1	111.9	73.8	70.3	70.5	75.4	76.9	80.2	85.5	82.9	77.4	111.7	125.2	111	62	62.4	62.8	56.8	60.2	64.6
167	P55265	Double-stranded RNA-specific adenosine deaminase OS=Homo sapiens GN=ADAR PE=1 SV=4	ADAR		0	290.022	49	53	304	97.5	75.4	67.2	82.6	110.1	112.4	167.5	163.2	141.5	NaN	NaN	NaN	NaN	NaN	NaN	NaN	NaN	NaN	221.3	203.8	219.6	274.7	154.5	144.5	245.4	318.5	261
168	Q59EC0	Adenosine deaminase, RNA-specific isoform ADAR-a variant (Fragment) OS=Homo sapiens PE=2 SV=1	2 SV		0	289.075	49	53	302	107.2	93.9	107.5	80.3	95.4	94	107.1	112.1	83.9	65.8	83.3	91.6	88	100.9	110.9	100.4	83	96.1	157.7	159.9	170.3	158.7	133.1	163.7	177.2	174.2	174.3
169	P13667	Protein disulfide-isomerase A4 OS=Homo sapiens GN=PDIA4 PE=1 SV=2	PDIA4		0	288.59	63	34	367	88.7	87.1	89.2	110.2	92.5	94	104.7	108.8	117	102.8	103	100.5	101.9	100.2	99.9	109.5	106.9	118.3	92.4	83.8	87.4	117.2	111	110.1	86.9	84.8	87.8
171	Q9H0A0	RNA cytidine acetyltransferase OS=Homo sapiens GN=NAT10 PE=1 SV=2	NAT10		0	288.038	52	48	303	103.6	113	115	117.6	110.5	111.5	112	111.8	108	88	80.8	81.6	88.8	88.5	85.7	88.6	92.1	92.6	129.6	129.9	137.7	108.4	86.7	97.7	91.9	114.9	94.1
172	P24928	DNA-directed RNA polymerase II subunit RPB1 OS=Homo sapiens GN=POLR2A PE=1 SV=2	POLR2A	Phospho [S1966(99.5)]	0	287.993	40	62	219	106.5	119.5	99.7	103.7	110.8	105.2	110.8	101.2	88.1	92.7	87.6	93.2	84.6	93.7	90.4	97	82.6	89	112.6	116.6	128.4	118.6	109.4	107.3	112.8	125.6	115.7
173	Q15393	Splicing factor 3B subunit 3 OS=Homo sapiens GN=SF3B3 PE=1 SV=4	SF3B3		0	287.53	49	51	291	102.2	105.8	102.6	107	99.3	102.7	102.2	106.9	99.8	103	97.9	95.5	104.4	102.7	101.1	105	96.3	99.2	115.3	110.4	117.3	138.5	118.5	111.7	114.8	122.5	114.1
174	A0A024R4E5	High density lipoprotein binding protein (Vigilin), isoform CRA_a OS=Homo sapiens GN=HDLBP PE=1 SV=1	HDLBP	Phospho [S944(100)]	0	287.503	52	53	267	91.7	95.5	83.8	109.8	102.4	97.8	96.3	102.3	100.7	96.1	103.4	104	95.3	91	97	96.2	89.7	99.9	93.9	103.3	89	95.9	99.5	107.2	99.7	92.5	96.8
175	Q9Y678	Coatomer subunit gamma-1 OS=Homo sapiens GN=COPG1 PE=1 SV=1	COPG1		0	287.107	64	46	296	93.6	91.5	88.1	124.5	121	122.6	118	122.8	111.1	92	94.4	96.6	96.9	92.2	92.7	96.6	94.1	101.2	85.8	87.2	90.7	83.6	87.8	80.9	69.9	80.7	75.2
176	O14980	Exportin-1 OS=Homo sapiens GN=XPO1 PE=1 SV=1	XPO1		0	286.018	49	45	317	119.1	113.8	116.5	123.6	103.9	107.1	98.3	98.7	92.8	92.5	93.9	90	87.1	92.3	88.4	100.8	94.9	93.6	105.5	115.3	102.4	83.6	85.2	76.5	82.6	80.8	77.7
177	B1AHB0	DNA helicase OS=Homo sapiens GN=MCM5 PE=2 SV=1	MCM5		0	285.244	60	39	362	105.4	123.8	127.5	94.4	92.9	95.8	106.6	103.6	100.5	76.4	89.5	97	97	96.3	100.8	108.8	100.6	100.4	133.8	147.7	123.9	143.7	134.4	161.9	152.5	141.7	127.3
178	Q8TAQ2	SWI/SNF complex subunit SMARCC2 OS=Homo sapiens GN=SMARCC2 PE=1 SV=1	SMARCC2	Phospho [S302(100); S304(99.9); S347(100)]	0	284.624	39	51	263	87.8	82.9	82.8	108.3	116.7	113.6	115.4	115.6	110.7	93.4	90.6	86.6	93.9	94.1	92.9	89.4	104.2	91.3	145.1	140.6	152.1	127.9	116.7	144.1	165.2	145.5	147
179	O75691	Small subunit processome component 20 homolog OS=Homo sapiens GN=UTP20 PE=1 SV=3	UTP20	Phospho [T1741(100)]	0	284.318	30	66	209	92.1	97.6	103.7	115.3	107.6	100.8	115	103.8	99	95.7	92.5	90.1	89.3	93.5	88.8	106.5	121.4	98.9	111.4	108.4	119.7	98.2	88.2	78.7	93.6	103.9	104.3
180	P13010	X-ray repair cross-complementing protein 5 OS=Homo sapiens GN=XRCC5 PE=1 SV=3	XRCC5		0	284.001	68	41	370	100.1	113.8	107.2	107.2	104.7	106.2	101.8	107.9	105.1	107	101.9	102.4	94.4	103.1	97.7	97.1	91.4	88.8	150	134	151.2	130.6	113.3	97.5	125	142.3	126.9
181	Q08J23	tRNA (cytosine(34)-C(5))-methyltransferase OS=Homo sapiens GN=NSUN2 PE=1 SV=2	NSUN2	Phospho [S743(100); S751(100)]	0	283.933	70	43	302	101.6	108.1	103.2	103.9	98.7	90.3	103.3	105.9	112	104.4	103.8	99.9	103.7	105.7	104	97.2	95.5	97.4	94	93.4	88.8	100.8	96.7	90.5	93.8	88.9	95.3
182	Q8N3C0	Activating signal cointegrator 1 complex subunit 3 OS=Homo sapiens GN=ASCC3 PE=1 SV=3	ASCC3		0	283.509	34	65	207	92.1	92.1	98.7	125.8	114	116.4	112.9	105.5	97.4	95.8	98.9	100.5	101	86.3	98.4	95.2	116.3	101.2	82.1	83.6	82.8	73.6	94	83.4	76.4	79.8	73.8
183	Q6ZNJ1	Neurobeachin-like protein 2 OS=Homo sapiens GN=NBEAL2 PE=1 SV=2	NBEAL2	Phospho [S2739(99.4)]	0	283.021	30	57	198	92.1	81.3	86.8	93.9	66.4	79.2	90.2	91.7	89.3	111.8	112.8	120.7	98.3	101.4	122.8	97.5	80.9	102.9	84.3	101	100.8	128.2	120.6	119.3	126.8	113.8	123.1
184	Q12888	Tumor suppressor p53-binding protein 1 OS=Homo sapiens GN=TP53BP1 PE=1 SV=2	TP53BP1	Phospho [S380(87.5); S500(100); S552(100); S1462(91.2)]	0	282.989	42	56	201	106.9	97.5	103.9	81.5	86.4	92	85.5	69.4	81.5	99	101.5	94.9	98.4	95.9	102.1	100.1	108.7	96.4	108.2	111.4	118.1	127.2	104.2	110.8	118.7	144.4	118.1
185	A0A0S2Z4A5	DNA helicase (Fragment) OS=Homo sapiens GN=MCM7 PE=2 SV=1	MCM7		0	282.592	76	44	349	105	119.4	121.1	95.9	88.3	91.8	109	105.1	107.7	88.6	90.8	89.6	90.7	91.3	97	101.4	111	99.2	131.8	127.4	140	124.8	121.6	114.6	115.4	134	111.4
186	P42166	Lamina-associated polypeptide 2, isoform alpha OS=Homo sapiens GN=TMPO PE=1 SV=2	TMPO	Phospho [T74(100); T160(83); S184(93.9)]	0	282.458	71	35	318	78.8	102.6	86.8	107.9	116.4	116.3	100	118.5	107.3	80.8	89.5	100.6	99.7	119.2	103.4	92.3	77.2	82	108	101.8	120.1	118.2	111.4	105.8	104.9	109.4	107.8
187	Q92945	Far upstream element-binding protein 2 OS=Homo sapiens GN=KHSRP PE=1 SV=4	KHSRP	Phospho [S181(100)]	0	282.34	64	40	341	90.5	93.2	91.6	95.4	88.4	97.9	103.9	105.4	95.6	95.3	97.3	97	98.8	103.9	101.9	96.1	87.3	97.5	114	108.3	106.8	129.4	109	123.6	119.4	119.9	112.2
188	P18583	Protein SON OS=Homo sapiens GN=SON PE=1 SV=4	SON	Phospho [S283(88.8); S1697(100); S2129(98.5)]	0	281.76	31	51	249	89.6	106.5	102.6	94.2	104.9	102.9	87.6	92.9	82.8	99.3	97.7	97.5	103.7	100.4	93.6	98.3	97.3	101.4	152.4	130.9	153.8	137.3	126.6	119.1	134.2	157.6	136.8
189	Q92499	ATP-dependent RNA helicase DDX1 OS=Homo sapiens GN=DDX1 PE=1 SV=2	DDX1		0	281.472	63	37	309	94.5	93.5	94.4	95.7	100.9	102.5	87.9	95.5	94.1	96.5	101.8	106.2	105.9	108.6	111.1	105.4	103.5	99.6	81.5	85	86.3	107.6	103.1	104.2	95.7	97.4	95.1
190	Q13428	Treacle protein OS=Homo sapiens GN=TCOF1 PE=1 SV=3	TCOF1	Phospho [S381(100); S906(100); T983(93.6); S1190(100); S1191(100); S1378(100)]	0	281.356	38	52	273	111.4	109	108	100.9	100.6	98.5	111.9	99.7	86.8	103.7	102.7	103.3	100.2	113	106.7	106.9	89.4	96.1	172	172.5	172.2	160.5	137.9	157.3	166.2	179.5	162.5
191	Q9BXJ9	N-alpha-acetyltransferase 15, NatA auxiliary subunit OS=Homo sapiens GN=NAA15 PE=1 SV=1	NAA15	Phospho [S856(96.5)]	0	281.123	55	49	307	122.4	138.7	94	138.6	121.9	115.6	123	138.2	116.9	NaN	NaN	NaN	NaN	NaN	NaN	NaN	NaN	NaN	105.1	125.1	68.1	60.3	67.3	63.3	64.4	69.4	61.7
192	Q59FF0	EBNA-2 co-activator variant (Fragment) OS=Homo sapiens PE=2 SV=1	2 SV		0	280.94	54	48	343	131.9	110.9	112.5	110.7	130.6	130.2	136.1	132.6	94.2	85.5	98.8	102.3	63	66.7	62.3	107.1	109.8	105.9	124.1	131	118.5	114.3	110.6	124.5	130.4	113.9	118
194	Q6PKG0	La-related protein 1 OS=Homo sapiens GN=LARP1 PE=1 SV=2	LARP1	Phospho [S90(100); S143(100); S517(99.8); S548(90.8); S849(88.7); S1040(100)]	0	276.696	54	48	302	96	82.4	91.6	105.2	99.9	99.2	106.5	106.6	105	91.8	93.9	96.5	86.4	93.8	119.5	125.4	104.7	88	92.3	101.2	81.9	97.5	99.8	96.9	88.4	85.6	88.1
195	A0A0B4J1W3	N-alpha-acetyltransferase 15, NatA auxiliary subunit OS=Homo sapiens GN=NAA15 PE=1 SV=1	NAA15	Phospho [S855(96.5)]	0	276.155	55	49	298	114.6	104.2	104.4	110.3	101.6	102.6	116	116.9	100.2	85.8	87.4	85.2	87.7	84.3	93.2	102.5	93.8	97.7	88.7	92.3	97.2	77.9	77.6	80.6	69.1	74.6	80.4
196	Q14203	Dynactin subunit 1 OS=Homo sapiens GN=DCTN1 PE=1 SV=3	DCTN1		0	276.07	49	49	253	101.1	86	83	101.3	133.6	117.2	109.1	97.3	94.5	114.2	112	116.9	103.1	101.2	103.6	89.9	98	96.7	83	81.2	75.8	84.2	94.1	82.9	93.1	86.7	96
197	E9KL44	Epididymis tissue sperm binding protein Li 14m OS=Homo sapiens PE=2 SV=1	2 SV		0	275.938	62	36	352	108.7	112.4	101	66.7	101	103.9	79.2	61.7	98	110.9	113.1	107.5	116.3	116.5	119.3	87.6	101.6	99.8	98	105.1	110.7	95.1	102.2	93.6	118.5	104	114.2
198	A7BI36	p180/ribosome receptor OS=Homo sapiens GN=RRBP1 PE=2 SV=2	RRBP1		0	275.816	60	60	210	102	88.9	96.4	133.5	123.3	131.2	107.1	125.6	117.8	110.4	110.6	109.1	83.1	85.8	69.3	85.5	99	101	108.3	110.3	99	132.4	121.3	148.2	151.9	129.6	137
199	Q9BV61	TRAP1 protein (Fragment) OS=Homo sapiens GN=TRAP1 PE=2 SV=2	TRAP1		0	275.483	60	35	429	100.7	103.2	121.6	62.8	90.8	92.2	84.9	56	85.6	91.1	85.2	59.3	106.3	81.2	87.7	82.9	186.1	113.4	NaN	NaN	NaN	NaN	NaN	NaN	NaN	NaN	NaN
200	Q4W4Y1	Dopamine receptor interacting protein 4 OS=Homo sapiens GN=DRIP4 PE=2 SV=1	DRIP4		0	275.057	63	47	292	101.4	89.9	97.5	105.4	112.7	112.5	101.4	104.2	95.9	91.3	103.3	101.4	101.4	105.4	109.1	97.4	93.3	98.4	81.3	86.7	77.2	92.6	103.8	90.5	92.3	92	94.1
201	Q9NR09	Baculoviral IAP repeat-containing protein 6 OS=Homo sapiens GN=BIRC6 PE=1 SV=2	BIRC6		0	275.04	19	68	148	93.2	104.2	99.9	102.3	84.5	87.5	102.2	105	96.4	74.6	82.2	72.6	89.9	98.2	96.9	95.7	95.4	116.1	121.1	131.1	95.3	72.3	86.8	80.6	59.1	96.1	56.6
202	G1UI16	SCC-112 protein, isoform CRA_b OS=Homo sapiens GN=PDS5A PE=2 SV=1	PDS5A	Phospho [S1305(100)]	0	274.598	43	52	259	86.9	102.1	92.9	94.3	93.1	93.8	107.1	105.3	96.9	98.9	95.4	94	99.8	103.9	103.6	108.1	99.8	100.1	97.1	92.3	88.1	121.3	105.7	131.3	124.3	132.7	109.6
203	Q13200	26S proteasome non-ATPase regulatory subunit 2 OS=Homo sapiens GN=PSMD2 PE=1 SV=3	PSMD2	Phospho [S16(100)]	0	274.46	57	43	261	106.1	105.6	101.1	105.5	104.7	105.8	100.6	103.9	91.7	100.4	105.3	106.1	97.3	97.6	99.2	106.1	109.5	98.8	80.5	87.3	90.4	89.9	88.1	89.1	81.2	78.8	79.1
204	Q59EK6	TNF receptor-associated protein 1 variant (Fragment) OS=Homo sapiens PE=3 SV=1	3 SV		0	274.122	63	36	386	101	125.7	116.5	67.4	85.7	92.1	76.6	62.5	89.6	84.4	91.6	83.5	98.9	108.9	107.9	108.6	106.2	114	110.8	115.6	114.7	96.1	96.7	93.6	108.2	106.9	109.5
205	A3KMH1	von Willebrand factor A domain-containing protein 8 OS=Homo sapiens GN=VWA8 PE=1 SV=2	VWA8	Phospho [Y158(88.6)]	0	272.011	44	68	202	83.5	96.4	95.4	63.1	79.5	76.3	77.9	66.2	101.6	69.7	65.2	65.5	127.9	132.2	118.8	111.1	141.7	127.6	100.8	103.4	119.5	75.3	69.8	77.1	90	82.8	92.5
206	Q58EY4	SWI/SNF related, matrix associated, actin dependent regulator of chromatin, subfamily c, member 1 OS=Homo sapiens GN=SMARCC1 PE=2 SV=1	SMARCC1	Phospho [S328(100); S330(100)]	0	271.475	43	45	247	97.2	100.3	101.9	96.6	78.4	93.6	112.2	111.2	100.9	101.2	98.1	98.8	100.1	92.7	93.9	109.3	112.1	105.2	144.3	133.3	143.6	134.4	129.5	158.4	146.6	160.6	136.6
207	Q00839	Heterogeneous nuclear ribonucleoprotein U OS=Homo sapiens GN=HNRNPU PE=1 SV=6	HNRNPU	Phospho [S59(100); S271(100)]	0	271.263	46	34	494	95	101	101.2	97.5	113.1	98.3	116	103.7	104.9	104.7	100.8	102	107.1	104.5	100.9	109.4	107.8	108.3	144.7	139.6	163.6	136.3	115.6	123.1	133.4	141.9	128.7
209	P04350	Tubulin beta-4A chain OS=Homo sapiens GN=TUBB4A PE=1 SV=2	TUBB4A		0	269.798	74	25	621	NaN	NaN	NaN	NaN	NaN	NaN	NaN	NaN	NaN	80.2	104.1	105.4	104	128.3	93.1	131.6	107.6	139.4	78.8	93.2	77.1	101.1	102.9	86.9	99.2	94.5	103
210	Q9UIG0	Tyrosine-protein kinase BAZ1B OS=Homo sapiens GN=BAZ1B PE=1 SV=2	BAZ1B	Phospho [S705(99.6); S708(94); S947(99.9); S1468(100)]	0	269.109	39	56	203	99.9	119	110.1	84.2	86.6	90.8	94.5	89.6	87.5	102.4	102.8	98	103.2	95.9	108.8	101.2	109.4	95.1	134.6	109.2	148.7	128.5	116.3	119	109.3	128.6	108.5
211	O43491	Band 4.1-like protein 2 OS=Homo sapiens GN=EPB41L2 PE=1 SV=1	EPB41L2	Phospho [S39(99)]	0	267.709	50	43	251	57.4	57.8	54.3	91.6	104.2	98.4	159.8	165.4	182.4	71.6	71.7	71.5	75.4	77.7	92.9	131.2	111.6	123.9	60.6	59.1	59.4	84	83.7	82.3	79.6	80.3	78.2
212	O94804	Serine/threonine-protein kinase 10 OS=Homo sapiens GN=STK10 PE=1 SV=1	STK10	Phospho [S191(97.5); S438(100); S448(89.6); S455(89.5); T952(95.4)]	0	267.658	44	41	246	108.2	109.8	119.3	94.2	92	98.2	82.8	88.9	86	118.3	110.8	109.2	100.1	101	107.5	80.2	83.3	79.5	92	99.7	84.8	99.9	114.2	93.5	93.7	89.9	95.8
213	B4DW52	cDNA FLJ55253, highly similar to Actin, cytoplasmic 1 OS=Homo sapiens PE=2 SV=1	2 SV		0	267.208	73	22	1862	84	90.2	89.4	91.8	97.3	96.8	79	90.3	98.5	126	120.6	119.5	120.2	105	105.3	86.6	99.4	97.1	90.1	85	93.3	96.2	98.2	98.9	102.7	104.8	105.6
214	Q8WXH0	Nesprin-2 OS=Homo sapiens GN=SYNE2 PE=1 SV=3	SYNE2		0	266.95	13	79	121	145.4	134.3	126.5	74	63	79.7	118	123.2	91.5	92.5	84.7	77	78	73.9	110.6	120.3	121.3	118.1	194.9	174.3	192.6	188.4	180.8	212.4	198.5	207.1	222.5
215	Q6P2E9	Enhancer of mRNA-decapping protein 4 OS=Homo sapiens GN=EDC4 PE=1 SV=1	EDC4	Phospho [S725(87.4); S729(99.3); S879(98.8)]	0	266.635	47	45	230	100.7	105.5	96.6	102.3	98.4	102.1	102.3	104.1	89.6	89.9	92.8	89.6	100.4	102.4	102.7	108.5	112.4	106.8	92.2	94.8	88.8	96.2	100.3	101.7	96.8	97.3	102.4
216	Q96BY6	Dedicator of cytokinesis protein 10 OS=Homo sapiens GN=DOCK10 PE=1 SV=3	DOCK10		0	265.925	33	60	204	119.2	117.8	97.9	77.8	75.9	82.4	91.3	107.1	105.2	94.4	106.3	103.8	101.6	100.8	106.5	107.6	101.3	113.4	130.9	126.3	107.1	101.1	118.1	107.4	131.5	131	128.3
217	P68104	Elongation factor 1-alpha 1 OS=Homo sapiens GN=EEF1A1 PE=1 SV=1	EEF1A1		0	265.391	75	25	905	110.6	99	104.7	105.8	138.2	112.6	133.7	119.1	97.7	69.6	80.8	84.8	94.1	78.3	87	103.9	117.2	95	159.3	164.1	150	91.9	86.1	156.3	131.3	86.7	108.9
218	P30101	Protein disulfide-isomerase A3 OS=Homo sapiens GN=PDIA3 PE=1 SV=4	PDIA3		0	265.132	71	38	466	92.9	99	95.5	113	104.7	98.9	115.1	121.3	121.1	105.3	96.3	100.9	91.2	93.7	91.3	105.8	98.7	113.5	118.8	106.9	116.7	124.8	115.5	112.5	102.4	106.1	102.5
220	P42858	Huntingtin OS=Homo sapiens GN=HTT PE=1 SV=2	HTT	Phospho [S432(100)]	0	264.811	23	58	162	96.5	94.8	88.9	97.8	104.3	108.1	99.1	92.2	90.8	94	89.5	92.4	99.4	110	91.4	90	94.5	92.2	99.2	116.9	90	115.5	107.3	143.5	150.4	124	128.3
221	A7E2Y5	DnaJ (Hsp40) homolog, subfamily C, member 13 OS=Homo sapiens GN=DNAJC13 PE=2 SV=1	DNAJC13		0	264.158	32	61	176	101.6	100.6	105.4	102.1	99	96.6	91.4	94.2	91.9	101.4	96	105.6	103.3	104.3	103.3	104.5	113.1	102.3	120.6	94	123.6	104.4	99.1	101.5	123	99.9	120.3
222	O75153	Clustered mitochondria protein homolog OS=Homo sapiens GN=CLUH PE=1 SV=2	CLUH		0	264.052	52	51	253	113.1	120	118.7	107	98.1	98.3	97.8	99.1	78	78.7	91	88.7	96.2	81.3	88.1	106.3	95.3	90.9	107.8	112.9	98.9	102.3	97.7	84.4	95.6	103.8	93.8
223	V9HWE1	Epididymis luminal protein 113 OS=Homo sapiens GN=HEL113 PE=2 SV=1	HEL113	Phospho [S56(99.7); S430(92.7); S459(91.5)]	0	263.907	75	40	527	103.6	95.7	66.4	58.3	122.5	124.3	41.9	53.1	51.6	184	183.3	181.4	110.6	104.3	99.6	70.3	69.2	77.6	95	86.9	95.6	175.3	178.2	165.8	164.1	193.1	177.3
224	E7EQT4	Apoptotic chromatin condensation inducer in the nucleus OS=Homo sapiens GN=ACIN1 PE=1 SV=2	ACIN1	Phospho [S176(100); S370(86.2); S450(99.9); S798(99.6); S858(80)]	0	263.792	42	47	291	105.4	95.1	93.8	85.7	100	102.9	118.3	106.3	84.7	101	100.9	105.6	100.6	108.2	94.1	97.5	94.3	91.2	154.1	143.6	164.4	153.2	134.2	144.8	151.5	166.6	156.9
225	Q03252	Lamin-B2 OS=Homo sapiens GN=LMNB2 PE=1 SV=4	LMNB2	Phospho [Y374(100); S407(99.6); S424(99.8)]	0	263.416	64	48	356	89.7	77.2	76.2	90	111.1	96.5	104.7	97	92.9	81.9	89.4	106.5	97.6	116.1	112.7	94.4	80.4	101.3	124.8	122.4	154	175.5	143.8	144.6	151.8	150.2	156
226	Q13085	Acetyl-CoA carboxylase 1 OS=Homo sapiens GN=ACACA PE=1 SV=2	ACACA		0	263.402	33	65	178	93	91.5	88	99.7	96.7	90.2	106.9	111.3	108.8	104.7	89.6	94.9	119.1	107.5	96	113.9	118.3	121.7	77	88.4	77.1	84.3	92.9	88	77	91.5	90.8
227	O95071	E3 ubiquitin-protein ligase UBR5 OS=Homo sapiens GN=UBR5 PE=1 SV=2	UBR5		0	263.184	28	59	183	89	104.8	99.4	90.7	83.1	93.8	71.5	86.9	79.9	88.4	93	88.7	88.9	104	91.9	94	91.6	83.1	105.8	102	105.6	107.4	104.1	106.7	105.3	108.3	109.1
228	P55060	Exportin-2 OS=Homo sapiens GN=CSE1L PE=1 SV=3	CSE1L		0	262.588	45	41	286	99.3	105.6	102	118.7	99.6	97.6	94.3	95.5	91.7	92.8	90.3	90.7	103.3	102.2	95.1	107.3	98.6	102	91.6	100.8	82.9	86.7	94.5	85.9	82.9	88.2	82.6
229	Q8NE71	ATP-binding cassette sub-family F member 1 OS=Homo sapiens GN=ABCF1 PE=1 SV=2	ABCF1	Phospho [S109(99.4); S228(100)]	0	261.756	50	39	254	96.2	95.7	104.4	110.8	109.9	105.4	113.3	115.2	115.1	67.3	76.6	84.4	80.9	84.3	86.1	89.5	83.5	81	93.3	97.9	87.5	73.2	79	80.8	73.9	80.5	69.4
232	P52948	Nuclear pore complex protein Nup98-Nup96 OS=Homo sapiens GN=NUP98 PE=1 SV=4	NUP98	Phospho [S888(90.7)]	0	260.781	34	49	234	109.6	114.5	110.5	125.1	108.8	110.4	112.1	109.6	99.9	111.6	104.9	106.9	102.8	98.3	95.5	102.4	104.5	103.3	155.5	137.6	182.2	124.9	109.8	123	131.7	154	143.1
233	Q15643	Thyroid receptor-interacting protein 11 OS=Homo sapiens GN=TRIP11 PE=1 SV=3	TRIP11		0	259.649	36	65	148	93.8	104.8	82.5	86	94.1	102.1	94.7	98.2	97.1	100.2	98.5	101.2	88.1	91.8	93	96.9	105.8	94.5	111.5	94.4	100.9	129.6	131.5	114.3	118.8	116	128.4
234	P49411	Elongation factor Tu, mitochondrial OS=Homo sapiens GN=TUFM PE=1 SV=2	TUFM		0	259.529	68	27	410	93.2	104.4	106.3	70	96.8	98	84	66.3	105.2	104.8	105.1	102.1	99.3	109.1	112.6	98.7	122.5	108.5	101.9	95.7	98	108.6	104.4	104	121.1	111.2	122.1
236	Q9UPY3	Endoribonuclease Dicer OS=Homo sapiens GN=DICER1 PE=1 SV=3	DICER1		0	258.565	37	54	192	96	94.8	93	103.1	95.6	93	95.6	104	107.2	123.3	119.9	98.5	109.2	111.7	115.3	105.6	116.4	106.1	85.1	84.2	78.2	84.7	94.7	93.3	88.5	106.4	90.5
237	O43390	Heterogeneous nuclear ribonucleoprotein R OS=Homo sapiens GN=HNRNPR PE=1 SV=1	HNRNPR		0	258.351	59	33	396	105.6	103.3	102.9	104	105.8	103.4	111.1	106.3	106.8	94.2	91.4	90.7	106.4	107.4	102.8	105.9	107	106	142.7	134.1	168.2	141.7	123.1	123.9	129	137.5	135.2
238	P50851	Lipopolysaccharide-responsive and beige-like anchor protein OS=Homo sapiens GN=LRBA PE=1 SV=4	LRBA		0	257.93	26	63	176	100.5	104.4	102.9	109.3	100.8	97.3	100.9	111.2	101.8	90.1	94.8	90.8	97	100.4	101.2	98.2	117.6	112.8	95.3	97.6	93.3	81.5	89.6	88.3	94.5	93.3	92.8
239	E7EW49	CLIP-associating protein 2 OS=Homo sapiens GN=CLASP2 PE=1 SV=1	CLASP2	Phospho [S693(99.2)]	0	257.922	39	56	203	94.5	86.1	88.3	100.7	84.6	89.7	110.1	113.3	101.8	110.1	111.7	110.7	114.3	111.7	110.5	107.3	108.2	106.4	60.7	83.3	76.4	87.1	97.2	87.8	80.9	77.3	70.3
240	A6NEM2	Host cell factor 1 OS=Homo sapiens GN=HCFC1 PE=1 SV=2	HCFC1		0	257.189	32	48	226	95.8	104	96.6	95.6	93.1	93.2	91.6	94.5	95.9	126.8	123.3	123.9	106.1	100.5	106.2	96.1	91.6	84.3	128.3	119.2	123	152.3	139.7	146.4	146.4	160.3	164.3
241	Q6LC01	MRNA encoding beta-tubulin. (from clone D-beta-1) (Fragment) OS=Homo sapiens PE=2 SV=1	2 SV		0	257.173	64	24	699	127.1	107.6	111.2	126.4	104	108.1	118.5	112.1	106.3	94.4	83.9	91.2	98.7	109.3	94.7	101.8	102.6	94.2	98.2	85.4	106.6	76.1	77.2	74.2	67.1	69.4	73.3
242	Q02218	2-oxoglutarate dehydrogenase, mitochondrial OS=Homo sapiens GN=OGDH PE=1 SV=3	OGDH		0	256.622	51	46	255	85.4	94.3	97.4	66	83.5	92.5	86	71.9	106	125.2	122.6	105.4	116.4	116	121	95.7	121.2	105.5	101.8	103.7	112.5	125.1	138.5	112.6	151.6	142.6	154.5
245	Q92835	Phosphatidylinositol 3,4,5-trisphosphate 5-phosphatase 1 OS=Homo sapiens GN=INPP5D PE=1 SV=2	INPP5D	Phospho [S934(92.4)]	0	255.735	50	48	232	109.3	111	113.2	88.5	81.4	91.5	88.2	90.4	88.5	81.1	81.3	79.8	110.6	112.8	99	99.3	123.3	108.1	102.4	114.7	93.3	75.3	86.3	79	111.4	109.1	106.6
246	B4DZF2	cDNA FLJ59571, highly similar to Eukaryotic translation initiation factor 4gamma 2 OS=Homo sapiens PE=2 SV=1	2 SV	Phospho [T581(99.1)]	0	255.647	50	45	244	118.1	117.7	113.5	115.9	119.7	120.9	107.2	119	92.6	91.7	93.2	93.9	86.4	79.9	83.8	99.2	94.4	93.1	120.7	130.2	119.2	97.4	115.2	80.3	89.7	103.1	96.5
247	B4DLY4	cDNA FLJ52327, highly similar to Aconitate hydratase, mitochondrial (EC 4.2.1.3) OS=Homo sapiens PE=2 SV=1	2 SV		0	255.642	59	34	316	74.1	68	108.8	58.2	50.8	63.1	78.3	53.6	90.6	NaN	NaN	NaN	NaN	NaN	NaN	NaN	NaN	NaN	NaN	NaN	NaN	NaN	NaN	NaN	NaN	NaN	NaN
248	A0A0S2Z4Z9	Non-POU domain containing octamer-binding isoform 1 (Fragment) OS=Homo sapiens GN=NONO PE=2 SV=1	NONO	Phospho [T450(100)]	0	255.239	63	27	444	100.8	111.6	100.1	99.9	102.9	102.4	104.6	101.8	91.5	94.5	94	94.2	103.1	99.4	93.5	92.1	101.6	92.6	137.3	132.3	147.7	135.4	118.5	140.7	134.3	143	134.2
249	P23246	Splicing factor, proline- and glutamine-rich OS=Homo sapiens GN=SFPQ PE=1 SV=2	SFPQ		0	255.039	50	33	379	94.5	102.4	93.9	101.3	97.2	103.6	103.5	101.2	97.5	97	94.9	91.4	107.2	100.6	95.4	97.3	99	96.3	144.1	130.6	161.9	134.9	109.1	118	122	137.4	121.4
250	Q53HV2	Chaperonin containing TCP1, subunit 7 (Eta) variant (Fragment) OS=Homo sapiens PE=2 SV=1	2 SV		0	254.901	69	31	397	85.9	87.6	88.6	115.4	108.8	102.2	116	112.7	110	100.4	96.4	101	93.7	84.5	92.6	96.8	95.2	90.1	89	92.1	91.3	86.5	96.4	72.7	76.5	90.3	91.7
251	Q1KMD3	Heterogeneous nuclear ribonucleoprotein U-like protein 2 OS=Homo sapiens GN=HNRNPUL2 PE=1 SV=1	HNRNPUL2	Phospho [S161(99.9); S185(100); S228(99.8)]	0	254.863	53	37	291	158.4	141.8	155.5	102.3	109.9	114.2	75	72.4	69.9	75.4	74.8	72.9	81.9	97.2	90.2	81.3	60.9	80.2	173.3	168.6	195.1	105.4	88.2	105.5	109.6	111	107.9
252	Q16666	Gamma-interferon-inducible protein 16 OS=Homo sapiens GN=IFI16 PE=1 SV=3	IFI16	Phospho [T105(90.9); S153(100)]	0	253.074	50	35	308	102.1	96.3	105.1	94	93.3	97.1	126.2	120.7	124.1	81.2	84	80.4	80.1	78.8	87.4	104.3	103.3	98.8	118.7	117.3	121	99.8	87.5	85.5	83.1	90.6	86
253	B4DLR3	cDNA FLJ54020, highly similar to Heterogeneous nuclear ribonucleoprotein U OS=Homo sapiens PE=2 SV=1	2 SV	Phospho [S59(100); S230(100)]	0	252.989	46	32	458	75.4	37.8	55.3	47.8	627.6	120.3	509.7	65.7	37.6	NaN	NaN	NaN	NaN	NaN	NaN	NaN	NaN	NaN	NaN	NaN	NaN	NaN	NaN	NaN	NaN	NaN	NaN
254	P49915	GMP synthase [glutamine-hydrolyzing] OS=Homo sapiens GN=GMPS PE=1 SV=1	GMPS		0	252.773	56	35	284	110.6	109.5	118.8	114.2	89.9	92.1	111.7	116.4	108.8	84.4	89.4	85.4	83.9	90.7	89.2	97.1	99.3	87.7	92.6	98.6	87.4	97.3	99.9	93.4	93	90.2	88.9
255	Q14764	Major vault protein OS=Homo sapiens GN=MVP PE=1 SV=4	MVP		0	252.724	53	36	230	63.9	61.9	55.5	105.4	104.9	105.7	78.8	97.2	107.6	128.7	129.5	126.4	97	86.5	91.3	81.2	100.9	102.3	52.6	56	50.7	82.9	96.8	86.5	93.4	81.7	100.2
256	Q71U36	Tubulin alpha-1A chain OS=Homo sapiens GN=TUBA1A PE=1 SV=1	TUBA1A	Phospho [T41(99.5)]	0	252.713	72	24	1093	115.4	111.5	114.1	106.4	99.7	102.2	103.6	102.2	100.1	90.4	88.5	90.9	94.6	95.1	100.7	106	88.9	97.4	92	99.2	95.5	83.7	88.4	82.8	77	72.6	78.3
257	Q15020	Squamous cell carcinoma antigen recognized by T-cells 3 OS=Homo sapiens GN=SART3 PE=1 SV=1	SART3		0	252.629	52	47	247	100.4	98.8	93.7	119.3	118.5	120.7	129.8	122.9	119.7	89	93.6	88.8	93.2	96	96.8	99.7	91.5	96.5	73.1	66	59.8	88.7	88.6	90.6	82.9	83.1	84.9
258	Q01813	ATP-dependent 6-phosphofructokinase, platelet type OS=Homo sapiens GN=PFKP PE=1 SV=2	PFKP		0	252.404	57	34	286	95.2	98.3	97	81.6	75.8	78.1	74.2	85.7	76.2	113.9	114.7	115.6	98.9	102.5	99.5	107.6	93.6	114.2	95.6	97.6	94.2	92.2	99.2	98.2	104.8	89	101.9
259	Q7L014	Probable ATP-dependent RNA helicase DDX46 OS=Homo sapiens GN=DDX46 PE=1 SV=2	DDX46	Phospho [S804(100)]	0	252.263	49	46	252	86.6	95.4	93.6	108.9	100.5	107.2	105	105	103.3	99	102.4	100.5	95.5	100.2	95.2	95.4	102.4	96.2	90.8	88.9	90.7	102.8	107.9	114.5	105.9	103.7	98.8
260	P50991	T-complex protein 1 subunit delta OS=Homo sapiens GN=CCT4 PE=1 SV=4	CCT4		0	252.204	69	30	396	90.5	92.3	93.7	121.1	110.9	107.8	120	122	118.4	106.6	109.6	108.5	98.9	91	94.6	100	100.1	91.9	84.9	89	80.1	80.3	90.5	80.7	78.9	81.4	80.4
261	Q92900	Regulator of nonsense transcripts 1 OS=Homo sapiens GN=UPF1 PE=1 SV=2	UPF1		0	251.665	54	44	235	93.9	104.9	119.3	94.6	92.3	90	99.8	95.8	86.4	96.4	87.4	93.9	99	98.4	98.2	104.1	92.7	96.7	125.5	98.3	114.6	87.3	98.2	92.2	72.9	92.3	78.1
262	A0A140VJG6	Cytoplasmic linker 2, isoform CRA_b OS=Homo sapiens GN=CYLN2 PE=2 SV=1	CYLN2	Phospho [S207(96.2); S352(92.1)]	0	250.018	52	51	198	79.1	64.3	68.6	106.7	85.9	82	109.5	131.8	154.6	87.6	89.8	84.7	89.6	118.8	95.9	90.3	101.2	105.4	59.2	59.8	44.8	70	73.8	66.2	83.6	61.4	69.1
263	P30622	CAP-Gly domain-containing linker protein 1 OS=Homo sapiens GN=CLIP1 PE=1 SV=2	CLIP1	Phospho [S348(92.1)]	0	249.79	43	58	162	101.6	78.5	80	100	97.7	99.1	116	125.8	118.4	90.1	90.1	92.5	101.4	104.8	98.6	104.2	94.2	113.8	62.8	79.1	71.7	74.9	72.4	77.4	73.3	62.4	75.8
264	B2R8Z8	cDNA, FLJ94136, highly similar to Homo sapiens synaptotagmin binding, cytoplasmic RNA interacting protein (SYNCRIP), mRNA OS=Homo sapiens PE=2 SV=1	2 SV		0	249.528	57	30	416	87.5	91.5	101.5	108.9	105.2	105.2	110.3	109.9	111.7	89.7	81.8	86.9	91.5	85.5	83.7	89.7	96.8	89.6	96	96.1	115.3	93.9	91.2	82.7	84.2	93.3	90.4
265	Q9HBD4	SMARCA4 isoform 2 OS=Homo sapiens GN=SMARCA4 PE=1 SV=1	SMARCA4	Phospho [S1449(100)]	0	249.481	31	49	234	87.6	87.6	87.4	97.4	83.8	87.4	105.2	106.6	102.2	81.8	84.4	89.1	94.2	104	96.3	107.4	118.5	107	115.1	110.1	129.4	119.9	112.4	109.7	129.1	147.8	120.4
266	Q96B97	SH3 domain-containing kinase-binding protein 1 OS=Homo sapiens GN=SH3KBP1 PE=1 SV=2	SH3KBP1	Phospho [S183(100); S230(100)]	0	249.321	62	34	258	125.8	111	113.7	108.1	121.3	124.4	121.3	133.7	141	64.9	68.4	73.2	54.6	65.4	70.4	101.5	106.8	116	92.5	101.1	84.8	52.9	55.2	47.4	55	51.3	56.4
267	A7E2F7	CAP-GLY domain containing linker protein 2 OS=Homo sapiens GN=CLIP2 PE=2 SV=1	CLIP2	Phospho [S207(96.2); S352(92.1)]	0	249.269	54	51	198	NaN	NaN	NaN	NaN	NaN	NaN	NaN	NaN	NaN	NaN	NaN	NaN	NaN	NaN	NaN	NaN	NaN	NaN	159.7	126	120.5	112.6	83.8	119.4	105.1	126.4	151.8
268	P55196	Afadin OS=Homo sapiens GN=MLLT4 PE=1 SV=3	MLLT4	Phospho [S1107(100)]	0	248.796	42	58	173	90.9	76	79.7	125	120.3	128.6	130.8	130	124.5	83.5	87.8	89.5	77.1	78.8	98.3	99.2	83.5	96.6	76.7	84.7	83.1	76.6	84	91.9	80.3	70.1	86.4
270	A8K329	cDNA FLJ76656, highly similar to Homo sapiens scaffold attachment factor B (SAFB), mRNA OS=Homo sapiens PE=2 SV=1	2 SV	Phospho [S344(98.4); S384(99.6)]	0	248.644	42	41	304	96	105.7	91.2	93.2	90.5	94.3	94.7	94.4	94.1	96.8	97	91.8	102.5	99.4	93.1	110.8	99.4	111.2	121.1	124.3	130.2	117.1	103.2	140.7	125.1	130.6	116.6
271	Q8TEM1	Nuclear pore membrane glycoprotein 210 OS=Homo sapiens GN=NUP210 PE=1 SV=3	NUP210		0	247.949	29	45	253	94.2	80.2	82.3	110.3	75.7	89.2	105.6	110.6	100.4	112.2	108.8	112.4	94.8	105.2	108.4	94.9	81.8	103.6	105.5	110.7	107.3	199.2	166.5	154.9	125.1	126.7	124.9
272	Q9GZR7	ATP-dependent RNA helicase DDX24 OS=Homo sapiens GN=DDX24 PE=1 SV=1	DDX24	Phospho [S82(100); S295(84.3)]	0	247.528	53	42	263	131.5	153.5	144.3	74.3	66.8	71.3	92.8	91.5	89.3	100.7	93.8	100.6	101.3	95.9	87.4	112.4	114.2	102.3	205	200.4	212.1	123.8	112.9	118.9	133.4	136.6	129.1
274	Q96T23	Remodeling and spacing factor 1 OS=Homo sapiens GN=RSF1 PE=1 SV=2	RSF1	Phospho [S604(100); T1305(97.8); S1345(100); Y1363(99.3); S1375(99.9)]	0	247.232	38	46	171	101.4	95	100.3	109.3	98.7	103.3	115.5	119.7	108.4	83.8	89.4	95.4	93.8	103.1	108.2	93.1	91.9	88	136	128.8	130.5	147.4	131.5	124.8	143.5	166.6	154.5
275	P11387	DNA topoisomerase 1 OS=Homo sapiens GN=TOP1 PE=1 SV=2	TOP1		0	247.061	47	42	325	107.8	107.6	104.5	109.6	112.5	107.6	105.7	104.7	105.4	92.5	90.1	95.4	97	100.1	98.5	105.4	106.6	104	142.1	141.4	150	120.1	104.1	105.3	120.3	125.5	120.3
276	Q8N1F7	Nuclear pore complex protein Nup93 OS=Homo sapiens GN=NUP93 PE=1 SV=2	NUP93		0	246.706	57	47	291	113.8	112	112.3	109.8	98.9	98.9	109	102.2	94.3	89	90.9	93.4	99.4	98.7	97.8	108.7	100	97.2	127.3	120.7	138.8	120.5	123.4	115.7	120.4	126.7	119.3
277	Q10567	AP-1 complex subunit beta-1 OS=Homo sapiens GN=AP1B1 PE=1 SV=2	AP1B1		0	246.671	44	39	240	106.4	95.8	96.9	107.5	98.9	101.7	106.9	105.9	102.9	93.1	94.5	92.5	102.7	97.5	96.8	95.5	103.6	107	81.8	94.3	86	79.5	92.4	75.1	93.4	92.5	92.6
278	Q59ES8	Heterogeneous nuclear ribonucleoprotein M isoform a variant (Fragment) OS=Homo sapiens PE=2 SV=1	2 SV		0	246.55	71	38	416	113.9	128.8	110	95.1	108.3	106.9	100.2	107.4	85.6	78.9	93	95.5	99.4	104.2	93.1	96.4	95.4	96.1	162.4	152.1	181.6	157	130.6	158.7	153.9	170.5	148
279	A6NC98	Coiled-coil domain-containing protein 88B OS=Homo sapiens GN=CCDC88B PE=1 SV=1	CCDC88B	Phospho [S436(95.7)]	0	245.066	46	59	184	103.3	96.2	103.3	83.9	112.9	112.1	103.4	104.7	82.4	99.9	110.7	117.3	83.2	82.7	95.6	79.8	91.2	80.4	102.7	102.6	102.3	98.1	118.2	114.4	108.9	93.2	106.6
280	D3DUP1	WNK lysine deficient protein kinase 1, isoform CRA_b OS=Homo sapiens GN=WNK1 PE=4 SV=1	WNK1		0	244.625	21	43	258	109.3	104.1	105.7	143.5	162.3	161.2	110.1	120.1	114.5	93	96.6	94.9	71.4	83.6	86.8	75	65.1	74.6	82.3	82.2	68	76.6	84.4	80.4	74.1	66.3	73.5
281	P55884	Eukaryotic translation initiation factor 3 subunit B OS=Homo sapiens GN=EIF3B PE=1 SV=3	EIF3B	Phospho [S125(100); S154(84.7); S164(100)]	0	244.384	52	35	260	113.1	93.7	99.4	106.5	118.6	107.4	129.6	112.1	90.3	82	87.8	95.4	94.1	92.5	89.7	95	83	86.4	97.2	103.2	97.8	87.4	95.1	100.2	100.7	88.7	93.6
282	B4DLV7	cDNA FLJ60299, highly similar to Rab GDP dissociation inhibitor beta OS=Homo sapiens PE=2 SV=1	2 SV		0	243.866	72	32	319	106.5	105.5	108.3	102.4	94.9	98.7	105.4	106.5	107.2	105.7	107.6	104.7	102.8	100.9	95.3	105.3	110.2	108.2	73.3	77	74.1	73.7	86.2	75	73.3	74.3	79.4
283	Q9HC35	Echinoderm microtubule-associated protein-like 4 OS=Homo sapiens GN=EML4 PE=1 SV=3	EML4	Phospho [S138(100); S146(99.4); T899(99.4)]	0	243.709	42	37	238	NaN	NaN	NaN	NaN	NaN	NaN	NaN	NaN	NaN	NaN	NaN	NaN	NaN	NaN	NaN	NaN	NaN	NaN	71	72.7	74.4	103.9	93.9	85.3	92.4	90.8	82.5
284	P04406	Glyceraldehyde-3-phosphate dehydrogenase OS=Homo sapiens GN=GAPDH PE=1 SV=3	GAPDH		0	243.472	72	20	1106	103.1	93.6	98.9	119.1	160.9	129	138.2	127.7	102.4	80.1	88	98	98.5	95	78.1	85.7	81.6	82.7	114.8	144.1	100.2	98	92.9	172.3	187.8	102.4	127.4
285	Q16658	Fascin OS=Homo sapiens GN=FSCN1 PE=1 SV=3	FSCN1		0	243.176	66	30	462	114	98.8	98.1	81.9	86.1	87.8	78.7	106.5	95.6	133	131.1	139.7	113.3	110.5	100	78.2	71.6	89.7	89.8	88.9	71.3	110.6	115	141.7	137.6	100.9	123.5
286	P47897	Glutamine--tRNA ligase OS=Homo sapiens GN=QARS PE=1 SV=1	QARS		0	242.05	59	40	263	100.2	95.3	95	106.8	98.7	101.9	93.1	95.3	95.2	116.7	111.7	106	105.8	98	95	102.5	114	96.7	86.9	92.9	87	90.4	98.3	84.6	86.5	96.2	90.2
287	Q92538	Golgi-specific brefeldin A-resistance guanine nucleotide exchange factor 1 OS=Homo sapiens GN=GBF1 PE=1 SV=2	GBF1	Phospho [S1784(99.5)]	0	241.822	33	50	178	95	83	93	93.2	96.3	104.9	101.9	95.5	100	99.6	97.2	102.3	104.4	103.5	100.2	113.7	123.2	116.8	92.6	86.8	111.5	109.2	100.2	76.8	84.4	85	92.3
288	B3KMR5	cDNA FLJ12434 fis, clone NT2RM1000037, highly similar to Homo sapiens KIAA0690 protein OS=Homo sapiens PE=2 SV=1	2 SV	Phospho [S1080(100)]	0	241.693	49	50	208	105.2	108.7	117.6	118.4	107.2	107.6	103.2	105.6	102.9	86.8	91.5	89.4	84.3	89.7	92.7	94	78.7	95	130.3	114.2	143.8	113.8	99.5	101.6	100	105.3	94.2
289	Q9BQG0	Myb-binding protein 1A OS=Homo sapiens GN=MYBBP1A PE=1 SV=2	MYBBP1A	Phospho [S1163(98.8); S1267(99.6)]	0	241.588	38	42	230	94.5	101.3	99.4	99.8	95.2	96.3	96.3	100.8	100.3	103.4	100.7	99.4	94.7	86.4	95.7	104	106.8	102.6	150.6	161.9	160.6	153.8	135.5	144.7	160.4	154.7	145.7
290	Q6KC79	Nipped-B-like protein OS=Homo sapiens GN=NIPBL PE=1 SV=2	NIPBL	Phospho [S2658(100); S2672(99.7)]	0	241.365	25	59	153	110.6	96.5	92.9	81.4	109.6	96.8	112	102	82	100.1	100.6	104.9	127.7	117.4	112.6	104.4	109.3	110.6	132.8	128	120.9	143.7	145.7	143.2	133.3	171.3	143.6
291	O94906	Pre-mRNA-processing factor 6 OS=Homo sapiens GN=PRPF6 PE=1 SV=1	PRPF6		0	240.654	58	49	233	106.1	98.8	98.3	96.4	114.7	108.9	107.6	96.4	75.4	88.5	93.4	96.8	94.5	94.3	98.7	94.6	105.8	86.9	154.9	152.2	153.1	136.2	117.8	161.8	176.3	155.2	152.5
292	Q14966	Zinc finger protein 638 OS=Homo sapiens GN=ZNF638 PE=1 SV=2	ZNF638		0	240.508	31	53	183	86.2	92.2	87.6	89.8	85.7	88.2	96.7	93.5	91.1	91.8	108.2	112.5	107.9	107.4	107.5	109.3	102.9	100.5	120.5	126.3	138.4	156.3	130.2	156.5	160.9	179.3	154
293	Q6PGP7	Tetratricopeptide repeat protein 37 OS=Homo sapiens GN=TTC37 PE=1 SV=1	TTC37		0	239.805	40	53	183	87.3	86.6	85.1	114.9	115.6	104.6	103.2	115.1	109.7	102.5	106.1	105.4	93.1	95.3	100.3	89.5	92.3	92	75.6	76.8	75.3	91.3	91.5	89.7	103.1	83.4	101.7
295	Q8WWM7	Ataxin-2-like protein OS=Homo sapiens GN=ATXN2L PE=1 SV=2	ATXN2L	Phospho [S111(100); S391(93.2); S594(100)]	0	239.627	36	40	261	89	91.1	87.8	106.8	98.4	98.9	96	96.7	98.1	114.7	109.4	111.1	105.3	103.4	100.2	104.6	102.5	92.8	100.6	100	87.3	100.1	102.6	105.2	99.9	89.2	92.4
296	B2RBR9	cDNA, FLJ95650, highly similar to Homo sapiens karyopherin (importin) beta 1 (KPNB1), mRNA OS=Homo sapiens PE=2 SV=1	2 SV		0	239.414	46	32	284	95.2	96.4	100.9	109.7	100.1	105.6	104.2	106.8	102.5	96.8	90.6	105.4	95.5	99.9	94.4	91.7	99.7	89.1	119.4	136.7	135.4	111.9	119.9	111.7	132.1	128	122.6
297	A8K492	cDNA FLJ76789, highly similar to Homo sapiens methionine-tRNA synthetase (MARS), mRNA OS=Homo sapiens PE=2 SV=1	2 SV		0	239.123	47	34	232	104.1	110.2	108.3	121.7	108.9	112.9	125.5	123.1	131.9	89	83.4	86.8	87.8	87.8	94.1	90	108.9	77.9	86.3	99.6	89.2	75.6	82.9	73.7	81.4	80.1	76.6
298	Q9UI08	Ena/VASP-like protein OS=Homo sapiens GN=EVL PE=1 SV=2	EVL	Phospho [S246(91.5); S369(100)]	0	238.709	63	24	331	97.4	97.5	91.6	66	80.9	76.8	92.8	96.1	82.8	99.1	102.5	107.6	114.7	133.6	118.6	101.1	98.6	107.5	85.9	91.5	74	96	103.4	105	145.7	110.8	123.3
299	I3L2B0	Clustered mitochondria protein homolog (Fragment) OS=Homo sapiens GN=CLUH PE=1 SV=2	CLUH		0	238.614	52	46	235	116.5	118	99.9	128.7	105.3	119.3	120	121.2	103.5	NaN	NaN	NaN	NaN	NaN	NaN	NaN	NaN	NaN	NaN	NaN	NaN	NaN	NaN	NaN	NaN	NaN	NaN
300	Q13885	Tubulin beta-2A chain OS=Homo sapiens GN=TUBB2A PE=1 SV=1	TUBB2A		0	238.482	65	23	610	95	96.3	73.5	77.7	194.7	176.3	42.8	60.3	61.5	243.2	235.5	253.4	114.9	95.9	144.9	25.7	27.5	30.8	NaN	NaN	NaN	NaN	NaN	NaN	NaN	NaN	NaN
301	C9J6P4	Zinc finger CCCH-type antiviral protein 1 OS=Homo sapiens GN=ZC3HAV1 PE=1 SV=1	ZC3HAV1	Phospho [S284(100); S335(100)]	0	238.354	58	45	229	103.3	107.5	106.6	95.6	108	110.9	102.2	99	84.7	84.2	94.2	97.7	88.9	81.8	83.2	94.7	97.3	88.1	107.3	111.6	113.5	96.1	97	100.5	96.1	97.5	92
302	B5MBZ0	Echinoderm microtubule-associated protein-like 4 OS=Homo sapiens GN=EML4 PE=1 SV=3	EML4	Phospho [S138(100); S146(99.4); T910(99.4)]	0	238.328	41	37	227	91.3	85.3	87.3	93.8	99.2	98.9	92.1	96.3	81.5	109.9	106.7	109.2	106.4	95.5	114.9	114.8	108.3	103.2	82.5	94.1	72.3	99.7	101.3	85.4	102.4	99.4	104.4
303	A0A0D9SF53	ATP-dependent RNA helicase DDX3X OS=Homo sapiens GN=DDX3X PE=1 SV=1	DDX3X		0	238.042	53	39	306	105	121.3	111.8	110.9	98.8	101.4	113.3	112	117	88.9	87	88	114.8	88.6	87.1	105.4	115.7	98	108.4	106.1	112.2	81.5	87.1	77.2	77.5	104.1	94.1
304	Q06210	Glutamine--fructose-6-phosphate aminotransferase [isomerizing] 1 OS=Homo sapiens GN=GFPT1 PE=1 SV=3	GFPT1	Phospho [S261(91.8)]	0	237.826	60	37	280	100.1	89.5	80.4	96.8	76.5	79.1	88.3	106.8	100.9	84.3	84.7	87.1	99	109.1	97.5	112.6	104.4	112.3	80.1	84.8	71.1	66.2	71.2	76.3	72.1	66.5	73.8
305	O95782	AP-2 complex subunit alpha-1 OS=Homo sapiens GN=AP2A1 PE=1 SV=3	AP2A1		0	237.819	50	46	220	89.5	89	92.2	90.4	95.1	93.4	87.1	94	91.1	108.4	106.6	106.6	109.3	100.3	101.6	101.3	107.4	108.1	65.2	82.4	67.8	80.3	93	86.9	94.7	91	94.1
306	P19338	Nucleolin OS=Homo sapiens GN=NCL PE=1 SV=3	NCL	Phospho [S145(100); S153(100); S563(100)]	0	237.818	50	40	794	109.1	106.4	109.3	95.8	105	93.3	121.7	110.5	90.2	71	81.3	86.3	89.9	102.4	92.7	106	91.2	96.3	159.7	146.2	149.3	118.2	109.2	148.5	146.5	139	133.8
307	Q93008	Probable ubiquitin carboxyl-terminal hydrolase FAF-X OS=Homo sapiens GN=USP9X PE=1 SV=3	USP9X	Phospho [S1600(100)]	0	237.742	26	56	197	108.5	95.4	102.7	105.6	109.4	104.3	107.5	101.8	95.8	87.9	84.7	87.4	88	92.5	98.6	92.4	88.2	98.7	82	101.2	102.6	60.9	78.3	72.7	81.5	76.5	78.9
308	Q03701	CCAAT/enhancer-binding protein zeta OS=Homo sapiens GN=CEBPZ PE=1 SV=3	CEBPZ	Phospho [S629(100)]	0	236.736	50	43	189	103.7	113.7	105.5	106.9	107.6	108.5	110.7	109.3	109.4	95.3	91.3	93.8	94.8	94.3	91.9	93.2	98.1	103.5	151.1	153.6	171.9	140	120	129.2	135.9	146.6	143
309	Q15459	Splicing factor 3A subunit 1 OS=Homo sapiens GN=SF3A1 PE=1 SV=1	SF3A1	Phospho [S329(100)]	0	236.336	50	35	250	102	103.2	106.3	106.2	101.6	103.3	107.1	104.9	109	108.6	100.7	100.8	103.9	110.9	104.4	100	104.6	98.6	127.7	119.3	143.2	130.4	109.5	111.9	123.1	132.2	122.7
310	Q9NS87	Kinesin-like protein KIF15 OS=Homo sapiens GN=KIF15 PE=1 SV=1	KIF15		0	236.103	45	55	154	126.9	139.8	122.5	100.8	89.7	94.1	101.4	87.6	72	64.9	69.2	64.8	86.9	66.4	81.5	123	114.9	98.5	124.3	145.2	124.4	93.6	99.9	107.6	84.7	106.2	83.3
311	Q96Q15	Serine/threonine-protein kinase SMG1 OS=Homo sapiens GN=SMG1 PE=1 SV=3	SMG1		0	236.065	22	67	140	111.3	103.7	103.7	115.1	102.1	98.1	109.9	116.4	107.8	98.6	104.3	95.6	90.4	94.3	91.6	98.2	99.5	96.2	102.7	90.8	93.3	76	75.2	136.3	104.1	65.6	110.1
312	B3KMC9	cDNA FLJ10711 fis, clone NT2RP3000917, highly similar to 5'-3' exoribonuclease 2 (EC 3.1.11.-) OS=Homo sapiens PE=2 SV=1	2 SV	Phospho [S448(99.2); S499(100); S501(100)]	0	236.029	51	44	227	114.1	120.2	111.7	109.3	108	109.8	98.7	97.9	103.9	90.5	87.4	85.8	94.4	96.9	96	92.7	101.8	87.6	127.6	131.3	129.4	109.3	105.7	99.4	105.4	119.9	102.9
314	F5H5D3	Tubulin alpha-1C chain OS=Homo sapiens GN=TUBA1C PE=1 SV=1	TUBA1C	Phospho [S118(92); S509(100)]	0	235.855	62	23	762	104.5	92.8	115.9	107.2	113.5	119.1	96.2	78.7	116.8	NaN	NaN	NaN	NaN	NaN	NaN	NaN	NaN	NaN	317.9	510.2	625.3	517.3	584.2	377.6	244.4	462.5	451
315	Q9NYF8	Bcl-2-associated transcription factor 1 OS=Homo sapiens GN=BCLAF1 PE=1 SV=2	BCLAF1	Phospho [S177(100); S183(86.9); S222(99.9); S268(86.7); S285(90.6); S290(99); S385(90.3); S397(100); S496(99.5); T815(89.4)]	0	235.748	43	41	222	83	94.8	94.1	99.9	95.9	97.2	105.5	110.7	109.8	95.7	94	104.1	103.4	103.5	98.2	105	89.3	101.3	93.5	97	108.8	133.6	116.8	128.8	131.1	130.9	122.4
316	P27824	Calnexin OS=Homo sapiens GN=CANX PE=1 SV=2	CANX	Phospho [S564(100); S583(100)]	0	235.707	47	36	304	94.4	85.5	92.7	105.6	79.8	86.5	110.6	130	108.9	99.3	99.2	95.8	105.9	95.7	98	102.8	109	112.2	95.8	96.5	82.5	122.2	123.4	144.8	111.9	116	116.3
317	Q8NF50	Dedicator of cytokinesis protein 8 OS=Homo sapiens GN=DOCK8 PE=1 SV=3	DOCK8	Phospho [S903(86.2)]	0	235.427	32	55	192	100	107.4	110.9	92.3	82.7	87	98.5	104.5	113.3	95.9	88.7	91.7	108.7	100.8	98.2	103	107.6	103.7	112.2	118	113	96.3	95.7	93.7	116	108.8	104.7
319	V9HW26	ATP synthase subunit alpha OS=Homo sapiens GN=HEL-S-123m PE=2 SV=1	HEL-S-123m		0	234.875	59	33	448	127.6	135.2	126.6	84	131.7	132.3	84.2	62.8	95.3	73.6	83.5	81.8	98.1	102.6	95.5	92.7	92.7	108.4	132.1	125.4	150.3	85.8	83	83.7	106	99.8	108
320	A0A024R8S5	Protein disulfide-isomerase OS=Homo sapiens GN=P4HB PE=2 SV=1	P4HB		0	234.539	72	36	363	84.3	82.3	88.1	111.3	111.8	110.8	108.6	109.8	105.5	109.7	105.4	109.8	94	99.6	95.4	98.9	104.7	111	101.1	95.8	98.5	118.1	114.6	116.1	105	102	100.9
321	Q9NZM3	Intersectin-2 OS=Homo sapiens GN=ITSN2 PE=1 SV=3	ITSN2	Phospho [S889(99.3)]	0	234.37	35	56	185	104.3	101.1	99.6	97.7	92.2	93.8	104.8	108.9	106.9	90.7	95.7	85.6	85.4	102.8	99.8	103	88.1	107.4	62.5	62.3	58.4	72.2	65.1	76.3	68.8	62.9	61.8
323	P35606	Coatomer subunit beta' OS=Homo sapiens GN=COPB2 PE=1 SV=2	COPB2		0	234.225	50	39	258	86.1	71.3	72.7	124.7	115.2	120.1	109.7	126.1	117.9	111.6	108.6	110.7	99	101.3	98.8	107.4	109.5	105	68.6	64.1	67.8	83.7	85.7	74.1	74.2	75.4	79.6
324	V9HW88	Calreticulin, isoform CRA_b OS=Homo sapiens GN=HEL-S-99n PE=2 SV=1	HEL-S-99n		0	234.155	81	29	397	99.1	101.8	90.3	119	98.9	103.2	114.3	126	124.8	110.5	104.4	105.2	106.2	93.8	89.7	112.9	120.7	130	100.3	88.2	100.1	116.6	104.3	108.1	92.4	99.3	97.5
325	Q86YV0	RAS protein activator like-3 OS=Homo sapiens GN=RASAL3 PE=1 SV=2	RASAL3	Phospho [S18(97.9); S231(100)]	0	234.082	50	48	227	93.6	94.7	103.9	107.5	125.6	129.7	97.2	84	81	94.7	91.2	91	84.9	86.4	92.9	80	83.6	89.8	102.7	97.6	111.9	105.2	104.3	101.9	100.1	108.6	99.2
326	B7ZL14	FNBP1 protein OS=Homo sapiens GN=FNBP1 PE=1 SV=1	FNBP1	Phospho [S296(89.4); S451(100)]	0	233.993	52	30	298	100.8	91.8	94.8	102.4	105.9	102.4	93.6	96	105.8	111.1	113.8	114.7	95.6	96.1	105.8	97	97.4	90.2	82.4	87.9	77.2	81.8	92	77.4	81.9	77.4	83.1
327	B0YJ88	Radixin OS=Homo sapiens GN=RDX PE=2 SV=1	RDX		0	233.598	53	36	284	103.2	117.5	96.4	87.5	104.8	110.7	77.2	86.9	89.7	126.1	125.4	121.2	130.2	123.4	117.9	71	81.9	72	80.1	82.4	80.2	106.2	105.7	110.6	109.6	98	98.4
328	P51531	Probable global transcription activator SNF2L2 OS=Homo sapiens GN=SMARCA2 PE=1 SV=2	SMARCA2		0	233.42	32	46	213	93.6	107.9	92.4	108.1	132.4	131.1	97.2	83.5	90.2	113	105	102.8	98.7	85.6	91.9	82.5	88.4	79.2	111.3	97.3	118.5	110.2	109.2	101.8	82.2	110	106.4
329	Q14676	Mediator of DNA damage checkpoint protein 1 OS=Homo sapiens GN=MDC1 PE=1 SV=3	MDC1	Phospho [S168(100); T448(84.2); S793(100)]	0	233.348	40	50	141	91.2	88.8	93.7	122.4	122.5	114.9	134.3	124.9	114.9	85.3	84.5	93.4	85.3	83.8	76.7	99.5	62.2	83.3	132.9	123.1	162.1	145.1	133	116.2	125.1	143.7	124.3
330	E5KMI6	Lon protease homolog, mitochondrial OS=Homo sapiens GN=LONP1 PE=3 SV=1	LONP1		0	233.255	44	36	222	84.1	93.1	100.6	58.8	76.5	80.1	83.7	57.8	102.8	112.7	111	112.8	108	131.2	129.7	93.9	114.6	111.3	102.9	104.6	114.1	129.3	128.4	105.6	132.9	132.2	142.5
331	P54136	Arginine--tRNA ligase, cytoplasmic OS=Homo sapiens GN=RARS PE=1 SV=2	RARS		0	232.679	58	36	271	102.4	103.9	101.9	105.2	103.2	103.3	96.2	100.2	90.3	117.7	113.7	112.4	109.8	100	101	96.9	102	100.9	82.7	90.5	80.7	79.2	87.1	84.8	76.1	77.6	79.1
332	P55786	Puromycin-sensitive aminopeptidase OS=Homo sapiens GN=NPEPPS PE=1 SV=2	NPEPPS		0	232.029	52	40	260	97	89.7	90	105.3	101.2	108.6	104.9	102.1	104.6	101.7	100.2	99.8	101.8	102.3	104.2	112.3	111.2	109.5	68.3	70.4	71.1	68.3	81.1	70.9	72.9	71	80.3
333	Q59F66	DEAD box polypeptide 17 isoform p82 variant (Fragment) OS=Homo sapiens PE=2 SV=1	2 SV		0	231.939	46	31	320	85.6	81.4	87.6	99.3	105	98.3	105.6	103.6	113.6	112.4	109.9	111.9	113.7	109.9	104.7	93.8	95.7	100.9	89.2	86.8	97.9	118.7	112.6	99.7	114.4	113.4	110.2
334	Q9BXP5	Serrate RNA effector molecule homolog OS=Homo sapiens GN=SRRT PE=1 SV=1	SRRT	Phospho [T535(87.3)]	0	231.694	41	42	246	97	107.1	95.7	95.7	93.9	90.3	94.8	106.1	105.3	107.4	100.4	97.9	105.8	110	95.6	89.4	93.3	88.6	105.7	89.9	104.3	111.9	108.2	112.5	100.7	116.4	109.6
335	P12268	Inosine-5'-monophosphate dehydrogenase 2 OS=Homo sapiens GN=IMPDH2 PE=1 SV=2	IMPDH2		0	231.573	66	27	256	100.5	107.2	107.2	110	110.3	106.1	92.4	91.8	95.9	107.9	103.8	106	86.7	84.7	85.3	103.3	118.2	108.4	97.3	90.5	86.3	74.9	83.2	80.5	73.3	78	76.6
336	Q92614	Unconventional myosin-XVIIIa OS=Homo sapiens GN=MYO18A PE=1 SV=3	MYO18A	Phospho [S2041(100); S2043(99.5)]	0	231.457	29	52	148	99	113.7	113.1	100.4	109.8	124.3	97.4	109.1	100.2	94.6	102.9	82.9	87.8	78.2	94.3	92.9	71.9	97.3	112	128.5	114.3	107.9	125.9	110	136.5	89.2	117.4
337	Q12789	General transcription factor 3C polypeptide 1 OS=Homo sapiens GN=GTF3C1 PE=1 SV=4	GTF3C1	Phospho [S1068(100); S1865(100); S1868(100)]	0	231.236	32	56	153	101.4	102.4	89.2	102.8	96.6	93.3	102.7	100.2	99.3	108.6	104.2	97.3	108.4	103.8	100.7	100.3	118.2	101.9	148	123.4	156.2	171.9	143.2	117.3	128	153.2	105.5
338	D3DUW5	Dynamin 1-like, isoform CRA_c OS=Homo sapiens GN=DNM1L PE=3 SV=1	DNM1L		0	230.488	59	39	237	94.1	83.2	82.9	118.3	107.5	106.5	116.9	127	120.2	97	93.1	95.7	95.7	94.2	90.9	89.7	97.6	97	74	73.9	67	74.4	84.9	79.1	75.6	77.8	77.3
339	A0A024QZW7	Nucleoporin 153kDa, isoform CRA_a OS=Homo sapiens GN=NUP153 PE=4 SV=1	NUP153		0	230.369	43	49	190	134.7	125.3	124	120.3	125.4	120.3	132.4	126.6	123.1	68.1	70.8	72.2	75.8	85	75.8	75.7	68.1	73.3	149.7	167.2	169.9	105	96.1	83.5	97.3	120.4	105.7
340	Q92878	DNA repair protein RAD50 OS=Homo sapiens GN=RAD50 PE=1 SV=1	RAD50		0	230.146	45	59	193	100.5	101.1	98.4	107.7	107.5	111.3	100.5	102.9	99	105.3	101.3	103.6	92.5	96.2	102.8	74.4	80	74.2	106.7	108.6	109.3	124.9	121.7	121.2	120.8	130.5	112.8
341	A8K6Q8	cDNA FLJ75881, highly similar to Homo sapiens transferrin receptor (p90, CD71) (TFRC), mRNA OS=Homo sapiens PE=2 SV=1	2 SV		0	229.673	48	32	267	108	136.2	102.8	99.2	95	101.9	81.5	85.9	97.8	120	117.2	118.6	139.8	88.4	72.7	90.2	121.7	111.3	128.2	127.9	149.1	128	127.2	131.2	107.6	143.5	111.8
343	P50570	Dynamin-2 OS=Homo sapiens GN=DNM2 PE=1 SV=2	DNM2		0	229.075	52	45	208	97.9	95.2	93.6	98.6	99.9	102.5	92.4	99.2	94.5	104.2	101	102	97.6	112.1	110.2	92.5	91.1	90.7	91.4	100	86.9	107.1	116.3	98.9	107	100.5	111.4
345	Q13045	Protein flightless-1 homolog OS=Homo sapiens GN=FLII PE=1 SV=2	FLII		0	227.347	39	41	210	120.6	104	114.1	110	103.7	103.6	100.8	101.1	96.1	89.9	92.7	93.9	82.7	93.8	97.4	100.6	82	94.6	115.2	119.4	100.4	93.7	101.8	93.4	101	90.3	99.1
346	A0A024RDG1	Vesicle docking protein p115, isoform CRA_a OS=Homo sapiens GN=VDP PE=4 SV=1	VDP	Phospho [S942(100)]	0	227.288	46	36	209	96.5	88.1	89.7	123.9	116.4	120.6	100.9	109.1	98.3	109	99.6	110.6	84.9	84.2	90.8	91.6	105.9	105.2	89.2	94.2	85.3	93.2	93.1	86.2	74.3	89.1	83.7
347	E5KLJ7	Mitochondrial dynamin-like 120 kDa protein OS=Homo sapiens GN=OPA1 PE=3 SV=1	OPA1		0	226.966	46	43	203	99.4	116.9	106.4	79.1	77.7	83.2	78.1	75.8	85.4	95.2	104.8	97.7	127.3	123	101.7	101.5	101.5	118.1	96.8	101.8	108.7	123.7	121.8	107.5	134.6	140.5	144
348	Q92621	Nuclear pore complex protein Nup205 OS=Homo sapiens GN=NUP205 PE=1 SV=3	NUP205		0	226.871	30	53	195	105.5	103.6	94.6	108.2	97.2	103.4	104.3	101.4	92.6	96.9	100.4	90.9	93.9	99.8	99	103.4	122.1	98.1	147.2	127	156.4	138	128	126.8	129	156.2	139.8
349	O43290	U4/U6.U5 tri-snRNP-associated protein 1 OS=Homo sapiens GN=SART1 PE=1 SV=1	SART1	Phospho [S448(100)]	0	226.84	57	37	204	112.3	117.4	118.4	108.1	109.9	103.6	105.9	110.7	104	90.9	84.5	92	94.8	93.3	97.9	89	100.7	97	113.1	115.9	129.7	112.6	86.2	109.6	115.9	111.5	118.1
350	Q99613	Eukaryotic translation initiation factor 3 subunit C OS=Homo sapiens GN=EIF3C PE=1 SV=1	EIF3C	Phospho [S39(100); S166(100)]	0	226.801	42	38	273	118.9	102.5	103.2	104.3	125.9	99.1	123.8	113.6	93.4	82.3	89.7	82.6	94.3	88.5	93.3	104	88.4	97.5	106.7	117	96.5	79.8	83.1	108.7	89.2	88.9	89
351	A0A0J9YWL0	Absent in melanoma 1 protein OS=Homo sapiens GN=AIM1 PE=1 SV=1	AIM1		0	226.582	27	39	171	92.4	99.4	97.4	123.8	159.5	155.5	69.6	73.5	71.5	128.9	119.8	127.1	90.2	82.2	95.3	65.3	64.6	64.4	71.1	86.9	83.1	87.2	104.1	97	84.3	84.2	92
352	M0QZR4	Rho guanine nucleotide exchange factor 1 OS=Homo sapiens GN=ARHGEF1 PE=1 SV=1	ARHGEF1	Phospho [T430(100)]	0	226.573	45	39	198	105.3	92.7	94.7	91.4	97.9	97	100.8	105.5	100.8	104.1	111.5	107	85.6	94.4	101.7	101.6	107.6	112.8	69.7	74	72.2	72.4	81.4	74.8	69.9	71.6	74.6
353	P68366	Tubulin alpha-4A chain OS=Homo sapiens GN=TUBA4A PE=1 SV=1	TUBA4A		0	226.418	65	23	726	116.1	99.3	112.3	107.5	94.6	91.1	104.3	102.7	97.9	89	87.5	96	101	99.8	101.8	115.2	121.2	110.9	90.8	91.4	111.6	90.9	92.5	74.1	75.3	75.4	84
355	O00267	Transcription elongation factor SPT5 OS=Homo sapiens GN=SUPT5H PE=1 SV=1	SUPT5H	Phospho [S666(100)]	0	225.462	46	43	184	95.2	108.2	105.5	97.1	97.8	100.1	111	97.2	111.3	91.7	94.4	91.7	107.1	103.5	96.8	99.4	92.9	89.7	85.9	103.2	106.7	123.5	115.9	120.1	108	127.9	112.6
356	Q53XS4	Tyrosine-protein phosphatase non-receptor type OS=Homo sapiens GN=PTPN6 PE=2 SV=1	PTPN6		0	224.28	68	33	279	121.4	119.8	136.9	114.7	98.6	102.9	100.1	103.2	105.3	91.1	91.5	89.4	96.5	104.4	92.2	84.1	94.1	85.7	113.4	115.2	109.5	76.4	86.9	81.4	93	87.7	93.7
357	P49750	YLP motif-containing protein 1 OS=Homo sapiens GN=YLPM1 PE=1 SV=3	YLPM1		0	224.187	33	46	161	85.3	86.1	89.1	93.1	97.9	98	94.3	100.5	90.1	90.5	102.8	104.4	97.1	108.8	113	113.6	97.1	111.5	110	108.5	127.1	138.2	127.5	121.7	128.1	155	139.6
359	O00567	Nucleolar protein 56 OS=Homo sapiens GN=NOP56 PE=1 SV=4	NOP56	Phospho [S520(99.2); S570(94)]	0	223.267	62	30	247	95.8	102.7	100.6	98.3	94.2	96.6	102.7	103	100.8	102.8	97.4	94.9	107.5	98.5	99	106.2	109.5	112.8	101.7	94.2	107.5	93.9	92.6	95.5	82.2	102.4	86.6
360	P14866	Heterogeneous nuclear ribonucleoprotein L OS=Homo sapiens GN=HNRNPL PE=1 SV=2	HNRNPL		0	223.199	59	26	342	115.4	99.2	115.9	98.6	112.5	103.2	115.5	114.7	102.4	90.9	90.5	95	99.9	107.2	110	111.3	91.9	105.7	138.9	128.5	169.5	141.5	119.7	131	130.3	138.2	129.5
361	O43143	Pre-mRNA-splicing factor ATP-dependent RNA helicase DHX15 OS=Homo sapiens GN=DHX15 PE=1 SV=2	DHX15		0	223.184	48	41	295	108.9	117.6	109.7	105.4	103	101.8	101.3	104.2	97.2	92.8	90.8	97.4	95.7	98	94.1	104.8	97.4	96.6	150.7	144.9	161.3	138.4	116.3	123.7	132.6	148	141.6
362	O95602	DNA-directed RNA polymerase I subunit RPA1 OS=Homo sapiens GN=POLR1A PE=1 SV=2	POLR1A		0	223.138	35	46	150	94.6	114.3	103.9	118.2	107.7	105	110.7	104.1	110.9	90.5	85.4	85.5	101.8	96.4	91.3	101.8	120.3	103.8	92.7	112.4	110	96.5	82.4	132.2	98.4	81.2	88.2
364	Q59GM9	Alpha-1,4 glucan phosphorylase (Fragment) OS=Homo sapiens PE=2 SV=1	2 SV		0	222.983	56	42	223	117.1	108.6	118.4	124.6	121.3	117	90.1	99.4	98.5	89	91.8	88.4	77.7	79.2	93.1	95	94.5	95.5	84.4	85.9	74.4	65.3	74.9	61.5	72.2	67.5	65.9
365	A8K6G9	cDNA FLJ76871, highly similar to Homo sapiens DEAH (Asp-Glu-Ala-His) box polypeptide 38 (DHX38), mRNA OS=Homo sapiens PE=2 SV=1	2 SV		0	222.549	45	49	161	109.7	109.5	102.2	108.3	105.1	113.3	114.7	114.9	98.1	90.6	96.6	96.1	91.9	90	87.1	94.9	107.7	97.9	108.3	105.7	101.7	121.7	101.8	113.9	123.7	111.5	126.2
366	Q12830	Nucleosome-remodeling factor subunit BPTF OS=Homo sapiens GN=BPTF PE=1 SV=3	BPTF		0	222.532	22	56	159	127.1	111.5	120	102.2	109.8	104.1	134.7	118.7	93.5	90.3	88.6	91.5	91.5	100.6	92.2	94.1	97.8	92.6	111.6	123.9	150.5	125.6	125	153.8	177.2	186.7	134
367	B7Z3K9	Fructose-bisphosphate aldolase OS=Homo sapiens PE=2 SV=1	2 SV		0	222.275	57	28	410	136.2	80.4	67.4	96.3	71.5	68.9	93.2	126.6	130.4	98.4	99.4	88.3	103.3	129.6	90.4	115.6	104.2	152	51.1	45.1	44.3	47.5	54.5	52	65	52.9	69.8
368	P41250	Glycine--tRNA ligase OS=Homo sapiens GN=GARS PE=1 SV=3	GARS		0	222.166	51	32	238	104	93.3	122.8	96.6	85.1	82.8	104.3	96.2	112.5	94.9	93.8	94.7	91.7	107.8	120.4	93.6	95.3	81.5	104.6	101.1	88.6	78.2	76.3	76.5	75.5	67.9	74.6
369	Q14669	E3 ubiquitin-protein ligase TRIP12 OS=Homo sapiens GN=TRIP12 PE=1 SV=1	TRIP12	Phospho [S77(99.5)]	0	221.798	28	44	178	100.7	96.9	87.4	111.9	98.6	97.7	99	106.6	99.6	89.3	90.8	93	97	91.3	99.3	96.3	90.2	94.3	116.7	109.7	112.5	113	100	90.9	117.5	133.6	117.3
370	X5DR09	General transcription factor IIi isoform A (Fragment) OS=Homo sapiens GN=GTF2I PE=2 SV=1	GTF2I		0	221.711	50	40	218	103.9	97	103.6	87.9	87.1	90.4	99	97.9	103.1	99.5	100.5	100	103.7	103.1	104.6	117.4	114.2	118	99.4	97.6	102.8	103.6	100.8	102.3	114.2	124.2	111
371	Q02790	Peptidyl-prolyl cis-trans isomerase FKBP4 OS=Homo sapiens GN=FKBP4 PE=1 SV=3	FKBP4		0	221.61	76	31	293	86.5	82.6	84.5	119.8	102.8	104.2	105.2	113.8	110.6	104.1	100.8	99	108.8	106.4	106	122.7	105	116.7	75.6	71.5	70	77.7	82.9	86.6	76.5	73.5	79
372	Q86XP3	ATP-dependent RNA helicase DDX42 OS=Homo sapiens GN=DDX42 PE=1 SV=1	DDX42	Phospho [S96(88.6); S185(90)]	0	221.35	55	36	190	95	100.2	103.4	105.9	93.5	95.3	118.7	119.3	106.6	86.4	94.9	95	95.4	95	99.9	99.4	87.9	90.8	99.3	82.4	106.5	120.4	99.2	101.9	92.1	109.2	94.5
373	Q9Y230	RuvB-like 2 OS=Homo sapiens GN=RUVBL2 PE=1 SV=3	RUVBL2		0	221.343	65	31	246	85.6	93.6	90.8	88.3	86	82.7	87.4	95.6	98.2	99.1	95.3	96.1	101.4	102.7	103.6	104.8	105.5	106.4	94.1	91.7	98.5	102.7	105	95.8	95.5	99.2	96.5
374	Q12788	Transducin beta-like protein 3 OS=Homo sapiens GN=TBL3 PE=1 SV=2	TBL3		0	221.051	54	33	190	96.7	95.2	99.4	109.2	91.7	91.4	103	104.2	88.8	97.6	98.7	91.7	95.8	91.7	87.2	110.1	107	94	134	127.8	155.8	121.4	130.7	128.9	115.6	145.3	132.2
375	A0A024R6D1	NIMA (Never in mitosis gene a)-related kinase 9, isoform CRA_a OS=Homo sapiens GN=NEK9 PE=4 SV=1	NEK9		0	220.872	52	36	214	113.1	88.5	92.9	87.1	86.9	86.6	101.8	108.1	89.5	100.5	110.1	110.3	96.4	105.7	107.3	101	90.3	97.7	97.8	122	115.8	128.2	122	139.3	125.5	116.6	118.3
376	Q5JRA6	Melanoma inhibitory activity protein 3 OS=Homo sapiens GN=MIA3 PE=1 SV=1	MIA3		0	220.746	37	56	158	100.7	86.4	95.1	93.4	90.1	89.4	96.1	96	86.8	90.7	80.6	89.7	112.4	89.2	99.5	95	102.2	124.7	102.6	87.7	94.9	116	127.5	118.9	97.8	104.7	123.2
377	P49756	RNA-binding protein 25 OS=Homo sapiens GN=RBM25 PE=1 SV=3	RBM25	Phospho [S583(100); S677(100); S703(100)]	0	220.718	38	42	223	106.6	103.2	103.9	94.8	86.4	94	106.5	101.6	94.9	84.3	96.1	92.3	93.9	95	100.7	105.8	102	100.5	96.2	94.5	103.1	103	106.9	120	113.4	115.3	113.2
378	P29401	Transketolase OS=Homo sapiens GN=TKT PE=1 SV=3	TKT	Acetyl [N-Term]	0	219.573	62	28	326	97.6	98.2	98.9	105.9	89.7	90.3	91.6	97.9	104.1	110.8	107	107.2	102.5	107.6	97.6	102.8	107.3	99	82.1	77.7	75.6	98.1	98.9	98.1	106.6	98.9	104.4
379	A0AVT1	Ubiquitin-like modifier-activating enzyme 6 OS=Homo sapiens GN=UBA6 PE=1 SV=1	UBA6		0	219.367	47	40	218	105.6	90.2	96	92.5	119.4	106.1	95	101.7	84.6	97.3	94.3	91.8	104.3	98	108.7	105.2	99.3	107.1	88.8	90.9	82.9	92.4	94.8	84.5	85.1	91.1	96.1
380	Q92797	Symplekin OS=Homo sapiens GN=SYMPK PE=1 SV=2	SYMPK	Phospho [S1243(100); S1259(99.7)]	0	219.256	41	47	189	114	117	120	114.1	103.9	100	113.7	110.4	96.6	76.1	76.8	77.2	89.9	93.8	96.3	103.4	107	105.2	120.8	113.5	124.3	107	95.7	108.3	109.6	106	114.7
381	A0A024RAH8	DEAD (Asp-Glu-Ala-Asp) box polypeptide 18, isoform CRA_b OS=Homo sapiens GN=DDX18 PE=3 SV=1	DDX18		0	219.18	56	31	222	108	98.9	106.8	109.7	93.7	94.6	119.9	115.3	108.2	104.1	99.9	91.9	96.8	87.5	87.5	99	113.1	109.9	111.3	102.9	122.9	108.5	96.3	100.7	99.5	108.1	99.5
383	P57737	Coronin-7 OS=Homo sapiens GN=CORO7 PE=1 SV=2	CORO7		0	218.881	49	32	248	53.1	98	70.9	100.8	84.9	102	82.9	78.2	97.9	111.6	138.1	82.6	99.8	75.7	86.1	135.9	118.1	101	NaN	NaN	NaN	NaN	NaN	NaN	NaN	NaN	NaN
384	Q8IWZ3	Ankyrin repeat and KH domain-containing protein 1 OS=Homo sapiens GN=ANKHD1 PE=1 SV=1	ANKHD1		0	218.112	24	44	156	95.7	96.4	76.4	88.6	96.2	107.3	87.4	90	88.7	97.9	103.3	99.2	106.8	107.3	106	101.4	130.4	107.3	123.4	127.1	99.2	105	114.8	115.8	96.3	135.4	110.5
385	P42285	Superkiller viralicidic activity 2-like 2 OS=Homo sapiens GN=SKIV2L2 PE=1 SV=3	SKIV2L2		0	218.05	42	43	181	104.5	107.8	99.9	132.1	113.3	107.5	127.7	123.7	119.3	105	101.2	102.4	112.3	94.9	101.3	106	107.3	104.3	116.5	94.3	115.9	113.4	100.3	105	100.9	124.3	111
386	Q9BVJ6	U3 small nucleolar RNA-associated protein 14 homolog A OS=Homo sapiens GN=UTP14A PE=1 SV=1	UTP14A	Phospho [S29(99.9); S31(99.9); S405(100); S407(100); S437(98.7)]	0	217.704	60	40	196	109.1	114.1	113.3	91.7	96.3	98	107.4	102.8	99.9	98.6	97.4	97.3	102.6	101.8	106.8	110.9	114	101.8	138.9	132	147.7	119.9	112.8	110.6	123.8	145.2	121
387	P20042	Eukaryotic translation initiation factor 2 subunit 2 OS=Homo sapiens GN=EIF2S2 PE=1 SV=2	EIF2S2		0	217.598	71	33	255	90.4	101	103.7	98.5	109.8	98.3	91.6	101.7	108.9	93.6	90.1	85.9	95.9	94.9	106	93.4	99.4	92.5	95.8	96.1	89.6	85.5	85	81.5	74.9	77.8	78.7
389	J3KTA4	Probable ATP-dependent RNA helicase DDX5 OS=Homo sapiens GN=DDX5 PE=1 SV=1	DDX5		0	217.273	62	36	342	106.9	131.6	120.6	113.8	104.2	100.4	105.8	99.8	97.1	103.3	92.8	96	109.5	92.7	84	103.7	110.7	85.7	131.6	129.2	148.8	117.6	107.9	106.2	101.7	132.9	111.4
390	Q8WUM0	Nuclear pore complex protein Nup133 OS=Homo sapiens GN=NUP133 PE=1 SV=2	NUP133		0	217.001	46	42	165	110.3	108.8	108.1	104.2	102.6	100.9	103.1	106	97.6	88.3	93.1	90.8	92.5	89.3	92.5	101	100.4	94.9	124.5	123.6	163.4	134.1	118.5	114.6	133.4	141.1	138.3
391	M0R2B7	DNA polymerase OS=Homo sapiens GN=POLD1 PE=1 SV=1	POLD1		0	216.488	50	47	194	112.2	120.8	117.2	98.6	91.3	89.5	106.5	98.5	89.9	86.8	83.7	84.9	91.3	94.2	99.7	102.9	99.3	96.1	126.2	126.2	117.9	112.3	106.6	124.4	124.7	125.2	129.6
392	Q9UPU5	Ubiquitin carboxyl-terminal hydrolase 24 OS=Homo sapiens GN=USP24 PE=1 SV=3	USP24	Phospho [S1943(99.4); S2588(89.2)]	0	216.327	24	51	154	100	88.9	86.6	99.9	95.7	91.8	105.7	106.5	99.4	76	79.1	76.7	76	79.2	87.8	106	104.9	105.1	80.3	106.7	80.5	65.1	73.3	86.4	95.2	75.2	106.9
393	A6NHR9	Structural maintenance of chromosomes flexible hinge domain-containing protein 1 OS=Homo sapiens GN=SMCHD1 PE=1 SV=2	SMCHD1		0	216.294	32	57	163	114.9	123.7	121.7	116.7	108.9	114.8	97.5	89	89.4	77.7	83.4	79	87.3	100.1	94.2	85.9	96.3	89.8	153.7	136.1	151.6	106.8	93.3	98.3	113.9	137.1	138.7
394	P28838	Cytosol aminopeptidase OS=Homo sapiens GN=LAP3 PE=1 SV=3	LAP3		0	215.942	70	33	237	81.2	101.2	98.8	81.8	89.6	85.5	83.6	78.2	94.1	121.4	121	116.3	104.9	98	104	101.5	103.2	98	101.1	92.2	77.6	90.4	97.2	100.7	101.8	103.9	98.2
395	Q9Y3I0	tRNA-splicing ligase RtcB homolog OS=Homo sapiens GN=RTCB PE=1 SV=1	RTCB		0	215.888	57	27	275	110.7	95.4	108.5	101.8	91.8	90	102.3	103.7	98.8	95.7	99.4	96.1	95.4	101	104.1	101.3	95.3	95.6	88.6	86.7	83.6	89	97.4	101.6	94.3	88	89.4
396	D3DUW7	Dynamin 1-like, isoform CRA_a OS=Homo sapiens GN=DNM1L PE=3 SV=1	DNM1L		0	215.358	59	38	220	NaN	NaN	NaN	NaN	NaN	NaN	NaN	NaN	NaN	NaN	NaN	NaN	NaN	NaN	NaN	NaN	NaN	NaN	45.1	53.6	64.1	56.7	100.2	86.4	32.3	101.8	78.1
397	Q9H307	Pinin OS=Homo sapiens GN=PNN PE=1 SV=4	PNN	Phospho [S66(93.8); S100(100); S347(100); S381(100); S443(100)]	0	215.234	50	38	183	88.8	94.5	94.5	94.4	86.5	87.9	95.6	94.3	93.4	94.8	97.1	96.4	101.1	102.1	107.7	115.6	111.2	103.1	122.8	119.6	141	128.1	111.4	124.6	124.6	145.6	132.3
398	Q96K76	Ubiquitin carboxyl-terminal hydrolase 47 OS=Homo sapiens GN=USP47 PE=1 SV=3	USP47		0	215.146	38	48	140	123.6	101.5	101.7	101.1	109.3	125.7	116.2	112.4	92.7	69.9	71.9	73	84.7	83.9	87.2	76.2	81.1	87.4	74	79.2	80.1	60.7	66	64.7	57.8	57.2	60.5
399	A8K7F6	cDNA FLJ78244, highly similar to Homo sapiens eukaryotic translation initiation factor 4A, isoform 1 (EIF4A1), mRNA OS=Homo sapiens PE=2 SV=1	2 SV		0	214.78	63	25	323	100.8	132.5	120	113	113.1	104.6	88.8	96.4	99.1	112.2	98.8	101.2	101.7	89.9	78	99.4	102.7	87.8	106.9	123.9	132.4	91.8	92.7	81.1	72.7	85.9	81.8
400	Q9H2G2	STE20-like serine/threonine-protein kinase OS=Homo sapiens GN=SLK PE=1 SV=1	SLK		0	214.724	38	46	156	107.7	106	118.9	100	93.1	94.6	96.7	100.7	84	71.9	79.2	89.1	110	115.5	123.2	114.2	75.4	100.9	94.8	109.6	96.9	91	89.2	99.8	105.7	84.1	97.7
401	O94915	Protein furry homolog-like OS=Homo sapiens GN=FRYL PE=1 SV=2	FRYL		0	214.678	19	53	152	119.9	113.6	123	108	107.3	107.3	108.3	114.4	91.9	71.6	84.1	81.9	89.4	91.6	105.9	120.6	119.2	121.8	85.3	89.5	103.2	87.4	80.2	62.9	97	96.3	77.2
402	B4DNE0	cDNA FLJ52573, highly similar to Elongation factor 1-alpha 1 OS=Homo sapiens PE=2 SV=1	2 SV		0	214.613	72	20	751	155.8	84.7	102.1	112.1	81.8	67.9	175.8	124.9	107.8	52.7	94.1	73.8	57.2	61.3	92.4	100.3	92.6	83.2	28.8	53.8	28.7	68.5	63.7	64.2	60.1	54.6	44.9
403	Q9Y6D5	Brefeldin A-inhibited guanine nucleotide-exchange protein 2 OS=Homo sapiens GN=ARFGEF2 PE=1 SV=3	ARFGEF2	Phospho [S279(93.9)]	0	214.199	30	47	142	98.4	92.7	99.8	108.9	99.5	100.9	95.6	88.7	98.7	106.3	105.2	104.1	96.1	104.3	93.5	101.9	107.1	108.6	118.1	126.8	117.2	116.2	113.2	105.1	125.3	129.2	121.5
404	P17858	ATP-dependent 6-phosphofructokinase, liver type OS=Homo sapiens GN=PFKL PE=1 SV=6	PFKL		0	214.187	51	31	246	98.2	91.4	117	104.5	99.4	97.8	91.4	110.2	106.4	86.9	92.6	91.4	101.9	110.6	128.4	111.4	86.2	111.5	84.8	101.5	75.3	110.6	99.2	88.7	78.7	80.2	84.3
405	Q6ZN66	Guanylate-binding protein 6 OS=Homo sapiens GN=GBP6 PE=2 SV=1	GBP6		0	213.924	62	34	187	89.1	61	63.5	105.6	138.7	136	96.7	85.7	47	129.1	133.1	127.9	101.1	99.2	124.7	110.3	133.1	110	78.4	80.2	87	125.3	138.6	118.1	109.5	102.9	120
406	Q96T58	Msx2-interacting protein OS=Homo sapiens GN=SPEN PE=1 SV=1	SPEN	Phospho [S736(91.1); S740(91.1); S1380(100); S1382(100)]	0	213.447	20	58	145	98.3	111.9	114.9	91.2	89.3	80.8	108.4	95.6	99.3	86.4	92.8	94.3	112.6	106.5	98.9	116.7	113.3	106.7	142.8	140.3	128.7	144.2	120.2	135.8	118.3	155.3	134
407	A0A0S2Z4R1	Tyrosine--tRNA ligase (Fragment) OS=Homo sapiens GN=YARS PE=2 SV=1	YARS		0	213.34	66	35	294	99	90.7	114.4	96	88.3	87.1	99.6	98.4	106.1	98.7	95.8	101.2	84.2	105.7	118	96.6	100.5	85.4	85.2	91.5	79.7	86.6	93.3	89.6	87.8	72.4	85.8
408	G3V394	Unconventional myosin-Va OS=Homo sapiens GN=MYO5A PE=1 SV=1	MYO5A		0	213.197	35	57	134	100.4	103.4	92.5	102.1	117.9	109.9	89	95.5	82	102.2	123.2	121.4	111.4	100.7	135.4	83.1	102.8	97.9	95	89.9	85.7	139.1	143.1	151.1	125.2	133.1	115.2
409	P26639	Threonine--tRNA ligase, cytoplasmic OS=Homo sapiens GN=TARS PE=1 SV=3	TARS		0	213.168	51	34	278	106.4	92.1	107.4	109.1	104.2	104.2	110.5	103.2	109.9	103.4	98.8	101.1	92.5	97.6	111.8	111.6	120.1	102.4	85.7	86.4	80.6	71.3	78	65.5	66.1	69.5	71.3
410	Q14151	Scaffold attachment factor B2 OS=Homo sapiens GN=SAFB2 PE=1 SV=1	SAFB2	Phospho [S343(98.4)]	0	212.891	40	39	227	96	99.8	105.9	89.7	86.5	86	105.8	97.1	86.7	100.4	104.9	101.2	105.3	99.9	94.8	110.2	118.9	100.7	175.1	159.5	173.6	144.7	136.7	152.3	147.7	185.6	151.5
411	A0A140VJE8	Adaptor-related protein complex 2, beta 1 subunit, isoform CRA_g OS=Homo sapiens GN=AP2B1 PE=2 SV=1	AP2B1		0	212.656	44	37	223	83.3	84.7	91	93.3	98.8	98.4	87.3	82	84	109.5	113.3	110.3	108.9	100.1	117.4	109.6	105	114.3	73.4	95.9	81.5	115.1	112.7	115.6	104.8	91.6	93.2
412	Q14157	Ubiquitin-associated protein 2-like OS=Homo sapiens GN=UBAP2L PE=1 SV=2	UBAP2L	Phospho [S467(92.3)]	0	212.392	37	27	212	93.3	95.2	81.2	93.2	115.2	113.1	115.4	114.9	104	108.2	102.6	100.3	106.6	99.5	95.5	111.6	113.5	96	80.4	96.5	71.7	100	99.6	98.7	113.6	73.3	90.3
413	A0A0A6YYL4	Coronin OS=Homo sapiens GN=CORO7-PAM16 PE=3 SV=1	CORO7-PAM16		0	211.991	43	33	239	76.8	70.2	78.8	83.9	86.5	83.1	102.2	99.7	99	101.5	101.5	109.2	110.1	116.3	119.8	103.3	81.5	101.4	91.9	85.5	78.4	105.5	123.2	108.2	108.4	109.9	116.3
414	Q9C0C9	(E3-independent) E2 ubiquitin-conjugating enzyme OS=Homo sapiens GN=UBE2O PE=1 SV=3	UBE2O	Phospho [S87(100); S89(100); T841(77.3)]	0	211.672	50	43	144	125.8	115.5	117.4	98.4	89.3	99.2	105	105.2	91.5	91.9	99	92.2	94.1	103.9	99.7	102.4	96.7	99.5	87	119.4	89.5	109.5	110.2	107.3	111.2	93.5	98.1
415	Q86UX7	Fermitin family homolog 3 OS=Homo sapiens GN=FERMT3 PE=1 SV=1	FERMT3	Phospho [S40(100)]	0	211.633	63	32	245	121.5	105.1	126.7	135.6	119.3	122	118	119.6	122.3	104.5	93.9	97.7	76.5	84	87.1	76.2	79.2	78.5	102.7	108.5	102.3	72.8	76.6	69.3	68.5	67.3	73.1
416	P18858	DNA ligase 1 OS=Homo sapiens GN=LIG1 PE=1 SV=1	LIG1	Phospho [S49(96.3); S76(100)]	0	211.507	49	41	143	104.7	119.4	114.5	75.8	85.5	82.6	93.3	85.2	64.5	90.7	91.5	97.2	120.3	123.2	104.4	118.4	117.3	93.4	166.6	146	156	139	140.2	141.9	137.6	156.8	148.4
417	D9ZGF8	Rho-associated protein kinase OS=Homo sapiens GN=ROCK1 PE=3 SV=1	ROCK1		0	211.483	43	55	130	141	126.4	132.5	137.7	135.7	133.4	80.3	95.6	102.2	72.2	81.2	79.5	75.3	72.6	85	72.1	68.2	74.8	118.2	127.4	98.8	63.7	78.2	71.2	79.1	74.1	91.4
418	Q13620	Cullin-4B OS=Homo sapiens GN=CUL4B PE=1 SV=4	CUL4B	Phospho [T49(86.8)]	0	211.159	52	49	210	92	85.8	84.9	97.1	99.9	93.4	99.5	89.3	86.7	95.3	96.1	92.3	102.5	96	103.4	123.1	122.7	118.8	94.9	93.8	84	90.3	84.7	81	83.2	88.6	84.9
419	A0A024R571	EH domain-containing protein 1 OS=Homo sapiens GN=EHD1 PE=1 SV=1	EHD1	Phospho [S470(100)]	0	210.2	64	28	207	80.4	89.1	106.2	90.2	156.2	165.9	82.4	87.6	92	147.4	137.1	139.5	96.6	81.8	87.1	60.8	70.4	68.6	70.4	76.3	68.4	78.2	93.2	74.8	81.3	86.4	90.3
420	A8K5Y7	cDNA FLJ78655, highly similar to Homo sapiens exportin 5 (XPO5), mRNA OS=Homo sapiens PE=2 SV=1	2 SV		0	210.002	38	38	183	128.4	136	136	134.3	123	125.3	126.9	124.7	114.9	96.4	95.8	91.4	81.2	86.2	84.1	86.1	95.8	84	113.8	107.7	103	80.9	80.5	74	55.3	77.8	74.2
421	B4DJ30	cDNA FLJ61290, highly similar to Neutral alpha-glucosidase AB OS=Homo sapiens PE=2 SV=1	2 SV		0	209.904	39	36	251	99.8	84.2	92.4	114.4	104	107	107.2	111.8	96.7	99	103.8	100.8	97.6	103.4	105.1	76.7	77.2	82.5	82.3	84.9	81.3	127.7	130.3	138.5	125.1	103.7	116.3
422	A0A0A0MTS2	Glucose-6-phosphate isomerase (Fragment) OS=Homo sapiens GN=GPI PE=1 SV=1	GPI		0	209.312	49	25	331	116.4	98.4	101.7	100.1	96.8	92.5	95	98.7	88.2	103.8	99.3	103.3	103.7	112.5	97.1	106.4	94.5	104.2	81.9	87.1	79.5	76.9	83.9	93.3	95.4	75.5	86.1
423	Q99996	A-kinase anchor protein 9 OS=Homo sapiens GN=AKAP9 PE=1 SV=3	AKAP9		0	209.268	18	57	93	88.5	95.6	86.7	65.6	69.4	81	89.7	88	72.3	105.9	132.8	152.2	110.5	126.8	126	105.3	94.6	119.6	103.2	79.8	87.8	118.3	147.9	98	115.6	126.8	120.1
424	Q7LBC6	Lysine-specific demethylase 3B OS=Homo sapiens GN=KDM3B PE=1 SV=2	KDM3B	Phospho [S289(98.6); S314(100)]	0	209.181	35	44	152	102.9	93.8	86.8	103.9	91.2	89.8	115.1	120.6	99.3	96.9	93.4	87.7	98.6	116.4	102.5	118.4	104.8	114.4	116.1	92.3	89.8	94.1	99	104.8	96.4	97.1	103.1
425	E7EVJ5	Cytoplasmic FMR1-interacting protein 2 OS=Homo sapiens GN=CYFIP2 PE=1 SV=1	CYFIP2		0	208.504	39	44	194	90.1	78.8	82.9	103.5	105.7	103.1	104	111.2	106.9	104.9	109	102.9	101.8	108.4	110.8	102.8	104.6	95.5	66.5	70.6	65.6	78.8	92.9	75	79.9	81.9	86.9
426	P42224	Signal transducer and activator of transcription 1-alpha/beta OS=Homo sapiens GN=STAT1 PE=1 SV=2	STAT1	Phospho [S727(99.9)]	0	208.433	49	31	229	112.5	117.4	126.9	130.6	106.7	103.9	120.1	124.3	132.8	75.9	79.1	79.1	89.2	80.6	85.9	99.5	100.7	107.7	95.8	102.6	96.5	84.3	89.2	74.9	70	77.5	72.5
427	B2RAH7	cDNA, FLJ94921, highly similar to Homo sapiens prolyl endopeptidase (PREP), mRNA OS=Homo sapiens PE=2 SV=1	2 SV		0	208.229	60	33	190	92.6	79.6	84.8	133.3	122.6	122.8	124.8	124.3	115.8	102.4	98.9	96	92.6	102.4	107.4	103.5	91.2	101.1	50	53.3	47.3	60.8	66.4	68.7	70.3	56.3	59
428	Q5TDG3	WD repeat domain 3, isoform CRA_b OS=Homo sapiens GN=WDR3 PE=2 SV=1	WDR3		0	207.639	57	38	153	116.1	108.8	111.5	123.7	103.4	100.6	107.3	106.8	103.8	106.7	107	111.9	96.4	101.9	111.1	112.2	105.6	113.3	163	153.8	215.6	175.2	155.9	130.5	149.8	142.6	148.9
429	Q01780	Exosome component 10 OS=Homo sapiens GN=EXOSC10 PE=1 SV=2	EXOSC10		0	207.452	55	42	162	82.9	93.5	91.2	94.7	93.4	89.7	102.8	96.9	96.3	119.5	118.4	104.8	106.1	104.9	106.3	112.4	119.1	106.9	129.1	135	150.4	154.5	122.6	160.1	146.4	170.9	147.3
430	Q9NZB2	Constitutive coactivator of PPAR-gamma-like protein 1 OS=Homo sapiens GN=FAM120A PE=1 SV=2	FAM120A		0	207.404	45	38	186	105.7	98.1	111.4	101.7	89.3	89.4	106	105.3	90.6	90	93.8	91.5	96.8	102.8	105.1	101.5	98.7	98.2	90.8	92.9	97.1	105.5	110.1	101.3	97.7	92.4	91.3
431	Q8WYP5	Protein ELYS OS=Homo sapiens GN=AHCTF1 PE=1 SV=3	AHCTF1		0	207.252	29	52	140	116.5	100.7	89	121	94.9	93.3	110.2	117.1	118.4	117.1	115.2	102.2	86.5	97.7	79.7	85.2	113.4	93.1	51	67	46.2	99.8	110.9	83.2	79.4	48.8	83.8
432	Q6Y7W6	PERQ amino acid-rich with GYF domain-containing protein 2 OS=Homo sapiens GN=GIGYF2 PE=1 SV=1	GIGYF2	Phospho [S26(99.4)]	0	207.236	35	40	193	101.8	104.3	93.6	96.3	101.7	106.4	108.7	99.2	72.9	76.8	87.1	91.2	89.4	92.6	93.1	103.1	105.5	100	89.2	98.1	79.3	95.2	93.9	89.1	89.1	80.5	80.5
433	P22626	Heterogeneous nuclear ribonucleoproteins A2/B1 OS=Homo sapiens GN=HNRNPA2B1 PE=1 SV=2	HNRNPA2B1	Phospho [S231(100); S259(98)]	0	206.882	73	24	691	93.8	97.2	108.5	85.2	92.8	94.4	98.1	103.4	89.5	91	93.3	96	98.9	105.6	101.7	102.2	118.3	101.3	138.1	146.2	181.8	171.6	133.6	138.3	151.3	155.2	144
434	Q96ST3	Paired amphipathic helix protein Sin3a OS=Homo sapiens GN=SIN3A PE=1 SV=2	SIN3A	Phospho [S832(100); S860(100)]	0	206.818	38	43	170	101.8	106.8	100.5	104.3	100.7	99	113.7	106	91.7	100.5	102.1	101.9	90.1	101.4	93.6	104.7	106.7	96.9	113.9	104.1	111.8	144.3	116.9	112.6	125.4	144	135.6
435	E9PN89	Heat shock cognate 71 kDa protein (Fragment) OS=Homo sapiens GN=HSPA8 PE=1 SV=1	HSPA8		0	206.677	72	22	523	NaN	NaN	NaN	NaN	NaN	NaN	NaN	NaN	NaN	69.9	76.1	77.4	101	91.6	91.1	127	93	131.2	NaN	NaN	NaN	NaN	NaN	NaN	NaN	NaN	NaN
436	Q8N3U4	Cohesin subunit SA-2 OS=Homo sapiens GN=STAG2 PE=1 SV=3	STAG2		0	206.625	37	41	164	87.8	97.9	97.6	101.3	91.1	94.5	96.9	109.6	99.8	95.6	96.8	92.5	100.5	106.6	106.6	100.8	96.3	97.2	88	95.6	99.8	130	111.9	100.4	107	111.9	106.6
437	P42566	Epidermal growth factor receptor substrate 15 OS=Homo sapiens GN=EPS15 PE=1 SV=2	EPS15		0	206.066	57	39	180	99.6	80.2	89.7	105.4	94	96.2	110.9	115	118.8	91.4	90	92.7	82.6	98.7	98.4	97.1	96.5	103.5	75	75.3	74.9	77.7	82.7	81.9	88.1	73.9	86.5
438	Q8TEQ6	Gem-associated protein 5 OS=Homo sapiens GN=GEMIN5 PE=1 SV=3	GEMIN5		0	205.683	33	43	198	109.8	110.2	111.5	93.8	86.4	95.3	100	99.2	87.7	69.7	78.6	79.6	106.4	92.6	105.5	108.4	91.6	113.9	115	134.8	119.4	109.2	108	118	109.1	110.6	109.6
440	Q15046	Lysine--tRNA ligase OS=Homo sapiens GN=KARS PE=1 SV=3	KARS		0	205.258	51	29	268	105	105	110.6	110.2	97.4	100	103.6	108.6	105.7	96	89.9	93.6	99.6	95.5	106.6	113.1	94.8	106.3	95.7	102.6	96.1	85.7	88.1	94.4	88.6	85.1	89.6
441	A8K2U2	cDNA FLJ75392, highly similar to Homo sapiens hexokinase II (HKII) mRNA OS=Homo sapiens PE=2 SV=1	2 SV		0	205.073	44	33	165	113.7	113.2	111.4	108	93.3	93	96.4	102	95.5	111.4	109	103.7	92	93.4	69	106.4	104.1	124.5	71.9	78.9	74.4	81.5	93.3	75.8	80.5	72.2	79.3
442	M0R0P8	Unconventional myosin-IXb OS=Homo sapiens GN=MYO9B PE=1 SV=1	MYO9B	Phospho [S1267(100); T1271(100); S1290(100); T1346(99.7)]	0	205.027	33	53	139	101.9	77.2	83.3	112	105.9	104.4	78.2	90.8	90.1	113.3	111.8	102.2	85.5	92.5	89.7	87.6	101.7	96.6	63.2	72.8	71.6	102.5	104.4	111.4	100.1	88.2	117
443	Q9Y2W1	Thyroid hormone receptor-associated protein 3 OS=Homo sapiens GN=THRAP3 PE=1 SV=2	THRAP3	Phospho [S315(100); S379(99.2); S622(99.2); S928(100)]	0	204.982	35	35	218	100.6	100.9	101.2	97.3	105.1	96	115.1	108.5	98.5	106	107.2	108.7	103.2	105.7	98.2	97.2	109.4	95	132.5	122.3	134	141.1	129.4	141.9	150.9	151.9	138.1
444	P17980	26S protease regulatory subunit 6A OS=Homo sapiens GN=PSMC3 PE=1 SV=3	PSMC3		0	204.788	66	24	199	105.2	108.3	110.9	100.4	101.1	94.5	99.3	101.3	108.7	106.8	103.1	100.7	101	99	97.2	101.8	106.4	100.5	90.4	98.7	101	96.8	90.1	81.9	82.5	83.6	83
445	Q00653	Nuclear factor NF-kappa-B p100 subunit OS=Homo sapiens GN=NFKB2 PE=1 SV=4	NFKB2		0	204.443	47	34	220	86.3	62.4	105.1	124.1	82.2	87.4	105.5	118.9	132.5	80	79.6	81.9	79	110.9	118.5	107.4	69.6	110.9	74.3	79.8	75.1	105.8	94.1	87.3	88.6	59	83.6
446	P49454	Centromere protein F OS=Homo sapiens GN=CENPF PE=1 SV=2	CENPF		0	204.338	19	58	105	111.4	138.9	92.5	125.5	95.9	133	93.8	84.2	67.7	160.4	108.2	120	138.8	131.5	74.6	84.2	45.3	102.8	129.5	101.1	109.3	99.7	99.9	101.8	107.3	133.7	107.9
447	P42229	Signal transducer and activator of transcription 5A OS=Homo sapiens GN=STAT5A PE=1 SV=1	STAT5A	Phospho [S128(91.8)]	0	203.942	47	34	181	88.5	83	86.5	103.9	110.5	104.2	108.6	106.1	99.9	132	128.7	129.2	94.7	91.5	94.8	84.8	92.4	89.3	79	84.1	69.2	106.7	118.3	88.4	106.3	99.7	107.5
448	P23921	Ribonucleoside-diphosphate reductase large subunit OS=Homo sapiens GN=RRM1 PE=1 SV=1	RRM1		0	203.871	55	33	202	142.3	155.8	164.6	133.3	132.6	131.1	105.6	100.6	90.8	57.6	58.8	62.6	107	85.3	84.2	107.6	86.5	90	140.5	228.3	177	87.1	83.1	96.2	115.7	99.2	87.9
449	P52209	6-phosphogluconate dehydrogenase, decarboxylating OS=Homo sapiens GN=PGD PE=1 SV=3	PGD		0	203.436	59	24	272	97.6	95.6	86.8	99	95	94.1	99.6	99.7	102.1	115.8	117.5	114	103.7	103.6	104.8	98.9	98.7	99.4	76	71.5	64.8	86.6	97.7	96.7	81.7	80	82.8
450	A0A024R0E2	Cold shock domain containing E1, RNA-binding, isoform CRA_a OS=Homo sapiens GN=CSDE1 PE=4 SV=1	CSDE1		0	203.391	43	32	196	106.1	117.2	107.3	113.9	110	114.8	105.9	106.6	95.4	99.5	97	95.2	98.9	77.9	80.1	92.7	111.1	89.6	111.2	109.2	114.7	86.1	83.8	81	81.4	95.6	78.5
451	P62258	14-3-3 protein epsilon OS=Homo sapiens GN=YWHAE PE=1 SV=1	YWHAE		0	203.323	71	21	389	103.7	89.5	98.1	107.2	101.7	100	101	105.9	110.5	110.5	110.3	111	99.4	105.9	106.5	101.4	99.4	100	69.3	77.5	68.5	81.6	90.8	79.8	81.3	74.9	81
452	Q59ER5	WD repeat-containing protein 1 isoform 1 variant (Fragment) OS=Homo sapiens PE=2 SV=1	2 SV		0	202.986	56	28	270	71.8	82.6	84.8	82.5	94.9	94.3	67.3	77.8	79.8	151	144.4	151	127.5	119.1	130.4	93.9	102.8	94.3	67.2	70.6	63.7	105.7	117.2	102.3	113.9	102	104.6
453	Q9BPX3	Condensin complex subunit 3 OS=Homo sapiens GN=NCAPG PE=1 SV=1	NCAPG	Phospho [S674(100); S973(98.9); S975(100)]	0	202.539	40	37	190	121	118.7	113.4	110.5	99.3	100.6	107.4	107.3	97.9	96.2	95.8	93.1	103.7	95.8	98.1	112.5	105.5	106.4	133	135.3	127.3	123.4	137.5	124.3	107	135.1	124
454	P52701	DNA mismatch repair protein Msh6 OS=Homo sapiens GN=MSH6 PE=1 SV=2	MSH6	Phospho [S227(100)]	0	202.207	38	42	152	127	142.5	125.9	110.1	95.7	107.5	128.9	120.7	110.2	87.9	83.2	79.7	81.1	75.5	76.6	107.7	108.2	102.3	146.5	155	162.4	97.4	79.6	83.1	70.4	89.5	84.8
455	A0A140VJW5	Testicular tissue protein Li 192 OS=Homo sapiens PE=2 SV=1	2 SV		0	201.876	67	32	302	102.2	107.2	101.6	103.5	95	93.6	109.2	117	110.3	84.6	90.6	86.3	90.6	93.5	94.5	105.7	98.2	103.2	92.4	91.2	88.7	78.6	88.2	79.9	78.1	77.6	80
457	P08237	ATP-dependent 6-phosphofructokinase, muscle type OS=Homo sapiens GN=PFKM PE=1 SV=2	PFKM		0	201.544	50	30	172	123.7	123.9	112.9	159	145.8	146.5	126	133.9	131.1	77.2	76.4	71.8	73.2	76.1	66.4	60.9	77.4	70.1	97.4	107.1	82.2	58.4	57.4	56	60.6	66.8	71.3
458	A0A0G2JIW1	Heat shock 70 kDa protein 1B OS=Homo sapiens GN=HSPA1B PE=1 SV=1	HSPA1B		0	201.344	59	33	326	71.5	74	53.4	79.6	89.8	90.2	57.1	76.2	68.5	145.7	155.5	150.6	130.4	116.5	98.1	96.3	77.7	99.9	64.2	61.1	62.7	112.3	108.3	109.3	111.8	106	106.7
459	Q96AE4	Far upstream element-binding protein 1 OS=Homo sapiens GN=FUBP1 PE=1 SV=3	FUBP1	Phospho [S630(99.5)]	0	201.276	52	31	288	108.5	113.1	112	116.8	118.6	115.4	110.4	105.7	111.4	85	80.3	80	98.6	94.2	85.9	95	90.3	91.6	86.9	90.7	81.9	71.8	69.3	77.5	69.7	71.5	65.2
460	O95202	LETM1 and EF-hand domain-containing protein 1, mitochondrial OS=Homo sapiens GN=LETM1 PE=1 SV=1	LETM1		0	201.018	47	33	182	93.6	106.7	96.4	77.4	94	97.4	80.5	68.2	85.2	84.9	92.5	84.6	115.8	105.7	108	104.7	114.6	128.2	68.1	66.5	59.3	56.9	77.6	93.8	72.4	74.9	81.2
461	P51991	Heterogeneous nuclear ribonucleoprotein A3 OS=Homo sapiens GN=HNRNPA3 PE=1 SV=2	HNRNPA3	Phospho [S358(100)]	0	200.968	61	25	392	100	100.4	108.3	89.1	94.7	90	101.9	100.6	93.6	92.2	88.3	91.8	108.1	103.9	107.8	113.6	98.5	99	169.4	154.7	201.9	156.4	126	155.2	152.4	162.2	149.7
462	Q10570	Cleavage and polyadenylation specificity factor subunit 1 OS=Homo sapiens GN=CPSF1 PE=1 SV=2	CPSF1		0	200.729	37	46	145	111.2	101.3	94.8	89	93.4	92.8	103.1	103.5	82.4	92.8	103.5	95	107.7	96.9	95.4	107.5	108.9	119	159.2	135.3	173.7	138.6	113.5	125.8	117.3	157.2	139.5
463	O14617	AP-3 complex subunit delta-1 OS=Homo sapiens GN=AP3D1 PE=1 SV=1	AP3D1	Phospho [T249(100)]	0	200.702	39	40	169	91.5	78.1	79	90.9	97.4	89	98.1	100.3	94.4	106.2	103.1	96.4	104	107.1	111	99.8	111.3	109.6	71.6	81.6	70.2	92.4	93.2	90.6	77.6	83.8	83.2
464	B5BTZ6	Signal transducer and activator of transcription OS=Homo sapiens GN=STAT3 PE=2 SV=1	STAT3	Phospho [S726(100)]	0	200.701	51	30	176	86.9	68	68.4	81.3	82.5	80.7	85.6	78.2	81.7	105.6	104.7	99.4	102.7	109.2	111.5	130.7	121.2	131.6	86.5	80.8	84.6	113.5	104.3	98.3	93.5	99.4	100.6
465	B7ZMF2	Fanconi anemia, complementation group I OS=Homo sapiens GN=FANCI PE=2 SV=1	FANCI		0	200.382	42	47	130	89.6	100	97.1	96	91.2	90.7	95.8	84.5	82.8	92.8	87.6	95.4	104.9	97.6	99.1	108	95.8	92.9	98.5	87.6	107.6	130.2	116.3	105	103	131.3	108.5
466	B9EK46	Cingulin OS=Homo sapiens GN=CGN PE=2 SV=1	CGN		0	200.149	45	49	120	18.5	11.9	15.5	99.2	71.6	74.6	103.3	131.4	152.3	137.5	140.9	106.8	95.1	96	90.8	123.2	86.9	135.5	23.1	25.3	26.6	176.9	164.8	170.1	169.5	99.7	172.6
467	D3DPU2	Adenylyl cyclase-associated protein OS=Homo sapiens GN=CAP1 PE=2 SV=1	CAP1		0	199.043	66	25	263	96.4	90.2	96	102.9	125.5	120.7	98.1	100.4	97.9	90.5	93.2	95.4	100.9	96.4	97.4	97.7	96.1	93.7	86.8	97.7	77.3	65.1	78.9	80.5	89.9	68.7	76.1
468	B4DRM3	cDNA FLJ54492, highly similar to Eukaryotic translation initiation factor 4B OS=Homo sapiens PE=2 SV=1	2 SV	Phospho [S422(76.2); S503(99.4)]	0	199.024	40	29	330	109	109.1	100.1	129.6	143.6	129.3	150.8	117.7	109.2	83.1	81.9	86.9	95.8	84	80.3	98.9	91.8	93.8	88.3	93.2	75.8	69.5	73.7	87.1	75.5	73.4	70.5
469	O75179	Ankyrin repeat domain-containing protein 17 OS=Homo sapiens GN=ANKRD17 PE=1 SV=3	ANKRD17		0	198.913	22	45	144	70.3	87.7	66.4	67.1	71	81.7	75.9	69.7	90.4	90	106.6	99	73	67.5	70.9	98	69.9	78.6	111	127.1	107.2	113.6	108.8	119.1	134	107.2	121.8
470	P98171	Rho GTPase-activating protein 4 OS=Homo sapiens GN=ARHGAP4 PE=1 SV=2	ARHGAP4	Phospho [S906(100)]	0	198.644	44	37	179	124.3	98.3	102.7	103.3	98.9	109.1	93.5	90.8	80.6	115.6	120.6	118.2	92.1	99.2	110.5	95.5	90.5	101.1	108.6	107.3	95.4	107.7	136.2	111.5	144.6	125.8	153.7
471	P48634	Protein PRRC2A OS=Homo sapiens GN=PRRC2A PE=1 SV=3	PRRC2A	Phospho [S380(100)]	0	198.549	27	44	157	120.5	114	113.2	92.7	107.3	106.7	106.8	112.2	102	95.9	104.6	98.2	80.7	89.2	87	93.4	93.5	97.7	114.4	125.3	102.8	92.8	85.2	117.3	97.9	98.6	100.1
472	B4DRX0	cDNA FLJ59401, highly similar to Homo sapiens guanylate binding protein family, member 6 (GBP6), mRNA OS=Homo sapiens PE=2 SV=1	2 SV		0	198.454	68	32	182	66.7	42.7	55.7	117.6	147.1	127.6	87.2	80.4	60.9	144.6	141	127.9	81.4	100.8	105	78.8	92.3	81.8	64.5	91.5	132.1	147.5	164.6	79.3	96	87.1	142.4
473	O43719	HIV Tat-specific factor 1 OS=Homo sapiens GN=HTATSF1 PE=1 SV=1	HTATSF1	Phospho [S387(92); S453(93.4); S642(99.9); S702(100); S713(84.7)]	0	198.45	57	40	183	80.1	90.4	84.2	63	63.2	65.9	76.2	69.8	63.4	109.7	112.8	112.8	141	130.1	128.4	117.1	114.9	105.4	84.5	82.6	75.8	124.1	117	122.7	108.5	127.2	108
474	B5BUB5	Autoantigen La (Fragment) OS=Homo sapiens GN=SSB PE=2 SV=1	SSB	Phospho [S366(100)]	0	198.064	62	30	238	113.3	112.2	108	112.8	109.2	112.4	116.9	113.5	111	76.9	75.1	72.1	89.9	96.7	92.6	114.6	127.7	107.4	125.5	115.2	118.8	80.1	80.7	77.7	85.4	85	87.9
475	A0A024QZG0	Ring finger protein 40, isoform CRA_a OS=Homo sapiens GN=RNF40 PE=4 SV=1	RNF40		0	197.399	44	40	158	89	105.4	90.3	90.2	88.2	92.1	87.1	96.5	88.7	86.9	90	93.9	96.7	95	90.9	91.5	92	94.5	96.8	97.7	103.7	116.4	104.1	117.4	111	112.6	100.6
476	B2RAH5	Protein phosphatase 1 regulatory subunit OS=Homo sapiens PE=2 SV=1	2 SV	Phospho [S871(100)]	0	197.347	42	42	147	97.8	86.2	91.4	107.1	116.1	117.7	102.7	103.4	96.7	80.1	93	89.7	81.7	76	81.4	77	84.6	72.4	83.8	92.9	75.2	91.6	98.8	88.6	94.4	88.1	81.6
477	Q53GG0	Epithelial protein lost in neoplasm beta variant (Fragment) OS=Homo sapiens PE=2 SV=1	2 SV	Phospho [S362(98.8); S490(100); S686(100); S698(100)]	0	197.269	52	33	202	80.6	90.6	68.9	128.6	100.7	100.1	128.6	128.5	143.4	90.6	91.4	96.6	103.3	86.3	85.9	107	109.5	108.1	82.8	78.3	63.4	98.3	84.7	97.4	98.7	113.1	88.5
478	A0A024R8B6	Nucleoporin 214kDa, isoform CRA_b OS=Homo sapiens GN=NUP214 PE=4 SV=1	NUP214		0	197.171	23	35	144	87.1	96.9	102.2	97.5	101.8	103.2	87.6	96.4	100.9	99	104.5	96.8	101.2	97.4	96.8	97.8	82.9	93.4	121.5	123.5	134.2	130	123.7	126.3	139.9	151	140.6
479	P46063	ATP-dependent DNA helicase Q1 OS=Homo sapiens GN=RECQL PE=1 SV=3	RECQL		0	196.884	57	30	191	95.2	91.8	87.8	127.1	132.5	134.1	122.5	120.8	104.8	110.3	108.8	106.3	89.2	92.4	90	95.4	97.8	87.1	86.9	97.9	79.8	104.5	95.5	135.2	121.1	96	104
481	Q59GB4	Dihydropyrimidinase-like 2 variant (Fragment) OS=Homo sapiens PE=2 SV=1	2 SV	Phospho [T565(100)]	0	196.644	57	24	242	91.9	68	51.7	94.5	94.5	89	91.5	95.6	91.4	133	126.6	133.9	116	122.4	121.8	114.7	122.5	122.1	60.9	65.9	60.6	111.3	110.5	92.1	107.5	85.8	100.7
482	P07954	Fumarate hydratase, mitochondrial OS=Homo sapiens GN=FH PE=1 SV=3	FH		0	196.62	63	24	244	102.3	103.6	93	81.2	104.7	100.7	79.3	67.8	90.7	112.6	121.6	114.3	113.2	121.8	113.9	95.4	107.4	100.9	81.9	75.9	76.3	85.6	82.8	90.3	91.8	83.1	86.6
483	P11940	Polyadenylate-binding protein 1 OS=Homo sapiens GN=PABPC1 PE=1 SV=2	PABPC1		0	196.443	55	32	291	102.5	106.8	100.9	101	96.2	101.3	100.8	105.1	87.9	102.6	112	107.9	107.5	91.8	89.6	110.7	103	99.1	98.6	99.2	103.9	94.3	99.8	98.4	87	96	94.6
485	G3V5R9	Kinesin light chain 1 OS=Homo sapiens GN=KLC1 PE=1 SV=1	KLC1		0	196.225	52	35	193	98.4	82.1	81.3	99.7	107.3	102.5	103.9	104.2	92	100.4	110.8	113.9	98	104.9	104.9	90.5	85.3	88.8	83	85.9	73.1	93.7	100	119.9	111.1	93.7	106.4
486	Q13315	Serine-protein kinase ATM OS=Homo sapiens GN=ATM PE=1 SV=4	ATM		0	196.157	19	53	100	107.3	96.6	115.6	130.3	131.1	130.7	119.4	123.3	101.9	107.4	121.9	116.6	83.6	97.8	95.3	77.8	75.8	81.2	175.5	152.8	151.3	80.6	76.4	74.2	144.6	86.9	103.6
487	A0A140VJZ1	Testicular tissue protein Li 218 OS=Homo sapiens PE=2 SV=1	2 SV		0	195.768	47	34	198	76.6	74.6	72.3	110.6	110.5	110	108.2	109.4	122.3	106.8	104.2	109.6	88.7	99.8	104.1	80.6	85.8	85.5	60.4	68.6	67.2	101	112.9	101.9	98.5	89.7	101.3
488	Q86UE4	Protein LYRIC OS=Homo sapiens GN=MTDH PE=1 SV=2	MTDH	Phospho [S298(99); S426(100)]	0	195.714	58	30	219	107.3	98.2	109.8	110.3	92.8	106.7	105	110.5	101.6	114.2	98.5	97.4	90.2	92.1	86.5	83.7	89.2	87.5	102.6	110.6	101.3	98	101.7	99.7	85.1	104.2	100.1
489	A0A024RAZ7	Heterogeneous nuclear ribonucleoprotein A1, isoform CRA_b OS=Homo sapiens GN=HNRPA1 PE=4 SV=1	HNRPA1	Phospho [S6(100); S368(97.5)]	0	195.426	69	25	603	83.5	90.2	94.1	92.5	83.9	94.9	89.7	101.2	98.6	104.6	88.6	95.6	124.6	107.7	108.9	115.3	160.3	112.7	169.7	169.4	247.3	188.2	139	145.5	146.6	143.9	132.3
490	A0A024R9J0	RAD21 homolog (S. pombe), isoform CRA_a OS=Homo sapiens GN=RAD21 PE=4 SV=1	RAD21		0	195.34	58	34	151	94.2	106.4	93.5	98.1	99.2	105.1	92.7	105.6	108.2	82.9	93	85.5	99.6	108.1	109.4	102.7	113.1	91.5	126.4	102.3	128.7	125.5	119.8	111.6	105.6	147.2	103
491	Q8IWJ2	GRIP and coiled-coil domain-containing protein 2 OS=Homo sapiens GN=GCC2 PE=1 SV=4	GCC2		0	195.117	34	53	118	97.3	91.2	92.4	98.9	97.4	98.4	85.4	94.5	89	97.9	120.5	109.5	99.8	91.7	100.3	75.1	71.5	94.7	106.7	69.9	80.9	56.3	67.5	77.6	90.6	90.2	81.1
492	O15371	Eukaryotic translation initiation factor 3 subunit D OS=Homo sapiens GN=EIF3D PE=1 SV=1	EIF3D	Phospho [S528(97.4); S529(99.6)]	0	194.91	57	24	195	115.1	113.9	120.5	96.6	81.3	80.4	102.6	102	87.4	88.2	87.4	88.4	100.6	94.7	101.3	117.2	107.5	108.6	76.2	87.1	82.9	74.6	75.4	61.9	62.3	64.5	61.5
494	P42345	Serine/threonine-protein kinase mTOR OS=Homo sapiens GN=MTOR PE=1 SV=1	MTOR		0	194.584	24	49	110	91.7	89.5	99	97.1	82.6	81	76.6	93.5	95.6	110	113.2	116.2	109.8	109.8	110.1	85.2	96.8	93.8	72.2	81.6	74.5	90	104.1	110.9	82.2	83.7	130
495	P17480	Nucleolar transcription factor 1 OS=Homo sapiens GN=UBTF PE=1 SV=1	UBTF		0	194.211	45	33	203	97.3	105.3	98	101.9	100.3	98.9	117.2	112.2	102.8	106.9	103.4	104.8	97.5	96.5	98	103.2	96.2	73.1	164.5	173.1	180.4	166.6	131.5	171.1	203.4	154.9	165.4
496	Q13342	Nuclear body protein SP140 OS=Homo sapiens GN=SP140 PE=1 SV=2	SP140	Phospho [S277(100); S328(99.7); S332(99.7); S467(100)]	0	194.129	63	39	171	88.9	87.1	85.2	82.1	78.1	81.1	99.2	99.8	76.7	121.9	122.2	117.3	82.7	73	90.9	122.4	106.3	144.9	90.5	111.2	101.8	137.5	141.3	138	152.5	176.4	148.3
497	Q7Z401	C-myc promoter-binding protein OS=Homo sapiens GN=DENND4A PE=1 SV=2	DENND4A	Phospho [S1015(100)]	0	194.005	30	45	125	111.1	102.3	102	102.3	88.6	80.8	100	115	120.1	106	104.2	96.6	103.6	105.7	91.4	95.7	98.3	99.1	89.4	88	76.1	73.5	78.9	94.3	80.7	80.3	93.2
498	B2R9K8	cDNA, FLJ94440, highly similar to Homo sapiens chaperonin containing TCP1, subunit 6A (zeta 1)(CCT6A), mRNA OS=Homo sapiens PE=2 SV=1	2 SV		0	193.754	66	26	265	89.6	92.6	95.2	124.4	111.6	106.5	114.6	122.5	113	104.2	103.8	101.7	98.4	88.8	89.3	104.8	97.8	92.2	74.4	79.2	84.5	79.4	85.9	72.6	72.4	79	76.7
499	P26641	Elongation factor 1-gamma OS=Homo sapiens GN=EEF1G PE=1 SV=3	EEF1G		0	193.74	64	26	264	113	118.4	115.2	127.1	120	122	116.8	109.1	106.8	92.6	90	92	93.5	74.7	82.3	96.7	103.3	92.9	140.6	142.6	153.9	76	78.2	71.4	74.9	81.6	76.2
500	Q68EM7	Rho GTPase-activating protein 17 OS=Homo sapiens GN=ARHGAP17 PE=1 SV=1	ARHGAP17	Phospho [S162(95.1); S575(99.9); S676(86.2)]	0	193.521	43	28	194	91.5	106.8	87	96.9	92.2	94.1	87.1	103.5	114.9	85.7	83.3	83.4	116.2	112.9	99.2	119.3	98.1	117.8	101.4	109.3	108.1	88.9	94.5	84.4	94.4	92.3	99.9
501	B4DHM5	Phosphoglycerate kinase OS=Homo sapiens PE=2 SV=1	2 SV	Phospho [S28(100)]	0	193.338	86	19	390	118.9	70.8	98.5	94	68.7	78.7	137.5	111.6	105.7	71.8	88.8	85.1	100.4	99	121.4	142.4	107.1	145.4	18.9	20.8	18.3	33.4	36.2	57.7	47.9	33.5	36.9
502	Q9Y2L1	Exosome complex exonuclease RRP44 OS=Homo sapiens GN=DIS3 PE=1 SV=2	DIS3		0	193.129	52	42	159	88.2	84.9	82.4	115.6	100.1	97	114.7	104.9	109.8	89.1	81.4	83.2	106.4	99	109	130.1	121.5	121.3	69.1	78.6	73.6	72.6	73.3	67.8	68.7	66.3	67.4
503	G3V4C1	Heterogeneous nuclear ribonucleoproteins C1/C2 OS=Homo sapiens GN=HNRNPC PE=1 SV=1	HNRNPC	Phospho [S219(100); S246(99.9); S285(100)]	0	192.622	67	22	523	118.2	108.9	112.9	88.9	99.5	91.9	105.3	111.4	96.1	79.5	86.8	89.3	98	100.3	101.7	106.4	99.3	105	181.4	163.6	215.4	162.2	131.5	146.2	155.7	181.6	166.1
504	P53992	Protein transport protein Sec24C OS=Homo sapiens GN=SEC24C PE=1 SV=3	SEC24C		0	192.487	43	36	166	91.6	89.3	84.5	119.7	118.2	116.4	105.2	103.8	102.7	110.3	101.8	104.5	92.1	91.2	95.5	92.8	99.2	94.7	82.3	102.8	81.3	89.8	94.6	81.7	93.8	96.1	92.6
505	A0A0A0MT22	Protein tyrosine phosphatase, receptor type, C, isoform CRA_d OS=Homo sapiens GN=PTPRC PE=1 SV=1	PTPRC	Phospho [S975(100)]	0	192.277	35	42	159	114.8	94.8	111.9	112.3	112.6	121.4	104.5	115.1	124	104.8	109.6	105.7	78.2	77.2	95.7	70.8	74.4	77.8	102.4	128.3	115.6	77.7	99.7	102.8	105.5	94.6	115.1
506	Q6ZS81	WD repeat- and FYVE domain-containing protein 4 OS=Homo sapiens GN=WDFY4 PE=1 SV=3	WDFY4		0	192.161	19	48	124	121.7	103.9	107.6	89.9	72.9	79.9	87.5	81.5	70.1	100.6	96.3	100.7	106.8	96.4	104	116.6	99.5	113	112.2	69.7	79.3	88	92.1	93.7	97.4	69.7	109.6
507	Q16822	Phosphoenolpyruvate carboxykinase [GTP], mitochondrial OS=Homo sapiens GN=PCK2 PE=1 SV=3	PCK2		0	191.945	58	31	225	102.7	117.7	130.6	55.8	57.7	62.4	83.6	70.9	114.9	90.2	97.9	91.7	94.2	118.3	150.7	86	106.1	98.3	142.4	125.8	139.4	106.5	103.1	88.3	113.9	103.9	115.1
508	Q8NI27	THO complex subunit 2 OS=Homo sapiens GN=THOC2 PE=1 SV=2	THOC2	Phospho [S1516(91.3)]	0	191.648	27	42	162	128	121.2	118.4	110.3	106.7	111.9	104.7	90.8	81.7	97.5	92.4	92.1	91.7	84.7	88.2	97.9	98.1	89.5	179.3	182	194.9	114.5	138.7	139.2	146.1	164.5	144.2
509	A0A024RAC5	Regulator of chromosome condensation 2, isoform CRA_a OS=Homo sapiens GN=RCC2 PE=4 SV=1	RCC2		0	191.52	66	25	265	95.2	83.5	93.8	91.5	100	85.7	117.9	102	98.9	94.6	98.5	114.6	98.1	120.3	110.3	99.5	91.5	99.6	102.1	99	94.3	120	126.1	128.4	127	118.4	120.6
510	O95671	N-acetylserotonin O-methyltransferase-like protein OS=Homo sapiens GN=ASMTL PE=1 SV=3	ASMTL	Phospho [S239(100)]	0	191.44	54	30	211	20.7	22.6	22.2	44.2	38.9	38.2	70.8	90.1	93.3	86.4	76.2	82.7	177.5	194.1	161.7	131.9	149.4	141.1	13.8	13.9	11.2	56.6	58.5	50.4	47.5	49.5	49.4
511	D3DQ70	SERPINE1 mRNA binding protein 1, isoform CRA_d OS=Homo sapiens GN=SERBP1 PE=4 SV=1	SERBP1	Phospho [S88(100)]	0	191.021	47	22	284	102.2	112.9	104.1	104	102	100.8	100.4	101.1	93.6	91.4	94.6	91.8	98.8	94	95.4	104.4	103.1	97.5	94	100.9	84.4	81.2	86.3	91.5	85.9	82.4	81.9
512	B5BUB1	RuvB-like helicase (Fragment) OS=Homo sapiens GN=RUVBL1 PE=2 SV=1	RUVBL1		0	190.116	60	21	221	98	103.4	105.1	102.3	89.8	90.8	108.1	109.4	111.5	108.5	102	103.8	113	110.5	106.1	109.3	114.2	106.4	96.3	86.3	112.5	107.5	107.8	97.5	95.2	95	97.9
513	Q6IBN1	HNRPK protein OS=Homo sapiens GN=HNRPK PE=2 SV=1	HNRPK	Phospho [S116(93.3)]	0	190.041	66	27	361	94.6	95	95.9	87	89.2	100	85.7	82.7	101.2	95	92.3	94.1	100.3	108.5	97.7	100.6	106.2	98.7	126.8	116.3	138.6	121.9	105.1	113.5	115.9	132.6	116.9
514	P49589	Cysteine--tRNA ligase, cytoplasmic OS=Homo sapiens GN=CARS PE=1 SV=3	CARS		0	190.007	50	32	174	99.1	91.3	114.3	97	85.5	83.6	98.2	96.7	111.5	88.4	87.2	85.5	91.4	105.2	129.7	81.3	88.1	78.1	90.5	90.4	79	87	92	82	76.6	67.8	83.2
518	P51858	Hepatoma-derived growth factor OS=Homo sapiens GN=HDGF PE=1 SV=1	HDGF	Phospho [S132(100); S133(100); S165(100)]	0	189.796	84	26	276	107.3	83	89.5	102.4	97.8	101.6	115.3	111.5	99.2	91.4	94.2	95.7	93	99.6	95.3	97.5	93.2	100.1	89.3	97.4	78.1	89.6	91.2	117.9	116	85.3	91.9
519	A0A024R3H2	Sortilin-related receptor, L(DLR class) A repeats-containing, isoform CRA_b OS=Homo sapiens GN=SORL1 PE=4 SV=1	SORL1		0	189.714	26	44	118	113.5	107.7	118.7	70.5	66.9	82.2	93.5	84.8	123.8	88.4	98.3	89.8	128.6	100.9	101.7	98.6	81.6	125.9	87.4	97.7	84.7	107.8	113.5	112.8	91.6	96.9	102.9
520	O60287	Nucleolar pre-ribosomal-associated protein 1 OS=Homo sapiens GN=URB1 PE=1 SV=4	URB1		0	189.28	26	46	122	95	106	108.4	99.2	95.4	95.2	99.2	93.5	92.5	109.8	113.2	118.6	102.2	106	107.4	104.9	102.5	93.6	114.3	136.8	135.8	122.9	123.1	130.3	123.9	141.6	144.9
521	A0A024R0F1	Transcription termination factor, RNA polymerase II, isoform CRA_a OS=Homo sapiens GN=TTF2 PE=4 SV=1	TTF2		0	189.274	39	40	138	99.7	106.5	98.1	116.8	105.8	102.5	86.8	91.2	99.6	130	130.6	127.7	111.4	91.1	102.2	79.6	88.3	89.5	97.1	99.8	95.7	153.4	146.9	130.1	116.4	99.7	102.1
522	H7C1M2	Protein SON (Fragment) OS=Homo sapiens GN=SON PE=1 SV=1	SON	Phospho [S692(100); S1124(98.5)]	0	188.619	38	38	162	109.4	142.8	115.3	135.4	133	130	114.5	115.8	135.9	NaN	NaN	NaN	NaN	NaN	NaN	NaN	NaN	NaN	NaN	NaN	NaN	NaN	NaN	NaN	NaN	NaN	NaN
523	A0A024RAM0	Transportin 1, isoform CRA_a OS=Homo sapiens GN=TNPO1 PE=4 SV=1	TNPO1		0	188.369	40	27	179	120.8	102	107.5	103.4	99.9	96.3	114	110	83	85.4	93.6	92.3	94.2	90.9	95.9	112.5	95	101	94.5	117.4	111.9	115.7	95.5	131.1	147.7	103.8	111.6
524	Q13330	Metastasis-associated protein MTA1 OS=Homo sapiens GN=MTA1 PE=1 SV=2	MTA1	Phospho [S449(99.9); S576(100)]	0	188.013	61	33	189	88.9	84.9	84.2	94	88.5	92.7	104	106.4	100.8	81.7	89.2	90.8	102.6	110.1	113.3	110	99.1	105.9	91.5	86	96.1	120.7	110.2	108.3	100.6	119.4	109.4
525	B3KXY9	cDNA FLJ46359 fis, clone TESTI4049786, highly similar to Hexokinase-1 (EC 2.7.1.1) OS=Homo sapiens PE=2 SV=1	2 SV		0	187.659	44	36	159	102.4	88.4	97.1	79.4	74.9	80.1	90.7	90.5	95.9	106.4	113.2	118	92.2	96.4	86.7	125.9	118.3	149.8	81.6	85.7	103.2	106.3	105.3	93.9	109	112.7	116.5
526	P27694	Replication protein A 70 kDa DNA-binding subunit OS=Homo sapiens GN=RPA1 PE=1 SV=2	RPA1		0	187.611	53	30	216	101.7	104.1	110.8	83.1	84.4	85.7	105	102.4	98.2	101.9	111.3	106.7	114.1	121.3	104.4	98.8	100.7	103.8	93.3	94.7	100.7	112.6	110.4	115.5	122.4	124.5	129.3
527	P28331	NADH-ubiquinone oxidoreductase 75 kDa subunit, mitochondrial OS=Homo sapiens GN=NDUFS1 PE=1 SV=3	NDUFS1		0	187.449	54	29	166	104.4	109.9	90.5	77.7	93.8	96.6	80.3	77.2	102.8	121.2	109.9	96.9	118.2	126.3	81.8	101.3	134.3	126.6	97.1	104	106.6	83.6	93.1	86.5	121.2	98	111.4
528	O00425	Insulin-like growth factor 2 mRNA-binding protein 3 OS=Homo sapiens GN=IGF2BP3 PE=1 SV=2	IGF2BP3		0	187.348	53	27	245	106.3	103	100.2	89.8	91.5	92.4	82.1	90.1	89.8	141.4	139.3	142.8	104.2	111.8	101.6	78.9	88.1	80.2	102.1	106.8	103.4	136.2	137	133.6	124.3	114.5	134.2
530	A0A024RDJ4	Nuclear factor of kappa light polypeptide gene enhancer in B-cells 1 (P105), isoform CRA_b OS=Homo sapiens GN=NFKB1 PE=4 SV=1	NFKB1	Phospho [S937(99.2)]	0	186.726	46	37	181	93.9	92.2	106	100.5	100.4	101.5	110.2	108.5	110.5	89.9	89.2	95.3	102.3	101.8	112.6	108.3	95	104.3	99.6	132.5	114.2	162.3	149.9	139.1	129.1	93.3	111.4
531	Q5VTR2	E3 ubiquitin-protein ligase BRE1A OS=Homo sapiens GN=RNF20 PE=1 SV=2	RNF20	Phospho [S138(100)]	0	186.484	49	42	138	95.9	99.9	84.9	75.3	96.3	92.9	98.3	97.7	82.3	95.1	99.8	100.3	106.3	95	99.8	108.1	130.1	104	107.3	102.5	88.3	112.1	99.8	130.7	110.7	110.4	105
532	Q01581	Hydroxymethylglutaryl-CoA synthase, cytoplasmic OS=Homo sapiens GN=HMGCS1 PE=1 SV=2	HMGCS1	Phospho [S495(100)]	0	186.443	55	24	224	108.1	124.9	117.8	106.6	76.5	81.4	90.2	89	83.6	150.7	141.3	149.4	127.7	101.5	77.9	101.1	89.2	77.8	87.9	88.6	84.8	88.4	91.3	88	82.3	84.7	80.8
533	P62195	26S protease regulatory subunit 8 OS=Homo sapiens GN=PSMC5 PE=1 SV=1	PSMC5		0	186.418	65	24	215	96.3	98.9	103.9	103.3	97.9	96	100.3	101.2	96.7	95.6	99.3	98.4	100.6	94.4	103.9	111.6	114.5	106.7	78.2	82	80.6	94.3	89.7	87.5	82.9	81.6	82.6
534	O95714	E3 ubiquitin-protein ligase HERC2 OS=Homo sapiens GN=HERC2 PE=1 SV=2	HERC2	Phospho [S1577(100); S1942(99.4); T1944(99.8); S1948(97.2)]	0	186.146	14	53	84	81.5	87.5	92.2	90.5	72.9	78.8	71	78.6	75.9	100.2	96.5	97.6	102.1	85.6	68.9	92.8	93.8	100.3	NaN	NaN	NaN	NaN	NaN	NaN	NaN	NaN	NaN
535	A0A024R2V2	Microtubule-associated protein 4, isoform CRA_e OS=Homo sapiens GN=MAP4 PE=4 SV=1	MAP4		0	185.765	73	29	223	105.5	98	105.1	170.6	93.8	82.1	105	144.8	164.2	112.8	149.9	115.6	134.7	127.7	152.5	154.6	145	151.5	NaN	NaN	NaN	NaN	NaN	NaN	NaN	NaN	NaN
537	A0A0S2Z491	Nucleophosmin isoform 2 (Fragment) OS=Homo sapiens GN=NPM1 PE=2 SV=1	NPM1	Phospho [S70(100); S125(100)]	0	185.56	65	15	438	113.8	119.7	117.5	111.9	101.3	100.7	114.1	114.3	114.1	100.2	96.7	109.4	105.5	106.1	92.9	104	98.4	99.8	132.9	124.5	159.9	127.3	108.7	131.7	132.7	142	134.5
538	Q13619	Cullin-4A OS=Homo sapiens GN=CUL4A PE=1 SV=3	CUL4A		0	185.042	50	43	178	116.5	107.6	107	111.6	127.4	122.2	110.1	112.4	79.8	53.9	61.1	68.5	86.8	85.9	84.5	123.7	128.1	129.1	119.6	123.9	145	60.4	69.4	57.4	73.2	69.3	73.6
539	A0A140VK83	Protein phosphatase 1, regulatory subunit 7, isoform CRA_b OS=Homo sapiens GN=PPP1R7 PE=2 SV=1	PPP1R7	Phospho [S27(100)]	0	184.915	65	25	169	98.2	92.2	100.6	94.5	93.1	94.4	102.7	111.1	119.4	95.5	109.6	96	93.5	100.9	104.9	91.2	92.9	90.2	80.3	90.9	83.4	66.2	74.7	73.8	76.5	66.3	80.8
540	Q92576	PHD finger protein 3 OS=Homo sapiens GN=PHF3 PE=1 SV=3	PHF3	Phospho [S1614(99.6)]	0	184.865	27	47	120	93.1	98.6	99.1	133.1	125.4	116.6	133	140	142	76.2	79.7	89.9	88.3	73.4	95.4	78.3	78.3	86.6	112.8	118.2	133.5	111.5	114	116.1	117.4	136.1	120.1
541	Q86UK7	Zinc finger protein 598 OS=Homo sapiens GN=ZNF598 PE=1 SV=1	ZNF598		0	184.319	39	33	165	111.7	108.7	108.1	112.9	96.7	101.1	105	103.3	97.6	101.3	107.8	107.1	89.7	98	104.2	99.6	83.1	85.6	122.8	124.7	97.5	127	104.1	127.3	130.6	110.4	117
542	Q8IX12	Cell division cycle and apoptosis regulator protein 1 OS=Homo sapiens GN=CCAR1 PE=1 SV=2	CCAR1		0	184.233	32	37	168	108.6	93.1	100.9	97.8	107.4	102.3	119	103.2	88.7	76.5	80.6	94.2	95.1	96.5	100.8	106.2	103.1	99.1	130.7	132.7	117.1	136	119	196.5	191.3	132.5	146.3
543	P60174	Triosephosphate isomerase OS=Homo sapiens GN=TPI1 PE=1 SV=3	TPI1	Phospho [S58(100)]	0	184.104	76	18	469	97.2	85.4	93	120.6	114	115.5	112.4	119.8	121.5	97.5	94.3	97.7	96	107.1	91.8	97.3	92.4	101.7	78	79.5	71.1	83.8	86.5	81.7	89.6	76.5	84.7
544	B3KY60	cDNA FLJ16777 fis, clone BRHIP2029567, highly similar to Cell division cycle 5-like protein OS=Homo sapiens PE=2 SV=1	2 SV		0	184.066	49	33	175	113.3	128.9	113.3	124.6	117.8	112.1	104.5	101.6	115	92.7	87.7	93.4	89.6	92.3	79.9	76.4	66.1	71.2	128.2	115.8	144	113.3	98.4	103.3	105.2	128.9	114
545	P29966	Myristoylated alanine-rich C-kinase substrate OS=Homo sapiens GN=MARCKS PE=1 SV=4	MARCKS	Phospho [S46(100); S77(99.5); S101(100); T120(85.4); T150(100)]	0	183.865	52	14	258	72.3	60.7	51.1	131.9	119.5	127.2	82.4	84.7	94.4	145.5	135.5	142.7	95.8	79.6	83.7	79.6	86.4	84.5	71	67.5	58.5	100	97.2	142.3	120.1	89.6	94.2
547	J3KNL6	Protein transport protein Sec16A OS=Homo sapiens GN=SEC16A PE=1 SV=1	SEC16A	Phospho [S568(88.2)]	0	183.696	25	43	142	84.6	86.2	93.1	94.6	100.7	103.9	97	90.4	95.4	101	99	100.9	86.6	86.6	93.9	107.9	114.1	88.6	NaN	NaN	NaN	NaN	NaN	NaN	NaN	NaN	NaN
548	P23381	Tryptophan--tRNA ligase, cytoplasmic OS=Homo sapiens GN=WARS PE=1 SV=2	WARS		0	183.693	60	23	225	70	68.5	105.6	83.6	59.2	56.9	90.2	99.7	122.2	93.2	107.5	100.7	103.4	126.8	156.5	70.4	77.8	77.8	68	74.2	66.6	99.7	105.1	94.4	92.4	71	103.5
549	P54886	Delta-1-pyrroline-5-carboxylate synthase OS=Homo sapiens GN=ALDH18A1 PE=1 SV=2	ALDH18A1		0	183.692	52	36	186	94	113	112	74.6	85	93.5	99.3	71.1	108	83.8	86.7	89.6	97.6	91.5	101.6	106	105.4	110.2	115.9	121.6	115.3	114.4	109.8	102.9	123.6	126.8	127.6
551	V9GYM8	Rho guanine nucleotide exchange factor 2 OS=Homo sapiens GN=ARHGEF2 PE=1 SV=1	ARHGEF2	Phospho [S741(86.6); S977(100)]	0	183.529	46	42	159	76.3	70.3	64.3	113.2	97.6	101.5	121.3	128.4	123	93.5	95.1	96	81.7	89.1	90.8	107.2	97.3	115.7	66.6	67.3	62.8	90.9	103.3	92.6	106.7	94.1	99.1
552	B3GQE6	DEAD box polypeptide 27 OS=Homo sapiens GN=DDX27 PE=2 SV=1	DDX27		0	183.246	44	35	183	141.8	110.8	126.6	116	116.3	113.7	90.4	122.9	85.8	91.9	75.1	47.8	58.9	61.2	78.7	67.5	101.5	89.2	NaN	NaN	NaN	NaN	NaN	NaN	NaN	NaN	NaN
554	Q13043	Serine/threonine-protein kinase 4 OS=Homo sapiens GN=STK4 PE=1 SV=2	STK4	Phospho [S320(100)]	0	183.11	61	30	170	91.7	97	104.2	119.2	112.1	113.1	92.1	97.9	112.7	105.5	100.6	105.7	93.4	85.5	92.5	97.9	113	97.2	91.3	103.1	93.4	78	86.5	75.4	78.4	77.8	76.1
555	Q96GQ7	Probable ATP-dependent RNA helicase DDX27 OS=Homo sapiens GN=DDX27 PE=1 SV=2	DDX27		0	183.076	42	35	183	98.6	106.8	105	103.5	103.2	108	97.7	95.8	92.4	99.3	101.5	95.7	94.3	91.9	93.9	94.7	89.4	99.2	166	151.8	155.7	140.3	109.7	126	123.8	142.4	127.9
556	O60488	Long-chain-fatty-acid--CoA ligase 4 OS=Homo sapiens GN=ACSL4 PE=1 SV=2	ACSL4		0	182.941	53	29	165	104.7	111.2	103.8	107.4	95.5	89.9	95	105.4	117	113.8	111.2	109.6	128.3	105.1	91.3	102.1	125.9	118.1	86	92.8	109.7	110.7	112.6	97	114.3	111.3	125
557	Q9Y2X3	Nucleolar protein 58 OS=Homo sapiens GN=NOP58 PE=1 SV=1	NOP58	Phospho [S514(100)]	0	182.893	51	26	214	95.4	98.9	107	109.5	98.8	96	109.1	108.9	105.6	96.9	99.7	104.7	106.7	100.8	104.5	107.2	112.2	111.2	123.1	117.5	145.6	126.1	114.4	106.8	122.1	135.8	126.1
558	Q6PD62	RNA polymerase-associated protein CTR9 homolog OS=Homo sapiens GN=CTR9 PE=1 SV=1	CTR9	Phospho [T925(100); S941(100); S943(100); S970(100); S1041(90.1); S1043(98.2); S1085(99.5)]	0	182.767	36	39	127	97.1	111.6	111	109.4	99.8	95.6	107.9	102	100	106	103.2	101.4	83.9	87.9	79.9	82.7	92.3	82.4	109.9	128.9	127.5	93.7	86.6	83.7	100.8	119.8	108.6
559	Q8NI36	WD repeat-containing protein 36 OS=Homo sapiens GN=WDR36 PE=1 SV=1	WDR36		0	182.748	44	34	152	92.1	112.6	102	100.5	90.6	90.5	104.7	102.2	96.2	104.1	105.2	100.6	96.8	96.9	94.3	105.5	106.6	97.2	127.6	131.1	156.5	134.5	110.9	98.6	131.3	141	123.6
560	Q9UHB9	Signal recognition particle subunit SRP68 OS=Homo sapiens GN=SRP68 PE=1 SV=2	SRP68		0	182.659	61	32	245	121.9	97.2	98.3	96.8	108.2	111.4	113.4	117.1	83.7	83.9	86.1	85.7	90.1	88.2	94.3	83	92.3	91.8	85.9	89.3	84.9	73.7	83.3	80.9	75	79.7	77.5
561	P46060	Ran GTPase-activating protein 1 OS=Homo sapiens GN=RANGAP1 PE=1 SV=1	RANGAP1		0	182.395	45	26	198	84.3	118.4	100.3	107.4	109.1	101.8	92.1	90.6	96.2	91.5	91.8	95.6	109.7	90.2	89.3	96.1	99.6	90.5	102	104.2	128.2	103.7	94.4	93.7	95.1	116	105.4
562	A0A0A0MT60	FK506-binding protein 15 (Fragment) OS=Homo sapiens GN=FKBP15 PE=1 SV=1	FKBP15	Phospho [S981(100); S1189(100)]	0	182.058	36	38	124	79.8	91.1	83.3	85.9	89.1	85.8	90.2	89.1	89	109.7	96.8	97.4	103	118.5	102.6	110	109.2	118.4	106.3	119.2	90.9	102.8	99.6	133.9	108.4	108.9	106.9
564	B3KQ33	cDNA FLJ32715 fis, clone TESTI2000784, highly similar to Importin-4 OS=Homo sapiens PE=2 SV=1	2 SV		0	181.961	38	33	154	122.8	139.8	142.9	133.2	119.1	119.2	107.3	108.5	102.1	84.1	93.4	86.8	92.3	85.3	87.8	87.3	93.1	89	109.4	127.1	113.8	72.4	82.6	91.3	86.7	86.8	81.6
565	A0A0M4G3H8	Amylo-alpha-1, 6-glucosidase, 4-alpha-glucanotransferaseprovided OS=Homo sapiens GN=AGL PE=4 SV=1	AGL		0	181.826	34	42	113	113.4	93.8	109.1	110	92.5	102.3	94	113	92.4	100.6	85.9	94.2	92.3	92.6	93.6	110.2	102	107.4	67.8	76.9	49.5	69.2	77.5	67.3	81.6	55.9	73.1
567	P14735	Insulin-degrading enzyme OS=Homo sapiens GN=IDE PE=1 SV=4	IDE		0	181.641	36	36	157	89	88.5	105.9	112.1	100.2	104.6	111.1	113.4	108.2	91.4	87.3	83.3	104.1	92.7	102.5	107.6	109.2	106.5	76.5	74.6	80.7	68.7	73.8	69.5	62.6	67.9	69.7
568	E7ERJ7	Polyadenylate-binding protein OS=Homo sapiens GN=PABPC1 PE=1 SV=1	PABPC1		0	181.346	54	30	274	NaN	NaN	NaN	NaN	NaN	NaN	NaN	NaN	NaN	171.4	206.2	159.8	161.6	88	188.5	108.8	339.1	157.4	NaN	NaN	NaN	NaN	NaN	NaN	NaN	NaN	NaN
569	P29590	Protein PML OS=Homo sapiens GN=PML PE=1 SV=3	PML	Phospho [S403(100); S505(93.9)]	0	181.286	46	36	234	90.2	88.3	93.5	87.2	97.9	94.8	109.1	104.7	103.1	122.5	118.6	112.7	98.5	94.8	79.6	85.9	97.7	92.5	129.1	136.5	139.4	144.7	129.5	118.1	155.2	167	160.3
570	A8K7Z3	cDNA FLJ77229, highly similar to Homo sapiens GRIP1 associated protein 1 (GRIPAP1), transcript variant 1, mRNA OS=Homo sapiens PE=2 SV=1	2 SV		0	181.258	53	36	127	88.3	72.4	73.9	83.8	91.7	97	101.5	102.7	82.1	92.2	108.2	108	92.7	105.8	102.3	89	99.5	98	88.1	56.8	71.1	55	65.9	145	63.4	62.5	73.6
571	P30153	Serine/threonine-protein phosphatase 2A 65 kDa regulatory subunit A alpha isoform OS=Homo sapiens GN=PPP2R1A PE=1 SV=4	PPP2R1A		0	181.192	55	28	215	89.8	92.5	105.8	103.2	92.9	99.2	94.7	96.8	108.3	97.8	92.5	95.6	110.8	97.6	107.4	112.2	98.9	97.8	89.2	91.8	99.6	98.9	104.3	87.7	86.5	95.2	93.2
572	A8K8N7	Phosphoribosylformylglycinamidine synthase (FGAR amidotransferase), isoform CRA_b OS=Homo sapiens GN=PFAS PE=2 SV=1	PFAS		0	181.027	40	38	161	104.1	115.5	101.8	109.4	92.8	92.4	95.4	96	94	90.7	93.2	86.2	93.2	107.4	111.1	107.1	109	100.9	84.1	72.9	66.1	79.4	81.3	91.1	74.1	71.7	77.8
573	O15031	Plexin-B2 OS=Homo sapiens GN=PLXNB2 PE=1 SV=3	PLXNB2		0	180.84	28	41	114	86.1	77.8	85.5	97.7	104.2	113.1	61.2	63.6	65.1	121.4	119	114.9	120.2	92.2	109.6	108.3	113.9	129.8	104.3	89.8	91.3	98.7	104.1	107.7	100	109.6	116.5
574	Q5JPE7	Nodal modulator 2 OS=Homo sapiens GN=NOMO2 PE=1 SV=1	NOMO2		0	180.776	34	32	134	111.8	105.5	108.7	101.5	92.6	100	101.8	123.5	96.8	86.4	84.4	83.9	91	77.5	83.7	95.2	96.7	116.4	130.1	124.3	146.6	154.5	131.9	168.8	130.4	123.6	139.3
576	A0A024R4K3	Malate dehydrogenase OS=Homo sapiens GN=MDH2 PE=2 SV=1	MDH2		0	180.208	68	19	344	101.2	100.1	96.1	71.7	97.9	100.8	95.1	79.4	121.1	96.6	102.3	98.4	98.2	118.3	110.1	103.9	110.2	111.9	89.5	79.5	86.9	95.6	87.7	86	104.3	90.9	97
577	O14776	Transcription elongation regulator 1 OS=Homo sapiens GN=TCERG1 PE=1 SV=2	TCERG1		0	180.153	28	38	179	102.5	102.7	95.9	101.1	93.1	94	105.6	105.6	92.4	85.5	91.4	83	102.2	104.6	106	115	103.3	111	102.3	90.3	94.9	96.3	92.9	100.9	93.2	97.2	89.1
578	O75694	Nuclear pore complex protein Nup155 OS=Homo sapiens GN=NUP155 PE=1 SV=1	NUP155		0	179.939	32	35	156	97.4	110	93.9	107.4	104.7	105.7	98.4	98.4	91.8	91.2	95.7	90.3	99.3	97.2	93.4	94	85	95.2	132	134.4	149.1	127.9	116.2	119.4	124.3	133.6	127.3
579	P34897	Serine hydroxymethyltransferase, mitochondrial OS=Homo sapiens GN=SHMT2 PE=1 SV=3	SHMT2		0	179.832	63	27	238	86.2	93.9	105	79.1	105.5	107.2	112.8	82	144.6	88.7	89	84.7	98.6	118.3	123.7	99	100.7	95.1	95	88.6	87.9	83.6	87.6	77.6	91.9	84.9	88.5
580	Q6IQ30	Polyadenylate-binding protein OS=Homo sapiens GN=PABPC4 PE=2 SV=1	PABPC4		0	179.806	49	30	223	95.5	102.6	102.2	105.2	101.7	103.1	94	97.3	93.8	105.7	101.3	98	105.6	95.6	97.8	95.2	106.6	103.8	111.8	98.3	113.6	109.2	116.3	109.7	105.1	101.7	97.2
582	Q92619	Minor histocompatibility protein HA-1 OS=Homo sapiens GN=HMHA1 PE=1 SV=2	HMHA1		0	179.424	36	31	126	101	93.9	99.3	104.6	104.5	110.6	104.5	112.3	113.2	101.8	90	99.5	88.9	89	95.9	94.9	91.3	105.3	92.8	89.5	92.9	93	102.1	81	80.8	84.9	96.6
583	B4DZ53	cDNA FLJ59643, highly similar to Neutral alpha-glucosidase AB OS=Homo sapiens PE=2 SV=1	2 SV		0	179.304	39	29	202	114.8	97.9	108.4	143.9	131.8	121.2	110.3	115.9	119.9	NaN	NaN	NaN	NaN	NaN	NaN	NaN	NaN	NaN	NaN	NaN	NaN	NaN	NaN	NaN	NaN	NaN	NaN
584	Q59HG1	Chromosome-associated kinesin KIF4A variant (Fragment) OS=Homo sapiens PE=2 SV=1	2 SV		0	179.234	32	37	123	111.6	121.9	106.3	96.8	97.2	93	104.2	98.1	82.7	80.8	92.4	85.8	104.7	98.2	114	120.6	121.7	97.3	101.3	117.7	102.1	135.5	95.7	122.6	113.8	107.6	108.1
585	O43242	26S proteasome non-ATPase regulatory subunit 3 OS=Homo sapiens GN=PSMD3 PE=1 SV=2	PSMD3	Phospho [S47(92.5)]	0	179.202	57	31	227	106.6	102.8	105	97.7	102.5	103.6	106.1	98.4	85.9	96	96.6	105.2	103	91.8	97.4	109.9	111.3	101.7	114	117.1	101.7	113.4	109.3	113.1	109	109.1	106.9
586	Q9UPQ9	Trinucleotide repeat-containing gene 6B protein OS=Homo sapiens GN=TNRC6B PE=1 SV=4	TNRC6B		0	178.992	31	37	106	100.3	98.4	90	89.8	107.1	101.2	83.8	80.7	89.6	115.1	116.5	113.4	114.9	104.7	114.1	111.3	103.1	105.7	109.2	119.5	94	132.2	138.6	115.7	119.4	99.1	115.2
587	A0A087X2D8	C-Jun-amino-terminal kinase-interacting protein 4 OS=Homo sapiens GN=SPAG9 PE=1 SV=1	SPAG9		0	178.922	34	40	117	100.3	92.1	94.2	120.9	111.7	113	128.7	124.2	128.1	97.9	102.4	107.8	100.1	102.1	130.2	109.9	102.2	107.4	73.3	70.1	56	83.7	95	72.3	83.4	80.7	92.1
588	Q9UIF9	Bromodomain adjacent to zinc finger domain protein 2A OS=Homo sapiens GN=BAZ2A PE=1 SV=4	BAZ2A	Phospho [S1770(100)]	0	178.885	28	41	143	97.1	74.4	76.1	106.3	84.1	86.8	98.3	114.4	80.8	79	94.3	93.9	84	102.7	101	85.4	75	102.3	105.2	92	100.9	119.9	116.1	120.5	123.7	142.8	113.1
589	A0A024R7X0	ADP-ribosylation factor guanine nucleotide-exchange factor 1(Brefeldin A-inhibited), isoform CRA_a OS=Homo sapiens GN=ARFGEF1 PE=4 SV=1	ARFGEF1		0	178.408	27	44	104	91.8	91.9	96	106.9	101.2	102.9	100.4	105	105.6	99.3	94.9	98	87.8	94.5	100.8	101.3	95.3	111.4	99	72.3	92	66.8	71.3	107.9	73	105.8	76.9
590	Q15181	Inorganic pyrophosphatase OS=Homo sapiens GN=PPA1 PE=1 SV=2	PPA1		0	178.303	79	19	241	110.2	92.8	95.6	111.8	98.1	96.3	110.6	114.8	110.7	111.4	107.5	110.3	108.6	109.1	96.3	93.2	104.1	99.6	67.1	67.4	63.9	69.2	83.3	73.7	65.1	68	69.9
591	A3KN83	Protein strawberry notch homolog 1 OS=Homo sapiens GN=SBNO1 PE=1 SV=1	SBNO1		0	178.302	34	37	114	89.7	105.5	100.9	102.8	91.2	90.7	118.9	100.6	97.9	91.1	94.8	87.8	96.1	91.5	85.4	94	82	81.3	90.3	83.1	110.2	97.7	75.5	90.8	60.7	114.4	83.5
592	P36551	Oxygen-dependent coproporphyrinogen-III oxidase, mitochondrial OS=Homo sapiens GN=CPOX PE=1 SV=3	CPOX		0	177.997	57	24	189	81.7	101.3	86.5	72.7	114	112.2	75.8	66.9	94.4	130.2	134.8	128.8	106.5	109.1	102	86.3	102.9	89.5	113.5	96.3	112.1	147.9	124	121.1	152	130.5	146
593	A0A024R0C3	Nicotinamide nucleotide transhydrogenase, isoform CRA_a OS=Homo sapiens GN=NNT PE=4 SV=1	NNT		0	177.968	37	34	152	114.3	127	108.2	88.6	108.1	124.7	82.8	70.1	96.3	97.1	105.8	96.7	113.9	111.2	98	100.7	88.6	115.4	117	115.9	124.9	77.8	92.7	92.6	108.3	116.8	119.5
594	A0A024R5X3	SAFB-like, transcription modulator, isoform CRA_b OS=Homo sapiens GN=SLTM PE=4 SV=1	SLTM	Phospho [S423(100); S687(100)]	0	177.715	31	37	136	101.8	107.4	89.3	90.3	97.8	104.6	108.8	100.2	86.9	92.8	100.7	101.7	92.1	87.6	90.9	99.1	94.2	95.2	158.2	139.8	137.7	132.7	122.6	128.4	145.8	144.4	139.2
595	Q8IYN3	HMHA1 protein (Fragment) OS=Homo sapiens GN=HMHA1 PE=2 SV=1	HMHA1		0	177.592	35	30	123	92.8	107.7	86.2	108.5	100.5	87.6	128	122.8	122.9	NaN	NaN	NaN	NaN	NaN	NaN	NaN	NaN	NaN	NaN	NaN	NaN	NaN	NaN	NaN	NaN	NaN	NaN
596	E9PDP5	Ankyrin repeat and KH domain-containing protein 1 (Fragment) OS=Homo sapiens GN=ANKHD1 PE=1 SV=1	ANKHD1		0	177.251	28	35	137	179.5	179.2	141.8	162	162.2	133.6	146.5	138.6	83.8	88.5	71.1	92.6	74.9	69.1	81.2	85.8	72.5	87.3	NaN	NaN	NaN	NaN	NaN	NaN	NaN	NaN	NaN
597	Q12769	Nuclear pore complex protein Nup160 OS=Homo sapiens GN=NUP160 PE=1 SV=3	NUP160	Phospho [S1157(87.5)]	0	176.822	28	34	140	114.7	107.7	107.5	121.7	110.6	115.7	122.7	107.8	102.7	106.7	113.9	107.6	104.4	110.7	98.8	108.5	113.4	100.3	113	114.7	125.9	109.9	123.4	103.7	108.2	128.2	131.4
598	O00461	Golgi integral membrane protein 4 OS=Homo sapiens GN=GOLIM4 PE=1 SV=1	GOLIM4		0	176.736	53	33	150	83.5	106.5	96.3	83.7	79.8	92.4	92.2	86	101.1	111.4	101.3	95.8	119.4	85.3	104.2	96	130.3	99	129.4	120.8	119	120.2	120.1	116.2	107.7	118	111.3
599	B4DMU8	cDNA FLJ53063, highly similar to Tubulin beta-7 chain OS=Homo sapiens PE=2 SV=1	2 SV		0	176.697	67	18	520	98.1	114.7	158.5	134.5	126.8	95.1	101.1	130.1	104.7	79.6	76.9	81.6	90.4	101.2	105.4	73.2	102.7	102.2	93.7	90.4	101.8	77.9	78.8	63.5	67.9	76.6	75.9
600	P30876	DNA-directed RNA polymerase II subunit RPB2 OS=Homo sapiens GN=POLR2B PE=1 SV=1	POLR2B		0	176.361	47	42	156	105.7	115.6	108.4	116.9	101	99.2	102.5	91.2	103.2	95.6	101.9	91.7	104.7	97	95.2	90.5	112.9	98.9	120.6	110.8	111.6	116.4	101.1	110.4	106.5	124.7	108.2
601	O75400	Pre-mRNA-processing factor 40 homolog A OS=Homo sapiens GN=PRPF40A PE=1 SV=2	PRPF40A	Phospho [T373(100); S885(100); S888(100)]	0	176.186	28	33	172	92.9	94.3	97.8	99.1	87.5	90.5	100.8	107.2	98.4	99	98	98.3	107.6	98.6	109.8	120.6	108.8	107	99.4	100.2	110.6	123.8	115	131.8	122.5	126.2	117.5
602	O76046	Putative RNA helicase Ski2w OS=Homo sapiens GN=SKI2W PE=4 SV=1	SKI2W	Phospho [S256(95.9)]	0	176.114	39	38	150	97.9	93.9	85	123.7	115	116.1	109	123.9	115.2	113.3	107	111	98.3	104.5	94.2	95.6	95.3	99.5	87.7	76.8	72	95.9	92.4	83.5	83.7	88.9	102.7
603	G3V180	Dipeptidyl peptidase 3 OS=Homo sapiens GN=DPP3 PE=1 SV=1	DPP3		0	175.696	53	30	199	103.1	92	101	119.1	112.4	116.9	102.9	110.8	102.9	71.4	81.4	82.9	86.6	90.2	91.5	101.2	94.8	106.4	90.6	89.8	81.3	63.9	73.1	65.8	68.3	63.9	70.7
605	Q13451	Peptidyl-prolyl cis-trans isomerase FKBP5 OS=Homo sapiens GN=FKBP5 PE=1 SV=2	FKBP5		0	175.627	64	27	167	131.3	93.3	100.7	122.7	102.9	101.3	136.2	149.7	152.7	78.8	77.7	76.6	67	80.5	84.3	88.7	86.3	92.4	106.8	102.3	99.8	83.5	79.7	85.8	93.8	77.7	94.3
606	B2R694	Terpene cyclase/mutase family member OS=Homo sapiens PE=2 SV=1	2 SV		0	175.359	45	27	200	87.8	93.2	104.8	84.6	89.2	89.8	79.6	87.6	91	119.6	119.2	110.8	102.5	112.3	109.8	84	75.1	98.3	95	87	101	102.3	98.4	91.6	93.4	88	102.6
607	B2R6E2	cDNA, FLJ92910, highly similar to Homo sapiens programmed cell death 4 (neoplastic transformation inhibitor) (PDCD4), transcript variant 1, mRNA OS=Homo sapiens PE=2 SV=1	2 SV	Phospho [S76(90.2)]	0	175.229	57	22	206	118.9	89.8	111.6	95.8	88.3	88.7	135.3	132	158.5	81	81	78.6	70.7	92.3	88.6	119.6	106.4	130.7	96.6	102.3	97	68.3	67	63.4	61.2	60.8	66.7
608	O94874	E3 UFM1-protein ligase 1 OS=Homo sapiens GN=UFL1 PE=1 SV=2	UFL1	Phospho [S458(100)]	0	175.215	50	36	159	76.7	82	94.6	104.4	108.9	115.9	109.2	110.5	108.3	79.3	85	86.7	94.9	89.6	101.6	107.6	91.4	101.2	114.1	121.2	100.5	114	116.1	147.3	153	126.6	135.4
609	Q15019	Septin-2 OS=Homo sapiens GN=SEPT2 PE=1 SV=1	2021-09-02	Phospho [S218(100)]	0	175.123	71	20	214	113.9	102.2	102.5	97.1	105.9	104.6	96.8	96.4	93.7	90.7	94.2	93.5	105.9	101.6	106.7	104.6	104.3	99.6	92.1	91	88.7	70.5	74.7	79.3	70.5	74.9	79.4
610	A0A0S2Z5M8	ElaC homolog 2 (E. coli), isoform CRA_b (Fragment) OS=Homo sapiens GN=ELAC2 PE=2 SV=1	ELAC2		0	174.976	46	31	166	89.7	115.6	93.6	94.7	100.3	95.4	84.3	79.5	95.6	108.5	110.5	100.8	118.7	101	93.2	94.2	118.4	99.1	110.8	110.8	116.7	121.6	124.2	118.9	107.9	121.6	117.9
612	P14317	Hematopoietic lineage cell-specific protein OS=Homo sapiens GN=HCLS1 PE=1 SV=3	HCLS1	Phospho [S275(100)]	0	174.566	56	20	265	88.7	74.6	86.5	95.9	103.4	101.4	99.5	100	102.5	125	125.1	129.3	116.9	101	122.6	101.3	102	106.3	66	67.7	64.1	87	92.8	93	93.3	78.6	88.4
613	F8W785	Golgi integral membrane protein 4 OS=Homo sapiens GN=GOLIM4 PE=1 SV=1	GOLIM4		0	174.407	55	33	152	NaN	NaN	NaN	NaN	NaN	NaN	NaN	NaN	NaN	NaN	NaN	NaN	NaN	NaN	NaN	NaN	NaN	NaN	128.5	171.8	154.5	110.7	139.2	96	102.4	127.1	114.4
614	Q16181	Septin-7 OS=Homo sapiens GN=SEPT7 PE=1 SV=2	2021-09-07		0	174.395	56	25	241	117.2	108.9	120	92.4	111.6	92.1	103.8	90.6	96.1	97.1	101.3	98.3	90.5	97.2	103.7	98.2	99	88.2	109.3	129.3	97.3	81.5	87.8	96.1	108.1	81.3	95.2
615	B7ZKS3	Ubiquitin specific peptidase 48 OS=Homo sapiens GN=USP48 PE=2 SV=1	USP48		0	174.36	47	36	124	87.9	95	78.4	110.1	93.1	92.5	109.7	101.8	99	91.9	93.9	103.2	94.8	105.6	109.7	102.8	100.6	92.8	97	85	96.7	119.9	107.5	100.7	85.8	90.5	96.2
616	Q9H3S7	Tyrosine-protein phosphatase non-receptor type 23 OS=Homo sapiens GN=PTPN23 PE=1 SV=1	PTPN23		0	174.103	29	40	108	92.6	96.5	83.9	127.4	116.8	124.3	104.7	113.1	107.4	107.6	102.2	107.7	95.3	96.8	109.1	90.5	98.5	98.9	76.9	66.4	77.9	68.2	89.1	67	80.2	68.1	69
618	P37802	Transgelin-2 OS=Homo sapiens GN=TAGLN2 PE=1 SV=3	TAGLN2	Phospho [S163(100)]	0	173.996	89	17	318	94	81.9	80.1	105.6	114.1	102.7	90.3	102.8	112	137.1	127.7	132.4	88.1	103.7	97.5	82.6	79.6	89.6	66.1	66.2	61.4	91.9	110.5	90.1	91.9	81.3	98.4
620	O95466	Formin-like protein 1 OS=Homo sapiens GN=FMNL1 PE=1 SV=3	FMNL1	Phospho [S184(100); S624(100)]	0	173.845	36	41	154	107.3	87.6	106.8	119.4	124.1	124.4	98.9	104.3	105.2	88	87.5	88.7	80.8	92.5	102.9	93.3	85.5	89.2	95.3	98.2	94	85.3	87.7	83.5	78.2	75.9	87.9
622	A8K6U7	cDNA FLJ78252, highly similar to Homo sapiens heterogeneous nuclear ribonucleoprotein U-like 1 (HNRPUL1), transcript variant 1, mRNA OS=Homo sapiens PE=2 SV=1	2 SV		0	173.775	38	27	193	95.1	107.4	105	101	101.2	104	99.7	100.3	102.5	97.1	99.2	103.2	94.1	111.7	106.8	112.2	120.4	98.2	172.8	146.7	193	147.9	107	108.1	126.3	137.7	124
623	P04843	Dolichyl-diphosphooligosaccharide--protein glycosyltransferase subunit 1 OS=Homo sapiens GN=RPN1 PE=1 SV=1	RPN1		0	173.715	56	29	215	95.3	96.8	110.5	123.8	94	107.2	108.1	111.9	115.5	94.5	96	97.8	99.7	87.7	95.6	101.4	85.9	101.3	117.7	112.7	122.7	121	117.9	128.4	87.7	103.1	101
624	Q5U077	L-lactate dehydrogenase OS=Homo sapiens GN=LDHB PE=2 SV=1	LDHB		0	173.689	57	21	373	88	85.5	86	129	109.6	106.2	112.7	118	117.1	100.8	100.7	99.5	96.7	92	90.1	91.6	86.7	91.1	67.1	66.7	62.8	74.7	84.1	73.9	70.1	73.4	77.1
625	Q9UBT2	SUMO-activating enzyme subunit 2 OS=Homo sapiens GN=UBA2 PE=1 SV=2	UBA2		0	173.677	51	27	156	87.3	95.6	98.8	93.2	94.3	90.4	102.9	109.4	106.3	86.3	92.3	89	109.9	111.4	107.9	101.2	96.4	95.8	66.5	70.1	65.7	83.8	92.7	87.3	81.3	80.3	82.8
627	P31150	Rab GDP dissociation inhibitor alpha OS=Homo sapiens GN=GDI1 PE=1 SV=2	GDI1		0	173.43	73	26	185	90.1	64.8	60.5	105.4	137	119.4	106.8	107.8	91.4	118	131.6	140.1	113.1	120.4	125.2	116.4	103.9	121.7	57.4	56.5	56.3	81.9	82.3	77.4	95.2	72.3	86.1
628	Q14289	Protein-tyrosine kinase 2-beta OS=Homo sapiens GN=PTK2B PE=1 SV=2	PTK2B	Phospho [S375(100)]	0	173.346	46	39	123	80.2	65.4	67.9	109.4	124.9	125	75.9	93.9	98.4	135.2	138.8	122	91.4	88.6	96	75	74.1	84.7	52.3	62.1	68.2	90.6	90.5	75.3	76.9	68.6	94
629	P09960	Leukotriene A-4 hydrolase OS=Homo sapiens GN=LTA4H PE=1 SV=2	LTA4H		0	173.127	56	29	171	100.2	83	78.9	124	130.1	123.2	107.4	114.8	105.7	112.7	109.3	112.7	89.6	96.6	88.9	88.5	96.4	88.1	76.6	73.9	63.8	74.7	82	67.8	72.1	75.2	78.6
630	O94776	Metastasis-associated protein MTA2 OS=Homo sapiens GN=MTA2 PE=1 SV=1	MTA2		0	172.876	54	34	199	109.9	121.2	110.4	100.8	123	122.3	91.9	80.3	86.5	122.4	113.6	108.6	94.7	109.9	89.2	70.3	76.6	74	109.5	115.8	108.9	121.3	121.2	138.5	130	134.1	126
631	P57740	Nuclear pore complex protein Nup107 OS=Homo sapiens GN=NUP107 PE=1 SV=1	NUP107		0	172.864	47	34	115	120.6	131.9	108.1	123.5	121.7	119.2	120.1	126.1	112.7	97	99.5	86.3	96	105.4	95.1	108.8	94.6	105.1	103.4	115.2	124.8	113.9	112.5	113.3	113.1	115	110.1
632	O95831	Apoptosis-inducing factor 1, mitochondrial OS=Homo sapiens GN=AIFM1 PE=1 SV=1	AIFM1		0	172.749	47	22	230	89.3	102.1	98.5	74.1	87.5	95.4	80.3	77.7	98.3	109.5	107	103.6	119.8	113.2	105.2	95.9	103.2	113.4	93.7	90.5	96.9	96.1	99.5	94.3	107.8	112.7	120.8
633	E9PRY8	Elongation factor 1-delta OS=Homo sapiens GN=EEF1D PE=1 SV=1	EEF1D	Phospho [S549(100); S578(100)]	0	172.724	35	21	264	120.6	128.6	124	116.7	116.9	117.5	104.1	110.1	94.9	82.3	80.6	83.6	89.3	81	89.8	107.4	103.5	96	99.6	99.8	88.9	68.3	77.2	86.3	68.6	77.7	70.7
634	A0A024R8V0	Septin 9, isoform CRA_a OS=Homo sapiens GN=SEPT9 PE=3 SV=1	2021-09-09		0	172.578	52	28	194	129.8	109.5	133.8	101.1	104.8	99.2	110.6	108.6	104.1	78.5	88.7	84.8	89.9	97	99.3	100.8	106.1	98	134	152.7	122.9	95.1	110.9	105.8	115.5	111.1	114.2
635	Q7L576	Cytoplasmic FMR1-interacting protein 1 OS=Homo sapiens GN=CYFIP1 PE=1 SV=1	CYFIP1	Phospho [T1234(100)]	0	172.574	34	36	152	73.3	58.9	70.5	90.8	90.3	94.2	114	128.7	113.8	83.4	88	93.4	94.6	80.1	91.3	86.1	83.9	80.2	90.2	75.6	79.5	74.1	80.5	71.7	69.9	67.6	68.6
636	Q9Y266	Nuclear migration protein nudC OS=Homo sapiens GN=NUDC PE=1 SV=1	NUDC	Phospho [S139(100)]	0	172.562	63	24	276	93.3	92.6	94.1	92.5	84.1	84.6	91.3	95.7	94.7	109.7	114.7	114.5	108.3	110	107.1	110.5	100.9	105.5	74.7	80	68.3	95.7	105.3	109.5	102.6	94.7	99.5
637	A4D0U5	Testis derived transcript (3 LIM domains) OS=Homo sapiens GN=TES PE=4 SV=1	TES		0	172.388	63	23	159	105.6	83	87.4	99.9	106.5	112.2	101.5	107.8	110.7	121	123	119.3	78.7	95.2	115.8	96.6	100.3	103	71.8	84.3	61.3	83	100.7	86.3	93.8	71.3	81.2
638	Q6ZMZ3	Nesprin-3 OS=Homo sapiens GN=SYNE3 PE=1 SV=2	SYNE3		0	172.283	49	40	125	82.3	89.5	91.1	94.6	78.8	86.9	86.8	94	93.3	144.8	133.3	138.2	134.6	100.8	118.3	94.2	73.2	115.2	79.2	84.9	88.4	111.2	124.4	124	90.6	108	123
639	Q59GJ0	Eukaryotic translation initiation factor 4 gamma, 3 variant (Fragment) OS=Homo sapiens PE=2 SV=1	2 SV	Phospho [T961(100)]	0	172.181	26	44	137	102.2	105.1	97.1	105.7	93.8	91.6	95.2	111.5	106.6	120	104.6	106.1	98.5	94.5	85.8	95.3	105.9	103.6	NaN	NaN	NaN	NaN	NaN	NaN	NaN	NaN	NaN
640	A0A0S2Z4J1	Hydroxysteroid (17-beta) dehydrogenase 4, isoform CRA_b (Fragment) OS=Homo sapiens GN=HSD17B4 PE=2 SV=1	HSD17B4		0	172.128	49	28	167	86	89.5	88.3	91	81.1	86.9	76.7	82.7	91.5	107.6	89.5	95.4	106.5	112.8	105.5	107	84.2	116.8	111.4	88.4	91.3	101.2	94.2	91.7	97.1	108.6	108.2
641	P63104	14-3-3 protein zeta/delta OS=Homo sapiens GN=YWHAZ PE=1 SV=1	YWHAZ		0	172.119	66	17	478	98.3	91.5	98.4	91.1	98.8	98.6	93.4	97.6	105.2	119	114.3	113.5	107.2	107	100.2	97.1	92	97.6	74.7	76.8	78.3	80.1	86.2	89.6	87.7	78	88.4
643	B2RNR6	Zinc finger RNA binding protein OS=Homo sapiens GN=ZFR PE=2 SV=1	ZFR	Phospho [S1054(100)]	0	172.04	37	33	131	103.2	89.8	89.5	100.3	110.2	100.1	100.5	93.1	96.4	73.3	81.2	83.6	85.8	89.8	89.4	101.8	91.7	95.2	146.3	141.1	166.2	142.3	119.9	127.7	137.1	142.6	133
644	A0A024RBE7	Thymopoietin, isoform CRA_c OS=Homo sapiens GN=TMPO PE=4 SV=1	TMPO	Phospho [T74(100); T160(83); S184(100); S306(100)]	0	172.018	60	20	208	109.7	116.9	107.8	140.2	103.5	113.1	127.5	117	131.6	101.9	87.6	91.2	93.6	97.3	80	85	89.8	96.5	81.1	99	90.7	108.4	104.6	81.9	70.8	91.4	93.7
645	P33241	Lymphocyte-specific protein 1 OS=Homo sapiens GN=LSP1 PE=1 SV=1	LSP1	Phospho [S111(100); S189(87.7); S252(100)]	0	172.007	76	17	178	134.9	99.9	101.4	102.4	130.3	125.9	119.8	130.8	142.4	58.1	64	63.1	106	113.4	105	85.8	93.6	94.6	107.4	93.9	95.9	38.1	44.6	39.6	75	74.9	68.2
646	P46087	Probable 28S rRNA (cytosine(4447)-C(5))-methyltransferase OS=Homo sapiens GN=NOP2 PE=1 SV=2	NOP2	Phospho [S732(91.7)]	0	171.979	45	31	196	91.3	94	86.9	113.7	118.1	117.9	111.2	104.7	115.6	97.8	90.6	94.5	94.4	94.2	87.2	94.3	115.7	94.4	128.1	119.3	136.2	112.6	98.7	91.7	102.8	120.2	100.1
647	A0A0A0MRM9	Nucleolar and coiled-body phosphoprotein 1 (Fragment) OS=Homo sapiens GN=NOLC1 PE=1 SV=1	NOLC1	Phospho [S572(100)]	0	171.789	39	31	202	111.5	124.7	117.9	90	87.7	87.6	105.2	102.5	86.2	100	98.1	105.8	99	101.9	88.2	105	105.6	95.7	202.1	189.8	198.8	174.3	141.4	180.7	194.1	202.7	175.9
648	Q9NUU7	ATP-dependent RNA helicase DDX19A OS=Homo sapiens GN=DDX19A PE=1 SV=1	DDX19A		0	171.513	63	28	182	125.6	99.4	111.9	111	123.1	118.7	129.8	109.8	93.7	85.5	99.7	106.8	96.4	100.4	99.5	98.6	98.7	87.6	98.7	104.8	85	81.7	88.2	95.9	88.8	97.2	95
649	Q8IY81	pre-rRNA processing protein FTSJ3 OS=Homo sapiens GN=FTSJ3 PE=1 SV=2	FTSJ3	Phospho [S335(98.6); S336(100)]	0	171.362	41	29	169	102.1	102.1	96.7	99.3	103.3	103.2	92.7	87.2	80	118.2	110.4	114.3	106.7	91.9	100	103.3	104.5	118.9	122.7	122.4	135.6	127.7	132.8	108	110.5	125.2	127.5
650	A0A140VK70	Testis secretory sperm-binding protein Li 197a OS=Homo sapiens PE=2 SV=1	2 SV		0	171.264	69	26	221	93.3	102.6	99.1	105	103.7	101.5	100.3	97.1	99.7	109.4	105.5	103.7	100.7	96.4	103.6	104.3	108.6	100.7	101.8	92.5	98.2	96.8	91.8	90.8	85.9	96.1	92.8
652	P51692	Signal transducer and activator of transcription 5B OS=Homo sapiens GN=STAT5B PE=1 SV=2	STAT5B		0	171.082	40	28	150	67.6	59.5	65	86.4	63.4	75.3	100.2	91	76.6	NaN	NaN	NaN	NaN	NaN	NaN	NaN	NaN	NaN	NaN	NaN	NaN	NaN	NaN	NaN	NaN	NaN	NaN
653	Q53SS8	Epididymis secretory protein Li 85 OS=Homo sapiens GN=PCBP1 PE=2 SV=1	PCBP1	Phospho [S173(100); S189(98.9)]	0	170.965	71	16	300	107.9	101.5	107.3	107.5	105.4	99.9	104.7	102	99.1	103.9	101.9	102.6	97.7	97.1	90.1	108.9	94.5	98.2	138	118	119.3	101.4	107.2	114.7	108.4	111.2	119.3
654	A0A0U1RRM4	Polypyrimidine tract-binding protein 1 OS=Homo sapiens GN=PTBP1 PE=1 SV=1	PTBP1		0	170.957	52	21	202	111	114.6	111.4	92.4	97	98.6	107.3	105.6	105	97.9	97.5	99.1	99.1	100.9	100.4	113.5	89.6	102.6	140.1	146.2	166	155.9	135.7	141.5	133.7	150.3	126.2
655	Q96T76	MMS19 nucleotide excision repair protein homolog OS=Homo sapiens GN=MMS19 PE=1 SV=2	MMS19		0	170.895	42	34	147	110.7	98.8	110.5	109.4	110.8	105.4	97.7	111	93.1	97.1	91.3	96.5	93.6	96.5	92	90.6	89.5	90.8	107.7	120	126.6	123.4	119.2	104.5	104	103.7	103.8
657	Q8TCS8	Polyribonucleotide nucleotidyltransferase 1, mitochondrial OS=Homo sapiens GN=PNPT1 PE=1 SV=2	PNPT1		0	170.667	45	31	155	76	92.1	83.6	66.9	83.4	86.3	88.9	60.8	100.8	103.4	103	99.6	112.4	98.7	95.3	90.1	98.7	95.2	90.8	69.5	98.3	91.4	105.6	85.3	118.1	84.6	85.1
658	P23526	Adenosylhomocysteinase OS=Homo sapiens GN=AHCY PE=1 SV=4	AHCY		0	170.513	55	24	278	89.7	91.9	92.1	117	102.5	101.2	99.1	98.7	94.8	95.1	93.6	92.7	98.7	100.2	102.8	106.8	112	104.7	84.1	79.3	81.1	83	85.8	85.8	77.2	77.5	78.3
659	Q86U75	Dihydropyrimidinase-like 2 OS=Homo sapiens PE=2 SV=1	2 SV		0	170.503	49	22	211	92.6	110.1	89.2	103.8	88.7	97.9	87.4	105.7	99.4	119.6	103.9	112.5	108.7	96.5	107	112.3	92.4	112.2	99.3	93.5	97.9	104.7	108.6	131.3	89	96.8	108
660	B7Z6G2	cDNA FLJ56152, highly similar to Rho guanine nucleotide exchange factor 7 OS=Homo sapiens PE=2 SV=1	2 SV	Phospho [S573(100)]	0	170.161	46	30	171	85.1	74.7	79.7	95.9	100.9	91.7	92.5	104.3	87.3	137	145.6	151.8	104	100.7	104.4	101.8	98.8	97.8	71.6	73.4	71.4	117.9	140.3	132.7	128.4	115	132.9
661	Q9BY44	Eukaryotic translation initiation factor 2A OS=Homo sapiens GN=EIF2A PE=1 SV=3	EIF2A	Phospho [S506(100)]	0	170.119	63	26	173	97.7	107.6	103	115.3	103.5	99.2	105.9	106.2	100.7	96.6	96.9	94.5	101.3	99.5	93.5	99.2	106.6	96.3	112.5	121.9	104.4	77.5	84.6	72.3	70	85.5	84.7
662	B1AKJ5	Nardilysin OS=Homo sapiens GN=NRDC PE=1 SV=1	NRDC		0	170.041	26	30	149	84.2	108.7	103.1	96.2	88.9	95.9	88.1	84.5	81.7	95.2	99.1	102.7	118.2	88.1	97.1	111.8	118.8	103.1	106	93.6	97.1	93.5	96.5	92.5	88.6	105.3	102.3
663	Q5H9R7	Serine/threonine-protein phosphatase 6 regulatory subunit 3 OS=Homo sapiens GN=PPP6R3 PE=1 SV=2	PPP6R3	Phospho [S617(100)]	0	169.991	42	29	144	115.9	106.4	116.4	110.5	97.1	100.1	108.6	108	106.6	89.2	85.6	83.1	82.9	95.7	90.5	102.3	105	98.7	114	116	90.5	75.1	81.4	75.6	68.4	91.2	76.5
664	A0A024R7V7	Chromodomain helicase DNA binding protein 7, isoform CRA_a OS=Homo sapiens GN=CHD7 PE=4 SV=1	CHD7		0	169.92	18	48	99	104.6	111.6	99.3	107.7	113.7	99.8	114.1	96.6	106.9	91	88.8	95.9	95.6	90.6	88.3	103.2	104.8	97.4	105	95.4	105.6	98.1	92.5	83.8	83.2	96.7	96.3
665	B4DEG4	cDNA FLJ60435, highly similar to Heterogeneous nuclear ribonucleoprotein M OS=Homo sapiens PE=2 SV=1	2 SV		0	169.903	66	21	262	116.9	120	109.2	97.7	111.3	98.1	110.1	113.9	86.7	90.6	96.3	91.3	100.2	114.1	89.9	102.2	102.1	100.2	172.6	171.8	215	165.1	153.8	163.1	162.7	187.5	160.4
667	Q09472	Histone acetyltransferase p300 OS=Homo sapiens GN=EP300 PE=1 SV=2	EP300		0	169.538	20	41	117	105.6	100.3	109.1	88.1	101.4	97	102	103.2	86.4	86.6	92.3	102.5	103.8	79.4	95.8	103.5	66.2	88.2	88.7	83.3	62.9	122.2	98.3	153.2	114	135.7	92.5
668	Q9BTC0	Death-inducer obliterator 1 OS=Homo sapiens GN=DIDO1 PE=1 SV=5	DIDO1		0	169.438	27	41	99	79.4	99.8	88.4	91.3	85.1	97.9	93.9	84.9	78.3	117.8	111.1	116.7	114.2	105.1	97.4	98	121.6	90.2	186.4	167	159	151.5	139.9	147.8	203.9	209.3	183.6
669	Q7Z2Z2	Elongation factor-like GTPase 1 OS=Homo sapiens GN=EFL1 PE=1 SV=2	EFL1		0	169.322	42	35	103	85.5	77	82.9	113	86.8	99.6	128.4	133.4	140.5	97.8	112	98.2	76.2	82.4	103.8	89.3	90.4	80	76.2	73.8	69.3	101.2	99.7	98.1	77.5	82	94.3
671	A0A024RB85	Proliferation-associated 2G4, 38kDa, isoform CRA_a OS=Homo sapiens GN=PA2G4 PE=4 SV=1	PA2G4		0	169.12	61	21	321	101.8	101.9	102.1	135.4	125.8	130.7	132.9	125.7	124.2	87.3	88	88.5	89.5	95.8	93.1	98.2	93.7	91.3	88.7	90.4	78.6	77	78.3	84.3	80.5	75.1	75.4
672	Q9UKX7	Nuclear pore complex protein Nup50 OS=Homo sapiens GN=NUP50 PE=1 SV=2	NUP50		0	169.02	79	25	148	105	109.7	100.5	88.6	80.9	84.6	104.6	104.4	93.8	95.6	92.2	90.4	86	89.3	92.2	102.8	86.2	86	125.7	111	116.5	126.9	110.3	97.6	106.2	127.4	109.8
674	Q09161	Nuclear cap-binding protein subunit 1 OS=Homo sapiens GN=NCBP1 PE=1 SV=1	NCBP1		0	168.756	39	23	140	100.6	118.5	124.8	119.4	107.6	120	104	98.5	102.2	88.1	87.9	83.3	82.5	87	90.3	92.9	89.6	83.1	114.9	130.4	134	116.9	109.3	106.8	111.3	120.9	100.1
675	Q9ULU4	Protein kinase C-binding protein 1 OS=Homo sapiens GN=ZMYND8 PE=1 SV=2	ZMYND8	Phospho [S547(100); S767; S771; S780]	0	168.619	43	34	111	79.3	98.5	72.2	98.8	96.3	90	80.3	94.6	110.3	115.6	102.8	117	103.9	115.3	110.4	105.1	82.8	112.6	100.1	94.5	114.9	100.6	100.1	99	125.3	129.9	134.3
678	B0YIW6	Archain 1, isoform CRA_a OS=Homo sapiens GN=ARCN1 PE=1 SV=1	ARCN1		0	168.26	49	30	201	91.8	97.5	92.9	123.5	123.1	115.9	106.7	113.9	117.9	93.2	88.4	91.6	91.4	88.7	97.4	97.5	90.6	92.5	91.8	91	91.5	76.7	89.1	66.7	67.8	79.9	74.6
679	A2RUM7	Ribosomal protein L5 OS=Homo sapiens GN=RPL5 PE=2 SV=1	RPL5		0	167.997	58	17	302	139.3	118.5	116	144.3	127.6	129.4	137.2	135.7	116.4	180.4	132.3	114.5	129.2	135.1	89.8	97.1	65.2	97.3	87.3	104.6	107.3	99.8	92.2	57.8	84	68.7	75.3
680	Q9H2K8	Serine/threonine-protein kinase TAO3 OS=Homo sapiens GN=TAOK3 PE=1 SV=2	TAOK3		0	167.963	39	33	134	82.7	94.8	99.4	106.3	97.3	108.1	118.2	111.3	128	101.2	106.4	98.7	99.7	96	99.6	91.8	95.3	93.5	91.1	88.5	97.5	89.8	102.6	106.1	116.4	107.5	108.4
681	A0A024QZ30	Succinate dehydrogenase [ubiquinone] flavoprotein subunit, mitochondrial OS=Homo sapiens GN=SDHA PE=3 SV=1	SDHA		0	167.885	53	26	163	110.5	104.1	100.1	74.3	105.7	102.8	84.1	63.5	108.3	91.1	100.2	96.7	95.3	116.1	103.3	102.8	104.5	121.2	105	100.1	107.6	95.6	100	81.8	125	112.3	124.5
682	Q4LE69	PIK4CA variant protein (Fragment) OS=Homo sapiens GN=PIK4CA variant protein PE=2 SV=1	PIK4CA variant protein		0	167.774	24	43	97	105.3	147.6	123	108.2	91.5	99.5	99.2	100.1	104.5	81.4	90.8	82.3	100.4	92.7	91.1	99.2	134.9	99.1	116.9	124.6	109.1	121.2	116.3	69.1	147.1	145	104.6
683	V9HWK0	Signal recognition particle subunit SRP72 OS=Homo sapiens GN=HEL103 PE=2 SV=1	HEL103		0	167.76	48	28	157	98.7	87.8	94.8	99.2	125.9	111.2	112.5	108.2	92	106.6	102	99.7	82.1	93.3	109.6	92.6	101.4	94	118.3	168.5	117.3	118.4	114.9	126.8	169.1	129.3	125.7
684	O60449	Lymphocyte antigen 75 OS=Homo sapiens GN=LY75 PE=1 SV=3	LY75		0	167.586	20	30	129	110.9	92	92.3	89.8	69.4	75.7	93.7	112.2	151.6	87.9	85.8	88	77.6	69.6	105.3	115	113.7	145.9	84.1	79.6	79	95.9	83.1	66.7	71.2	91.5	89.9
685	O75152	Zinc finger CCCH domain-containing protein 11A OS=Homo sapiens GN=ZC3H11A PE=1 SV=3	ZC3H11A	Phospho [S108(100); S758(91.6)]	0	167.545	50	36	138	80.3	83.8	78.4	90.6	88.3	82.3	105.4	96.6	87.4	107	108.1	101	111.9	114.3	87	108.8	112.1	119.9	114.6	107.6	112.1	147	141.6	135.8	132.4	161.9	132.5
686	A4LAA3	Alpha thalassemia/mental retardation syndrome X-linked OS=Homo sapiens GN=ATRX PE=4 SV=1	ATRX	Phospho [S677(99.3)]	0	167.461	19	42	102	72.8	106.9	93.8	89.4	105.3	101.1	69.1	84.7	86.9	121.4	137.7	122.5	107.2	99	111.4	105	118.2	100.5	122	95.3	132.5	147.5	125.9	139	147.5	146.1	147.1
687	P61221	ATP-binding cassette sub-family E member 1 OS=Homo sapiens GN=ABCE1 PE=1 SV=1	ABCE1		0	167.306	43	24	155	86.5	100.1	98.3	109.6	107.1	100.3	98.9	105.2	104.4	99.8	91.7	92.6	90	89.7	93.3	99.7	93.4	97.9	93.2	96.5	86.3	71.4	76.7	76	65.4	82	74.3
688	Q8WWQ0	PH-interacting protein OS=Homo sapiens GN=PHIP PE=1 SV=2	PHIP	Phospho [S1783(100)]	0	166.703	25	39	109	92.9	92.7	91.5	115.4	100.6	105.8	112.3	125.8	116	73.7	73.8	74.9	97.1	88.1	94.6	89.9	100.1	104.4	105.2	115.6	151.4	89.1	90.7	92	94.9	132.5	112.8
689	O15042	U2 snRNP-associated SURP motif-containing protein OS=Homo sapiens GN=U2SURP PE=1 SV=2	U2SURP	Phospho [T919(100)]	0	166.328	39	34	155	88.4	91.5	83.8	90.8	83.1	88.8	95.9	94.3	83.1	96.5	102.2	100.5	112.4	105.9	122.7	118	94.7	114.6	112.2	116.1	115.3	133.6	125.2	134.3	152.9	121.2	124.2
691	Q9NRL2	Bromodomain adjacent to zinc finger domain protein 1A OS=Homo sapiens GN=BAZ1A PE=1 SV=2	BAZ1A		0	166.296	28	39	118	92.8	120.5	100.9	89.7	78.3	83.8	109.6	97.6	99.2	89.6	88.8	93.7	96.2	84.6	89.1	104.2	103.2	99.6	107.3	104.6	105.6	126	99.8	91.3	103.8	141.5	84.5
692	B4DMJ5	cDNA FLJ53012, highly similar to Tubulin beta-7 chain OS=Homo sapiens PE=2 SV=1	2 SV		0	166.201	74	15	521	123.8	53.7	90.3	108.8	83.2	79.1	73.7	78.8	101.3	83.4	91.8	92.4	86.1	97	82.4	107.6	143	106.9	NaN	NaN	NaN	NaN	NaN	NaN	NaN	NaN	NaN
693	Q9HAU5	Regulator of nonsense transcripts 2 OS=Homo sapiens GN=UPF2 PE=1 SV=1	UPF2		0	166.098	34	39	122	115.7	114.1	125.5	107.5	106.6	111.2	114.7	100	94.3	95	90.6	94.7	88.8	95.7	101.1	97.6	98.6	93.2	132.3	123.2	93.6	101.3	100.2	76.2	107.2	112.3	78.8
694	P48735	Isocitrate dehydrogenase [NADP], mitochondrial OS=Homo sapiens GN=IDH2 PE=1 SV=2	IDH2		0	166.081	54	25	215	110.2	111.4	111	65.9	91.9	88.7	73.1	62.9	100.7	93.2	96	89	94.3	120	125	94.3	95.2	114	93.2	98.4	106.2	108.1	102.5	93.4	114.6	88	104.4
696	Q13206	Probable ATP-dependent RNA helicase DDX10 OS=Homo sapiens GN=DDX10 PE=1 SV=2	DDX10	Phospho [S7(100); S831(100)]	0	165.901	42	33	129	114.4	112.5	121.4	121.5	103	104.9	133.3	132.1	127	78.6	78.6	78.5	84.7	89.8	91.7	97.1	105.5	110.7	112.5	98.9	89.2	86	82.4	92.9	81.5	96.8	86.5
697	Q5T8P6	RNA-binding protein 26 OS=Homo sapiens GN=RBM26 PE=1 SV=3	RBM26	Phospho [S127(100)]	0	165.812	29	30	157	80.7	73.4	82.2	91.4	79.3	78.4	102.6	99.7	97.9	77.4	76.7	82.5	122.9	140.4	136	103.1	103.5	97.5	82.6	80.8	81.1	95.9	83.8	86.1	86.3	95.9	79.6
699	A0A024R4U3	Tubulin tyrosine ligase-like family, member 12, isoform CRA_a OS=Homo sapiens GN=TTLL12 PE=4 SV=1	TTLL12		0	165.527	57	26	172	99.2	97.4	106.4	103.2	80.2	90.6	104.1	101.4	102	102.3	104.2	95.2	88.8	99.7	95.2	99	112.2	101.2	118	114	115.8	94.8	100.2	91.2	92.5	91.3	102.8
701	Q14240	Eukaryotic initiation factor 4A-II OS=Homo sapiens GN=EIF4A2 PE=1 SV=2	EIF4A2		0	165.519	62	23	258	94.6	83.3	67.7	133.3	124.4	109.1	86.1	111.1	112	142.3	130.5	128.9	95.8	90.4	76.6	88	87.6	94.3	75.9	71.4	68.1	84.5	83.6	94.1	85.6	83.2	92.6
703	P18031	Tyrosine-protein phosphatase non-receptor type 1 OS=Homo sapiens GN=PTPN1 PE=1 SV=1	PTPN1	Phospho [S352(100)]	0	165.157	57	26	160	92.2	81.2	92.8	100.9	117.1	113.5	87.6	94.2	99.5	107	100.6	110.7	114.8	101.8	117.6	92.3	103	111.5	99.7	105.8	103.2	117	111.1	124.4	123.8	103.4	118
704	P67809	Nuclease-sensitive element-binding protein 1 OS=Homo sapiens GN=YBX1 PE=1 SV=3	YBX1	Phospho [S165(100)]	0	165.098	56	18	308	101.3	99.9	114.2	95.9	83.7	90.1	88.9	97.5	80.5	96.2	97.8	98.8	106	93.8	101.6	117.2	104	99.8	93.8	99.7	86.2	95.3	98.6	99.2	83.7	86.9	80.8
705	Q05655	Protein kinase C delta type OS=Homo sapiens GN=PRKCD PE=1 SV=2	PRKCD		0	164.984	47	28	133	92.9	88.9	84.8	117.6	103	113.5	89.5	96.8	97.5	97.7	91.3	86.6	112	110.9	123.8	106.9	110.2	122.2	63.5	72.5	69.2	79.2	82.3	70.2	81.6	70	79.6
706	B2RB23	cDNA, FLJ95265, highly similar to Homo sapiens acetyl-Coenzyme A acyltransferase 2 (mitochondrial 3-oxoacyl-Coenzyme A thiolase) (ACAA2), nuclear gene encoding mitochondrial protein, mRNA OS=Homo sapiens PE=2 SV=1	2 SV		0	164.927	59	19	154	113.7	113.9	109.8	64.3	117.1	122.1	65	49.8	71	83.2	86.6	105.1	120.2	139	117.8	82.4	73.4	91.5	88.2	85.2	101.4	98.4	87.3	80.1	117.7	83.6	108.7
707	Q9NZ08	Endoplasmic reticulum aminopeptidase 1 OS=Homo sapiens GN=ERAP1 PE=1 SV=3	ERAP1		0	164.889	35	29	164	NaN	NaN	NaN	NaN	NaN	NaN	NaN	NaN	NaN	100.6	95.5	125	85.3	117.1	116.3	96.3	68.1	89.2	NaN	NaN	NaN	NaN	NaN	NaN	NaN	NaN	NaN
708	Q9Y263	Phospholipase A-2-activating protein OS=Homo sapiens GN=PLAA PE=1 SV=2	PLAA		0	164.883	51	32	139	103.3	100.7	100	109	93.4	90.6	94.8	106.4	94.9	103.4	99.7	97.1	101.6	93.5	93.8	96.4	102.4	84	79.5	88.2	63.1	103	87.4	99.1	85.4	90.5	93.8
709	B2RBM8	cDNA, FLJ95596, highly similar to Homo sapiens activity-dependent neuroprotector (ADNP), mRNA OS=Homo sapiens PE=2 SV=1	2 SV	Phospho [S955(94.3)]	0	164.869	36	33	137	92	104.4	92.5	114.7	116.9	114	93.8	94	85.4	89.7	90.6	92.3	100.5	106.3	100.1	103.6	91.3	93.1	113.8	111.3	105.4	127	122.1	105.2	118.9	142.4	117.3
710	P41214	Eukaryotic translation initiation factor 2D OS=Homo sapiens GN=EIF2D PE=1 SV=3	EIF2D		0	164.78	55	26	126	97.8	80.8	88.5	91.3	77.5	73.7	106.3	116.9	112.8	98.9	99.3	99.4	91	102.9	101.6	98.3	115	96.6	77.7	88.8	71.4	109.5	123	97.6	96.8	113	99.3
711	G8JLB6	Heterogeneous nuclear ribonucleoprotein H OS=Homo sapiens GN=HNRNPH1 PE=1 SV=1	HNRNPH1	Phospho [S104(100)]	0	164.768	54	17	368	90.6	96.3	109.8	95.2	84.9	92.6	99.1	104	105.2	76.7	81.8	90.5	109.3	122.7	100.3	101.8	100.6	100	119.6	112.8	150	129.7	115.3	108.3	105.8	131.9	112.6
712	A8K2L4	cDNA FLJ76079, highly similar to Homo sapiens lymphocyte-specific protein 1 (LSP1), mRNA OS=Homo sapiens PE=2 SV=1	2 SV	Phospho [S111(100); S189(87.7); S252(100)]	0	164.719	74	15	168	NaN	NaN	NaN	NaN	NaN	NaN	NaN	NaN	NaN	NaN	NaN	NaN	NaN	NaN	NaN	NaN	NaN	NaN	158.6	154.9	136.4	55.1	27.9	109.2	66.1	66.2	109.9
713	Q9UK61	Protein TASOR OS=Homo sapiens GN=FAM208A PE=1 SV=3	FAM208A	Phospho [S699(92.9)]	0	164.378	28	37	113	107.1	101.4	97.3	101.5	98.9	87.4	113.4	100.4	98.4	99.1	89.8	90.3	85.8	95.6	84.4	88	84.5	84	127	120.2	135.7	121.5	119.3	122.6	110.6	156.4	110.4
714	Q9Y2D5	A-kinase anchor protein 2 OS=Homo sapiens GN=AKAP2 PE=1 SV=3	AKAP2	Phospho [S720(93.9); S778(85.6)]	0	164.354	47	31	135	150.2	138.2	127	133	130.5	141.1	102.7	103	119	75.9	69.2	75.1	109.4	109.8	112.2	115.2	113.1	108.6	129.4	114.8	126.8	60.4	67.7	72.7	81.3	97.4	83.6
715	Q8NFH9	MLL/SEPTIN6 fusion protein (Fragment) OS=Homo sapiens PE=2 SV=1	2 SV		0	164.328	48	21	179	119	102	110.4	94	94	95.4	93.5	90.7	105	109.7	105.8	108.4	106.7	103.2	115.4	101.5	105.6	93.1	93.8	95.5	97.1	86.8	98.1	82	86.5	92.8	90.1
716	B0QY89	Eukaryotic translation initiation factor 3 subunit L OS=Homo sapiens GN=EIF3L PE=1 SV=1	EIF3L		0	164.247	45	25	188	110.6	107.5	103.5	114.3	106.7	101.4	108.3	110.5	105.4	101.9	98.6	100.4	97.6	92.6	104.7	104.7	92.6	98	72.1	84.2	78.3	68.3	79.2	70.7	69.7	60.7	67.2
717	A0A024RD93	Phosphoribosylaminoimidazole carboxylase, phosphoribosylaminoimidazole succinocarboxamide synthetase, isoform CRA_c OS=Homo sapiens GN=PAICS PE=3 SV=1	PAICS	Phospho [S27(100)]	0	164.105	58	20	226	89.6	89.8	98.9	104.7	89.8	95.4	96.8	103.1	105.1	104.1	103.3	98.9	105.2	102.3	103.2	103.1	107.6	105.4	84	90.1	93	80.9	87.6	72.9	76.9	78.4	81.1
718	A0A0A7E7X3	Endoplasmic reticulum aminopeptidase 1 (Fragment) OS=Homo sapiens GN=ERAP1 PE=2 SV=1	ERAP1		0	164.007	35	29	163	82.9	82.7	73.3	108.3	93.3	99.1	112.9	107.8	115.4	106.7	95.9	102.4	99.6	96.8	112.9	101.3	106.8	106	75.3	68.3	75.8	117.8	123.6	112.4	97.8	99	95.4
719	A0A024R7M6	GATA zinc finger domain containing 2A, isoform CRA_a OS=Homo sapiens GN=GATAD2A PE=4 SV=1	GATAD2A	Phospho [T49(99.8); S100(100); S107(100)]	0	163.818	63	32	127	95.1	106.8	96.9	99.7	106	110.7	95.6	106	97.3	91.9	99.7	98.9	102.2	102.6	105.9	101.6	99.6	79.9	108.9	83.4	119	134.3	121.1	108.3	119.6	115.5	111.2
720	O75376	Nuclear receptor corepressor 1 OS=Homo sapiens GN=NCOR1 PE=1 SV=2	NCOR1	Phospho [S1472(99.9); S2436(99.9); S2438(99.9)]	0	163.699	25	46	89	122	112.7	113.1	91.7	95.9	92.4	109.3	105.8	90.9	82.8	97	86.2	98.7	108.4	99.1	107.3	93.9	101.1	147.1	141.6	135.2	147.4	112.5	168.2	158.8	163.1	154.5
721	Q8TDZ2	Protein-methionine sulfoxide oxidase MICAL1 OS=Homo sapiens GN=MICAL1 PE=1 SV=2	MICAL1	Phospho [S872(98.6); S875(98.6)]	0	163.687	43	36	151	83.7	76	74.5	121.7	143.9	136.3	102.3	111.7	100.4	115	115.6	109.8	84.3	89.9	88.6	78.4	63.7	72.7	86.4	82.5	86.1	106.9	106.3	106	100.2	93	99.8
722	A0A024R0Z3	DEAD (Asp-Glu-Ala-Asp) box polypeptide 23, isoform CRA_b OS=Homo sapiens GN=DDX23 PE=4 SV=1	DDX23		0	163.625	42	34	183	96.7	98	88.9	102.8	118	115.1	122.3	115	94.6	95.6	93.5	98.7	88.9	98.1	94	98.5	92.7	100	121.5	110.8	120.5	108.1	104.6	103.3	116.6	128.1	121
723	J3KNL2	Septin-1 OS=Homo sapiens GN=SEPT1 PE=1 SV=2	2021-09-01	Phospho [S253(100)]	0	163.446	62	22	157	105.3	103.4	119.7	84.1	80.2	79.5	101	96.4	113.8	118.4	120.5	116.7	75.6	78.5	84.3	100.4	117.9	102.8	90.7	83.1	85.6	84.3	100.1	83.7	101.3	91	100.2
724	P23497	Nuclear autoantigen Sp-100 OS=Homo sapiens GN=SP100 PE=1 SV=3	SP100	Phospho [S18(100); S157(100); S228(99.9); S362(100)]	0	163.357	37	26	136	108.8	82.4	93.3	93.9	82.8	83.9	127.2	127.1	126	65.2	71.8	73	91.8	96.8	118.4	124.8	119.1	118.9	94.5	88.3	81.5	78.1	80	97.1	97.3	93.7	98.9
725	Q15437	Protein transport protein Sec23B OS=Homo sapiens GN=SEC23B PE=1 SV=2	SEC23B		0	163.322	46	24	156	81.8	78.9	81.5	113.2	106.1	107.7	101	109.1	106.8	110.6	102.2	109.9	106.6	101.5	103.8	108.7	108.4	115	67.7	73.2	75.5	88.3	94.2	77.1	76.2	83.8	79.1
726	O75116	Rho-associated protein kinase 2 OS=Homo sapiens GN=ROCK2 PE=1 SV=4	ROCK2		0	162.758	33	46	99	102.1	92.1	81.3	90.5	78.4	92.9	87.5	97.1	90.1	109.7	108.9	97.2	89	81.7	100.7	85.4	81.1	83.8	135.4	108.2	122.2	139	124.9	171.3	142	133.8	145.5
727	B2R665	cDNA, FLJ92810, highly similar to Homo sapiens protein phosphatase 1G (formerly 2C), magnesium-dependent, gamma isoform (PPM1G), mRNA OS=Homo sapiens PE=2 SV=1	2 SV		0	162.688	56	25	193	113.6	108.4	108.7	99	104.6	94	120	103.9	93	109.1	109	106.9	105.2	109	104.9	108.2	100.9	95.8	110.1	113.2	96.8	106.9	102.4	110.8	128.4	99.2	99.4
728	Q13177	Serine/threonine-protein kinase PAK 2 OS=Homo sapiens GN=PAK2 PE=1 SV=3	PAK2		0	162.676	52	22	145	112.8	120.6	136.9	106.1	98.6	103.6	102.6	99.3	108.5	101	89.7	89.8	88.8	102.4	92.4	104.7	95.2	95.8	109.9	122.3	111.7	75.4	90.9	76.1	73.6	86.9	76
729	A2RRP1	Neuroblastoma-amplified sequence OS=Homo sapiens GN=NBAS PE=1 SV=2	NBAS		0	162.581	20	43	109	115.9	117.1	105.2	97.2	94.8	105.3	89.2	97	88.9	86.5	83.1	84.7	97.3	99.3	98	98	93.7	96.7	105.3	109.3	120.8	123.7	100.4	90.4	96.9	86.4	111.7
730	Q7Z6E9	E3 ubiquitin-protein ligase RBBP6 OS=Homo sapiens GN=RBBP6 PE=1 SV=1	RBBP6	Phospho [T1274(89)]	0	162.531	23	37	123	94.7	93.2	94.6	87.3	104.4	99.1	102.9	103.6	85.9	102.2	86.2	81.2	94.8	99.7	99.8	108.3	108.8	113.6	133	137	141.4	138.6	122.5	144.5	149.1	149.7	141.7
731	Q6PK82	AP3D1 protein (Fragment) OS=Homo sapiens GN=AP3D1 PE=2 SV=1	AP3D1	Phospho [T249(100)]	0	162.528	43	32	137	NaN	NaN	NaN	NaN	NaN	NaN	NaN	NaN	NaN	122.7	76.2	95	117.4	140.7	144.3	121.7	120.5	102.3	NaN	NaN	NaN	NaN	NaN	NaN	NaN	NaN	NaN
732	P68032	Actin, alpha cardiac muscle 1 OS=Homo sapiens GN=ACTC1 PE=1 SV=1	ACTC1	Phospho [S54(99.6)]	0	162.505	41	17	1224	94.2	91.1	86.6	99.2	124.5	114	91.5	92.2	118	145.9	138.8	143.1	101.6	95.1	86.7	74.8	94.7	82.3	106.3	102.4	98.2	111	118.7	107.3	149.6	127.7	138.4
733	B4DLV2	cDNA FLJ50986, highly similar to DNA topoisomerase 2-beta (EC 5.99.1.3) OS=Homo sapiens PE=2 SV=1	2 SV	Phospho [S227(100); S252(90.2); S318(99.4); S374(100); S376(100); S465(100)]	0	162.402	63	27	156	102.7	82.3	96.7	90.4	88.5	82.4	127.2	139.8	130.1	93.2	99.4	85.6	89.9	110.9	116.1	107.5	96.1	118.1	90.2	91.2	113	130.3	129.4	122.5	110.4	137.2	118.8
735	Q96P70	Importin-9 OS=Homo sapiens GN=IPO9 PE=1 SV=3	IPO9		0	162.197	32	26	132	118.7	93	108.5	115.1	114	119.2	117.6	114.2	97.9	103	103.5	97.2	90.4	99.6	92.3	83.2	97.3	79	80.2	91	79.2	76.8	79.7	84.4	76.5	84.1	69.1
736	Q9P2P5	E3 ubiquitin-protein ligase HECW2 OS=Homo sapiens GN=HECW2 PE=1 SV=2	HECW2	Phospho [S48(99.9); S1042(94.3)]	0	162.148	31	37	126	57.7	44.5	51.8	84.2	76.3	88	89.3	94.5	91.7	130	136.5	122.8	109.2	104.5	118.7	112.2	94.9	104.4	51.3	47.5	45.9	135.9	141.2	152	148.3	151.2	139.4
737	P27348	14-3-3 protein theta OS=Homo sapiens GN=YWHAQ PE=1 SV=1	YWHAQ		0	161.883	66	17	351	102.6	93	96	104.7	104.4	103.9	99.3	101.8	102.8	109.6	107.4	108.9	100.8	100.7	96.6	94.1	98.1	95.8	91.8	96.5	82.5	85.8	87.4	91.3	87.8	80.3	86
739	A8K9T3	cDNA FLJ76467, highly similar to Homo sapiens acyl-CoA synthetase long-chain family member 1 (ACSL1), mRNA OS=Homo sapiens PE=2 SV=1	2 SV		0	161.322	55	34	156	98.3	83.4	78.4	92	63.6	61.8	101.6	107.5	109.2	75.3	85.9	77.5	101.1	106.9	107.2	135.7	136	162.6	78	67.4	80.6	78.9	70.2	70.6	78.1	78	80.6
740	P05198	Eukaryotic translation initiation factor 2 subunit 1 OS=Homo sapiens GN=EIF2S1 PE=1 SV=3	EIF2S1		0	161.297	73	26	190	107.3	100.8	108.9	110.6	102.5	102.2	101.1	105.6	94.5	90.8	96.3	99	97.6	95.6	99.5	103	110.5	99.8	98.9	103	96.9	86.2	84.3	82.8	80.6	83.3	85.6
741	P04150	Glucocorticoid receptor OS=Homo sapiens GN=NR3C1 PE=1 SV=1	NR3C1		0	161.269	51	32	116	125.9	108.5	109.8	135.3	136.5	139.6	120.9	123.4	123.9	25.7	23.4	20.4	88	101.3	69.5	117.5	109.2	128.5	122.3	99.8	106.2	31.9	40.5	42.1	40.5	48.3	46.4
742	Q13283	Ras GTPase-activating protein-binding protein 1 OS=Homo sapiens GN=G3BP1 PE=1 SV=1	G3BP1	Phospho [S149(100); S232(90.4)]	0	161.142	52	15	233	85.9	111.7	102.8	91.6	87.3	90.4	91.2	81.3	91.8	123.2	125.2	119.5	121.5	94.2	103.9	106.1	120	91.4	100.5	90.7	99.5	101.1	95.9	104.2	76.8	100.1	89.2
743	B3KTJ9	cDNA FLJ38393 fis, clone FEBRA2007212 OS=Homo sapiens PE=2 SV=1	2 SV		0	161.134	54	38	128	97.5	100.9	97.8	88.3	96.8	97.5	103.7	97.1	79.7	82.6	90.7	82	96.1	101.9	103.8	108.1	94.1	104.2	158.4	162	174.2	153.4	142.3	155.1	178.8	164.1	166.7
745	A0A024R529	Dihydroxyacetone kinase 2 homolog (Yeast), isoform CRA_a OS=Homo sapiens GN=DAK PE=4 SV=1	DAK		0	161.09	57	24	188	138	100.6	116.4	98	119.6	119.7	115.9	109.1	82.9	77.9	98.3	100.7	87.8	102	105.9	93.8	79.6	95.9	90.4	97.1	93	89.1	103.9	95.9	99.9	85.7	93.7
746	Q96PK6	RNA-binding protein 14 OS=Homo sapiens GN=RBM14 PE=1 SV=2	RBM14	Phospho [T572(85.5)]	0	160.832	45	25	206	100.2	120.7	103	105	100.1	103	96.8	101	99.6	97.3	95.3	100.9	96.8	107.7	94.3	99.9	93	95	128.9	125.4	146.2	132	110.4	118.6	123.7	120.1	108.4
747	P08243	Asparagine synthetase [glutamine-hydrolyzing] OS=Homo sapiens GN=ASNS PE=1 SV=4	ASNS		0	160.811	59	26	156	122.8	116.6	166.1	103.2	72.5	75.5	112.4	102.1	104.1	68.9	67.2	62.6	72	100.4	125	102.2	102.8	67.3	148.4	153.6	135.8	72.3	80	70.1	69.3	55.1	60.5
748	P43246	DNA mismatch repair protein Msh2 OS=Homo sapiens GN=MSH2 PE=1 SV=1	MSH2		0	160.794	39	32	133	140.1	140.6	121.9	99.6	90.9	108.7	129.8	109.6	82.9	60.6	66.5	75.9	67.6	74.3	74.6	108.7	118.2	110.5	123	110.1	122.2	75.5	82	75.3	87	87.5	79.9
749	A0A024R8W0	DEAD (Asp-Glu-Ala-Asp) box polypeptide 48, isoform CRA_a OS=Homo sapiens GN=DDX48 PE=3 SV=1	DDX48		0	160.597	65	22	202	104.5	125.9	114.8	98.5	93.2	89.5	97.5	99	100.5	114.6	113.2	106.1	111.7	101.6	107.6	114.8	107.4	113.1	130.2	124.1	133.3	132.6	118.8	119.6	110.8	130.3	119.6
750	Q96P48	Arf-GAP with Rho-GAP domain, ANK repeat and PH domain-containing protein 1 OS=Homo sapiens GN=ARAP1 PE=1 SV=3	ARAP1		0	160.408	33	35	96	148.9	129.3	139.7	128.1	104.1	115.8	105.6	117.8	105.3	89.4	86.1	79.6	102	94.4	103	105.7	86.1	103.4	127	118.4	94.3	52.3	88.5	50	60	61.7	76.7
751	Q9Y4E8	Ubiquitin carboxyl-terminal hydrolase 15 OS=Homo sapiens GN=USP15 PE=1 SV=3	USP15		0	160.257	41	33	123	105	101.6	103.8	118.5	118.4	116.5	121.3	115.2	104.1	90.2	100.7	109.8	85.9	87.4	82	90.1	74.8	84.5	110.4	91.7	84.5	75.8	93.1	80.4	81.5	72.8	73.8
753	Q03164	Histone-lysine N-methyltransferase 2A OS=Homo sapiens GN=KMT2A PE=1 SV=5	KMT2A	Phospho [S1056(99.8)]	0	160.176	13	39	83	90.3	86.5	74.3	102.6	84.8	88.3	108.6	111	80.2	86.9	75.4	89.6	90.1	86.2	134.8	104.2	114	105.2	64.2	61.5	100.5	84.2	62.5	49.3	58.9	70.2	63.8
755	P22059	Oxysterol-binding protein 1 OS=Homo sapiens GN=OSBP PE=1 SV=1	OSBP	Phospho [S190(100); S193(100); S351(100)]	0	159.988	45	31	134	113.7	88.4	98.6	107.1	121.7	116.9	124.9	108.9	100.2	84.6	85.3	91	87.8	94.7	84.4	71.5	79.5	72.6	89.4	94.8	100.8	71.5	87.3	85.3	73.5	72	76
756	P08240	Signal recognition particle receptor subunit alpha OS=Homo sapiens GN=SRPRA PE=1 SV=2	SRPRA		0	159.701	55	28	153	115.2	115.2	122.6	161.1	107.8	123.4	124.8	139	106.2	100.1	95.6	91.2	90.8	80.2	94.6	89.8	89.3	98.3	128.9	127.1	134.5	100.7	95.3	108	83.2	98.5	99.8
757	P33527	Multidrug resistance-associated protein 1 OS=Homo sapiens GN=ABCC1 PE=1 SV=3	ABCC1	Phospho [S930(97.7)]	0	159.667	27	33	112	114.7	67.9	72.7	65.7	88	83.2	98.1	109.1	77.3	79	93.9	89.2	94.7	90.3	116.2	121.1	111.2	134.9	69.4	74.4	80.1	107.7	114.6	93.4	109.5	92.9	104.5
758	A0A024RAI1	ARP3 actin-related protein 3 homolog (Yeast), isoform CRA_a OS=Homo sapiens GN=ACTR3 PE=3 SV=1	ACTR3		0	159.536	56	20	241	102.5	84.6	100.1	100.3	112.1	107.9	110.3	106	106.9	104.9	101.9	100.6	110.4	99	102.3	98.7	109.2	102.5	76.9	78.3	77.9	75.7	74.2	63.2	65	66.2	66.5
759	H3BQK0	ATP-dependent RNA helicase DDX19B OS=Homo sapiens GN=DDX19B PE=1 SV=1	DDX19B		0	159.358	57	24	163	NaN	NaN	NaN	NaN	NaN	NaN	NaN	NaN	NaN	118.8	129.9	96.1	113.3	149.5	123.1	118.7	128.7	129.3	91.3	157.8	122.6	121.8	113.4	131.2	142	95.3	121.5
760	Q08945	FACT complex subunit SSRP1 OS=Homo sapiens GN=SSRP1 PE=1 SV=1	SSRP1	Phospho [S444(100)]	0	159.328	46	25	192	126.2	124.4	122.1	108.8	107.9	102.9	118.2	117.2	106.5	91.6	88.6	90.5	92.3	104.1	98.4	97.6	92.4	97.9	137.3	132.6	167.8	127.4	105.4	102	106	110.1	102.3
762	A0A024R611	Coronin OS=Homo sapiens GN=CORO1A PE=3 SV=1	CORO1A		0	159.106	58	26	353	101.1	101.8	106.8	80.5	76.8	78.4	92.4	97.7	96.3	110.7	110.3	108.4	99.1	102.7	102.9	104.2	121.3	97.7	104.4	111	91.7	88.5	93.4	94.4	103.5	96.9	103.4
763	A0A024RDF4	Heterogeneous nuclear ribonucleoprotein D (AU-rich element RNA binding protein 1, 37kDa), isoform CRA_e OS=Homo sapiens GN=HNRPD PE=4 SV=1	HNRPD	Phospho [S82(94.9); T91(82.6)]	0	159.075	49	19	364	98.6	102.2	102.8	97.7	96	95.7	107.4	106.3	100.1	96.7	95.2	95.9	104.8	110.8	106.6	105.7	94.9	100.7	130.1	130.7	140.6	120.9	112.1	133.5	143.1	126.1	129.1
764	A8K8D9	Glucose-6-phosphate 1-dehydrogenase OS=Homo sapiens PE=2 SV=1	2 SV		0	159.067	60	25	162	86.2	86	88.5	105.5	104.7	103.1	92.3	95.7	91.8	114.7	119	118.9	105.4	99.5	105.1	99	116.9	103.5	76.4	75	74.3	96.8	109.9	101.3	86.6	79.3	89.8
765	Q9BSJ8	Extended synaptotagmin-1 OS=Homo sapiens GN=ESYT1 PE=1 SV=1	ESYT1		0	158.991	32	27	147	94	92	103	141.5	132.6	120.9	109.3	102.8	99.2	92.6	94.4	93.5	93.8	79.3	73.3	63.6	90.1	66.5	94.8	93.7	103.2	105.3	104.8	84.1	100.5	111.9	104.1
766	Q14997	Proteasome activator complex subunit 4 OS=Homo sapiens GN=PSME4 PE=1 SV=2	PSME4		0	158.865	25	38	106	109.6	107.5	109.2	125.7	123.7	127.2	115.7	100.7	102.8	107.7	98.2	89.9	92.2	82.4	81.8	93	103.7	70.9	101.4	131	163	86	101.5	106.8	100.4	93.3	99.1
767	Q96KP4	Cytosolic non-specific dipeptidase OS=Homo sapiens GN=CNDP2 PE=1 SV=2	CNDP2		0	158.06	56	21	146	123.3	115.2	129.3	135.1	132	133.6	88.3	93.2	93.2	92.1	93	90.1	79.7	85.5	93.9	85.7	84.3	88.7	99	98.2	93.4	70.1	81.1	57.9	70.7	68.9	71.7
768	Q6FHV6	ENO2 protein OS=Homo sapiens GN=ENO2 PE=1 SV=1	ENO2		0	157.923	71	18	245	43.8	102.4	83.2	44.3	45.8	49.6	37.5	47.6	45.3	44.8	39.5	46	163.9	230	185.2	152.9	121.1	149.1	51.6	48.7	43.5	85.7	100.1	67.1	87.6	74.8	111.2
769	D6REX3	Protein transport protein Sec31A OS=Homo sapiens GN=SEC31A PE=1 SV=1	SEC31A	Phospho [S527(100); S799(100)]	0	157.897	32	34	128	84.7	79.2	85.9	102.5	108.3	99.9	90.2	102.2	101	111.6	104.3	103.2	90.6	89	93.8	87.3	100.3	90.9	88.7	91.1	72.9	99.1	99.7	96.9	81.7	90.3	76
771	A0A0B4J2E5	Protein LOC102724159 OS=Homo sapiens GN=LOC102724159 PE=1 SV=1	LOC102724159		0	157.775	36	31	148	106.6	115	111.3	120.9	106.8	104.6	116.6	115.4	99.8	100.8	103.1	103.4	96.2	96.3	94.2	107.7	91.8	97.9	158.3	154.7	193.6	142.3	135	127.4	144.1	149.3	143.3
773	Q9BZZ5	Apoptosis inhibitor 5 OS=Homo sapiens GN=API5 PE=1 SV=3	API5	Phospho [T461(85.8)]	0	157.187	55	27	166	116.9	106.1	110.7	130.6	118.4	117.6	120	111.4	105.9	99.1	100.1	91.4	89.6	92.1	93.4	86.7	88.8	83.6	114.4	105.9	113.8	108.8	99.2	99.7	101.6	107.1	103.2
774	P46459	Vesicle-fusing ATPase OS=Homo sapiens GN=NSF PE=1 SV=3	NSF		0	157.113	42	31	175	70.1	68.5	72.7	74.7	100.8	100	80.9	75.9	84.8	121.3	129.6	129.6	113.7	102.9	106.3	85.4	90.1	82.7	82.6	77.9	78.5	117.9	133.4	111.6	106.4	126.4	119.7
775	Q14562	ATP-dependent RNA helicase DHX8 OS=Homo sapiens GN=DHX8 PE=1 SV=1	DHX8		0	156.997	36	35	109	103.5	102.5	84.8	117.2	108	140.3	110.9	82.2	106.2	122.3	116.8	118	131.2	119	124.5	115	114.8	114	118.9	113.7	111.9	131.8	111.3	117.5	121.2	172	136.1
776	A8K132	cDNA FLJ75476, highly similar to Homo sapiens glutaminase (GLS), mRNA OS=Homo sapiens PE=2 SV=1	2 SV		0	156.936	47	24	160	80	95.9	93.5	59.2	94.3	89	76.5	52.2	83.3	134.5	137.9	122.4	126.7	97.4	103.8	99.9	127.9	114.4	98.7	98.5	107.7	107.7	112.5	117.8	127.4	120.5	123.5
777	Q05086	Ubiquitin-protein ligase E3A OS=Homo sapiens GN=UBE3A PE=1 SV=4	UBE3A		0	156.884	44	32	113	89.7	82.4	90.7	103.1	80.5	104.5	92.2	80	85.6	101.2	110.5	119.6	97.2	111.6	105.6	107.9	111.2	94	81.2	96.3	69	121.3	110.1	100.4	90.2	99.1	114.7
779	Q9HCK8	Chromodomain-helicase-DNA-binding protein 8 OS=Homo sapiens GN=CHD8 PE=1 SV=5	CHD8		0	156.729	20	41	100	129.2	132.6	127.6	95.3	109.7	104.1	102.8	103.4	70.3	63.1	69.6	76.5	82.2	84.6	89.8	95.2	86.2	68.8	191.6	172.1	160.1	126.9	105.1	109.7	136.2	141.5	124
780	E9KL35	Epididymis tissue sperm binding protein Li 3a OS=Homo sapiens PE=1 SV=1	1 SV		0	156.671	76	18	348	104.4	115.2	112.6	107.5	98.9	100.1	107.3	109.2	101.6	93.8	92.1	92.4	94.4	90.9	95.8	101.1	114.4	99.4	104.1	99.5	104.8	80.4	91.5	86	77.5	83.5	85.8
781	Q9H1E3	Nuclear ubiquitous casein and cyclin-dependent kinase substrate 1 OS=Homo sapiens GN=NUCKS1 PE=1 SV=1	NUCKS1	Phospho [S19(100); S79(100); S113(100); S181(100); T202(100); S204(100); S214(100)]	0	156.523	57	19	168	107.4	78.3	82.9	87.6	104.2	99.7	121.6	112.7	93.5	91	107.9	107.6	94.1	122.4	110.5	106	96.1	97.8	100.2	89.9	82.8	121	107.4	122.2	115	112.3	114.3
782	D2CFK9	Nucleolar GTP-binding protein 1 OS=Homo sapiens GN=GTPBP4 PE=3 SV=1	GTPBP4		0	156.366	42	29	176	90.3	105.8	94.9	91.9	96.4	96.8	92.2	93.4	88.8	115.2	115.8	120.8	121.6	109.4	106	84.9	93.3	88.2	105.1	101.4	111.2	113.9	106.9	101.5	105.4	119.2	115.5
783	O60832	H/ACA ribonucleoprotein complex subunit 4 OS=Homo sapiens GN=DKC1 PE=1 SV=3	DKC1	Phospho [S453(99.9); S455(99.3); S494(100)]	0	156.353	56	25	165	105.2	116.3	115.3	109.8	109	107.7	110.7	109.7	106.6	91.8	92.4	94.5	88.8	90.8	90.7	95.7	103.7	98.3	130.2	138.3	149.6	142.1	126.9	121.2	133	144	134.4
784	O15294	UDP-N-acetylglucosamine--peptide N-acetylglucosaminyltransferase 110 kDa subunit OS=Homo sapiens GN=OGT PE=1 SV=3	OGT	Phospho [T325(99.9)]	0	155.942	37	30	110	99.7	114.5	108.4	123.5	118.8	115.7	97.5	101.5	101.4	101	102.8	99	96.6	86	83.2	89.9	101.7	93.5	111.3	118.8	99.8	97.7	102.7	85.5	80.2	87.1	90.1
785	A8K586	AP-3 complex subunit beta OS=Homo sapiens PE=2 SV=1	2 SV	Phospho [S276(100)]	0	155.88	34	37	151	88.9	86.9	85.8	99.1	88.8	87.3	97.7	98.7	100.1	102.7	103.2	95.1	113.3	104.5	113.8	107.4	104.4	109.8	121.9	151.1	110.1	111.5	116.4	158.1	186.1	112.3	143.2
786	O94826	Mitochondrial import receptor subunit TOM70 OS=Homo sapiens GN=TOMM70 PE=1 SV=1	TOMM70	Phospho [S91(100)]	0	155.764	56	26	144	107.9	121.1	110	76	99.6	107	99.8	81.1	90.1	88.6	101.5	92.2	118.5	114.2	97.7	106.8	111	117.2	102.9	106.2	123.6	91.5	91.4	97.4	101.6	97.8	110.2
787	P31689	DnaJ homolog subfamily A member 1 OS=Homo sapiens GN=DNAJA1 PE=1 SV=2	DNAJA1		0	155.744	58	19	156	79.7	88.3	84.9	93.2	87.6	83.3	91.7	99.5	95.8	128.7	118.9	118.5	130.7	101.4	91.4	110	128.4	107.7	71.8	81.9	74.6	94.4	95.1	104.5	89.8	94.9	90.4
788	A0A0S2Z4Z6	Serine/arginine repetitive matrix 1 isoform 2 (Fragment) OS=Homo sapiens GN=SRRM1 PE=2 SV=1	SRRM1	Phospho [T220(100); S260(100); S402(100); T406(100); T416(89.9); S429(99.9); S431(100); S450(98.2); T628(100); S630(100); S727(99.9); S729(97.7); S752(100); S754(100); S757(100); S770(99.5); T886(100)]	0	155.555	32	28	164	101.6	92.3	90.4	93.3	108.8	101.5	114.2	104	96.5	99.7	103.7	100.6	101.6	97.6	93	93.4	95.7	94.1	125.5	120.7	116.2	124.5	115.1	124	134.8	138.3	136.1
789	Q06124	Tyrosine-protein phosphatase non-receptor type 11 OS=Homo sapiens GN=PTPN11 PE=1 SV=2	PTPN11		0	155.534	61	31	169	86.5	74.3	85.4	124.5	111.3	105.7	118.6	123	123.4	87.8	90.7	84.3	80.7	91.9	99.9	94.9	97.9	97	78.4	81.6	74	80.5	79	73.1	75.8	70.8	75
790	P36871	Phosphoglucomutase-1 OS=Homo sapiens GN=PGM1 PE=1 SV=3	PGM1	Phospho [S117(99.9)]	0	155.174	57	27	153	112.6	108.3	98.6	103.2	101.8	102	90	102.6	99	113.7	110.6	98.6	104.7	115	112	107.6	97.6	108.5	86.7	90.2	81.9	104.3	103.1	87.3	105.2	102.6	104.7
791	P15170	Eukaryotic peptide chain release factor GTP-binding subunit ERF3A OS=Homo sapiens GN=GSPT1 PE=1 SV=1	GSPT1		0	155.017	61	25	151	85.7	100.1	106.8	85.9	81.3	86.9	91.5	92.3	93.8	89.9	93.4	95.6	111.1	102	113	117.9	117.4	111.7	93.3	97.4	93	91.5	101.4	102.5	92.2	86.4	93.4
792	J3KQ32	Obg-like ATPase 1 OS=Homo sapiens GN=OLA1 PE=1 SV=1	OLA1		0	154.98	60	24	175	99.5	102.6	98	107.3	97.8	94.7	107.1	109.3	107.8	102.1	92.8	92.8	100.9	94	96.4	102.2	107.8	102	73.4	75.6	75.8	74.5	80.2	74.6	73.6	81.3	74.9
794	Q9H501	ESF1 homolog OS=Homo sapiens GN=ESF1 PE=1 SV=1	ESF1	Phospho [S657(100); S663(100)]	0	154.754	41	30	126	100.5	107.3	116.2	114.3	103.7	96.4	102.6	110.1	108.6	77.2	79.6	80.7	82.9	79	87.6	100	91.3	93.3	118	112.3	119.1	98.7	91.8	83.9	93.3	109.7	100.4
795	P54578	Ubiquitin carboxyl-terminal hydrolase 14 OS=Homo sapiens GN=USP14 PE=1 SV=3	USP14	Phospho [S143(100)]	0	154.631	53	22	172	128.3	115.3	132.5	126.5	101.2	99.7	87.2	85.9	79.4	76.6	84.8	86.7	92	92.7	103.6	96.4	102.5	100.4	104	116.2	101.8	78.5	87.4	107.5	94.7	88.8	85.8
796	E9KL48	Epididymis tissue sperm binding protein Li 18mP OS=Homo sapiens GN=GLUD1 PE=2 SV=1	GLUD1		0	154.295	46	23	193	86.6	98.9	93.1	68	99.6	98.7	84.5	67.5	113.1	122.6	121.8	115.4	97.9	108.6	117.2	82.8	78.6	88.2	85.4	84.4	91.9	98.3	101.7	94.9	116.4	110.6	112.6
797	B9EIS5	PCM1 protein OS=Homo sapiens GN=PCM1 PE=2 SV=1	PCM1	Phospho [S65(88.9)]	0	154.227	22	36	125	92.1	124.3	100	102.8	101.1	108.5	88.2	91.3	76.1	106.5	94.1	100.5	116.1	85.2	80.5	100.4	91.6	85.8	108.6	149.6	118.3	136.3	135	117.9	149.2	168.2	159.6
798	Q9NSD9	Phenylalanine--tRNA ligase beta subunit OS=Homo sapiens GN=FARSB PE=1 SV=3	FARSB		0	154.182	49	30	244	107.1	105.3	108.6	109.5	106.3	104.5	111.2	111.9	103.8	103	103.6	100.4	96.4	98	100.1	100.1	102.9	95.1	89.6	88.1	84	77.4	88.9	85.7	82.7	79.8	80.5
800	A1L3A7	Nuclear fragile X mental retardation protein interacting protein 2 OS=Homo sapiens GN=NUFIP2 PE=1 SV=1	NUFIP2	Phospho [S112(92.6); S212(99.6); S629(99.2)]	0	153.96	47	24	127	78	91.2	84.1	93.4	88.5	86.6	96	111.7	93.2	135.5	129	133.7	115.2	95.5	92.4	101.3	108.3	97.5	65.6	98.2	62.7	126.9	132.1	117.3	128.8	120	117.9
801	O94973	AP-2 complex subunit alpha-2 OS=Homo sapiens GN=AP2A2 PE=1 SV=2	AP2A2		0	153.938	40	31	115	103.3	102.5	89.6	102.3	110.5	104.8	119.5	116	124.9	101.9	96.2	98.2	87	103.4	94.8	99.3	94.8	90.5	109.1	104.7	96.8	91.1	92.1	87.6	79	109.9	87.6
802	A0A0F7KYT8	Fragile X mental retardation autosomal homolog variant p2K OS=Homo sapiens GN=FXR1 PE=2 SV=1	FXR1	Phospho [S438(95.4)]	0	153.869	45	28	139	87.5	85.7	91.5	100.5	84.6	83.2	102.5	104.5	93.4	83.8	81.6	83.5	101.5	91.2	104.1	125.2	93.2	119.7	89.1	84.6	83.6	92	96.2	87	87.9	84.9	98.2
803	Q9UBQ7	Glyoxylate reductase/hydroxypyruvate reductase OS=Homo sapiens GN=GRHPR PE=1 SV=1	GRHPR		0	153.853	58	18	164	62.2	75.3	84.1	76.7	67.3	65.8	70.8	85.5	111.7	94.2	96.6	96.6	145.5	137.8	131.3	101.6	112.3	103.4	51.1	56.4	56	74.1	80.7	75.7	89.5	75.4	85.8
804	Q9Y3L3	SH3 domain-binding protein 1 OS=Homo sapiens GN=SH3BP1 PE=1 SV=3	SH3BP1	Phospho [S262(89.4); S544(100); S550(100)]	0	153.736	60	30	137	73.8	104.2	94.6	119.8	112.4	109.7	72.7	99.7	119.7	89.8	88.6	83.3	90.2	100	90.3	92.5	95	98.1	89.2	73.6	84.4	65.4	75	69.4	79.3	69	75
805	O60341	Lysine-specific histone demethylase 1A OS=Homo sapiens GN=KDM1A PE=1 SV=2	KDM1A	Phospho [S131(99.8)]	0	153.556	53	29	108	83.7	95	88.7	85	84.2	83	82.3	88.1	81.4	103.6	106.6	117.7	106.6	119.1	107.9	101.6	102.8	102.9	105.3	103	110.6	143.8	136.9	99	95.2	167.1	144.5
806	Q9NSE4	Isoleucine--tRNA ligase, mitochondrial OS=Homo sapiens GN=IARS2 PE=1 SV=2	IARS2		0	153.31	35	30	109	66.1	65.2	60.9	58.2	68.4	70.9	92.5	61.2	91.6	109.7	114.3	120.9	124.1	124.6	130.6	104.8	112.7	124.1	69.7	65.2	67.1	93.4	101.6	92.3	112.7	106.6	115.9
807	P43686	26S protease regulatory subunit 6B OS=Homo sapiens GN=PSMC4 PE=1 SV=2	PSMC4		0	153.262	61	26	155	91.8	102.2	96.6	99.6	100.6	100.5	90.9	96.4	94.3	103.3	99.7	97	99.6	92.1	93.1	105	113.9	102.4	96.2	88.2	103.8	99.6	96.7	102.9	96	99.6	92.9
808	Q92793	CREB-binding protein OS=Homo sapiens GN=CREBBP PE=1 SV=3	CREBBP		0	153.252	18	38	95	81	99.8	84.8	76	76.1	102.9	95.5	93.7	79.1	105.2	137.6	103.8	111.6	107.1	104.8	91	85.8	70.7	134.7	173.7	121.5	135.1	142.7	131.1	199.2	160.4	139.4
810	Q9Y4W2	Ribosomal biogenesis protein LAS1L OS=Homo sapiens GN=LAS1L PE=1 SV=2	LAS1L		0	153.068	55	28	96	120.1	108.3	106.8	91.5	106.4	111.9	127.5	93.1	61.1	58.2	98.6	107.9	106	101.2	128	127.5	99.9	121.7	153.5	142.2	188	159.5	133.4	156.8	161.2	179	167.6
811	Q8TA92	Similar to AFG3 ATPase family gene 3-like 2 (Yeast) (Fragment) OS=Homo sapiens PE=2 SV=1	2 SV		0	153.04	40	31	148	129.5	128.6	114.9	82.4	105.5	103.4	77.5	55.1	86.6	98.4	97	89.5	93.3	95.3	98.5	90.3	81.2	110.3	109.5	107.7	103.6	86.5	90.7	76.1	83.4	89.9	100.4
812	Q5SRE5	Nucleoporin NUP188 homolog OS=Homo sapiens GN=NUP188 PE=1 SV=1	NUP188		0	152.947	24	34	116	98	104.7	106.3	109.5	92.3	99.5	103	101.1	85.9	96.5	101.8	98.6	99.3	97.9	100	97.1	103	96.4	129.6	138.1	144.1	135.5	111.9	146.8	117.4	132.7	122.7
813	Q15084	Protein disulfide-isomerase A6 OS=Homo sapiens GN=PDIA6 PE=1 SV=1	PDIA6		0	152.913	52	19	198	85.4	90.4	96	98.7	84.4	86.8	113.7	114.6	121.9	115.5	110.7	111	86.2	90.5	93.7	99.8	113.3	110	89.6	78.5	69.4	105.6	109.8	107.2	87	100.6	91.8
814	B4DNA3	Adenylyl cyclase-associated protein OS=Homo sapiens PE=2 SV=1	2 SV		0	152.838	61	21	191	NaN	NaN	NaN	NaN	NaN	NaN	NaN	NaN	NaN	217.8	192.5	196	230.3	295.1	224.4	185.2	199.6	254.1	NaN	NaN	NaN	NaN	NaN	NaN	NaN	NaN	NaN
815	Q6PJ75	Integrin beta (Fragment) OS=Homo sapiens GN=ITGB2 PE=2 SV=1	ITGB2		0	152.826	46	28	128	78.2	83.1	95.3	89.8	86.9	93.5	89.2	90.9	104.3	121.3	119.1	119.4	101.3	87	108.4	99.9	125.7	129.9	114.8	113.5	101.6	105	108.9	97.7	100.8	108.2	121.1
816	Q9H3U1	Protein unc-45 homolog A OS=Homo sapiens GN=UNC45A PE=1 SV=1	UNC45A		0	152.781	44	34	106	98	99.2	99.5	80.5	108.2	97.8	90.3	95.6	75.5	115.3	104.6	109.8	112.1	90.6	95.4	115.1	95.1	115.9	97.3	90.4	101.1	135.4	107.2	91.6	120.7	131.4	119.8
817	A0A0J9YVP6	Poly(U)-binding-splicing factor PUF60 (Fragment) OS=Homo sapiens GN=PUF60 PE=1 SV=1	PUF60		0	152.729	52	21	168	123.6	105.4	104.3	101.1	107.3	103.3	110.9	105	85.3	84.5	82.7	89.6	91.2	100.6	95.6	98.7	81.9	87.6	104.5	91.7	97.7	99.8	102.8	104.2	95.1	114.9	101.9
818	O43776	Asparagine--tRNA ligase, cytoplasmic OS=Homo sapiens GN=NARS PE=1 SV=1	NARS		0	152.66	47	24	167	125.9	133.3	152.8	146.9	111.4	117.4	81.6	80.2	84.2	76.5	87.3	95.5	79.8	81.1	95.8	82.9	80.7	80.5	91.5	94.4	82.7	67.6	79	85.7	79.8	67.9	74.7
819	P50748	Kinetochore-associated protein 1 OS=Homo sapiens GN=KNTC1 PE=1 SV=1	KNTC1		0	152.653	19	38	98	117.8	97.7	85.4	116.8	105.1	125.1	133.7	115.6	108.7	101.7	102.5	97.5	91.4	83.6	90.8	85.8	90.9	80.3	48.3	97.4	72.9	131.5	87.4	111.2	84.5	85.6	92.3
820	Q9Y2Z0	Protein SGT1 homolog OS=Homo sapiens GN=SUGT1 PE=1 SV=3	SUGT1		0	152.409	70	22	206	86.4	86.9	89.8	118	118.2	102.9	94.4	93.4	91	86.4	86.1	80.5	106.1	94.6	108	123	111.9	111.6	75.8	86.3	71.5	62.9	61.2	58.4	56.4	58.7	56.9
821	P23368	NAD-dependent malic enzyme, mitochondrial OS=Homo sapiens GN=ME2 PE=1 SV=1	ME2		0	152.344	59	24	135	116	140.1	136	96.9	119	113.2	90.3	71.8	112.4	80.3	85.8	87.6	96.1	111.9	103.7	95.6	111.2	111.8	96.1	96.9	113.3	102.2	95.1	82.6	94.8	83.3	95.6
822	A8K3B6	Tyrosine-protein kinase OS=Homo sapiens PE=2 SV=1	2 SV		0	152.289	58	21	152	106.1	91.6	106.3	112.5	101.5	100.3	98	106	100.7	101.3	96.3	91.3	86.7	96.2	99.2	100.7	100.7	106.9	86.9	95.7	91	72	85.9	74.1	82.3	78.4	83.3
823	P55160	Nck-associated protein 1-like OS=Homo sapiens GN=NCKAP1L PE=1 SV=3	NCKAP1L		0	152.256	26	29	138	89.4	85.9	84.4	102.9	105.1	108.7	100.6	103.3	112.1	110.9	103.2	106.7	97.1	112.4	96.2	87.4	89.4	94.9	72.8	82.5	60.2	70.5	81	73.9	73.2	76.5	84
825	A0A0A0MRM8	Unconventional myosin-VI OS=Homo sapiens GN=MYO6 PE=1 SV=1	MYO6		0	151.715	34	36	84	14.3	16.1	15.1	94.6	95.9	93.7	168.9	189.3	173.3	73.8	73.5	71.6	79.2	97.3	124.9	125.1	93.7	116.4	NaN	NaN	NaN	NaN	NaN	NaN	NaN	NaN	NaN
826	P40222	Alpha-taxilin OS=Homo sapiens GN=TXLNA PE=1 SV=3	TXLNA		0	151.633	63	28	143	94.3	104.5	101.2	89.8	85.1	84.3	99.1	86	86.1	99.3	111.9	119	100.6	86.2	93	108.9	112.5	101.1	91.6	97	88	101.1	106.2	99	91.2	111.2	102.8
827	Q53HB3	Proteasome 26S ATPase subunit 1 variant (Fragment) OS=Homo sapiens PE=1 SV=1	1 SV		0	151.485	61	23	175	109.6	98.7	115.8	101.3	99.6	102.3	113.2	106.3	99	100.3	103.2	105.8	102.4	94.5	100.5	109	106.2	102.9	87.5	91.6	91.6	95.4	98.9	96.8	91.6	81.7	94
828	P26196	Probable ATP-dependent RNA helicase DDX6 OS=Homo sapiens GN=DDX6 PE=1 SV=2	DDX6		0	151.427	54	21	144	113.9	100.3	112.3	112.3	127.3	107.7	126.8	108.9	95.7	90.6	83.8	85.6	94.9	92.8	95.8	95.4	101.6	86.6	90.2	95	93.3	76.1	77.9	77.6	68.7	71.3	70.9
829	B2RAK1	cDNA, FLJ94965, highly similar to Homo sapiens leucyl/cystinyl aminopeptidase (LNPEP), mRNA OS=Homo sapiens PE=2 SV=1	2 SV		0	151.419	31	27	119	55.2	45.1	55.2	103.4	120.9	115.2	72.9	90.9	92.6	160.4	150	132.7	82	74.6	113.6	83.5	93.6	101.8	61.8	63.4	59.7	147.5	166.5	155.9	124	96.7	118.8
830	P22087	rRNA 2'-O-methyltransferase fibrillarin OS=Homo sapiens GN=FBL PE=1 SV=2	FBL		0	151.216	56	19	207	103	117.7	110.6	109.6	110.2	111	115.7	114.4	116.6	102.6	105.4	100.1	94.2	98.4	100.9	106	116.6	95.4	127.6	133	153	140.5	118.9	122.7	135.4	146.3	125.6
831	O96028	Histone-lysine N-methyltransferase NSD2 OS=Homo sapiens GN=WHSC1 PE=1 SV=1	WHSC1		0	151.051	30	36	79	107.7	95	91.5	91.5	72.4	76.1	99.5	112.9	90.9	72.1	69.2	78.7	106.4	99.6	98	113.7	124.1	117.1	161.2	150.6	170.1	128.8	114.2	125	156.6	168.1	141.7
832	Q08379	Golgin subfamily A member 2 OS=Homo sapiens GN=GOLGA2 PE=1 SV=3	GOLGA2		0	151.035	40	29	85	93.5	73	86.1	89.3	82.9	83.3	103.1	86.4	80.2	112.8	98.7	108.7	109.8	95.2	114.4	85.4	116.1	98	137.9	127.6	136.9	141.5	125.5	129.8	136.1	145.7	176.6
833	A0A140VJT8	Testicular tissue protein Li 164 OS=Homo sapiens PE=2 SV=1	2 SV		0	150.903	67	22	151	123	121.7	111.6	110.1	95.9	93.3	108.3	105.8	98.3	90.4	95.1	84.9	72.7	74.2	78.1	90.8	75.2	96.9	117	111.9	101.7	83.4	87.7	86	87.8	94.9	90.3
834	P27695	DNA-(apurinic or apyrimidinic site) lyase OS=Homo sapiens GN=APEX1 PE=1 SV=2	APEX1		0	150.888	64	22	184	108.5	137.5	120.2	102.1	96.7	98.2	83.6	87.3	82.8	137.2	120.5	128.1	98.4	109.8	93.6	97.1	94.8	81.7	132	111.5	126.4	89	100	81.3	81.3	94.7	90.7
835	A0A024RAJ8	IQ motif containing GTPase activating protein 2, isoform CRA_b OS=Homo sapiens GN=IQGAP2 PE=4 SV=1	IQGAP2		0	150.807	28	38	87	133.2	137.7	141.7	51	40.7	53.7	115.9	114.9	103.6	NaN	NaN	NaN	NaN	NaN	NaN	NaN	NaN	NaN	NaN	NaN	NaN	NaN	NaN	NaN	NaN	NaN	NaN
837	Q13838	Spliceosome RNA helicase DDX39B OS=Homo sapiens GN=DDX39B PE=1 SV=1	DDX39B		0	150.65	57	23	218	100.4	99	100.5	115.6	102.4	97.3	110.2	110.1	104.3	101.8	95.3	95.6	96.8	104.7	104.6	101.1	93.3	99.8	109.8	106.7	112.9	109.4	99.4	101.1	97.3	113.7	101.4
838	Q641Q2	WASH complex subunit FAM21A OS=Homo sapiens GN=FAM21A PE=1 SV=3	FAM21A	Phospho [S158(100); S160(100); S539(100)]	0	150.586	32	31	101	116.2	104.2	101.7	100.3	117.4	101.2	106.4	94.8	116.3	126.2	134.3	123.9	97.6	105.2	100.5	105.4	105.8	98.1	67.7	114.1	84.5	105.2	130.5	124.1	92.5	108.9	108.3
839	A4D212	DKFZP586J0619 protein OS=Homo sapiens GN=DKFZP586J0619 PE=4 SV=1	DKFZP586J0619		0	150.514	19	38	109	96.6	111.2	89.4	111.7	111.4	108.7	111.6	103.5	112.5	82.5	76.5	83.1	86.9	88.5	81.5	96.1	83	110.5	161	149.4	165.8	140.8	146.2	133.3	134.1	167	129.9
842	P00338	L-lactate dehydrogenase A chain OS=Homo sapiens GN=LDHA PE=1 SV=2	LDHA		0	150.081	57	20	339	141.9	121.9	136.7	115.6	98.9	97.2	131.8	129.2	113	78.4	78.6	79.6	85.3	95.3	79.5	101.2	91.4	102.2	100.1	96.4	99.1	60.7	64.3	64.3	65.6	64.4	64.4
843	Q06187	Tyrosine-protein kinase BTK OS=Homo sapiens GN=BTK PE=1 SV=3	BTK		0	150.034	54	31	104	153.4	159.1	146.6	121.2	99.2	110.5	131.3	125.4	118.8	63.9	63.1	65.7	84.6	80.1	75.6	96.7	106.3	95.8	NaN	NaN	NaN	NaN	NaN	NaN	NaN	NaN	NaN
844	O14976	Cyclin-G-associated kinase OS=Homo sapiens GN=GAK PE=1 SV=2	GAK		0	149.985	29	30	105	94.5	84	90.1	94.1	87	97.2	86.5	89.7	94.1	121.2	112	111	104.9	99.9	93.6	95.4	110.9	96.1	76.3	85	65	93	110.6	99.1	87.8	89.2	96
845	B4DY32	cDNA FLJ51387, highly similar to Asparagine synthetase (glutamine-hydrolyzing) (EC 6.3.5.4) OS=Homo sapiens PE=2 SV=1	2 SV		0	149.95	63	24	153	100.5	91.7	141.7	117	84	73.5	137.6	107.7	103.6	82.9	63.8	74.5	62.2	91.7	87.2	104.9	136	59	NaN	NaN	NaN	NaN	NaN	NaN	NaN	NaN	NaN
846	O75717	WD repeat and HMG-box DNA-binding protein 1 OS=Homo sapiens GN=WDHD1 PE=1 SV=1	WDHD1		0	149.867	36	33	105	130.5	147.6	128.4	81.7	102.6	84.6	109.8	79.5	60.8	67.4	82.8	82.8	112.3	82.8	105.1	110.2	123.6	112.6	123.9	129.4	123.3	110.2	100.9	114.7	106.7	119.6	107.4
847	A0A024R2T6	DEAH (Asp-Glu-Ala-His) box polypeptide 30, isoform CRA_b OS=Homo sapiens GN=DHX30 PE=4 SV=1	DHX30		0	149.776	38	38	110	90.2	116	100.1	75.2	84.8	85.9	89.8	74.8	92.8	103.2	101.9	103.7	120.6	93.3	103.6	95.3	121.4	94.5	112.9	117.8	100.1	99.6	115.5	102.3	116.6	127.1	110.3
849	Q96QK1	Vacuolar protein sorting-associated protein 35 OS=Homo sapiens GN=VPS35 PE=1 SV=2	VPS35		0	149.667	42	29	151	89.6	94.2	92.6	92.8	111.3	108.1	90.4	83.6	84.1	112	132.2	122.3	131.5	118.3	114.2	102	129.3	102.3	97.5	92.9	92.1	97.9	97.3	95.7	87.9	89	88.9
850	P55084	Trifunctional enzyme subunit beta, mitochondrial OS=Homo sapiens GN=HADHB PE=1 SV=3	HADHB		0	149.642	50	22	193	92.1	92.9	92.9	67.6	96.4	100.5	78.3	59	104.4	116.8	117.5	108.2	116.7	117.6	114.5	87.4	107.1	107	94.6	93.4	93.5	92.8	94.8	95.9	110.4	108.2	114.1
851	P07384	Calpain-1 catalytic subunit OS=Homo sapiens GN=CAPN1 PE=1 SV=1	CAPN1		0	149.544	53	32	137	121	102.2	115.1	114.5	114.9	116.9	102.6	114.3	100.5	99.9	100.5	106.4	98.2	117.5	122.2	84.6	83.7	86.9	87.6	122.5	104.9	91.1	112.8	101.1	113.7	83.2	83.2
852	A0A0S2Z4I4	Tropomyosin 3 isoform 3 (Fragment) OS=Homo sapiens GN=TPM3 PE=2 SV=1	TPM3		0	149.502	58	23	238	100	117.8	76.5	95.5	124.5	119.2	45.6	81	69.7	145.6	135.6	125.2	93.4	108.6	86.8	75.5	88.2	65.6	74.9	73.5	67.1	84.8	95.4	126.5	87.9	101.3	110
853	Q16881	Thioredoxin reductase 1, cytoplasmic OS=Homo sapiens GN=TXNRD1 PE=1 SV=3	TXNRD1		0	149.479	48	20	134	106.3	103.6	110.3	116.6	101.4	97.9	113.8	116.5	130.7	97.7	98.2	102.2	90.7	93.1	79.7	80.6	108.8	78.2	96.6	99.2	102.9	68.9	87.2	82.9	67.1	72.4	71.1
854	Q14692	Ribosome biogenesis protein BMS1 homolog OS=Homo sapiens GN=BMS1 PE=1 SV=1	BMS1		0	149.351	30	36	130	104.9	94.8	100.2	104.3	89.3	97.9	108.8	97.1	103.9	98.3	109	107.4	112.6	100.2	104	115.9	125.2	112.9	133.8	123.8	109.7	104.9	106.1	98.2	115.3	127.1	118.1
855	A0A024R497	Acyl-CoA synthetase long-chain family member 3, isoform CRA_a OS=Homo sapiens GN=ACSL3 PE=4 SV=1	ACSL3		0	149.295	50	26	139	95	99.3	97.5	136.9	91.8	103.8	114.8	132.3	128.3	68.9	59.2	58.4	84.2	70.1	86.9	102.2	110.3	119.2	104.6	100.3	119.7	89.2	65.8	73.5	67.5	74.2	76
856	A8K9E1	cDNA FLJ77957, highly similar to Homo sapiens HBS1-like (S. cerevisiae) (HBS1L), mRNA OS=Homo sapiens PE=2 SV=1	2 SV		0	149.183	55	31	128	94	89.1	86	117.7	132.2	135.8	125.2	122.7	110.7	77.8	85.7	87.5	88.7	96.2	85.2	89.1	79.4	92.4	142.7	184.2	113.8	104.3	130	245.9	229.2	143.8	158.5
857	V9HWD6	Epididymis secretory protein Li 1 OS=Homo sapiens GN=HEL-S-1 PE=2 SV=1	HEL-S-1		0	149.176	68	15	346	100.7	104.6	102.8	127.2	125.1	126.2	104	102.6	110.3	116.3	110.8	112.9	104.8	109.8	99.8	97.4	97.5	106.4	71.4	74.1	64	69.6	81.5	72.1	81.5	66.8	79.7
858	Q6XZF7	Dynamin-binding protein OS=Homo sapiens GN=DNMBP PE=1 SV=1	DNMBP		0	149.171	28	37	108	113.3	97.6	97.6	115.3	140.6	138.7	120.8	138.7	97.3	77.5	78	69.9	78.1	81.9	84.9	91.2	101.6	97.5	119.8	141.2	120.9	105.7	106.5	130.3	129.3	124.8	128
859	A0A024R9G7	ATPase family, AAA domain containing 2, isoform CRA_c OS=Homo sapiens GN=ATAD2 PE=4 SV=1	ATAD2		0	149.163	33	36	111	103.7	118	102.9	88.3	79.2	71.3	91	85	81.8	97.4	90.7	93.1	97.7	97.7	100.3	95.7	106	96.5	170.7	155.5	193.5	184.5	154.9	172.3	176.3	205.5	174.9
860	Q9UBC2	Epidermal growth factor receptor substrate 15-like 1 OS=Homo sapiens GN=EPS15L1 PE=1 SV=1	EPS15L1		0	149.071	41	28	137	105.4	103.1	103.7	101.2	98.7	95.2	89	89.2	96.6	86.1	94.6	90.6	94.6	106.6	100.4	91.6	103.8	89.3	84.4	84.1	82.7	83.1	81.7	75.1	71.1	81.1	85.4
861	Q13618	Cullin-3 OS=Homo sapiens GN=CUL3 PE=1 SV=2	CUL3		0	149.051	41	29	122	107.8	93.9	95.2	107.9	110.6	116.3	106.7	111.3	95.4	84.9	90.3	84	100.1	93.7	98.1	98.1	79.1	87	90.2	87.1	90.5	78.2	84	77.5	78	87.7	83.6
862	Q99700	Ataxin-2 OS=Homo sapiens GN=ATXN2 PE=1 SV=2	ATXN2	Phospho [S772(100)]	0	149.016	26	29	114	105.3	85.2	94	129.3	106.1	106.9	121.9	137.2	114.3	81.7	92.1	90.6	95.9	90.1	94.4	101.2	104.1	105.4	73.7	77.1	71.3	80.4	76.7	71.8	72.5	69.9	78.2
863	O00116	Alkyldihydroxyacetonephosphate synthase, peroxisomal OS=Homo sapiens GN=AGPS PE=1 SV=1	AGPS		0	149.001	54	25	138	99.9	114	116.8	101	90	92.5	84.1	88.4	97.1	95.8	92	91.7	98.3	92.1	94.8	104.4	83.3	106	96.1	96.7	106	90.2	75.5	88.1	87.6	85.7	86.8
864	A6H8Y5	Nibrin OS=Homo sapiens GN=NBN PE=2 SV=1	NBN		0	148.869	48	29	101	87.7	73.4	80.4	107.4	108.7	96.8	109.8	105.9	114.1	95	102.3	90.8	94.9	96.6	115.9	84.3	56.2	77.3	104.4	85	101	103.9	119.3	88.3	120.9	111.2	98.7
865	Q96JM3	Chromosome alignment-maintaining phosphoprotein 1 OS=Homo sapiens GN=CHAMP1 PE=1 SV=2	CHAMP1	Phospho [S405(100); S603(100); S627(99.2)]	0	148.86	44	30	128	78.3	83.2	71.8	117.6	115.9	109.1	121.1	131.5	124.3	73.2	81.8	78.7	93.8	95.4	99.2	134.6	125.6	124.8	103.5	94.7	122.3	109.3	95.4	92.3	113.6	119.2	122.4
866	A0A0A0MTN0	Cullin-2 OS=Homo sapiens GN=CUL2 PE=1 SV=1	CUL2		0	148.811	47	30	112	116.4	90.7	98.6	101	113.8	107.2	119.9	117	88.6	84.8	88.6	82.4	98.9	93.2	96.5	106.2	100.2	110.9	86	82.8	74.1	74.1	85.2	80.3	91.7	95.8	82.6
867	A0A0B4J1V9	Helicase, lymphoid-specific, isoform CRA_b OS=Homo sapiens GN=HELLS PE=1 SV=1	HELLS		0	148.737	35	31	115	92.1	129.1	95.5	102.5	83	83.7	98.9	82	79.7	110.2	108.7	104.4	133.1	89.7	87.2	114.5	128.2	99.8	122.9	116.4	151	121.5	120	105.1	106.7	156.7	108.3
868	Q96T37	Putative RNA-binding protein 15 OS=Homo sapiens GN=RBM15 PE=1 SV=2	RBM15	Phospho [S109(100); S294(100); S670(100); S678(81.9)]	0	148.457	40	32	128	92.9	98.3	94.4	87.8	86.4	82.8	103.6	103.2	87.1	87.3	89.6	94.8	106.3	103.2	101.4	101.6	94.1	95	115.9	114.9	123.3	134.7	123.1	110.2	128.5	135.1	113.9
869	P05771	Protein kinase C beta type OS=Homo sapiens GN=PRKCB PE=1 SV=4	PRKCB		0	148.42	41	25	161	77.1	59.5	49.1	92.8	89.5	89.3	78.3	108.1	112.2	77.4	78.2	70.4	131.1	137.3	131.5	137.3	139.1	167.2	63.5	60.2	63.1	46.9	54.1	52.7	73.9	82.7	77.6
870	P55809	Succinyl-CoA:3-ketoacid coenzyme A transferase 1, mitochondrial OS=Homo sapiens GN=OXCT1 PE=1 SV=1	OXCT1		0	148.418	48	19	171	94.2	96.9	92.9	77.1	102.5	101.6	88.2	68.4	111.6	96.5	98.1	93.6	103.7	122.3	113.7	100.6	95.9	112.9	80	77.2	77.1	78.7	79.8	79.9	98.3	96	93.1
871	Q8IWV8	E3 ubiquitin-protein ligase UBR2 OS=Homo sapiens GN=UBR2 PE=1 SV=1	UBR2		0	148.396	25	35	87	82.5	72.8	70.1	108.3	97.5	113.5	157.9	138.9	131.8	101.7	92.9	97.4	71.6	74.2	79.7	94.2	89.6	82.3	128	96.2	84	87.4	101.6	140.2	120.9	90.4	120
872	Q5SW79	Centrosomal protein of 170 kDa OS=Homo sapiens GN=CEP170 PE=1 SV=1	CEP170	Phospho [S379(100)]	0	148.347	29	36	109	109.2	73	76.9	80.1	164.9	108	145.9	94.2	61.1	90.7	108.7	106.5	71.3	90.9	100	99.5	80.1	104.1	117.2	96.2	91.7	127.1	110.7	93.7	133.7	113.8	122.4
873	P31930	Cytochrome b-c1 complex subunit 1, mitochondrial OS=Homo sapiens GN=UQCRC1 PE=1 SV=3	UQCRC1		0	148.346	50	20	161	87.5	141.6	121.1	61.6	79.6	90.5	66.4	53.4	82.9	106.3	113.5	110.7	143.6	122.8	91.4	102.5	105.6	119.1	104.4	114.4	109.8	113.6	112.9	92.3	113.4	116.5	118.6
874	Q86Y56	Dynein assembly factor 5, axonemal OS=Homo sapiens GN=DNAAF5 PE=1 SV=4	DNAAF5		0	148.162	44	29	121	103.5	104.4	111.1	101.6	82.3	76.6	100.5	104	98.4	89.2	77	74.7	100.8	109.4	108.5	111.4	90.7	98.8	99.1	102.1	92.3	88.1	93.6	89.9	81.3	88.2	88.6
877	P53041	Serine/threonine-protein phosphatase 5 OS=Homo sapiens GN=PPP5C PE=1 SV=1	PPP5C		0	147.982	54	25	144	102.8	84	81.9	103	108.2	105.7	113.9	96.8	86.2	116.5	115	112.1	105	112.3	106.5	99.3	104.8	100.3	68.3	68.8	65.4	71.1	81.5	73.9	82.2	67.6	69.4
878	A0A024R7T3	Heterogeneous nuclear ribonucleoprotein F, isoform CRA_a OS=Homo sapiens GN=HNRPF PE=4 SV=1	HNRPF		0	147.888	59	16	303	98.6	119.5	104.3	102.7	107.1	105.5	98	101.4	96.7	121.9	111.7	119.1	97.9	104.9	97.9	99.4	93.8	92.2	106.7	114.4	123.2	118.2	115.1	104.1	110	114.6	109.5
879	Q59G12	Lamina-associated polypeptide 2, isoforms beta/gamma variant (Fragment) OS=Homo sapiens PE=2 SV=1	2 SV	Phospho [T107(100); T193(83); S217(100)]	0	147.821	54	17	187	128	52.2	61.2	92.6	208.4	177.5	188.4	115	43.2	27.5	59.5	80.6	75	99.6	108.5	120	86.6	114.3	NaN	NaN	NaN	NaN	NaN	NaN	NaN	NaN	NaN
880	P49189	4-trimethylaminobutyraldehyde dehydrogenase OS=Homo sapiens GN=ALDH9A1 PE=1 SV=3	ALDH9A1		0	147.72	51	22	164	85.7	79.9	86.1	87.5	79.5	81.5	87.6	84.4	101	111.1	106.8	105.4	105.5	116.2	105.1	100.7	118.7	115.7	69	68.9	63.2	82.3	93.3	88.4	93.9	83	91.4
881	Q7Z3K3	Pogo transposable element with ZNF domain OS=Homo sapiens GN=POGZ PE=1 SV=2	POGZ	Phospho [S425(98.9)]	0	147.69	28	29	114	75.6	70.4	60.1	107.8	109.3	91.4	119.1	131.2	123.2	93.6	83.2	91.9	100.5	91.8	91.5	90.6	117.1	100.2	92.5	69.5	99.3	115.2	97.2	115.9	123.4	117.8	125.3
882	Q9UNF0	Protein kinase C and casein kinase substrate in neurons protein 2 OS=Homo sapiens GN=PACSIN2 PE=1 SV=2	PACSIN2		0	147.65	50	23	179	91.8	82.8	75.6	89.2	78.9	81.6	83.2	93.7	106.3	118.6	123.1	125.2	103	86.9	97.4	94.3	93.4	113.7	66	76.6	71.8	95.6	104.5	94.4	92.4	80	91.8
883	J3KR97	Tubulin-specific chaperone D OS=Homo sapiens GN=TBCD PE=1 SV=1	TBCD		0	147.643	38	35	108	94.6	101	101.9	102.2	98.8	108.9	95.5	89.4	85.4	140.5	137.3	120	107.4	116.1	119.5	100.9	102.4	104.6	105.1	110.9	105.8	105	113.8	135.1	107.1	104.7	118.7
884	Q9H6T3	RNA polymerase II-associated protein 3 OS=Homo sapiens GN=RPAP3 PE=1 SV=2	RPAP3		0	147.496	47	31	125	68.4	76.9	75.8	118.8	104.5	96.9	104.9	108.9	106.9	97.9	97.7	97.2	103.8	97.6	92.8	97.7	107.5	94.7	82.7	83.2	75.4	74.2	77.1	86	90.5	84.6	89.9
885	Q5JSZ5	Protein PRRC2B OS=Homo sapiens GN=PRRC2B PE=1 SV=2	PRRC2B	Phospho [S613(100)]	0	147.458	22	39	81	86.9	93.7	85.2	64.4	83.3	69.3	102	87.4	52.7	138.9	142.2	139.6	135.4	101.4	108.9	113	138.4	86.4	190.4	167.7	146.9	245.9	254.1	534.1	424.5	198.6	303.3
886	Q5STZ8	ATP-binding cassette sub-family F member 1 (Fragment) OS=Homo sapiens GN=ABCF1 PE=1 SV=8	ABCF1	Phospho [S110(99.4); S229(100)]	0	147.354	50	18	143	155.6	88.2	112.5	105.9	152.6	140.8	152.5	136.2	48.1	23.6	63.8	79.9	73.2	91.4	80.4	80.5	82.8	104.4	313.6	368.6	293.3	217.7	217.8	261.2	265.2	222.6	263.6
887	P52732	Kinesin-like protein KIF11 OS=Homo sapiens GN=KIF11 PE=1 SV=2	KIF11		0	147.32	39	37	105	109.7	123.1	106	82.1	72	61.9	101.8	94.7	78.9	80.3	82.8	80.8	128.9	100	97.4	121.6	146.7	107.9	130.1	150.1	150.4	119.7	134	142	104.6	160.3	128.3
888	B4DUP2	cDNA FLJ56155, highly similar to UTP--glucose-1-phosphate uridylyltransferase 2 (EC 2.7.7.9) OS=Homo sapiens PE=2 SV=1	2 SV		0	147.293	50	24	150	104.7	103.9	98.3	97.7	80.2	84.7	97.2	104.2	101.6	109.1	105.5	109.4	96.3	91.2	98.1	101.5	104.6	102	96.6	90.9	80.8	93.4	94	96.8	95	87.3	97.1
889	Q9UJU6	Drebrin-like protein OS=Homo sapiens GN=DBNL PE=1 SV=1	DBNL	Phospho [S232(100)]	0	147.28	47	17	165	115.1	123.4	119.6	101.4	112	106.9	88.8	104	102	96.6	100.6	98.8	94	88.3	82.8	79.4	99.7	77.8	105.1	117.1	100.8	81.6	90.5	87.9	79.1	74.7	85
890	Q53HQ0	Flotillin 1 variant (Fragment) OS=Homo sapiens PE=2 SV=1	2 SV		0	147.122	61	21	109	119.6	102.8	100.5	89.7	98.4	124.8	93.3	113.1	100	91.4	87.6	84.8	98.4	111.9	112	96.8	84.9	94.1	109	111.1	108.9	70.4	70.7	67.2	79.4	85.3	85.1
891	F8VU51	YLP motif-containing protein 1 OS=Homo sapiens GN=YLPM1 PE=1 SV=1	YLPM1		0	146.982	28	30	99	77.8	110.8	114.1	85.3	110.7	102.5	94.7	104.2	98.2	NaN	NaN	NaN	NaN	NaN	NaN	NaN	NaN	NaN	NaN	NaN	NaN	NaN	NaN	NaN	NaN	NaN	NaN
892	Q59G10	Aldehyde dehydrogenase 1 family, member L1 variant (Fragment) OS=Homo sapiens PE=2 SV=1	2 SV		0	146.881	40	29	108	82.7	57.3	65.4	104	99.1	102.1	96.9	105.6	111.1	116.3	123.7	118.7	101.9	123.4	136.1	66.3	66.5	59.2	79.5	68.3	76.7	62.3	74.3	53.2	52.8	61.7	74.8
893	Q9UBB4	Ataxin-10 OS=Homo sapiens GN=ATXN10 PE=1 SV=1	ATXN10		0	146.802	53	21	147	71	123.7	102.5	100.9	108.2	105.6	76.7	91.2	100.1	87.6	88.8	87.7	113.2	115	102.6	103.2	103.8	99.2	88.2	88.6	82.2	79.3	91.4	88.1	80.2	92.3	83.4
894	Q8TDD1	ATP-dependent RNA helicase DDX54 OS=Homo sapiens GN=DDX54 PE=1 SV=2	DDX54	Phospho [S782(100)]	0	146.729	44	32	119	91.4	109	98.1	101.6	104.5	111	104.5	103.8	126.9	103.2	97.5	94.3	87.8	90.4	96	89.1	86.8	95.6	103.9	124.4	138.2	166.3	147.3	123.7	154.3	130.9	141.2
895	Q8N7G1	Purine nucleoside phosphorylase OS=Homo sapiens PE=2 SV=1	2 SV		0	146.605	74	17	203	120.4	111.2	111.1	94.7	81.2	79.5	79.8	91.1	91.7	131.7	130.9	132.4	107.6	107.3	105.2	98.3	105.1	97.9	94.1	96.1	94.4	89.4	100	84.6	80	78.1	86.2
896	A0A024R7K0	Splicing factor, arginine/serine-rich 14, isoform CRA_a OS=Homo sapiens GN=SFRS14 PE=4 SV=1	SFRS14		0	146.537	36	32	107	75.6	89.5	80.3	105	111.7	90.6	94.6	94.8	103.8	90.3	86.4	91.5	121.8	121.8	130.4	113.4	79.5	113.5	160.5	170.9	177.3	179.1	144	129.7	167.2	196.8	170.3
897	Q7Z6I6	Rho GTPase-activating protein 30 OS=Homo sapiens GN=ARHGAP30 PE=1 SV=3	ARHGAP30	Phospho [S630(100); S840(100)]	0	146.249	26	29	112	116	93.4	97.8	95.8	107.4	108.2	93.5	93.9	74.3	81.2	99.4	93.8	92.7	101.3	97.3	91.2	89.1	103.5	130.8	153.5	134.1	106.4	113.9	110.5	136.5	95.8	110.1
898	Q59GX9	Ribosomal protein L5 variant (Fragment) OS=Homo sapiens PE=2 SV=1	2 SV		0	146.215	56	17	249	107.3	117.7	108.2	122.5	118.9	116.1	103.3	108.9	112.2	108.6	104.5	104.1	96.2	92.4	93.8	99.2	95.2	92.4	82.2	91.2	83.8	79.2	84.4	84	75	67.5	67.9
899	Q9H0B6	Kinesin light chain 2 OS=Homo sapiens GN=KLC2 PE=1 SV=1	KLC2		0	146.209	54	31	109	92	81.8	80	105.6	89.4	90.6	88	119.4	109.5	117.9	120.1	118.1	88	95.9	103.4	71.2	62.2	77.8	NaN	NaN	NaN	NaN	NaN	NaN	NaN	NaN	NaN
900	A0A024R5Z7	Annexin OS=Homo sapiens GN=ANXA2 PE=3 SV=1	ANXA2		0	146.104	62	26	239	103.8	120.9	113.4	101.1	145.3	146.4	91.3	93.7	85.6	130.5	118.2	121.2	84.2	88.5	100.5	74.7	62.9	59.7	90.4	101.4	90.9	89.6	100.1	87.8	85.2	77.1	83.6
901	P23396	40S ribosomal protein S3 OS=Homo sapiens GN=RPS3 PE=1 SV=2	RPS3		0	146.077	78	19	310	102.1	110	110.1	114.9	108.6	108.4	104.8	105.1	107.2	107.7	101	101.4	100.6	95.6	89.8	101.3	96.9	96.5	96.3	98.3	90.9	71.8	76	77.7	69.7	76.6	75.1
902	A0A024R8R4	Nuclear protein localization 4 homolog (S. cerevisiae), isoform CRA_a OS=Homo sapiens GN=NPLOC4 PE=4 SV=1	NPLOC4		0	146.047	55	26	125	93	93.2	77.8	102.7	99.2	91.2	94.5	93	107.9	108.2	105.6	103.5	90.9	94.3	96.2	80.6	99.6	92.8	76.1	70.9	74.5	79.1	86.6	80.7	79	84.6	95.3
903	E5KN59	Peptidyl-prolyl cis-trans isomerase D OS=Homo sapiens PE=4 SV=1	4 SV		0	146.003	70	25	134	82.5	80	81.9	94.8	85.4	83	102	91	103.1	109	111.6	111.2	113.4	104	111.8	119.4	100	111.5	77.6	82.4	70.4	87.4	90.6	100.3	86	85.7	95.2
904	Q6NZY4	Zinc finger CCHC domain-containing protein 8 OS=Homo sapiens GN=ZCCHC8 PE=1 SV=2	ZCCHC8		0	145.992	48	24	97	108	107.4	126.3	151.7	111.5	132.6	127.3	111.7	120.2	103.2	92.4	116.1	100.3	111.5	117	98.3	97.3	93.9	121.3	110.9	128.5	93.4	97.7	93.5	92.5	85	98.2
905	O95433	Activator of 90 kDa heat shock protein ATPase homolog 1 OS=Homo sapiens GN=AHSA1 PE=1 SV=1	AHSA1		0	145.696	72	20	204	78.9	83	85.2	92.5	89.8	83.5	101.7	106.1	114.2	130.9	119.3	129.5	104.1	131	111.1	116.6	99.4	105.6	75.8	88.5	76.1	115.7	113.3	101	96.3	106.6	104.1
906	A0A024R718	Pre-B-cell colony enhancing factor 1, isoform CRA_a OS=Homo sapiens GN=PBEF1 PE=4 SV=1	PBEF1		0	145.685	56	24	169	114.2	109.1	124.8	87.5	100	92.1	78.4	76.1	58.8	112.8	103.4	103.1	108.7	109.5	105.5	106.3	89.5	106.7	82.7	87.7	79.2	65.8	71.8	67	70.5	69	74.4
907	A8KA74	cDNA FLJ76065 OS=Homo sapiens PE=2 SV=1	2 SV	Phospho [S157(80.1)]	0	145.498	40	31	139	115.9	104.8	99.3	95.5	140.8	125.3	136.2	107.6	80.5	102.5	103.9	114.1	110.7	93.5	95.4	103.5	117.5	99.3	103.8	107.6	127.4	102.2	90.7	94.6	97.7	95.7	88.2
908	P54920	Alpha-soluble NSF attachment protein OS=Homo sapiens GN=NAPA PE=1 SV=3	NAPA		0	145.371	73	18	131	82	79.3	87.4	90.5	93.7	91.8	98.9	102.7	113.9	106.5	106.5	109	115.4	107.4	108.3	81.6	89.7	92	60.2	62.8	71.4	107.9	107.3	100	102.2	96	102.1
909	Q8N1G4	Leucine-rich repeat-containing protein 47 OS=Homo sapiens GN=LRRC47 PE=1 SV=1	LRRC47	Phospho [S520(88)]	0	145.29	54	27	166	88.5	93.8	110.6	92.7	93.8	93	87.5	91.8	97.2	94.8	98.8	99	105	98	94.6	100.2	99.1	94	81	84.5	72.1	82	88.1	79.6	77.8	77.4	81
910	A0A024R233	Tight junction protein 2 (Zona occludens 2), isoform CRA_a OS=Homo sapiens GN=TJP2 PE=4 SV=1	TJP2	Phospho [S244(100); S1159(99.8)]	0	145.279	30	33	93	75.3	85.6	77.6	72.8	75	69.7	67.3	63.1	82.7	135	141.7	133.6	138.4	84.1	117.8	95.2	88	97.7	106.2	104.4	90.6	104	158.8	123.8	110.3	94.4	108.5
911	A0A140VJX1	Testicular tissue protein Li 198 OS=Homo sapiens PE=2 SV=1	2 SV		0	145.259	60	19	146	139.7	158.5	142.1	100.9	142	149.2	119.2	91.4	150.1	75.2	82.1	80	94.4	109.8	104	92.9	94.2	97.4	120.1	114.4	125.5	69.9	71.9	71	95.6	66.8	85.2
912	Q9UKE5	TRAF2 and NCK-interacting protein kinase OS=Homo sapiens GN=TNIK PE=1 SV=1	TNIK	Phospho [S707(100); S769(92)]	0	144.975	27	36	127	64.7	64.5	58.6	77.1	79.4	88.6	81.1	73.8	77.1	131.5	124.6	123.4	108	106.6	110	88.8	93.8	100.3	72.4	74	75.8	90.1	96.4	98.8	95.1	98.4	105.4
915	Q9H8H0	Nucleolar protein 11 OS=Homo sapiens GN=NOL11 PE=1 SV=1	NOL11		0	144.429	43	27	122	111.6	110	122.2	123.7	112.8	99.6	109.8	111.1	111.1	96	94.7	95	100	96.2	92.1	110.9	106.1	103.5	121.7	109	126.5	101.6	96.3	98.8	92.1	114.3	108.9
916	A0A024R0V4	Vasodilator-stimulated phosphoprotein isoform 1 OS=Homo sapiens GN=VASP PE=2 SV=1	VASP		0	144.372	52	20	208	78.4	74.1	89.9	99.3	95	100.9	94.8	99.3	111.1	136.5	120.5	132.2	99.8	99.9	110.9	85.4	77	84.1	67.3	69.1	57.2	77.7	85.3	72.3	77.1	76.4	82
917	A0A024R0R4	SUMO-1 activating enzyme subunit 1, isoform CRA_b OS=Homo sapiens GN=SAE1 PE=4 SV=1	SAE1		0	144.328	73	23	136	85.1	93.5	93.3	96.3	92.3	89.5	103.6	98.8	106.8	100.9	99.2	97.4	98.8	117.3	110.4	95.7	103.1	95.7	94.7	87.5	81.9	102.5	97.8	102.6	94.7	99.1	106.7
918	A0A0A0MTH9	TATA-binding protein-associated factor 172 OS=Homo sapiens GN=BTAF1 PE=1 SV=1	BTAF1		0	144.147	24	32	86	103.8	113.3	107	106.3	97.8	102.9	115.7	112.5	108.2	85.8	92.7	92.3	115.5	92.8	114	106	118	104.9	119.9	126.5	117.7	119.2	123.3	84.7	104.8	109.2	97.5
919	Q9HCS7	Pre-mRNA-splicing factor SYF1 OS=Homo sapiens GN=XAB2 PE=1 SV=2	XAB2		0	144.104	48	32	95	101	118.1	113.1	105.9	100.8	98.2	81	87.1	84.9	120	108.5	111.4	110.4	98.7	99.9	101.2	122.9	103.8	NaN	NaN	NaN	NaN	NaN	NaN	NaN	NaN	NaN
920	Q6UB35	Monofunctional C1-tetrahydrofolate synthase, mitochondrial OS=Homo sapiens GN=MTHFD1L PE=1 SV=1	MTHFD1L	Phospho [S569(95.3)]	0	144.012	31	27	121	72.4	87.7	82	69.9	86.5	83.3	94.1	70.3	92.4	105.7	114	104	111.7	101.6	105.5	94.2	122.2	100.7	118.3	109.4	128.4	142.9	140	151.5	198.3	164	187.5
921	Q92556	Engulfment and cell motility protein 1 OS=Homo sapiens GN=ELMO1 PE=1 SV=2	ELMO1	Phospho [S344(99.1)]	0	144.002	42	29	148	109.9	107.1	106.1	96.1	92.4	90.7	97.4	106.6	109.3	108	108.5	108.3	97.5	100.6	101.7	101.3	93.7	103.2	92.9	90.8	98.1	100.9	117.9	87.8	84	100.8	96.6
922	P62495	Eukaryotic peptide chain release factor subunit 1 OS=Homo sapiens GN=ETF1 PE=1 SV=3	ETF1		0	143.953	59	20	172	100.6	107.7	104.1	100.9	89.9	84.5	95.5	96.5	105.1	111.4	105.2	105	113.5	103.4	103	104.1	108.7	104.7	90.9	93.2	88.7	85.3	95.6	86.9	84.5	83.9	79
923	Q5QJE6	Deoxynucleotidyltransferase terminal-interacting protein 2 OS=Homo sapiens GN=DNTTIP2 PE=1 SV=2	DNTTIP2		0	143.724	44	27	125	85.3	99.1	93.2	88.1	122	143.3	103.5	112.6	77.2	97.8	91.9	107.4	86.3	98.2	95	96.2	104.5	103.3	161.6	181.2	197.3	170	125.1	140.6	160	164	149.5
924	P17812	CTP synthase 1 OS=Homo sapiens GN=CTPS1 PE=1 SV=2	CTPS1		0	143.646	52	25	151	87.3	91.9	92.8	103.7	98.5	93.3	96	109.9	109.5	89.5	93	95.9	102.8	95.9	103.3	104.5	101.6	99.9	77.8	82.2	88.3	81.8	97.6	77.4	75.2	81.7	83.3
925	A0A0S2Z4I9	Vasodilator-stimulated phosphoprotein isoform 3 (Fragment) OS=Homo sapiens GN=VASP PE=2 SV=1	VASP		0	143.521	60	20	203	102.8	90.3	99.3	114.7	88.7	108.4	89.5	111.6	130.6	108.3	107.1	100.7	76.1	76.2	77.4	69.1	55	68.4	NaN	NaN	NaN	NaN	NaN	NaN	NaN	NaN	NaN
926	Q9H6Z4	Ran-binding protein 3 OS=Homo sapiens GN=RANBP3 PE=1 SV=1	RANBP3	Phospho [S100(99.1); S108(100); S244(100)]	0	143.508	47	19	117	83.3	91.3	85.1	94.1	85.9	83.3	88.9	93.9	90.8	90.6	103.9	103.6	89.6	102.7	99.7	108.5	88.3	105.9	98.6	84.9	85.5	111.1	99.9	113.6	107.7	97.6	95.5
927	O00151	PDZ and LIM domain protein 1 OS=Homo sapiens GN=PDLIM1 PE=1 SV=4	PDLIM1		0	143.506	78	18	162	103	105.4	112.5	112.5	102.6	115.4	127.2	106.5	138.8	67.7	64.8	65.5	95.4	105.9	93.6	113.7	130.3	107.8	82.3	79	80.9	47.4	58	53.2	61.5	66	60.4
928	A7E2E0	Phosphoinositide-3-kinase, catalytic, delta polypeptide OS=Homo sapiens GN=PIK3CD PE=2 SV=1	PIK3CD		0	143.495	34	31	111	90.8	92.4	97.1	105.5	92.1	93.5	98.8	99.7	104.5	102	96.5	101.2	100.2	94.8	95.4	96.7	95.8	93.3	93	88.3	69	78	91.2	92	83.3	84.3	83.1
929	P82970	High mobility group nucleosome-binding domain-containing protein 5 OS=Homo sapiens GN=HMGN5 PE=1 SV=1	HMGN5		0	143.293	50	19	145	131.2	112.3	104.1	84.8	75.2	79.7	107	113.7	86.3	72	78.1	81.3	96.1	120.8	108.3	93.3	85.1	88.8	103.2	89.4	85.3	107.1	90.1	120.3	100.5	108	98.3
930	A0A024R687	Pleckstrin homology domain containing, family C (With FERM domain) member 1, isoform CRA_b OS=Homo sapiens GN=PLEKHC1 PE=4 SV=1	PLEKHC1		0	143.208	43	26	111	68.7	55.5	57.9	92.6	72.4	72.3	109.1	121	130.5	117.8	114.3	119.3	103.4	101.4	128.2	91.7	82.5	94.7	90	88.8	85.4	95.7	110.7	91.2	92.8	87.7	87.9
931	O14744	Protein arginine N-methyltransferase 5 OS=Homo sapiens GN=PRMT5 PE=1 SV=4	PRMT5		0	143.017	44	26	155	115	106.3	106.8	108.1	98.4	103	105.2	101.6	103.2	114.8	105.8	107.7	101.3	96.3	101.4	106.3	108.8	97.9	92.8	91.1	98.6	83.6	87.4	68.8	84.7	78.7	85.2
932	Q14684	Ribosomal RNA processing protein 1 homolog B OS=Homo sapiens GN=RRP1B PE=1 SV=3	RRP1B	Phospho [S245(100)]	0	142.962	42	26	129	80.9	95.9	97.6	98.2	87.9	91.8	96.7	96.7	102.8	124.7	118.3	123.4	109.9	112.2	108.3	92.6	110.9	104	118.6	120.3	123.6	123.2	115.3	110.7	113.5	128.3	125.3
933	A0A0S2Z381	Adenosine deaminase isoform 1 (Fragment) OS=Homo sapiens GN=ADA PE=2 SV=1	ADA		0	142.908	62	23	173	87	73.5	78.6	142.8	113	113	95	102.8	134.4	97.9	99.9	101.2	95.9	102	96	93.4	108.8	109.1	65.1	71	66.1	76.1	93.1	73.3	99.1	81.7	93.2
934	B4E2S3	cDNA FLJ56561 OS=Homo sapiens PE=2 SV=1	2 SV	Phospho [S413(100); S434(98.6)]	0	142.815	37	23	125	96.2	85.8	88.1	83.5	102.8	112.8	84.5	96.2	93.8	122.9	124.7	104.5	83.9	82	85.8	102.4	126.3	112.1	89.4	100.2	84.7	111.6	139.7	145.3	144.4	147.2	154.7
935	Q2M2I8	AP2-associated protein kinase 1 OS=Homo sapiens GN=AAK1 PE=1 SV=3	AAK1	Phospho [S642(99.4); S678(100)]	0	142.782	35	24	96	105.4	89.7	85	93.3	101.8	81.9	76.8	86.4	86.5	64.7	63.5	69.7	84.4	87	107.6	127.8	147.9	98.3	82.4	74.9	72.5	48.7	50.9	52.5	72.8	76.5	69.8
936	P13797	Plastin-3 OS=Homo sapiens GN=PLS3 PE=1 SV=4	PLS3		0	142.76	51	29	225	23.1	27.2	25.6	36.6	35.7	35.9	110.2	117.8	134.7	191.9	191.6	189.2	164.9	124.4	140.3	10	11.7	12	53	41.3	41.2	90.1	86.9	130.2	90.1	91.4	107.4
937	A0A024RDF6	Heterogeneous nuclear ribonucleoprotein D-like, isoform CRA_a OS=Homo sapiens GN=HNRPDL PE=4 SV=1	HNRPDL	Phospho [S241(98.7)]	0	142.607	43	19	207	115.2	117.2	119.2	97.8	111.1	109.3	113.6	106.8	92.4	84.3	85	87.8	95.5	108.4	98.2	107.3	92.1	94.3	132.4	152.3	155.9	159.2	136.8	169.7	167.7	152.5	138.7
938	A6NHB5	Zinc finger MYM-type protein 3 OS=Homo sapiens GN=ZMYM3 PE=1 SV=1	ZMYM3		0	142.504	31	32	104	85.8	96.2	88.9	90.8	83.2	88.2	105.2	93	104.1	101.7	94.2	103	109.8	114	89.8	91.5	93.5	80.7	130	102.4	116.2	126.5	147.8	134.9	124.9	159.3	140.7
939	Q4LE38	IKBKAP variant protein (Fragment) OS=Homo sapiens GN=IKBKAP variant protein PE=2 SV=1	IKBKAP variant protein		0	142.45	27	29	110	92.4	87.9	94.8	110.2	84.8	95.5	97.1	89.8	91.9	124.4	115.7	107.3	106.3	106.9	102.6	101.2	98.5	107.3	69	88.3	65.7	86	101.1	85.7	84.5	82.1	81
940	A0A024R689	Chromosome 14 open reading frame 43, isoform CRA_a OS=Homo sapiens GN=C14orf43 PE=4 SV=1	C14orf43	Phospho [S461(100)]	0	142.404	31	29	88	86.9	95.9	90.4	76.2	72.1	79.1	108.5	98.1	85.7	73.2	86.4	75.7	87	97.7	100.6	103.8	88.4	89	128.1	113	124.3	123.6	121.5	91.4	129	160.1	143.3
941	Q96SB8	Structural maintenance of chromosomes protein 6 OS=Homo sapiens GN=SMC6 PE=1 SV=2	SMC6		0	142.237	35	34	98	117.1	123.8	111.8	97.2	88.2	97	100.9	103.5	87.7	56.4	55.5	65.9	86.4	99	103.1	118	119.7	126.7	98.1	106.4	118.6	73.5	70.4	85.7	87.2	85.5	81.6
942	A0A0A0MR66	RNA binding motif protein 10, isoform CRA_d OS=Homo sapiens GN=RBM10 PE=1 SV=1	RBM10	Phospho [S788(100); S801(98.8); S803(100)]	0	142.159	38	32	132	104.2	100.5	88.2	106.3	115.7	109.3	99.9	103.6	101.5	70.7	82.9	86.4	92.5	98.1	91.3	97.2	82.3	88.7	149	139	129	142	117.4	152.5	184.3	151.3	157.7
943	Q9BY77	Polymerase delta-interacting protein 3 OS=Homo sapiens GN=POLDIP3 PE=1 SV=2	POLDIP3		0	141.703	65	24	126	109.2	101.3	94.6	94	104.8	101.2	112.2	103.8	95.6	97.9	95.8	97.8	84.8	88.9	96	96.2	72.8	85.2	134.3	120.9	133	117.2	114.3	116.4	121.2	130.6	114.5
944	A8K8N5	cDNA FLJ76940, highly similar to Homo sapiens ubiquitin specific peptidase 8 (USP8), mRNA OS=Homo sapiens PE=2 SV=1	2 SV		0	141.675	31	36	104	102.6	95.3	106.4	100.1	96.3	98.5	106	104.2	97.1	77.4	91.1	91.3	100.6	106.5	98.8	86.5	103.4	102.7	115.6	107.3	80	79	73	81.1	103.1	102.8	96.1
945	B7Z7F3	Ran-binding protein 3 OS=Homo sapiens GN=RANBP3 PE=1 SV=1	RANBP3	Phospho [S32(99.1); S40(100); S171(100)]	0	141.564	53	18	115	NaN	NaN	NaN	NaN	NaN	NaN	NaN	NaN	NaN	109.3	96.4	108.2	99.9	116.3	105.6	97.3	105.1	111.2	83.7	101.8	61	107.4	92.2	114.9	75.6	91.6	91.4
946	Q6FHU2	Epididymis secretory protein Li 35 (Fragment) OS=Homo sapiens GN=PGAM1 PE=2 SV=1	PGAM1		0	141.499	62	14	290	87.5	85.1	87	105.1	104.6	91.4	93.2	103.8	102.6	104.6	109.3	113.8	101.8	106.9	104.1	99.3	103.7	107.7	68	76.9	70	94	93.1	81.4	91.3	73	84.5
947	P20020	Plasma membrane calcium-transporting ATPase 1 OS=Homo sapiens GN=ATP2B1 PE=1 SV=3	ATP2B1		0	141.356	27	28	91	89.2	82.5	89.3	89.4	86.1	106	69	83.5	95.6	92.7	102	109.5	104.8	96.2	112.8	95.5	104.8	113	128.9	99.5	105.1	116	116.6	118.6	112.3	140.9	115.6
948	P60228	Eukaryotic translation initiation factor 3 subunit E OS=Homo sapiens GN=EIF3E PE=1 SV=1	EIF3E		0	141.207	53	22	154	112.5	104.2	115	119.7	101.2	107.2	107.9	113.3	113	89.4	90.2	93.3	87.9	86.9	95.7	93.2	85.5	90.3	103.7	105	91.1	81.1	84.5	73.8	74.4	83.5	76.1
950	Q13616	Cullin-1 OS=Homo sapiens GN=CUL1 PE=1 SV=2	CUL1		0	141.122	46	33	113	102.8	108.3	106.2	127.9	112.8	99.4	119.1	96.6	97.6	113.5	108	100.7	98.9	90.9	90.2	90.1	97.7	88.3	92.4	96	87.4	99.7	90.7	89.9	81.5	98.1	89.6
951	O14802	DNA-directed RNA polymerase III subunit RPC1 OS=Homo sapiens GN=POLR3A PE=1 SV=2	POLR3A		0	141.105	35	39	92	82.2	97.4	103.6	91.5	90.6	90.9	105.7	102.8	97.1	95.8	97	100.7	112.6	112	114.8	102.6	99.5	107.2	130.5	117.3	101.3	152.6	113.9	102.1	125.4	115.2	125.4
952	P61011	Signal recognition particle 54 kDa protein OS=Homo sapiens GN=SRP54 PE=1 SV=1	SRP54		0	141.087	51	21	151	114.4	115.7	119.3	106.2	110.3	99.4	104.9	113.1	110.9	93.6	99.9	93.4	97.6	99.2	100.8	106.7	94.6	93.9	81.4	104.2	96.2	79	85	78.3	69.4	86	86.2
953	B4DHQ3	Phosphoserine aminotransferase OS=Homo sapiens PE=2 SV=1	2 SV		0	140.933	49	17	174	103	106.8	145	91.1	65	64.5	114.5	111.4	116.2	66.1	68.6	70.1	74.5	122.2	139.3	107.8	105	88	127	140.5	114.6	94.4	101.3	112.1	104.4	81.5	95.5
954	Q5SQH4	DBP2 protein OS=Homo sapiens GN=DBP2 PE=2 SV=1	DBP2	Phospho [S103(100); S106(93.8); S160(100)]	0	140.806	38	36	111	145.5	117.6	110.9	109.9	119.6	107.6	121.3	126.7	87.6	80.7	78	76.1	83.9	71.9	86.9	80	92.8	80.7	189.9	170	159.4	119.1	112.8	159.1	129.7	141.3	134
955	P52888	Thimet oligopeptidase OS=Homo sapiens GN=THOP1 PE=1 SV=2	THOP1		0	140.549	48	30	155	114.6	105.1	104.7	94.5	100.8	89	109.7	100.7	90.1	116.7	107	106.4	107	104.2	93.9	98	112.1	101.7	109.9	102.5	90	91.3	101.6	110.2	112.6	114	106.9
956	O00231	26S proteasome non-ATPase regulatory subunit 11 OS=Homo sapiens GN=PSMD11 PE=1 SV=3	PSMD11		0	140.529	61	25	157	82.3	104.6	107.8	100.2	99	104.2	91.5	97.4	98.9	103.6	103.5	102	103.6	93.5	105.4	107.4	94.5	96.5	106.6	96.1	99.1	90.7	100.6	90.6	98.6	96.7	93.5
957	P39023	60S ribosomal protein L3 OS=Homo sapiens GN=RPL3 PE=1 SV=2	RPL3		0	140.345	51	21	214	113.1	110.9	102.3	103.4	117.7	113.8	111.2	108.2	89.8	76.6	84.1	89.2	96.1	90.7	90.7	101.4	90.9	94.5	104.2	116	98.2	93.9	98.4	99.9	95.9	86.3	89.2
958	Q8WVM8	Sec1 family domain-containing protein 1 OS=Homo sapiens GN=SCFD1 PE=1 SV=4	SCFD1		0	140.293	48	24	141	122	119.9	108	99.9	102.4	103.5	99.1	110.3	89.3	89.6	97.8	95.5	85.5	91.8	98.8	100	90.9	101.7	132.5	111.1	125.7	96.5	101.3	99.4	97.6	119.5	115
959	Q9Y618	Nuclear receptor corepressor 2 OS=Homo sapiens GN=NCOR2 PE=1 SV=2	NCOR2		0	140.2	18	37	98	51.5	89.4	69.5	91	92	96.3	100.8	87.5	116	108	131.4	120.9	95.4	129.4	110.6	94.7	55.1	103.9	101.7	102.3	97	153.4	138.3	112.1	135	129.9	114.7
960	A8KA19	cDNA FLJ75831, highly similar to Homo sapiens exportin, tRNA (nuclear export receptor for tRNAs) (XPOT), mRNA OS=Homo sapiens PE=2 SV=1	2 SV		0	139.874	33	25	123	92.3	92.3	104.1	136.3	108.4	109.5	124.8	128.1	134.3	104.4	97.8	97.1	80	99.7	93.8	98.2	97.1	88.3	64	59.5	69.2	73.8	71.8	65.4	60.4	58.9	74.5
961	Q9ULW0	Targeting protein for Xklp2 OS=Homo sapiens GN=TPX2 PE=1 SV=2	TPX2		0	139.79	46	32	109	115.1	108.9	107.6	120.4	86.6	84	98.8	83.8	72.8	69.3	71.3	68.5	99.3	91.6	83.4	102.1	120.2	100.5	179.2	271.9	313.8	285.3	215.9	266.1	231	176.5	189.2
962	A0A024R8A7	HCG31253, isoform CRA_a OS=Homo sapiens GN=hCG_31253 PE=4 SV=1	hCG_31253		0	139.713	62	32	136	86.2	100.5	91.2	98.4	99.8	104.8	90.9	101.2	105.4	85.8	92.7	89.5	99.7	100.5	91.6	92.3	84.2	93.1	110.7	108.3	119.2	106.8	101.6	116.9	109.3	126.7	112.2
963	P55010	Eukaryotic translation initiation factor 5 OS=Homo sapiens GN=EIF5 PE=1 SV=2	EIF5	Phospho [S389(100); S390(100)]	0	139.568	55	22	144	102.8	97.8	100.1	125.2	119.3	115.8	100.9	100.7	110.9	106.7	109	101	110.2	88.4	93.5	108.4	106.7	120.8	97.2	98.4	97.9	76.4	85.7	75.4	70.5	84.3	82.8
964	Q99661	Kinesin-like protein KIF2C OS=Homo sapiens GN=KIF2C PE=1 SV=2	KIF2C		0	139.564	50	28	122	128.7	116.7	94.7	86.5	103.6	95.7	118.9	80.7	77	80.7	83.3	78.8	118.4	119.8	94.3	120.8	105.3	112.3	129.3	148.2	133.7	110.8	124.4	101	113.1	115.9	99.1
965	A0A068F7M9	FH1/FH2 domain-containing protein 1 variant OS=Homo sapiens GN=FHOD1 PE=2 SV=1	FHOD1		0	139.371	36	32	109	105	100.5	117.6	112	100.7	95	95.2	97.8	79.5	102.4	86.2	84.9	83.9	80.1	81.6	86.2	68.9	77.6	104.8	111.6	103.6	89.9	106	96.2	82.3	85.2	87.9
966	Q9H2M9	Rab3 GTPase-activating protein non-catalytic subunit OS=Homo sapiens GN=RAB3GAP2 PE=1 SV=1	RAB3GAP2		0	139.314	28	33	82	66.7	63.9	73.5	110.3	109.6	103.6	93.4	101.6	85	113.7	108	109.1	123.6	115.5	104.9	99.7	113.7	98.3	NaN	NaN	NaN	NaN	NaN	NaN	NaN	NaN	NaN
967	B3KXW5	cDNA FLJ46199 fis, clone TESTI4007965, highly similar to AP-1 complex subunit gamma-1 OS=Homo sapiens PE=2 SV=1	2 SV		0	139.299	38	27	134	104.5	97.1	105.4	107.6	98.7	101.7	100.6	113.3	106	103.9	102.7	98.9	96.7	95.9	100.5	115.5	107.3	103.8	71.9	93.3	71.9	76.7	89.8	78.3	82.2	79.1	83.8
968	Q7Z5K2	Wings apart-like protein homolog OS=Homo sapiens GN=WAPL PE=1 SV=1	WAPL	Phospho [S77(100)]	0	139.189	35	31	95	117.8	120.5	111.4	108.5	97.2	112.2	96.3	116.2	109.6	94.4	89.4	85.9	96.4	103.2	105	102.6	98.5	94.8	57.9	70	64.6	70.8	70.5	97.3	76	83.9	68
969	O75822	Eukaryotic translation initiation factor 3 subunit J OS=Homo sapiens GN=EIF3J PE=1 SV=2	EIF3J		0	139.15	62	18	133	97.2	112.7	119	110.6	108.5	119.5	102.7	100.9	103.9	109.2	102.3	111.1	90.6	82.5	90	90.2	98.3	86.1	84.6	85.8	72.2	78.8	85.1	86.9	70.2	85	78.4
970	Q9C0C2	182 kDa tankyrase-1-binding protein OS=Homo sapiens GN=TNKS1BP1 PE=1 SV=4	TNKS1BP1	Phospho [S672(100)]	0	139.147	26	33	76	185.9	139.7	158.8	129.6	94.3	110.7	126.2	137.6	139.1	117.2	88.7	92.6	84.2	85.1	81.6	46.3	55.1	91.4	105.7	94.7	84.9	59.3	53.4	59.1	83	46.5	68
971	A0A024R6H0	Cleavage and polyadenylation specific factor 2, 100kDa, isoform CRA_a OS=Homo sapiens GN=CPSF2 PE=4 SV=1	CPSF2	Phospho [S419(100); S420(100); S423(100)]	0	139.031	41	26	102	99.1	109.6	114.9	118.6	113.9	108.6	118.2	101.2	103.1	102.4	102.4	100.9	104.8	110.6	90.3	117.5	124.9	111.7	137.9	124.4	130.3	131.6	119.3	86.4	100.3	132.2	115.6
972	P35251	Replication factor C subunit 1 OS=Homo sapiens GN=RFC1 PE=1 SV=4	RFC1	Phospho [S108(97.8)]	0	138.971	26	25	89	108.3	145.2	135.5	77.1	73.4	75.4	82.5	72.7	66	72.2	95.7	97.2	89.9	108.2	92.9	79.3	70.1	76.5	208.4	159.2	217.5	170.5	96.9	92.3	150.5	193.1	146.3
973	Q9NQX3	Gephyrin OS=Homo sapiens GN=GPHN PE=1 SV=1	GPHN	Phospho [S305(100)]	0	138.964	39	24	131	104.7	102.4	99.2	91.1	84.2	78.3	86.3	93.4	91.4	128.4	123.1	120.9	122	116.4	109.7	97.1	99.5	95.2	80.9	93	80.4	83.3	91.5	84.8	88.1	87.5	82.9
975	Q15554	Telomeric repeat-binding factor 2 OS=Homo sapiens GN=TERF2 PE=1 SV=3	TERF2	Phospho [S365(100)]	0	138.731	50	25	111	101.1	89.4	95.5	93.2	81.7	93.1	104.9	107.6	104.8	112.4	99.9	93.8	100.2	121.7	100.7	104	101.5	107.2	105.5	100.4	143.6	133.6	89.4	127.3	170.5	152.3	121
976	Q14699	Raftlin OS=Homo sapiens GN=RFTN1 PE=1 SV=4	RFTN1	Phospho [S199(100); S220(98.6)]	0	138.697	48	22	123	NaN	NaN	NaN	NaN	NaN	NaN	NaN	NaN	NaN	NaN	NaN	NaN	NaN	NaN	NaN	NaN	NaN	NaN	176.4	190.6	128.9	164.3	165.8	232.6	262.7	201.6	227.9
977	F4ZW62	NF45 OS=Homo sapiens PE=1 SV=1	1 SV		0	138.665	74	18	176	106.5	101.9	107.5	117.2	104.4	109.1	110.6	121.8	107.6	101.1	102.4	101.6	112.1	107.2	109.8	110.7	113.5	109.1	116	124.2	145.8	146.8	131.9	130.4	125	146.7	129.3
978	Q8IVW6	AT-rich interactive domain-containing protein 3B OS=Homo sapiens GN=ARID3B PE=1 SV=2	ARID3B	Phospho [S89(100)]	0	138.65	57	26	112	89.6	78.5	81.3	88.4	74.5	91.4	102.2	90.6	96.3	95.3	96.1	87.3	107.3	107.5	103.4	99.1	106.4	110.5	99.9	109.9	165.8	132.4	145.4	130.8	114.8	154.4	142.5
979	J3KN67	Tropomyosin alpha-3 chain OS=Homo sapiens GN=TPM3 PE=1 SV=1	TPM3		0	138.632	53	24	221	100.5	98.4	101.1	98.3	96.7	98.1	95.2	95.5	100.9	112.2	118.3	115	102.4	99.2	101.6	98.3	105.6	93.9	84.1	86.8	88.5	96.2	100	92.2	87.3	90.7	92.7
980	O15226	NF-kappa-B-repressing factor OS=Homo sapiens GN=NKRF PE=1 SV=2	NKRF		0	138.571	43	29	127	93.9	101.8	97.3	100	99.9	101.7	108.6	99.9	95.4	110.9	106.2	109.5	95.2	92.1	96.4	105.7	91.8	94.9	150.3	137.5	164.6	145.8	130.7	132.1	140.1	163	152.2
981	O43314	Inositol hexakisphosphate and diphosphoinositol-pentakisphosphate kinase 2 OS=Homo sapiens GN=PPIP5K2 PE=1 SV=3	PPIP5K2		0	138.533	31	30	90	102	86.5	97.2	93.4	94	86.1	87.9	95.6	92.7	95.8	91.8	94.5	90.6	97.7	90.9	75.8	83.1	81.4	95.4	97.4	103	101.3	84.8	113.2	109.4	96.9	101.8
982	P14550	Alcohol dehydrogenase [NADP(+)] OS=Homo sapiens GN=AKR1A1 PE=1 SV=3	AKR1A1		0	138.182	67	18	146	93	99.3	92.4	103.8	97.1	93.3	98.2	104.6	113.3	71.1	73.7	75.3	92.1	93.1	95.9	80.2	94.6	96.2	61.4	67.7	71	69.6	84.9	70.2	73.6	54	65.9
983	Q15398	Disks large-associated protein 5 OS=Homo sapiens GN=DLGAP5 PE=1 SV=2	DLGAP5		0	138.178	46	31	84	150.9	116.4	125	79.9	85.4	89.2	96.7	91.8	66.8	84.7	79	83	138.4	102.3	125.4	125.2	100.1	109.4	NaN	NaN	NaN	NaN	NaN	NaN	NaN	NaN	NaN
984	Q14247	Src substrate cortactin OS=Homo sapiens GN=CTTN PE=1 SV=2	CTTN		0	138.146	46	25	122	78.3	39.5	31.9	105.2	154.5	151.3	120.2	113.1	87.2	84.7	104.4	97.9	130.7	112.2	152.5	106.7	95	130.6	40.8	55.3	46.2	120.1	117.8	108.9	100.9	82.2	89.7
985	O00541	Pescadillo homolog OS=Homo sapiens GN=PES1 PE=1 SV=1	PES1		0	138.073	44	27	130	94.6	108.9	99.8	95.1	92.8	85	96.6	89.9	92	102.2	102.3	97.2	98.9	91.8	92.8	97.2	110.1	102	122.6	122.8	122.6	110	98.7	102.3	91.7	93.2	95.9
986	Q9BVP2	Guanine nucleotide-binding protein-like 3 OS=Homo sapiens GN=GNL3 PE=1 SV=2	GNL3		0	137.962	48	20	136	92.4	106.6	94.1	88.7	89.6	89.8	93.5	84.4	80.1	110.3	111.1	110	114.7	114.7	106.3	113.6	108.1	102.5	125.6	116	147.9	129.5	122.3	110.7	113.3	134	126.4
987	O00159	Unconventional myosin-Ic OS=Homo sapiens GN=MYO1C PE=1 SV=4	MYO1C		0	137.921	35	33	120	86	78.1	70.4	103.6	116.6	123.6	89.1	101.7	108	117.7	137.3	126.4	101	114	119.9	90.7	73.8	93.9	71.7	68.6	72.3	118.3	111.4	106.3	126.4	120.1	150.7
988	C9JIF9	Acylamino-acid-releasing enzyme OS=Homo sapiens GN=APEH PE=1 SV=1	APEH		0	137.886	44	24	143	107.4	84.8	92.6	107.4	136.4	99	102.7	97	91.8	105.6	107.2	101.4	88.4	107.6	95.1	97.2	98.4	93.2	102	142.6	96.1	92.7	104.6	158.4	156.8	95.2	113.2
989	A0A087X2I1	26S protease regulatory subunit 10B OS=Homo sapiens GN=PSMC6 PE=1 SV=1	PSMC6		0	137.8	63	21	164	97.7	100.5	106.2	96.5	91.5	96	91.4	92.6	100.2	105.9	102.6	101.1	102.5	91.1	102	93.9	105.4	99.2	99.9	95.5	101	88.6	91.9	78.9	80.4	83.5	82.6
990	O60343	TBC1 domain family member 4 OS=Homo sapiens GN=TBC1D4 PE=1 SV=2	TBC1D4		0	137.782	26	30	97	75.4	70.8	70.9	120.8	111.9	91.6	123.5	132	136.2	71	74.2	77.5	104.5	107.1	118.3	141.2	130.5	120.3	71	79.1	55	46.5	48.1	49.6	43.5	51	53.5
991	B2R791	cDNA, FLJ93335, highly similar to Homo sapiens PRP3 pre-mRNA processing factor 3 homolog (yeast) (PRPF3), mRNA OS=Homo sapiens PE=2 SV=1	2 SV	Phospho [S619(100)]	0	137.73	44	29	111	85.4	83	83.9	93.6	111.2	97.5	107.4	103.9	100.1	93.9	93.5	99.4	106.3	102.2	100.3	106	112.9	96.3	101.9	99.6	111.1	125	107.7	105.6	117.7	129.5	117.2
992	Q12873	Chromodomain-helicase-DNA-binding protein 3 OS=Homo sapiens GN=CHD3 PE=1 SV=3	CHD3		0	137.51	19	30	127	126.7	100.3	94.5	93.6	77.7	78.1	112	105.2	136.4	NaN	NaN	NaN	NaN	NaN	NaN	NaN	NaN	NaN	106.1	86	127.8	164.3	144.9	133.4	114.8	135.1	107.5
993	Q6P996	Pyridoxal-dependent decarboxylase domain-containing protein 1 OS=Homo sapiens GN=PDXDC1 PE=1 SV=2	PDXDC1		0	137.424	44	26	114	114.4	112.3	114.8	95.4	88.3	84.3	83.6	97.8	95.5	78.4	78.4	89.1	107.8	121.3	118.1	110.2	106.2	120.4	103.7	94.1	133.2	88.2	83.8	78.8	84.6	95.6	97.5
995	Q8NB90	Spermatogenesis-associated protein 5 OS=Homo sapiens GN=SPATA5 PE=1 SV=3	SPATA5		0	137.361	39	26	102	93.6	98.9	99.6	98.9	96.1	91.8	98.6	94.7	104.9	90.2	100.3	100.9	85.9	92.2	101	97.8	97.7	96.3	81.5	77.8	77	88.4	91.3	103.3	105.8	99.2	105.3
996	A8K7Q1	cDNA FLJ77770, highly similar to Homo sapiens nucleobindin 1 (NUCB1), mRNA OS=Homo sapiens PE=2 SV=1	2 SV		0	137.338	58	26	113	95	86.6	74.3	93.2	93.4	95.9	102.3	103	107.6	123.5	113.7	114.2	137.2	110.4	111.5	88.6	143.1	111.2	84.5	83.3	85.1	127.9	127.6	135.9	137.5	138.6	119.4
997	Q13596	Sorting nexin-1 OS=Homo sapiens GN=SNX1 PE=1 SV=3	SNX1	Phospho [S32(99.4); S188(100)]	0	137.241	52	22	130	98	92.6	99	101.1	100.4	99.1	98.1	97	97.4	101.1	103	98.5	102.8	96.4	104.5	96.6	107.7	97.2	83.6	89.8	84	92.3	93.6	77.4	82.1	94.5	81.9
998	A8KAL2	cDNA FLJ76981, highly similar to Homo sapiens golgi autoantigen, golgin subfamily a, 5 (GOLGA5), mRNA OS=Homo sapiens PE=2 SV=1	2 SV		0	137.107	52	29	74	77.2	80.7	87.1	76.2	69.4	73.9	84.5	94.5	89.6	105.7	88.1	89.7	105	111.7	87.7	90.9	43.5	97.2	82.2	77.6	78.3	80.9	93.2	104.2	86.4	97.4	73.9
999	P09622	Dihydrolipoyl dehydrogenase, mitochondrial OS=Homo sapiens GN=DLD PE=1 SV=2	DLD		0	137.044	46	19	158	91	93.9	84.9	70.3	104.2	103.1	96.3	74.6	117.6	108.1	106.4	110.8	114	135.3	119.9	117	113.4	114.8	91.5	85.6	82.7	108.2	96.6	111.7	144.1	99.1	118.9
1000	Q15418	Ribosomal protein S6 kinase alpha-1 OS=Homo sapiens GN=RPS6KA1 PE=1 SV=2	RPS6KA1	Phospho [S221(97.5)]	0	137.044	50	29	101	79.7	76.3	76.9	100	94.6	88.4	88.5	98.9	99	107.9	104.1	113.1	118.9	106.4	117.6	102.5	91.3	115.9	77.3	68.6	69	95.5	104.5	99.3	99.1	93.3	122.1
1001	H0Y2W2	ATPase family AAA domain-containing protein 3A (Fragment) OS=Homo sapiens GN=ATAD3A PE=1 SV=1	ATAD3A		0	137.003	48	27	141	89.8	120	102.1	71.3	95.6	106.2	82.7	60.3	82.2	75.5	78.8	76.9	132.3	125.2	117	110.1	111.5	116.3	96.8	100.9	109.7	74.7	75.7	75	77.3	86.1	84.6
1002	Q6ZMI0	Protein phosphatase 1 regulatory subunit 21 OS=Homo sapiens GN=PPP1R21 PE=1 SV=1	PPP1R21		0	136.961	45	30	90	94.5	81.7	84.7	88.9	74.2	87.8	93.9	93.9	97.1	105.6	101.1	100.6	104.7	94.8	109.9	99.2	106.2	92.9	138.2	125.8	95.9	105.7	105.9	111	113.5	129.8	93.4
1003	P23634	Plasma membrane calcium-transporting ATPase 4 OS=Homo sapiens GN=ATP2B4 PE=1 SV=2	ATP2B4		0	136.956	28	28	82	82.2	59.3	76.4	76.6	67	76.4	89.2	87.9	78.8	129.1	111.5	109	124.4	121.1	127.3	91.8	104.6	92.6	NaN	NaN	NaN	NaN	NaN	NaN	NaN	NaN	NaN
1004	B9A6K1	TBC1 domain family, member 5 OS=Homo sapiens GN=TBC1D5 PE=1 SV=1	TBC1D5	Phospho [S43(99.6); S541(99.1)]	0	136.696	50	30	117	87.9	76.1	86.1	92.4	86.3	92.4	87.5	82.9	87.6	127.7	111.8	113.7	110.1	97.5	104.1	88.5	97.9	118.4	115.2	87	93.7	79.7	97.2	79.3	82.7	103.8	89.6
1005	Q9UKJ3	G patch domain-containing protein 8 OS=Homo sapiens GN=GPATCH8 PE=1 SV=2	GPATCH8	Phospho [S653(99.6); S758(100); S1081(100)]	0	136.511	25	30	118	114.9	106.8	116.1	99.2	97.2	107.9	112.5	98	104.2	97	104.9	121	93.6	106	102.9	110.3	97.4	88.7	84.2	75.4	75.1	86.9	90.1	89.3	95.7	96.8	94.8
1006	Q9Y3F4	Serine-threonine kinase receptor-associated protein OS=Homo sapiens GN=STRAP PE=1 SV=1	STRAP		0	136.434	66	17	143	116.7	119.4	127.4	139.8	122.3	118.8	129.9	123.8	120.4	78.1	79.3	77.4	74.2	72.7	75.1	81	74.3	69.7	92	95.4	93.1	51.4	51.8	52.8	46.3	46.4	49.7
1007	A0A024R250	Nucleolar protein 8, isoform CRA_a OS=Homo sapiens GN=NOL8 PE=4 SV=1	NOL8	Phospho [S384(100); T387(100)]	0	136.266	31	36	113	97.8	111.2	110.4	90.9	94	89.9	96.8	95	99.6	118.9	115.2	110.1	99.7	94.2	96.4	109	107.5	97.3	140.8	151.4	154.8	166.9	136.9	167.8	155.6	182.3	160.5
1008	P55795	Heterogeneous nuclear ribonucleoprotein H2 OS=Homo sapiens GN=HNRNPH2 PE=1 SV=1	HNRNPH2	Phospho [S104(100)]	0	136.183	46	14	205	78.7	113.2	137	115.7	103.2	109.9	107.1	100.7	106.6	108.2	113.7	121.1	99.3	91.5	108.3	105.3	121.6	112.8	126.7	109.3	178.8	154.2	130	100.8	80.1	114	101.3
1009	O60885	Bromodomain-containing protein 4 OS=Homo sapiens GN=BRD4 PE=1 SV=2	BRD4	Phospho [S601(99.8)]	0	136.054	28	32	102	78.2	87.3	106.7	103.6	99.2	101.4	99	98.6	113	72.7	76.2	75.4	98	111.7	121	112.7	92.7	121.2	121.6	130.9	159.1	213.2	161.4	187.2	177.8	125.4	133.8
1010	V9HW58	Epididymis secretory protein Li 77 OS=Homo sapiens GN=HEL-S-77 PE=2 SV=1	HEL-S-77		0	135.978	60	20	153	94.3	73.4	86.5	99.2	102.8	102.5	76.2	86.2	93	117.5	112.2	116.8	97.7	101.6	103.6	91.1	99.6	101.4	79.1	75.7	88	98.4	108.5	87.2	104.7	83.2	95.2
1011	Q96HE7	ERO1-like protein alpha OS=Homo sapiens GN=ERO1A PE=1 SV=2	ERO1A		0	135.888	59	22	142	109.9	90.7	96.4	96.9	79.4	79.1	105.3	111.6	109.1	103.9	97.9	100.6	92.6	105	93	101.7	90	126.8	119.3	100.8	107.1	114.6	112.1	103	108.8	106.2	115.1
1012	Q59F99	Staufen isoform b variant (Fragment) OS=Homo sapiens PE=2 SV=1	2 SV		0	135.715	46	26	128	86.2	83.7	90	112.8	94.5	98.7	104.2	109.7	114.2	86.3	93.6	94.2	128	115.9	117.9	124.3	111.1	108.3	114.2	115.3	104.1	103.7	105.6	159.7	125.4	105.1	137.7
1013	Q6IN85	Serine/threonine-protein phosphatase 4 regulatory subunit 3A OS=Homo sapiens GN=PPP4R3A PE=1 SV=1	PPP4R3A		0	135.253	34	24	122	95.1	101.5	104.6	103.5	107.4	97	107.7	108.3	105.8	98.7	97.1	96	111.1	95.5	90.7	91.2	89.6	107.2	99.7	92.8	88.7	112.9	110.5	106.4	94.5	113	98.1
1014	Q9Y5K6	CD2-associated protein OS=Homo sapiens GN=CD2AP PE=1 SV=1	CD2AP		0	135.185	51	29	117	108.1	102	104.3	119.8	108.6	110.5	116.3	123.7	138.7	82.3	84.5	77.6	80.6	76.5	83.7	90	85.7	98.9	87.5	84	69.3	68.9	76.5	63.9	69.7	59.7	60.7
1015	Q59GY2	Ribosomal protein L4 variant (Fragment) OS=Homo sapiens PE=2 SV=1	2 SV		0	135.105	44	19	225	101.4	124	103.6	115.3	132.6	127.7	92.7	98.7	109.2	114.2	106.8	102.5	91.6	96.5	84	81.7	74.8	79.3	116.4	118.6	119.3	87.2	90.1	78.9	80.4	96.2	91.5
1016	J3KPF3	4F2 cell-surface antigen heavy chain OS=Homo sapiens GN=SLC3A2 PE=1 SV=1	SLC3A2		0	135.097	40	21	139	86.8	83.6	94.3	92.3	80.1	80.4	89.3	90.6	107.6	116.1	104.5	100.5	84.4	83	116.6	123.7	128.8	122.6	107.1	93.4	100.9	135.8	141	130.8	121.4	120	142.2
1017	Q9Y6D9	Mitotic spindle assembly checkpoint protein MAD1 OS=Homo sapiens GN=MAD1L1 PE=1 SV=2	MAD1L1		0	135.039	47	31	94	98.5	112.3	103.6	99.5	115.6	114.5	95.9	98.1	90.1	90.2	99.7	82.3	94.4	91.3	84.7	89.6	82.1	88.9	162.5	136.6	157.4	121.9	109.3	131.3	136.5	138.2	134.8
1018	Q16512	Serine/threonine-protein kinase N1 OS=Homo sapiens GN=PKN1 PE=1 SV=2	PKN1	Phospho [S561(94.5); S916(97.6)]	0	134.866	40	28	113	98.4	89.8	94.7	104	99.8	100.5	99.1	94.9	87.5	116.1	118.3	105	108.9	104.7	106.8	93.7	105.7	99.3	60.9	73.6	56.8	92.2	92	73.9	80.9	83.3	84.6
1019	Q92769	Histone deacetylase 2 OS=Homo sapiens GN=HDAC2 PE=1 SV=2	HDAC2	Phospho [S394(100); S422(100); S424(100)]	0	134.809	52	19	144	110.2	101.7	86.9	108.3	102.8	111.1	109.7	108.5	99.6	86.8	102.2	101	92.9	104	93.7	88.8	101.2	101.3	76	78.2	75.4	93	87.7	75.7	77.6	70.8	72.2
1020	P38159	RNA-binding motif protein, X chromosome OS=Homo sapiens GN=RBMX PE=1 SV=3	RBMX		0	134.758	63	32	274	104.6	95.2	84.1	95.6	123.3	107.7	118.3	98.4	83.9	96.5	95.8	99.2	98.7	99.3	100.4	94.6	101.1	95.3	124	131.1	149.3	133.2	118	155.5	140	141.9	131.6
1021	B4DJQ5	cDNA FLJ59211, highly similar to Glucosidase 2 subunit beta OS=Homo sapiens PE=2 SV=1	2 SV		0	134.621	44	17	142	106	82.6	87.7	119.1	117.6	114.7	125.3	115.8	113.8	110.1	107.8	110.4	105.3	100.4	102.8	94.7	84.7	94.5	85	77	81.6	102.6	108.2	116.9	109.9	104.3	112.8
1022	Q5VT52	Regulation of nuclear pre-mRNA domain-containing protein 2 OS=Homo sapiens GN=RPRD2 PE=1 SV=1	RPRD2	Phospho [S374(100); S596(91.1); T723(100)]	0	134.483	28	30	84	93.9	84.3	76.4	107	95.1	88.9	113.9	91.6	110.3	101.3	99.2	100.1	86.6	103.1	103.5	91.6	92.9	89	NaN	NaN	NaN	NaN	NaN	NaN	NaN	NaN	NaN
1023	Q5HYL6	Putative uncharacterized protein DKFZp686E1899 OS=Homo sapiens GN=DKFZp686E1899 PE=2 SV=1	DKFZp686E1899		0	134.378	56	20	127	106.6	98.6	114.4	108	99.7	98.3	94.1	96.3	105	100.7	98.6	106.1	89.5	96	101.8	106	116.3	94.2	93.5	88.4	90.9	82.5	94.3	79.6	83.6	85.9	92.5
1024	Q7RTP6	Protein-methionine sulfoxide oxidase MICAL3 OS=Homo sapiens GN=MICAL3 PE=1 SV=2	MICAL3	Phospho [S685(99.8)]	0	134.368	19	32	77	92.2	89.4	107.2	90.3	86.2	96.4	78.3	77.6	97	114.8	106.2	103	81	106.1	109.4	78.6	31.1	76.6	104.1	71	99.7	91.1	88.6	88.5	89.3	94.3	100.5
1025	E9PAU2	Ribonucleoprotein PTB-binding 1 OS=Homo sapiens GN=RAVER1 PE=1 SV=1	RAVER1	Phospho [T480(100)]	0	134.054	41	22	117	106.7	101.5	105.7	107.5	106.1	101.4	106.8	100.4	107.9	92.1	91.4	94.3	89.4	113.2	105.8	117.8	98.1	118.7	153.5	138.1	165.6	136.7	112	118.9	110.2	130.4	118.9
1026	O00139	Kinesin-like protein KIF2A OS=Homo sapiens GN=KIF2A PE=1 SV=3	KIF2A		0	134.009	42	27	160	93.4	100.9	95.6	103.3	97.1	93.8	104.8	101.2	113.7	89.3	87.5	86.5	95.7	93.3	98.8	99.8	103.6	100.8	93.2	91.3	95.5	92.4	98.7	79.9	81.3	98.3	88.3
1028	P52907	F-actin-capping protein subunit alpha-1 OS=Homo sapiens GN=CAPZA1 PE=1 SV=3	CAPZA1		0	133.884	65	12	186	104.3	90.9	101.2	94.5	92.1	89.1	94	103.7	106.1	107.4	103.7	107.1	91	93.9	97.4	100.9	94.2	97.9	86.3	87.9	85.8	86.3	89.4	84.3	83.3	79.6	90.3
1029	A0A024R0F6	Tripartite motif-containing 33, isoform CRA_a OS=Homo sapiens GN=TRIM33 PE=4 SV=1	TRIM33		0	133.866	32	25	90	105.2	112.4	97	102.6	88	99	107.3	99.5	96.7	90.9	93.7	91.5	89.2	105.9	105.2	104.2	94.2	86.7	121.1	128.7	111.7	116.5	117.5	120.1	117.3	134.8	109.4
1030	A0A024RDS3	Zinc finger protein 198, isoform CRA_b OS=Homo sapiens GN=ZNF198 PE=4 SV=1	ZNF198		0	133.821	34	35	95	74.6	89.5	84.3	110.9	61.3	88.4	101.8	76.8	89.1	72.2	75.8	79.1	108.2	122.4	105.3	103.7	128.7	105.3	174.1	174	209.5	183.4	155	166.5	199.4	182.2	180
1031	Q9HCC0	Methylcrotonoyl-CoA carboxylase beta chain, mitochondrial OS=Homo sapiens GN=MCCC2 PE=1 SV=1	MCCC2		0	133.622	43	21	113	67.8	86.1	82.5	58.5	87	104	84.8	69.9	112.1	108.7	114.1	105.7	97	103	108.7	85.5	113.8	107.8	94	84.3	92.5	112.8	120.5	113.5	114.4	113.2	107.8
1032	Q13393	Phospholipase D1 OS=Homo sapiens GN=PLD1 PE=1 SV=1	PLD1		0	133.612	32	30	115	85.3	75.7	83.2	86.7	71.5	72.6	94.9	115.3	107.1	90.7	90.3	88.7	110.6	94.8	136.7	133.5	92.6	134.5	105.7	93.2	77.5	97.6	102.6	109.8	98.8	110.5	108.1
1033	B2RE46	cDNA, FLJ96923, highly similar to Homo sapiens ribophorin II (RPN2), mRNA OS=Homo sapiens PE=2 SV=1	2 SV		0	133.591	47	21	141	94	85.5	112.3	124.8	101.3	108.7	103.3	125.7	118.4	100.9	94.4	95.1	85.3	87	81	86.1	93	95.6	101.7	122.9	106	122.5	128.4	131.9	86.1	95.5	91.9
1034	Q99497	Protein deglycase DJ-1 OS=Homo sapiens GN=PARK7 PE=1 SV=2	PARK7		0	133.446	85	16	198	94.3	90	89.3	96.4	93.7	92	98.5	101.9	104.6	107.5	97.7	105.4	105	116.2	103.9	100.1	92.3	105.9	66.3	65.8	58.8	80.2	91.9	90.7	74.8	75.2	80.5
1035	P13804	Electron transfer flavoprotein subunit alpha, mitochondrial OS=Homo sapiens GN=ETFA PE=1 SV=1	ETFA		0	133.423	72	18	170	99	96	101.7	71.7	97.5	108.6	94.4	73.1	107.3	107.6	112.4	110.4	91.3	103.6	109.1	110.7	98.5	113.4	91	74.1	88.8	103.7	95.9	96.3	102.4	99.3	106.9
1036	Q9UGU0	Transcription factor 20 OS=Homo sapiens GN=TCF20 PE=1 SV=3	TCF20		0	133.394	22	33	82	103.5	115	110.5	92.3	83	86.9	112.1	104.1	94.5	86.3	78.2	95.4	90.8	104.8	96	124.7	91.9	107.5	126.3	190.5	183.4	181.8	141.4	112.6	124.9	161.6	162.9
1037	P04040	Catalase OS=Homo sapiens GN=CAT PE=1 SV=3	CAT		0	133.372	55	24	111	102.4	92.1	101.4	110.3	120.6	121.7	104.2	108	127.3	93.2	97.1	89.7	86.5	93.5	103.1	72.7	91.2	96.1	114.1	91.9	107.3	87.6	77.5	78.1	97.1	91.1	89.5
1038	Q05CW7	NAT10 protein (Fragment) OS=Homo sapiens GN=NAT10 PE=2 SV=1	NAT10		0	133.36	44	22	151	NaN	NaN	NaN	NaN	NaN	NaN	NaN	NaN	NaN	NaN	NaN	NaN	NaN	NaN	NaN	NaN	NaN	NaN	81.4	153.6	168.1	153	75.2	123.7	140.2	100	84.7
1039	E9PK25	Cofilin-1 OS=Homo sapiens GN=CFL1 PE=1 SV=1	CFL1		0	133.339	60	17	391	106.6	109.9	110.6	111.6	116.2	113.1	109.4	102.2	115.6	115.8	105.9	107.5	94.3	87.4	81.7	79.7	90.8	82.5	77.2	79.7	74.6	68.8	80.8	73.8	70.5	71.3	71.9
1040	A0A0S2Z5P5	Chromosome 10 open reading frame 119, isoform CRA_c (Fragment) OS=Homo sapiens GN=MCMBP PE=2 SV=1	MCMBP		0	133.113	38	21	99	116.1	127.4	121.5	110.4	104.2	103.7	110.3	102.5	98.6	105	100.1	106.8	107.1	89.4	88.1	106.9	95.9	94.3	95.4	81.1	80.7	101.3	96.3	114	83.8	82	94.5
1041	P20936	Ras GTPase-activating protein 1 OS=Homo sapiens GN=RASA1 PE=1 SV=1	RASA1		0	133.106	32	27	89	130.4	93.5	104.8	95	140.9	139	89.4	84	61.2	123.2	138.4	122.5	73.7	87.8	120.5	95.5	88.8	90.3	85.4	84.6	76	79.9	91	91.5	80.1	74.8	91.8
1042	Q9UKN8	General transcription factor 3C polypeptide 4 OS=Homo sapiens GN=GTF3C4 PE=1 SV=2	GTF3C4		0	133.046	48	31	109	106.8	98.4	101.1	120	117.5	115.4	116.3	117.4	111.3	93.4	90.8	101.5	112.8	108	107.7	109.3	87.2	99.1	102.7	146.8	146.1	183.5	149.9	151	132.9	134.1	149.5
1043	A0A087WYN9	ATP-dependent RNA helicase DHX29 OS=Homo sapiens GN=DHX29 PE=1 SV=1	DHX29		0	133.042	29	35	85	100.4	99.7	94	101	98.3	101.4	94.3	96.7	83.4	115.2	106.1	101.9	102.5	106.9	107.6	105.6	92.7	107.8	94.4	68.3	76.5	65.6	75.5	76.5	78.2	82.8	77.8
1044	K7ER00	Phenylalanine--tRNA ligase alpha subunit OS=Homo sapiens GN=FARSA PE=1 SV=1	FARSA		0	132.98	37	20	145	129.5	81.1	91.2	82.6	252.4	133.4	223	109.1	71.4	57.2	88.6	109.5	87.8	99.2	88.9	90.4	70.9	73.2	55.8	85.7	99.9	113.6	106.6	93.4	87.7	57.7	66.1
1046	Q9NQW7	Xaa-Pro aminopeptidase 1 OS=Homo sapiens GN=XPNPEP1 PE=1 SV=3	XPNPEP1		0	132.803	48	24	133	86.4	95.7	83.7	85.3	89.6	88.9	71.2	88.4	76.4	118.1	123.1	111.5	122.9	131.7	127.1	85.9	85.8	91.4	85.2	91.6	84	97.4	112.7	95.4	107.9	100.1	111.2
1047	O14745	Na(+)/H(+) exchange regulatory cofactor NHE-RF1 OS=Homo sapiens GN=SLC9A3R1 PE=1 SV=4	SLC9A3R1		0	132.71	64	19	158	92.3	91.1	89.3	105.3	96.8	96	95.5	100.1	105.3	86.6	92.7	94.1	99.8	119.5	107.4	122.4	102	113	61.7	66	51.4	74.2	85.6	85	78.9	66	71.1
1048	B3KVE3	cDNA FLJ16452 fis, clone BRAWH3002467, highly similar to RAB GDP DISSOCIATION INHIBITOR BETA OS=Homo sapiens PE=2 SV=1	2 SV		0	132.6	84	17	177	122.2	110.3	116.2	108.7	73.7	87.9	121.9	110.3	111.7	70.9	93.2	73	97.7	82	147.7	144.2	134.1	156.6	NaN	NaN	NaN	NaN	NaN	NaN	NaN	NaN	NaN
1049	A0A024R9N6	EH-domain containing 4, isoform CRA_a OS=Homo sapiens GN=EHD4 PE=3 SV=1	EHD4		0	132.549	51	22	107	106.3	101	122.9	89.6	71.3	72.8	71.2	86.9	89.9	111.4	114.3	107.5	116.5	126.5	100.4	117.7	110.6	111.4	86.6	103.9	103.4	61.6	73.6	61.4	76.1	70.3	83.6
1050	Q9H4A4	Aminopeptidase B OS=Homo sapiens GN=RNPEP PE=1 SV=2	RNPEP		0	132.423	47	24	97	75.9	64.7	67.1	102.2	93.7	94.8	79.8	88.6	93.9	67.7	72.6	65.8	115.7	129	130.5	85.2	89.1	78.5	66.4	68.7	76.8	69.9	85.7	67	89.6	77.3	83.5
1051	O75330	Hyaluronan mediated motility receptor OS=Homo sapiens GN=HMMR PE=1 SV=2	HMMR		0	132.409	46	34	88	81.4	120	101.3	60.8	60.5	60.4	78.6	58.3	65.7	104.5	107.9	104.2	149.3	94.8	91	134.2	149.8	122.2	136.7	120.4	136.1	117	105.4	118.7	83.1	108.7	90.3
1052	A0A0S2Z410	Hydroxysteroid dehydrogenase 10 isoform 1 (Fragment) OS=Homo sapiens GN=HSD17B10 PE=2 SV=1	HSD17B10		0	132.264	74	13	128	76.5	86.5	90.6	67.3	95.3	89.9	79.4	62.4	108.8	109.5	124.7	126.9	124.4	138.5	129.3	92.6	122.8	110.4	95.2	83.6	89.7	110.8	100.1	100.3	107.5	102	121.3
1053	O00148	ATP-dependent RNA helicase DDX39A OS=Homo sapiens GN=DDX39A PE=1 SV=2	DDX39A		0	132.263	55	22	180	104.9	121.8	120.7	79.5	84.9	90.2	90.2	91.6	74.8	81.7	91.4	90.1	98	116.8	104.5	105.8	101.3	97.7	127.8	125	116.7	137.4	121.7	101.9	130.1	153.3	117.2
1054	D3DTX6	Neurabin-2 OS=Homo sapiens GN=PPP1R9B PE=1 SV=1	PPP1R9B		0	132.097	37	23	98	123.3	96.5	100	87.1	97.2	98.6	101.1	115	99.6	46.1	63.7	66.9	85.9	111.9	117.6	130	91	116.8	99.5	101.5	94.1	92.8	94	81.1	92.5	86.7	93.5
1055	P38606	V-type proton ATPase catalytic subunit A OS=Homo sapiens GN=ATP6V1A PE=1 SV=2	ATP6V1A		0	132.013	44	23	127	95.5	106.1	104.7	91.9	102	91.3	79.1	95.3	99.3	96.3	108	108.7	103.7	101.9	98.9	108.3	98.1	99.1	66.8	75.1	84	83.5	104.8	71.2	83.6	88.6	80.9
1056	E5KND7	Elongation factor G, mitochondrial OS=Homo sapiens GN=GFM1 PE=3 SV=1	GFM1		0	131.992	39	25	119	106.8	126.1	104.9	69.7	109.8	101.3	100.4	80.3	83.9	71.5	79.9	84.9	117.3	93.2	93.6	93.5	135.1	110.4	96.4	94	94	90.5	87.1	83.3	103.6	110.3	105.3
1057	Q8IWA0	WD repeat-containing protein 75 OS=Homo sapiens GN=WDR75 PE=1 SV=1	WDR75	Phospho [S779(100); S782(100); S796(92)]	0	131.968	39	26	108	95.6	114.6	95.9	102.6	95.2	91.7	111.1	108.8	121.3	103.6	95	102.1	109.8	103	94.7	112	126	117.2	139.8	144.7	165.1	119.8	105.7	111.9	122.1	151.7	127.6
1059	Q07864	DNA polymerase epsilon catalytic subunit A OS=Homo sapiens GN=POLE PE=1 SV=5	POLE		0	131.75	21	35	77	120.8	136.4	115.2	80	96.2	90	116.6	85.4	64	103.2	96.3	112.9	122.6	88.9	95.2	107.1	103.6	94.5	97.6	102.1	81.7	99.2	109.9	128.6	90.8	97.4	92.8
1060	A0A0K0K1L8	Epididymis secretory sperm binding protein Li 129m OS=Homo sapiens GN=HEL-S-129m PE=2 SV=1	HEL-S-129m		0	131.745	75	21	221	126.7	107.4	119.5	110	85.4	90.6	108.7	110.1	118.2	76.6	79.7	81	87.9	86.6	94.1	100.9	95	102.7	112.8	116.7	99.2	87	88.8	95	94.6	89.3	90.4
1061	A8K4T8	Condensin complex subunit 2 OS=Homo sapiens PE=2 SV=1	2 SV		0	131.731	43	24	128	108.2	107	105.5	92.9	91.5	89.7	115.8	99.4	87.3	77.2	84.6	94.6	101.7	110.4	99.9	120	113.9	108.3	110.2	113.1	109.5	98.3	104.1	92.9	86.2	98.7	81.4
1062	P11171	Protein 4.1 OS=Homo sapiens GN=EPB41 PE=1 SV=4	EPB41		0	131.622	39	24	101	118.8	118.4	127.4	114.9	110.9	102.5	111.3	116.6	130.6	61.4	55.3	59.2	91.9	92.3	119.3	117.5	89.1	126.6	121.5	114.1	117.3	60.2	62.4	57.6	61.4	68.5	82.3
1063	B4DR36	cDNA FLJ56414, highly similar to Homo sapiens proline-, glutamic acid-, leucine-rich protein 1 (PELP1), mRNA OS=Homo sapiens PE=2 SV=1	2 SV	Phospho [T795(99.1)]	0	131.613	33	25	104	112.2	129.2	126.2	121	126.4	113.7	118.7	126.5	106.2	96.4	99.5	110	94.8	86.7	98.9	101.3	102.1	100.1	167.8	153.2	156.3	156.6	146.4	147.8	144	171.4	140.9
1064	Q6PJT7	Zinc finger CCCH domain-containing protein 14 OS=Homo sapiens GN=ZC3H14 PE=1 SV=1	ZC3H14	Phospho [S515(100); S620(100)]	0	131.526	42	25	112	87.1	91.9	93.8	96.2	88.5	93	99.2	95.5	97.7	96.5	100	103	91.5	100.3	116.8	110	80.3	92.6	97.9	107.2	106.2	122.2	120.3	112.5	122.1	135	112.3
1065	Q9NYV4	Cyclin-dependent kinase 12 OS=Homo sapiens GN=CDK12 PE=1 SV=2	CDK12		0	131.421	21	27	93	92.5	118.7	96	110.7	122.4	106.7	91.5	94.6	86.1	96.8	99.1	86.2	93.7	100.2	89.8	98	104.8	109.4	92.1	85	93.4	87.1	82.3	99.6	112.1	91.9	97.7
1066	Q99590	Protein SCAF11 OS=Homo sapiens GN=SCAF11 PE=1 SV=2	SCAF11		0	131.333	26	31	105	102.7	103.7	105.2	122.5	119.9	129.1	124.4	126.2	121.3	94.8	99.6	97.2	91.9	91.5	87.6	101.2	67.6	81	110.4	116.5	129.8	115.6	104.6	124.3	122	132.6	108.7
1067	B3KQ21	cDNA FLJ32640 fis, clone SYNOV2001033, highly similar to U3 small nucleolar RNA-associated protein 6 homolog OS=Homo sapiens PE=2 SV=1	2 SV		0	131.303	47	28	106	102.6	118.4	111.5	108.8	105.4	100.7	105.7	103.7	105.9	84	88.4	81.9	93.6	94.3	95.5	105.2	105.8	99.5	128.1	134.6	146.7	104.3	94.8	104.5	99.5	109.2	107.4
1068	Q86U86	Protein polybromo-1 OS=Homo sapiens GN=PBRM1 PE=1 SV=1	PBRM1	Phospho [S39(100); S1453(100)]	0	131.219	24	34	101	102.4	92.9	97.6	115.5	103.2	104.3	120.8	111.5	119.4	98.2	93.5	105.3	106.3	98.4	102.2	100.9	92.4	104.5	135.8	134.2	137.3	141	98.9	113.9	124.8	132.1	125.1
1070	Q96L91	E1A-binding protein p400 OS=Homo sapiens GN=EP400 PE=1 SV=4	EP400		0	131.183	14	34	58	99.7	90.7	100.4	108.8	96.8	83.4	116.1	101.5	110	69.4	51.9	36.4	91.9	58.4	69.4	102.7	172.3	138.2	179.5	148.1	144.1	129.9	118.9	183.7	142.4	130.7	163.2
1072	A0A024R5W0	Hect (Homologous to the E6-AP (UBE3A) carboxyl terminus) domain and RCC1 (CHC1)-like domain (RLD) 1, isoform CRA_b OS=Homo sapiens GN=HERC1 PE=4 SV=1	HERC1		0	130.939	10	37	71	106.9	75.1	71.3	99.8	162.2	125	151.9	101.8	77	122.6	115.8	135.5	109.2	117.1	88.4	103.2	112.3	102.1	113.2	90.4	63.8	152.4	117	94.7	85.6	87.4	118.1
1073	Q9H2U1	ATP-dependent RNA helicase DHX36 OS=Homo sapiens GN=DHX36 PE=1 SV=2	DHX36		0	130.874	35	28	89	118.9	123.8	122.4	106.5	108.7	96.3	97.4	89.9	95.2	97.3	90.8	97.2	86.7	81.2	85.6	100.9	97.5	85.9	NaN	NaN	NaN	NaN	NaN	NaN	NaN	NaN	NaN
1074	P30084	Enoyl-CoA hydratase, mitochondrial OS=Homo sapiens GN=ECHS1 PE=1 SV=4	ECHS1		0	130.774	65	16	142	76.4	92.8	92.2	61.1	90.6	105.4	71.6	54.9	91.3	120	124.6	127.7	114.9	118.1	117.2	99.1	113	109.4	92.2	86.3	90.4	107.2	112.9	122.3	146.2	128.3	126.8
1075	Q8TD16	Protein bicaudal D homolog 2 OS=Homo sapiens GN=BICD2 PE=1 SV=1	BICD2		0	130.745	41	29	81	90.5	104	102.6	75.1	84	85	76.3	71.8	48.8	111	125.9	131	126.2	130.3	127	110.9	97.5	100.5	NaN	NaN	NaN	NaN	NaN	NaN	NaN	NaN	NaN
1076	V9HWK4	Epididymis luminal protein 162 OS=Homo sapiens GN=HEL162 PE=2 SV=1	HEL162	Phospho [S576(100)]	0	130.684	42	27	114	90	93.6	122.7	75.6	77.2	82.5	91.6	98.7	103.8	54.1	61.7	63.1	97.8	96.3	127.3	129.6	114.8	110.4	124.9	119.6	142.9	95.8	94.5	94.5	98.2	116.6	106.4
1077	Q9Y3T9	Nucleolar complex protein 2 homolog OS=Homo sapiens GN=NOC2L PE=1 SV=4	NOC2L	Phospho [S56(89.6); S672(100); S673(100)]	0	130.672	29	22	158	106.3	91.1	97.1	87.9	112.1	98	109.5	95.7	72	100.4	96.7	100.9	97.5	108.2	98.9	95.5	100.5	99.5	148.5	137.2	144.2	151.9	124.3	152.1	157.3	153.1	152.1
1078	A0A0S2Z392	Protein-serine/threonine kinase (Fragment) OS=Homo sapiens GN=ADRBK1 PE=2 SV=1	ADRBK1		0	130.658	43	26	129	125	113.2	126.5	108.4	94.6	90.7	113.1	120.7	128.4	90.4	91	85	92.4	97.8	109.1	87.7	87	85.4	101	118.8	105.3	97.7	106.1	96.5	100.6	78.9	86
1079	Q9NQC3	Reticulon-4 OS=Homo sapiens GN=RTN4 PE=1 SV=2	RTN4	Phospho [S184(87.8)]	0	130.658	37	27	89	86.9	85.5	103.8	102.9	94.3	95.8	106.7	107.7	102.9	120.8	125.8	112.6	91	77.6	83.2	89.9	102.8	98	NaN	NaN	NaN	NaN	NaN	NaN	NaN	NaN	NaN
1080	A0A024R325	Succinyl-CoA ligase subunit beta OS=Homo sapiens GN=SUCLG2 PE=3 SV=1	SUCLG2		0	130.556	56	21	153	106.3	97.7	93.1	75.4	89.8	82.6	91.4	75	105.2	85.7	87	81	99.2	106.8	112.8	112.7	110	127.2	100.8	89.6	100.5	82.2	79.9	70.5	94.3	85	94
1081	Q53FE8	cDNA FLJ36526 fis, clone TRACH2003347, highly similar to NSFL1 cofactor p47 (Fragment) OS=Homo sapiens PE=2 SV=1	2 SV	Phospho [S114(100)]	0	130.466	64	21	160	121.8	78.7	93.1	103.4	157.6	122.3	137.1	108.1	82.2	69.4	82.1	95.6	87.7	97.4	101.5	95.5	94.7	94.6	90.1	84.2	74.4	76	78.3	88.1	72.8	76.3	77.7
1082	Q5U5J2	CSNK2A1 protein OS=Homo sapiens GN=CSNK2A1 PE=1 SV=1	CSNK2A1		0	130.42	56	18	130	110.9	107.9	127.2	104.1	74.1	88.2	95.9	91.2	86.7	79	80.5	80.7	102.6	90	97.5	122.7	121.2	103.4	101.1	103.1	129.3	93.4	84	77.1	73.3	76.5	75.1
1083	P35269	General transcription factor IIF subunit 1 OS=Homo sapiens GN=GTF2F1 PE=1 SV=2	GTF2F1	Phospho [T389(98.8)]	0	130.321	34	20	100	99.1	104.6	103.6	92.3	96.6	90.1	91.9	101.7	101.8	72.6	83.8	74	93.2	92.8	92	96.6	81.5	94.8	102.4	111.8	81.5	95.9	75.9	106.6	105	96.1	91.8
1084	Q5JRX3	Presequence protease, mitochondrial OS=Homo sapiens GN=PITRM1 PE=1 SV=3	PITRM1		0	130.14	33	28	98	96.5	98.5	90.9	78	100.4	111.3	103.4	81.5	117.4	106.3	107.7	103.6	94.7	103	105	92.4	97.2	105.2	102	87.5	95.9	86.8	95	103.8	109.8	97	108.8
1085	P61981	14-3-3 protein gamma OS=Homo sapiens GN=YWHAG PE=1 SV=2	YWHAG		0	130.114	66	16	292	96.7	85.4	92.7	99.9	99.7	94.3	89.2	94	98.5	110.3	115.1	111.2	95.3	97.7	102.3	92	89	100.1	77.3	81	84.5	89.3	92.5	99.8	93.8	76.6	89.2
1086	J3QK89	Calcium homeostasis endoplasmic reticulum protein OS=Homo sapiens GN=CHERP PE=1 SV=1	CHERP		0	130.111	31	24	123	107.1	110.9	107.3	107.5	106.1	101.4	110.4	107.3	107	95.6	89	96.8	101.7	105.8	100.5	105.7	85	94.4	114.3	103.6	120.8	125.4	104	117	109.5	121.1	114.6
1087	A0A0S2Z489	Proteasome (Prosome, macropain) 26S subunit, non-ATPase, 12, isoform CRA_a (Fragment) OS=Homo sapiens GN=PSMD12 PE=2 SV=1	PSMD12		0	130.084	46	18	125	115.1	112.2	118.1	103.8	107.8	114.1	102.9	110.9	85.8	101	102.1	108.6	88.8	92	94.4	106.1	89.7	93.6	82.8	90.1	94.6	100.5	95.9	81.9	77.9	85.2	89.3
1088	P50454	Serpin H1 OS=Homo sapiens GN=SERPINH1 PE=1 SV=2	SERPINH1		0	130.083	62	22	107	82	86.3	76.3	98.9	105.9	103.1	75.7	95.6	97.4	150.4	133.5	140.2	105.9	115.2	101.4	92.3	95.1	104.2	100.7	118.2	88	141.7	122.2	203.6	192.9	116.9	135.5
1089	Q15366	Poly(rC)-binding protein 2 OS=Homo sapiens GN=PCBP2 PE=1 SV=1	PCBP2		0	130.078	58	14	224	104.9	106.8	115.2	148.9	124.1	121.4	131.3	142.3	126.2	111.8	101.7	117.8	118.8	114.5	105.4	115	124.1	104.2	128.2	100.2	129.3	115.3	114	100.8	100.8	109.5	104.2
1090	Q15293	Reticulocalbin-1 OS=Homo sapiens GN=RCN1 PE=1 SV=1	RCN1		0	130.041	63	18	139	86.9	87	76.3	118	107.1	102.4	94.3	120.4	135	133	130.3	125.1	105.2	118.9	99.7	85.7	101.1	108.5	56.9	59.7	54.1	105.6	98.5	90	98.2	86.6	96.7
1091	Q8NFD5	AT-rich interactive domain-containing protein 1B OS=Homo sapiens GN=ARID1B PE=1 SV=2	ARID1B		0	129.942	17	31	74	101.4	83.6	93.8	115.7	127.4	109.9	135	141.4	144.8	76.8	68.8	71	84	75.1	73.5	96.8	115.3	96.5	102.1	98.2	96.1	119.5	101.2	98.3	108.5	109.4	113.1
1092	Q96RQ9	L-amino-acid oxidase OS=Homo sapiens GN=IL4I1 PE=1 SV=1	IL4I1		0	129.904	40	18	127	80.3	97.6	117.3	82.1	55.8	63.4	83.6	100.8	114.4	98.3	93.4	96.7	96.1	106.8	138	93.7	98.7	103.7	110.4	95.9	109.5	184.5	175.2	170.6	201.2	145	176.6
1093	B2R5M8	Isocitrate dehydrogenase [NADP] OS=Homo sapiens PE=2 SV=1	2 SV		0	129.878	53	21	168	121.2	107.3	92.4	97	82.5	84.6	86.1	96.1	93.6	81.5	90.2	96.7	106.9	111.6	112.2	125.2	98	128.4	77.4	77.2	74.4	58.5	61.1	60.6	66.5	58.9	75.6
1094	A0A024R0X0	AP1 gamma subunit binding protein 1, isoform CRA_d OS=Homo sapiens GN=AP1GBP1 PE=4 SV=1	AP1GBP1	Phospho [S935(99.9)]	0	129.771	30	29	75	116.6	84.9	96.2	98.2	101.2	103.9	96.4	106.2	104.4	80.1	92.6	81.1	103.6	83.8	90.1	91	88.4	110.3	118.1	97.4	105.1	87.3	83.5	81.3	96.9	109.5	86.1
1095	Q96G03	Phosphoglucomutase-2 OS=Homo sapiens GN=PGM2 PE=1 SV=4	PGM2		0	129.747	44	27	107	94.7	83.8	72.5	114.5	104	112.9	102.8	125.3	100.3	96.5	93.2	98.1	92.2	95.9	95	105.2	104	108.6	73.5	66.8	74.4	76.1	74.8	78.3	82.4	82.8	83.7
1096	Q8WXF1	Paraspeckle component 1 OS=Homo sapiens GN=PSPC1 PE=1 SV=1	PSPC1		0	129.581	56	23	136	107.1	106	103.4	102.6	90.1	95.1	114.2	105.8	106.9	94.3	93.4	95.5	89.4	102.9	110.2	91.1	95.8	89.5	112.5	102.7	120.9	114.8	100.7	104.7	101.8	101	101
1097	B7Z2P6	cDNA FLJ55296, highly similar to Homo sapiens WD repeat domain 42A (WDR42A), mRNA OS=Homo sapiens PE=2 SV=1	2 SV	Phospho [S253(100)]	0	129.502	40	26	95	95.9	94.9	106.2	101	105.3	97.2	78	83.9	91.2	104	113.4	109.2	95.2	98.8	102.2	94.7	93.3	91	76	79.1	73.1	78.5	90.8	86.5	77.8	69.9	74.6
1098	Q14694	Ubiquitin carboxyl-terminal hydrolase 10 OS=Homo sapiens GN=USP10 PE=1 SV=2	USP10	Phospho [T208(98.1); S576(100)]	0	129.381	44	24	124	110.8	102.6	123.9	114	100.5	94.1	114.7	130.7	112.7	110.3	102.6	109.5	112.2	123.6	116.1	151.3	161.6	153.5	94.7	85.3	91.4	83.5	87.2	84.2	82.8	87.3	86.2
1099	Q15691	Microtubule-associated protein RP/EB family member 1 OS=Homo sapiens GN=MAPRE1 PE=1 SV=3	MAPRE1		0	129.173	66	15	165	104.9	94.8	93.5	111.2	104.3	103.7	84.8	87.7	88.2	104.8	101.7	99.7	107.4	101.7	94.9	102.6	114	105.8	72	76.7	65.3	74.1	80.5	84.1	73.5	77.6	71.9
1100	P10155	60 kDa SS-A/Ro ribonucleoprotein OS=Homo sapiens GN=TROVE2 PE=1 SV=2	TROVE2		0	129.115	47	21	121	97.6	92.9	100.6	98.5	101.3	103.3	97.5	111.3	108.1	98.9	99.6	89.4	82.7	90.3	113.5	89.9	107.1	85.5	87.1	88.8	85.1	86.2	83	77.3	89.9	82.8	87.8
1102	Q9BT78	COP9 signalosome complex subunit 4 OS=Homo sapiens GN=COPS4 PE=1 SV=1	COPS4		0	128.864	69	23	126	86.5	97.4	99.2	99.5	91.7	89.9	83.2	91.3	92.1	84.4	84	99.8	97.6	96.5	107.6	90.2	76.6	88.8	80	91.1	94.3	101.6	118.1	81.2	77.1	85.4	94.5
1103	P62701	40S ribosomal protein S4, X isoform OS=Homo sapiens GN=RPS4X PE=1 SV=2	RPS4X		0	128.838	56	18	216	95.6	102.6	119.1	105.7	95.8	100.5	101.1	99.7	107.8	93	88	88.7	105.7	93.2	109	107.6	107.5	104.6	84.9	89	84.9	68	80.5	72.4	67.8	69.1	73
1104	Q9HD20	Manganese-transporting ATPase 13A1 OS=Homo sapiens GN=ATP13A1 PE=1 SV=2	ATP13A1		0	128.756	34	34	78	81.8	74.8	107.3	99.6	88.7	64.8	103.4	117.3	132.5	99.6	90.7	110.8	109.4	86.1	94.2	96.7	96.3	112.2	69.1	114.8	97.3	73.4	94.3	98.6	69.8	99.8	84.2
1105	Q9Y4C8	Probable RNA-binding protein 19 OS=Homo sapiens GN=RBM19 PE=1 SV=3	RBM19		0	128.716	33	25	95	95.8	99.7	104.5	121.7	111.5	110.3	98.1	111.9	109.2	79.1	89	86	106	102.8	100.9	106.1	109.1	94.5	105	116.3	118	111.7	95	110.6	115.4	113.6	105.4
1106	Q9UKY7	Protein CDV3 homolog OS=Homo sapiens GN=CDV3 PE=1 SV=1	CDV3		0	128.67	73	13	102	102.8	134.6	128.2	124.1	129.8	120.4	93.5	105.9	100	141.2	114	128.8	90.8	99.8	84.7	80	93.1	79.1	142	148.3	147.2	83.1	102.4	73.4	85.7	105.6	103.7
1107	O00154	Cytosolic acyl coenzyme A thioester hydrolase OS=Homo sapiens GN=ACOT7 PE=1 SV=3	ACOT7		0	128.628	51	17	144	84.5	70.1	78.8	90.2	94.5	85	113	94.5	85.4	94.7	99.1	93.2	110.2	110.7	122.4	130.8	123.8	123	67.7	62.8	65.8	89.9	93.9	87.9	77	87.2	84.2
1109	A0A024R6W0	Aspartate aminotransferase OS=Homo sapiens GN=GOT2 PE=3 SV=1	GOT2	Phospho [S118(100)]	0	128.378	63	23	172	91.2	108.5	86.1	66.6	103.6	115.3	79.4	61.2	116.7	114.6	120.7	108.6	110.1	118.7	129.1	98.6	89.2	98.1	93.7	82.7	89.3	107.6	108.3	100.5	126.2	102.1	118.1
1110	Q53GS9	U4/U6.U5 tri-snRNP-associated protein 2 OS=Homo sapiens GN=USP39 PE=1 SV=2	USP39	Phospho [S82(100)]	0	128.362	42	24	120	118.2	96.9	104.1	106.1	94.3	104.2	116.4	117.7	102.1	91.2	94.2	94.9	103.3	104.8	105.5	104.6	105.6	106.2	106.5	94.7	93.7	112.9	103.7	111.9	117.5	125.6	114.4
1111	Q59GW6	Acetyl-CoA acetyltransferase, cytosolic variant (Fragment) OS=Homo sapiens PE=2 SV=1	2 SV		0	128.361	59	14	98	105.2	115.2	89.2	115.6	109.4	111.9	70.3	98.7	106.2	133.8	114.1	120	136	134.9	107	79.4	61.9	101.7	60.9	55.4	56.7	62.2	69.3	73.4	75.2	61.2	75.4
1112	B3KPM8	cDNA FLJ31974 fis, clone NT2RP7008167, weakly similar to 85.1 kDa PROTEIN IN GREB-FEOA INTERGENIC REGION OS=Homo sapiens PE=2 SV=1	2 SV		0	128.284	32	29	94	103.5	124.9	106.4	88.8	76.3	79.2	97.6	106.7	95.6	98.8	95.8	105.4	101.9	109.6	110.7	109.1	104.7	104.6	156.6	156.7	151.9	139.2	132.2	123.1	129.6	153.4	118.5
1113	Q12996	Cleavage stimulation factor subunit 3 OS=Homo sapiens GN=CSTF3 PE=1 SV=1	CSTF3	Phospho [S691(100)]	0	128.275	44	25	120	104.9	106.4	103.6	93.3	83.3	83	91.7	91.2	91.1	82.4	90.6	92.9	103.5	90	96.2	108.8	112.2	103.2	129.7	106.1	116.6	118.9	104.6	111.4	119.5	123.9	110.3
1114	A0A024R3Z6	Basic leucine zipper and W2 domains 1, isoform CRA_a OS=Homo sapiens GN=BZW1 PE=4 SV=1	BZW1	Phospho [S411(99.8)]	0	128.199	51	22	154	118	122.2	122.1	122.4	110.8	108.9	96.8	99.4	82.5	106.2	98	96.3	117	92.6	91.8	121	110.5	104.2	83.8	87.1	77.4	64	65.5	69.2	64.8	70	61.2
1115	P41091	Eukaryotic translation initiation factor 2 subunit 3 OS=Homo sapiens GN=EIF2S3 PE=1 SV=3	EIF2S3		0	128.177	55	21	150	99.2	100.9	109.5	105.1	108.3	99.8	101.2	103.9	105.1	102.2	98.5	101.8	103.4	107.5	111.5	96.7	112.1	95.2	81.7	82	73.7	68.3	75.8	69.8	67.9	70.9	68.1
1116	A0A140VK17	EH domain binding protein 1, isoform CRA_a OS=Homo sapiens GN=EHBP1 PE=2 SV=1	EHBP1		0	127.993	32	29	77	79.9	70.7	69.8	109	92.8	96.3	78.2	82.2	83.6	102.5	130.9	136.6	78.3	96.1	104.9	82.4	70.6	87.3	88.5	76.1	61.5	86	103.8	133.8	125.3	81.2	130.9
1117	Q14258	E3 ubiquitin/ISG15 ligase TRIM25 OS=Homo sapiens GN=TRIM25 PE=1 SV=2	TRIM25	Phospho [S100(100)]	0	127.983	46	22	126	106.8	106.4	123.6	94.6	78.9	79	94.3	82.4	98.6	105.5	105.6	101.6	113.2	104.4	106.4	88.5	104	89.4	88.7	106	98.8	112.7	137.7	114.7	104.2	118.2	114.9
1119	O60502	Protein O-GlcNAcase OS=Homo sapiens GN=MGEA5 PE=1 SV=2	MGEA5		0	127.868	44	29	99	144.3	136.3	129.8	115.3	131.8	122.9	113.5	120.9	98.1	97.2	96.7	90.5	87.5	92.7	109.5	90.9	85.1	98.2	120.7	134.5	106.9	63.3	77.3	93.4	107.1	86.3	103.7
1120	B3KS36	cDNA FLJ35376 fis, clone SKMUS2004044, highly similar to Homo sapiens ribosomal protein L3 (RPL3), transcript variant 2, mRNA OS=Homo sapiens PE=2 SV=1	2 SV		0	127.843	53	18	184	NaN	NaN	NaN	NaN	NaN	NaN	NaN	NaN	NaN	105.3	94.6	86.7	106.4	68.6	75.4	88	93.9	96	NaN	NaN	NaN	NaN	NaN	NaN	NaN	NaN	NaN
1121	Q9H1B7	Interferon regulatory factor 2-binding protein-like OS=Homo sapiens GN=IRF2BPL PE=1 SV=1	IRF2BPL	Phospho [S547(100); S659(99.3)]	0	127.494	36	23	105	81.9	75.7	80.5	88.7	72.1	79.5	119.8	120.1	113.5	98	97	99.6	106.6	112.8	115.1	119	116.6	123.3	79.3	71.3	62.9	92.6	104.3	89.9	87.6	104.7	102.7
1122	P22695	Cytochrome b-c1 complex subunit 2, mitochondrial OS=Homo sapiens GN=UQCRC2 PE=1 SV=3	UQCRC2		0	127.371	52	19	146	71.3	108	86.4	52.2	78.6	70.4	59.7	48.6	76.5	101.9	116.7	104.5	136.4	110.3	73.1	97.2	120.3	111.6	118.1	124.3	125.6	106	121.8	112.6	130.9	139.7	131.3
1123	O60293	Zinc finger C3H1 domain-containing protein OS=Homo sapiens GN=ZFC3H1 PE=1 SV=3	ZFC3H1		0	127.369	19	27	64	84.1	75.3	82.1	106.2	73.7	73.3	98	115.6	106.3	176.9	86	107.3	141.7	101.6	95	82.9	275.5	137.1	NaN	NaN	NaN	NaN	NaN	NaN	NaN	NaN	NaN
1124	Q59EE8	Nuclear receptor coactivator 3 isoform a variant (Fragment) OS=Homo sapiens PE=2 SV=1	2 SV		0	127.305	27	28	70	133.2	147.4	118.1	120.4	121.8	122.3	118.7	133.1	82.7	81.3	85	78.9	95.5	96.7	92.5	105.3	92.1	90.2	79.8	77.5	106.3	77.8	98.5	68.7	62.6	60.6	78.2
1125	P12004	Proliferating cell nuclear antigen OS=Homo sapiens GN=PCNA PE=1 SV=1	PCNA		0	127.304	73	15	194	103.4	152.5	126.7	99.5	83.7	81.8	86.7	65.4	66.2	106.1	100.2	101.9	138.4	95.1	87.2	136.5	155.2	102.6	106	108.2	115.4	100.4	98.7	95.4	81.3	103.9	82.1
1126	A8K7V1	cDNA FLJ78053, highly similar to Homo sapiens splicing factor 3a, subunit 3, 60kDa (SF3A3), mRNA OS=Homo sapiens PE=2 SV=1	2 SV		0	127.299	39	20	168	101.9	102.4	112.9	91.2	97.8	96.1	110.5	108.2	91.3	85.1	90	93.2	96.6	101.3	115.9	107.8	89.1	96.9	116.6	128	137.9	160.1	132.4	139.3	141	131.6	123.9
1127	E7ESC6	Exportin-7 OS=Homo sapiens GN=XPO7 PE=1 SV=1	XPO7		0	127.231	35	32	93	84.8	89.2	94.4	100.3	93.3	95.3	89.9	93.9	88.5	109.7	108.9	113.3	104.3	101.4	105	103.7	91.7	105.3	92.9	91.9	96.1	79	88.6	99.9	97.9	104.3	95.8
1128	Q5W009	RNA binding motif protein 17, isoform CRA_a OS=Homo sapiens GN=RBM17 PE=2 SV=1	RBM17	Phospho [S155(100); T224(76.4)]	0	127.195	56	22	121	93.3	95.6	94.5	105.8	99.5	95.9	108	104.8	105.6	96.7	98.4	99	101.5	110.9	103.8	97.6	102.6	105.1	121.8	104.4	132.8	135.8	111.4	140.7	142.5	134.4	150.1
1129	A0A024RBB7	Nucleosome assembly protein 1-like 1, isoform CRA_a OS=Homo sapiens GN=NAP1L1 PE=3 SV=1	NAP1L1		0	127.189	56	14	177	94.6	99.8	103	138.8	134.1	128.2	141.3	151	133.3	81.1	81.9	91.3	100.2	101.5	99.8	100.7	92.2	93.6	70.7	78.8	87.2	81.6	85.1	61.5	65.1	84.1	69.3
1130	E7EMK3	Flotillin-2 OS=Homo sapiens GN=FLOT2 PE=1 SV=1	FLOT2		0	127.17	48	21	106	97.1	94.1	108.6	92.6	96.9	104.7	69.3	93.6	115.5	92.1	89.4	88.6	113.3	114.6	100.7	96.7	87.1	107.1	98.9	96.6	98.2	64.2	73.9	63.7	78.5	79.2	78
1132	Q93084	Sarcoplasmic/endoplasmic reticulum calcium ATPase 3 OS=Homo sapiens GN=ATP2A3 PE=1 SV=2	ATP2A3		0	127.049	27	25	117	103.3	59.5	56.6	79	67.1	86.7	93.4	89.7	89.3	129.8	120.4	97.9	88.6	94	96.9	91.2	118.5	80.5	91.9	108.4	98.9	101.3	140.6	122.9	110.3	150.2	112
1133	Q9UBB9	Tuftelin-interacting protein 11 OS=Homo sapiens GN=TFIP11 PE=1 SV=1	TFIP11	Phospho [S59(100); S98(100); S210(100)]	0	126.887	44	29	71	103	120.2	110.5	84.9	90.7	71.3	89.2	97.5	90.3	102.5	102.7	95.9	104.1	90.5	85.3	102.7	113.9	101.4	123.3	124.4	140.2	129	138.4	105.2	126.2	127.6	106.8
1134	A0A024RBH2	Cytoskeleton-associated protein 4, isoform CRA_c OS=Homo sapiens GN=CKAP4 PE=4 SV=1	CKAP4		0	126.866	52	27	93	105.3	82.3	78.3	168.9	161.5	176.6	163.9	190.4	110	53.5	91	95.1	78.5	79	78.1	42.1	25.1	44.3	124	138.8	86	139.2	123	137.7	125.5	123.4	131.5
1135	A0A0S2Z5M1	SEC63-like (S. cerevisiae) (Fragment) OS=Homo sapiens GN=SEC63 PE=2 SV=1	SEC63		0	126.86	41	26	97	118.3	99.1	130.3	164.7	103.4	126.5	159.6	161.7	150	72.8	67.6	70.9	76.7	75.7	81.9	76.8	96.9	90.5	79.9	102.4	86.9	71.8	54.3	59.5	90	66.2	77.2
1136	A0A024R6K3	SET domain containing 3, isoform CRA_a OS=Homo sapiens GN=SETD3 PE=4 SV=1	SETD3		0	126.788	51	27	101	109.8	125	104.6	87.1	89.8	83.8	70.1	86.8	82.5	101	102.7	98.7	108.2	101.6	105.9	89.6	80.7	92.7	105.8	123.8	92.2	96.3	110.4	144.7	131.6	117.6	124.3
1137	A0A024R7M7	Tyrosine-protein kinase OS=Homo sapiens GN=JAK3 PE=3 SV=1	JAK3		0	126.735	30	29	97	72.7	77.5	72.6	103.7	79.7	86.3	101	109.5	117.7	112.9	110.4	113.9	100.4	104.5	114.4	91.4	125.2	102.8	66.3	68.2	58.4	108	118.7	125.2	102.6	117.6	95.9
1138	Q15648	Mediator of RNA polymerase II transcription subunit 1 OS=Homo sapiens GN=MED1 PE=1 SV=4	MED1	Phospho [S1155(92.3)]	0	126.693	25	28	76	86.9	87.1	95.3	82.7	97.1	77.3	87.2	83.9	95.5	91.8	89.1	89.6	88.6	86.4	91.7	97.7	77.5	87	138.9	119.1	146.4	151.9	172.6	144.6	131.6	168.8	129.9
1139	Q06203	Amidophosphoribosyltransferase OS=Homo sapiens GN=PPAT PE=1 SV=1	PPAT		0	126.612	55	24	144	97.7	95.1	98.9	103.2	83.8	80.4	87.2	96.5	100.1	108.5	102.8	104.4	104.8	119.8	104.1	105.8	102.5	106.3	77.4	73.9	81.1	73.5	85.9	72.1	74.8	83.8	82.8
1140	Q99615	DnaJ homolog subfamily C member 7 OS=Homo sapiens GN=DNAJC7 PE=1 SV=2	DNAJC7		0	126.586	53	29	104	98.3	110	108.2	112.5	100.9	94.9	102.4	106.9	106.9	97.3	98.2	93	116.5	104.3	91.4	107.6	120.8	103.5	97.2	124.4	105.9	86.9	80.4	68.6	79.2	64.3	64.1
1142	P17174	Aspartate aminotransferase, cytoplasmic OS=Homo sapiens GN=GOT1 PE=1 SV=3	GOT1		0	126.535	58	20	162	101.6	82.1	94.2	102.1	83	88.5	73.9	86	85.5	118.1	114.9	117.7	116.4	121.1	116.7	99.1	100.5	102.2	72.8	78.9	61	82	88.7	80.6	89.3	86.6	88.8
1143	P49916	DNA ligase 3 OS=Homo sapiens GN=LIG3 PE=1 SV=2	LIG3		0	126.445	36	31	111	94	97.7	102.6	86.2	78.8	78.1	99	109.2	105.5	94.4	100.7	93.2	92.5	103.1	103	107.1	83.8	104	141.3	127.7	155	168.7	137.2	101.2	146.9	123.9	165.1
1144	V9HWE9	Epididymis secretory protein Li 22 OS=Homo sapiens GN=HEL-S-22 PE=2 SV=1	HEL-S-22		0	126.289	68	11	294	113.9	132.7	118.5	117.5	100.3	101.8	105.7	134.2	139.8	100.2	95.1	104.1	85.2	99.1	79.1	74	81	83.4	106.1	88.9	99.5	88.5	92	86.3	91.3	84.8	100.4
1146	O76021	Ribosomal L1 domain-containing protein 1 OS=Homo sapiens GN=RSL1D1 PE=1 SV=3	RSL1D1	Phospho [S361(99.5)]; Acetyl [N-Term]	0	126.232	45	21	192	110.7	114.8	104.9	110.5	110.4	105.5	109	99.9	88.8	83.9	92.5	95.7	88.4	92.1	87.2	86.9	91.3	95.8	149.6	129.5	163.8	118.5	109.7	103.9	111.1	131.6	116
1148	Q59ED7	Putative uncharacterized protein (Fragment) OS=Homo sapiens PE=2 SV=1	2 SV		0	126.135	44	27	112	67.8	59.8	69.1	86.9	70.9	79.3	137.9	156.6	149.5	70	66.5	65.4	113.4	103.7	106.2	136.8	143.4	174.5	54	64.2	55.8	79.9	77.3	96.5	89.7	78.4	87.5
1149	Q14137	Ribosome biogenesis protein BOP1 OS=Homo sapiens GN=BOP1 PE=1 SV=2	BOP1	Phospho [S126(100); S127(100)]	0	126.098	52	28	131	115	109.5	110.7	92.3	99.8	99.6	106.8	103.9	85.2	103.4	102.6	108.3	80.8	92.6	91.3	107.9	101.9	91.4	173	181.7	170.6	134.8	123.3	138.9	162	173	151
1150	A0A0S2Z404	Regulator of chromosome condensation 1 isoform 2 (Fragment) OS=Homo sapiens GN=RCC1 PE=2 SV=1	RCC1		0	126.076	48	14	111	93.2	123.1	106.8	111.8	102.4	96.7	90.8	94.2	98.5	102	87.5	101	99.2	99.5	92.6	118.6	107	100.5	145.2	146.9	166.2	142.2	118.7	107.3	119.1	132.3	116.7
1151	O95453	Poly(A)-specific ribonuclease PARN OS=Homo sapiens GN=PARN PE=1 SV=1	PARN	Phospho [S619(100); T631(94.4)]	0	125.983	39	25	126	104.7	109.7	104.8	109.9	94.1	88.7	97.8	102.2	108	108.9	105.6	98.9	105.4	112.1	112.2	101.5	94.9	100.5	112.9	108.1	113.9	119.1	120.7	109.9	113.2	134.4	124.2
1152	A0A024R1K7	Tyrosine 3-monooxygenase/tryptophan 5-monooxygenase activation protein, eta polypeptide, isoform CRA_b OS=Homo sapiens GN=YWHAH PE=3 SV=1	YWHAH		0	125.92	67	16	259	138.5	99.3	106.5	84.3	119.7	96.9	115.6	96.5	68.3	103.6	116.8	121.9	96.2	100.2	92.8	88.6	82.4	88	79.8	90.3	83.3	98.7	101.8	110.4	111.9	92	93.1
1153	P04899	Guanine nucleotide-binding protein G(i) subunit alpha-2 OS=Homo sapiens GN=GNAI2 PE=1 SV=3	GNAI2		0	125.916	64	18	150	115.9	93.5	100.6	93.9	118.8	114.9	82	87.5	81.2	104	110.6	107	118.5	104.1	110.6	106.6	82.6	104	94.8	102.2	112	106.3	104.5	102.5	114.7	108.9	106.5
1154	Q99623	Prohibitin-2 OS=Homo sapiens GN=PHB2 PE=1 SV=2	PHB2		0	125.879	71	20	215	100.5	105.9	103	81.6	108.4	103.4	93.1	91.7	89.1	88	97.1	94.5	104.8	113.5	103.4	97.7	97.6	105.5	116.3	113	121.2	129.2	121.8	137.7	118.3	122.3	123.7
1155	Q9Y6G9	Cytoplasmic dynein 1 light intermediate chain 1 OS=Homo sapiens GN=DYNC1LI1 PE=1 SV=3	DYNC1LI1	Phospho [S516(98.4)]	0	125.865	53	22	105	107.7	91.6	99.3	109.1	103.4	101	118	109.7	109.8	83.5	78.3	85.3	85.8	101.3	95.4	118.6	98	99.7	89.9	82.1	95.1	53.5	53	50.7	44.4	46.7	53.3
1156	Q99986	Serine/threonine-protein kinase VRK1 OS=Homo sapiens GN=VRK1 PE=1 SV=1	VRK1		0	125.856	65	21	120	99.8	105.2	116.2	99.9	88.9	90.3	106.7	104.7	100.8	93.2	97	92.6	111.8	114.5	111.3	94.1	118.2	107	123.7	126.4	149.9	139.2	121.8	118.6	123.8	135.3	120.6
1157	B7SBB1	Aryl hydrocarbon receptor interacting protein OS=Homo sapiens GN=AIP PE=4 SV=1	AIP		0	125.828	62	19	154	121	114.3	115	114.7	108.3	103.4	97.1	103.8	111.1	97.8	91.9	100.5	79.6	85.9	91.4	85.6	82.8	86.9	110.4	112.2	98	81	88.8	76.1	82	81.1	86.4
1158	Q15397	Pumilio homolog 3 OS=Homo sapiens GN=PUM3 PE=1 SV=3	PUM3		0	125.633	44	25	95	95.5	97	98.2	106.1	88.5	93.5	95.5	96.9	98.9	100.7	95	102.2	99.4	85.3	92.7	98.5	101.6	101.5	134.8	115.5	139.4	117.4	114.6	101.2	110.1	118.9	109.7
1159	Q5T3I0	G patch domain-containing protein 4 OS=Homo sapiens GN=GPATCH4 PE=1 SV=2	GPATCH4		0	125.408	51	26	99	108.7	120.2	118.2	91.7	113	94.8	128.1	103.9	75.5	73.9	79.8	86.5	90.1	88.4	85.6	111.3	93.7	94.4	164.5	163.1	182.8	126.6	112.1	110.5	110.8	133.8	113.7
1160	J3KNN5	Probable ATP-dependent RNA helicase DDX41 (Fragment) OS=Homo sapiens GN=DDX41 PE=1 SV=1	DDX41	Phospho [S39(100); S41(100)]	0	125.401	43	27	76	75.9	88.2	88.7	95.7	82.4	86.4	82.6	80.5	81.9	95.7	108.7	97.8	93.6	98.6	98.7	84.6	87.4	90.5	106.7	93.1	100.1	116.7	109.9	136.3	122.9	108.8	102.2
1161	Q9H6R4	Nucleolar protein 6 OS=Homo sapiens GN=NOL6 PE=1 SV=2	NOL6		0	125.352	27	24	130	89.8	89.5	93	101	91.4	87.9	100.3	100.4	95.1	90.3	95.2	90.1	91.6	88.3	104.4	109.4	104.2	100.4	161.2	150.2	179.6	146.2	125.4	116.9	125.4	154.7	144.4
1162	A0A024R7I5	TRM1 tRNA methyltransferase 1 homolog (S. cerevisiae), isoform CRA_c OS=Homo sapiens GN=TRMT1 PE=4 SV=1	TRMT1		0	125.306	53	28	99	99.1	120.2	124.1	98.5	91.4	100.6	102.9	107.2	102.5	92.2	91.1	86	94.8	99.2	101.8	108.1	114.4	98.9	99.2	121.9	104.3	101.4	92.3	106.2	98.9	105.6	86.3
1163	Q13573	SNW domain-containing protein 1 OS=Homo sapiens GN=SNW1 PE=1 SV=1	SNW1		0	125.294	46	23	119	101.9	100	92.6	95.9	103.2	101.1	94.6	100.1	94.6	108.3	101.9	101.2	92.2	107.5	96.4	98.1	84	96.3	135.4	128.9	153.7	134.2	121.6	95.9	117.5	130.7	118.5
1164	Q9Y6Y8	SEC23-interacting protein OS=Homo sapiens GN=SEC23IP PE=1 SV=1	SEC23IP		0	125.269	29	28	115	108.6	116.7	111.2	100.5	101.5	100.7	110.1	105.8	101.8	93.5	89.1	87.3	105.9	97.3	96.6	99.1	89	105.2	89.3	88.8	105.3	81.7	95.8	79.5	77	97	88.8
1165	Q8NDX1	PH and SEC7 domain-containing protein 4 OS=Homo sapiens GN=PSD4 PE=1 SV=2	PSD4	Phospho [S143(100)]	0	125.214	29	23	102	92.5	110.2	89.4	86.4	85	94.6	99.7	92.9	87.1	123.3	104.3	110.7	107	105.2	96.3	93.8	87.4	92.8	86.2	89.9	81.9	96.8	105.5	106.7	100.7	91.2	100.7
1167	Q15027	Arf-GAP with coiled-coil, ANK repeat and PH domain-containing protein 1 OS=Homo sapiens GN=ACAP1 PE=1 SV=1	ACAP1		0	125.118	47	25	77	104.5	102.5	90.1	99.7	102.2	73.3	87.1	94.3	97	117	107.7	111.2	100.5	126.6	117.7	112.6	103.2	123.4	106.9	102.9	79.1	102.2	96.5	91.2	93.6	84.8	95.3
1168	Q9H4L5	Oxysterol-binding protein-related protein 3 OS=Homo sapiens GN=OSBPL3 PE=1 SV=1	OSBPL3		0	125.076	37	25	77	83	82.5	73.4	120.4	119.6	120.4	107.1	119.9	105	107.4	104.1	99.3	82.5	92.3	102.4	92.3	106.1	92.7	66.7	78.1	70.2	97.1	105.3	86.6	78.9	75.5	77.9
1169	O95373	Importin-7 OS=Homo sapiens GN=IPO7 PE=1 SV=1	IPO7		0	125.063	31	24	96	115.2	117.2	122.7	146.9	142.1	158.8	116.6	117.7	125.1	132.6	119.1	110.7	98.3	87.7	93	94.5	93.2	86	118.3	130.5	125	89.6	116.1	72.8	67.6	105.6	83.9
1170	Q53H29	Nucleoporin 54kDa variant (Fragment) OS=Homo sapiens PE=2 SV=1	2 SV		0	125.053	54	23	100	97.3	101.8	105.2	115.3	99.8	104.7	100.5	108.5	104.6	78.5	90.1	78.6	98	98.4	121.6	106.1	113.5	106.4	121.7	127.4	138.3	124.1	103.1	131.6	129	128.1	123.5
1172	A0A087WT44	Heme oxygenase 2 OS=Homo sapiens GN=HMOX2 PE=1 SV=1	HMOX2		0	124.9	62	16	108	93.5	100.2	102	85.7	76.6	86.2	84.1	81.9	90.4	113.8	108.3	107.4	104.4	97.7	96.1	92.4	84.4	95.4	91.9	101.6	100.8	125	120.2	113.6	100.6	105.3	107.5
1173	Q9Y295	Developmentally-regulated GTP-binding protein 1 OS=Homo sapiens GN=DRG1 PE=1 SV=1	DRG1		0	124.889	59	19	136	96.8	102	100.9	104	92.9	104	109.8	110.3	113.8	111.7	107.8	103	102.8	98.1	96.5	100.8	113.3	106.4	81.7	84.6	81.9	71.5	89.5	70.7	74.6	77.8	70.9
1174	Q14573	Inositol 1,4,5-trisphosphate receptor type 3 OS=Homo sapiens GN=ITPR3 PE=1 SV=2	ITPR3		0	124.772	18	39	58	90.2	76.7	79.7	106.8	90.4	107	122.8	133.8	115.7	94.5	94.4	101.6	76.8	90.3	108.9	66.7	82.4	89.1	NaN	NaN	NaN	NaN	NaN	NaN	NaN	NaN	NaN
1175	Q13011	Delta(3,5)-Delta(2,4)-dienoyl-CoA isomerase, mitochondrial OS=Homo sapiens GN=ECH1 PE=1 SV=2	ECH1		0	124.708	73	17	140	129.8	116.7	119.3	66.7	99.7	99.1	80.6	74.7	98.2	112	114.9	107.5	106.8	128	106.8	88.8	94.5	111.3	102.5	98.7	111	115.9	109.7	114.4	145.9	122.1	136.5
1176	Q9Y5J1	U3 small nucleolar RNA-associated protein 18 homolog OS=Homo sapiens GN=UTP18 PE=1 SV=3	UTP18	Phospho [S121(100); S206(85.7); S210(100)]	0	124.703	53	20	107	90.7	114.4	108.5	82.5	84.1	82.8	97.9	113.4	99.2	102.3	89.6	93.5	98.2	87.4	95.2	105.7	115.6	113.4	125.9	128.2	135.3	104.8	102.3	92.1	107.6	117.7	105.1
1177	Q9UBF2	Coatomer subunit gamma-2 OS=Homo sapiens GN=COPG2 PE=1 SV=1	COPG2		0	124.614	30	24	114	99	81.7	73.6	107	101.4	85.3	102.3	113.9	108.5	123.3	123	121.5	114.2	120.9	119.6	119.1	97.5	122.2	52	47.8	48	83.6	100.3	75.4	69.1	82.2	80.4
1178	A0A024R7B7	CDC37 cell division cycle 37 homolog (S. cerevisiae), isoform CRA_a OS=Homo sapiens GN=CDC37 PE=4 SV=1	CDC37		0	124.611	39	16	153	88.4	91.2	89.6	89.6	92.8	94.1	82	93.3	85	112.6	117.2	120	105.9	107.4	98.7	90.2	90.3	95.1	82	84.7	79.1	85.6	96.5	91.7	85.7	80.2	85.3
1179	Q8N8A2	Serine/threonine-protein phosphatase 6 regulatory ankyrin repeat subunit B OS=Homo sapiens GN=ANKRD44 PE=1 SV=3	ANKRD44		0	124.553	29	23	83	120.2	115.4	136.4	114.2	97.7	108.2	130.6	130.9	139	69.8	73.8	67.6	78.1	72.2	78.8	98.1	113.5	90.2	80	79.3	72.7	50.6	69.4	70.9	57.3	52.1	57.8
1180	B4E2Q0	Calcium-transporting ATPase OS=Homo sapiens GN=ATP2C1 PE=1 SV=1	ATP2C1		0	124.504	33	23	77	NaN	NaN	NaN	NaN	NaN	NaN	NaN	NaN	NaN	90.9	81.1	103.1	96.5	85.5	107.8	111.9	102.6	79.4	81.3	83.6	93.5	99.2	122	108.2	124.5	116.1	97.8
1181	A0A0A0MSZ4	NADPH:adrenodoxin oxidoreductase, mitochondrial OS=Homo sapiens GN=FDXR PE=1 SV=1	FDXR		0	124.493	61	25	132	101	90.4	58.8	57.4	115.3	105.7	84.5	69.3	98.1	161.8	139.7	113.4	145.2	148.5	162.7	138.3	308.2	172.5	NaN	NaN	NaN	NaN	NaN	NaN	NaN	NaN	NaN
1182	Q16630	Cleavage and polyadenylation specificity factor subunit 6 OS=Homo sapiens GN=CPSF6 PE=1 SV=2	CPSF6	Phospho [T407(99.6)]	0	124.493	37	18	158	94.2	94.1	91.7	96.8	98.3	106.4	116.4	112.9	97.7	88.5	93.5	89.2	98.4	118.4	113.5	104.7	102.9	98.7	122.8	121	103.5	126	114.8	120.4	136.1	123.7	125.7
1183	B4DHW9	cDNA FLJ56439, highly similar to Pantothenate kinase 4 (EC 2.7.1.33) OS=Homo sapiens PE=2 SV=1	2 SV		0	124.453	46	28	94	98.3	84.4	82.1	102.7	86	93.4	86.3	102	88.6	117.4	120.5	114.7	127.4	124.3	120.6	78.6	68	81.8	76.7	74.3	61	90.9	100.9	95.8	90.4	101.6	101.9
1184	Q9P265	Disco-interacting protein 2 homolog B OS=Homo sapiens GN=DIP2B PE=1 SV=3	DIP2B		0	124.337	25	30	76	104.9	93	104	169.8	141.2	150.4	130	144	176	99.8	97	79.6	80.8	84.9	102.8	96.6	125.5	105.6	NaN	NaN	NaN	NaN	NaN	NaN	NaN	NaN	NaN
1185	Q92541	RNA polymerase-associated protein RTF1 homolog OS=Homo sapiens GN=RTF1 PE=1 SV=4	RTF1		0	124.211	36	28	95	107	111.9	104.9	102	83.1	92	99.5	92.2	92.2	95.3	101.1	96.3	93.9	101.5	102	98.3	86.1	87.4	105.6	83.3	86.6	95.9	88.3	86.4	78.7	93.1	94.6
1186	B3KY42	cDNA FLJ46788 fis, clone TRACH3028855, highly similar to Pseudouridylate synthase 7 homolog (EC 5.4.99.-) OS=Homo sapiens PE=2 SV=1	2 SV		0	124.186	50	28	74	114.5	132.5	126.2	121.6	106.8	105.6	119.8	115.2	111.6	90.8	93.4	85	96.2	85	88	96.9	79.4	80.4	NaN	NaN	NaN	NaN	NaN	NaN	NaN	NaN	NaN
1187	B3KNU0	cDNA FLJ30470 fis, clone BRAWH1000040, highly similar to Rap1 GTPase-GDP dissociation stimulator 1 OS=Homo sapiens PE=2 SV=1	2 SV		0	124.169	37	18	115	100.3	93.5	116.4	94.9	91.4	98.1	83.4	77.1	75.4	101.2	102.6	104.2	108.4	102.5	107	91.1	94.1	83.6	81.7	90.4	92.1	70.3	86	62.6	72.3	70.7	76.1
1188	Q96RG2	PAS domain-containing serine/threonine-protein kinase OS=Homo sapiens GN=PASK PE=1 SV=3	PASK		0	124.166	36	30	67	107.4	102.3	101	91.6	91.5	89.8	95.7	101.9	90.3	86.2	88.3	76.3	80.4	92	90	96.9	90.3	95.1	137.5	147.1	106.8	96.4	90.7	159.7	156.7	117.9	143.3
1189	A0A0S2Z457	Neutrophil cytosolic factor 2 isoform 1 (Fragment) OS=Homo sapiens GN=NCF2 PE=2 SV=1	NCF2	Phospho [T233(100)]	0	124.126	60	28	108	84.2	74.1	73.7	83	87.4	71	57.8	56.8	70.1	108.9	102.7	117.6	115.4	98.2	108.9	96	92.3	100.5	NaN	NaN	NaN	NaN	NaN	NaN	NaN	NaN	NaN
1190	Q9NYB0	Telomeric repeat-binding factor 2-interacting protein 1 OS=Homo sapiens GN=TERF2IP PE=1 SV=1	TERF2IP		0	124.119	65	23	95	102.9	111.2	102.2	104.3	84.9	86.1	112.6	110.6	120.1	106.1	102.7	106.4	101.2	105.1	117.3	120.3	96.3	107.8	106.6	104.8	106.1	113.3	118.5	113.8	126.1	133	108.5
1191	B7Z4C7	cDNA FLJ57321, moderately similar to Moesin OS=Homo sapiens PE=2 SV=1	2 SV		0	124.078	59	13	190	NaN	NaN	NaN	NaN	NaN	NaN	NaN	NaN	NaN	43	57.9	39.2	72.1	57.4	97.6	125	122.2	119.6	NaN	NaN	NaN	NaN	NaN	NaN	NaN	NaN	NaN
1192	Q9NXV6	CDKN2A-interacting protein OS=Homo sapiens GN=CDKN2AIP PE=1 SV=3	CDKN2AIP		0	124.073	54	24	96	126.5	101.5	101.7	96.2	111.9	107.5	113.5	98.6	89.5	85	92.9	87.8	97.4	93	98.2	105.3	99	91.1	114	98.9	126.4	96.4	99.2	132.5	120.3	123.5	137.6
1193	Q6IAX6	3'-phosphoadenosine 5'-phosphosulfate synthase 1 OS=Homo sapiens GN=PAPSS1 PE=2 SV=1	PAPSS1		0	124.027	42	23	112	87.3	80.1	76.9	87.5	76.3	87.5	91.3	101.8	95.2	128.1	134	122.1	97.9	98.4	126.8	99.1	91.4	93.4	70.1	78.2	73.4	123.9	108.9	100	92.9	94.1	97.4
1194	A0A140VKG4	Testis tissue sperm-binding protein Li 81P OS=Homo sapiens PE=2 SV=1	2 SV		0	123.727	53	23	96	107.1	98.5	107.5	105.9	97.3	102.1	107.1	109.9	103.5	102.9	97.3	99.4	80.9	84.4	93.6	93.9	96.9	89.1	86.5	96.7	77.3	92	94.5	92.7	84.5	78.5	87.8
1195	O00299	Chloride intracellular channel protein 1 OS=Homo sapiens GN=CLIC1 PE=1 SV=4	CLIC1		0	123.673	76	15	199	120.8	113.1	122.1	131.5	137.6	130.8	120.6	116.2	124.6	102.3	96.5	97.4	80.4	86.3	79.9	77	83	74.1	96.2	93.5	91.1	64.8	67	56.6	62	68.4	65.1
1196	Q5H9N4	Putative uncharacterized protein DKFZp686L20222 OS=Homo sapiens GN=DKFZp686L20222 PE=3 SV=1	DKFZp686L20222	Phospho [Y15(93)]	0	123.652	70	17	141	88.4	116.9	87.5	114.4	86.5	87.1	104	84.3	85.1	97.5	100.9	110.6	139.2	105.9	100.7	128.6	140	99.9	84.4	90.3	83.1	91	102	79.4	76.7	100.4	87.9
1197	P67775	Serine/threonine-protein phosphatase 2A catalytic subunit alpha isoform OS=Homo sapiens GN=PPP2CA PE=1 SV=1	PPP2CA		0	123.588	61	14	148	NaN	NaN	NaN	NaN	NaN	NaN	NaN	NaN	NaN	95.5	107.9	94.9	90.2	94.1	96	92.1	91.6	79.1	101.6	104.1	127.8	89.7	83.8	54.2	84.5	115.6	125
1198	Q9BZH6	WD repeat-containing protein 11 OS=Homo sapiens GN=WDR11 PE=1 SV=1	WDR11		0	123.503	29	29	73	89	81.4	82.1	112.1	90	97.4	91.6	112.1	97.4	97.3	109.8	98.4	94	98.6	110	93.6	102.2	97.4	NaN	NaN	NaN	NaN	NaN	NaN	NaN	NaN	NaN
1199	O75821	Eukaryotic translation initiation factor 3 subunit G OS=Homo sapiens GN=EIF3G PE=1 SV=2	EIF3G		0	123.278	54	20	155	108.7	115.6	103.7	98	95.2	98.4	97.2	106.6	97.8	91.6	95.8	96.6	97.4	95.8	95.2	104.3	112.7	97.8	87.3	94.4	74.1	78.4	86.3	97.2	81.6	85.5	84.9
1200	A0A024R3W7	Eukaryotic translation elongation factor 1 beta 2, isoform CRA_a OS=Homo sapiens GN=EEF1B2 PE=3 SV=1	EEF1B2	Phospho [S106(100)]	0	123.261	83	16	181	125.3	120	131.9	131.5	120.8	113.2	113.7	112.2	110.1	99.8	96.2	103.6	96.9	85.7	87.4	99.4	104.3	92.1	106.7	111.1	117.6	73.2	80.2	85	69.9	76.3	74.2
1201	A0A024R6M3	Poly(A) polymerase alpha, isoform CRA_a OS=Homo sapiens GN=PAPOLA PE=4 SV=1	PAPOLA	Phospho [S545(98.9)]	0	123.153	41	24	103	118.6	102.5	105.6	113.7	106.1	95.2	125.6	128.9	124.9	84.9	84.5	80	94.5	92.3	87.9	113.1	111	111	124.4	139.8	101.2	91.5	103.8	135.3	143.5	115.1	119.6
1202	Q96SB4	SRSF protein kinase 1 OS=Homo sapiens GN=SRPK1 PE=1 SV=2	SRPK1	Phospho [S51(100); S311(99.7)]	0	123.075	40	21	98	143.2	116.7	120.7	110.2	117.3	116.3	147.1	124.5	102.6	52.8	69.3	81.3	70.9	78.1	72.3	92.6	69.7	79.7	68.1	88	72	73.8	68.2	72.2	61.2	69.6	64.2
1203	Q27J81	Inverted formin-2 OS=Homo sapiens GN=INF2 PE=1 SV=2	INF2		0	123.042	33	27	72	139.7	123.3	113.9	89.1	104.4	97.7	82.3	75.7	102	135.6	133.5	149.6	105.6	108.7	108.4	85.2	138.7	103.2	128.5	147.9	124.5	121	186.2	208.6	167	129.3	151
1204	Q96RQ3	Methylcrotonoyl-CoA carboxylase subunit alpha, mitochondrial OS=Homo sapiens GN=MCCC1 PE=1 SV=3	MCCC1		0	123.025	39	20	94	75.6	88.8	59.9	70.2	110.4	114.9	81	76.9	126.4	104.4	110	112.5	94	105.3	118.4	84.3	117.3	108.9	81.7	73.4	68.5	90	100.3	98.8	121.4	93.8	116.8
1205	Q9UKM9	RNA-binding protein Raly OS=Homo sapiens GN=RALY PE=1 SV=1	RALY	Phospho [S288(99.2)]	0	122.891	77	18	148	86.6	87.6	82.9	107.7	109.2	103.2	101.4	97.5	98.2	100.3	99.2	96.6	100	98.6	98.3	94.1	94.5	100	132.8	123.1	138.8	155.4	133.4	138.9	161.6	183.6	165.2
1206	O60701	UDP-glucose 6-dehydrogenase OS=Homo sapiens GN=UGDH PE=1 SV=1	UGDH		0	122.763	58	23	90	104.4	89.8	85	116.6	102.7	98.4	133.4	124.3	135.6	103.7	107.2	102.5	124.5	101.8	112.6	84.4	114.2	105.2	71.1	57	70.9	77.6	72.4	93.3	59.1	48.1	64.1
1207	A0A0A0MQU4	Selenocysteine lyase OS=Homo sapiens GN=SCLY PE=1 SV=1	SCLY		0	122.747	60	20	92	79.4	92.5	84.8	74.4	71.3	80	79.9	95	98.2	105.8	98.4	107.5	108.9	106.3	109.2	104.8	102.4	107.6	83.2	97.3	76.6	125.1	119.2	133.2	136.2	127.4	111.5
1208	Q08257	Quinone oxidoreductase OS=Homo sapiens GN=CRYZ PE=1 SV=1	CRYZ		0	122.638	71	19	137	72.7	70.5	67.9	102.9	111.9	108.2	74.5	88.8	114	106.2	106.8	106.5	106.4	107	120.2	86	89.4	108.7	62.3	59.2	55.6	76	85.1	84.2	100.9	68.1	95.7
1209	O14647	Chromodomain-helicase-DNA-binding protein 2 OS=Homo sapiens GN=CHD2 PE=1 SV=2	CHD2	Phospho [S207(100); S208(100)]	0	122.556	21	33	97	85.2	91.5	103.1	105.7	100.5	100.3	95.4	102.7	99.4	91.1	94.4	86.5	91.2	94.9	93.3	96.3	75.3	111.9	105.5	100.2	116.3	114.7	100.2	123.1	103.9	114.4	102.1
1211	Q8IY18	Structural maintenance of chromosomes protein 5 OS=Homo sapiens GN=SMC5 PE=1 SV=2	SMC5		0	122.535	29	32	80	106	87.9	99.6	97.9	90.2	93.8	107	101.9	107.4	72.9	76.1	81.8	85.5	90.2	97.5	113	129.5	97	133.2	160.9	117.8	82.3	81	77.9	84.5	128.2	70.4
1212	B4E0Y9	Serine/threonine-protein kinase 26 OS=Homo sapiens GN=STK26 PE=1 SV=1	STK26	Phospho [S322(100)]	0	122.493	53	19	126	97.8	102.5	116.1	96.7	111.8	89	100	94.7	115.7	110.6	98.4	119.3	91.8	79.7	93.1	90.1	87	98	95.5	93.9	93.7	99.4	100.4	86.4	87.7	95.2	90.8
1214	Q5T200	Zinc finger CCCH domain-containing protein 13 OS=Homo sapiens GN=ZC3H13 PE=1 SV=1	ZC3H13	Phospho [S242(94.6); T317(89.5); S318(89.5); S325(96.1); S845(99.9); S848(100); S853(99.6); S993(100); S1208(98.9)]	0	122.445	21	35	94	108.8	109.4	97.1	94.4	103.9	105.7	108.7	117.2	105.2	92.7	98.4	97.7	98.7	100.6	102.2	107.4	101.6	99.6	124.7	112.5	103	132.7	113.3	133.2	146.8	147.4	117.1
1215	A0A0C4DGB5	Calpastatin OS=Homo sapiens GN=CAST PE=1 SV=1	CAST		0	122.438	47	24	110	153.2	112.1	132.2	80.1	70.3	80.7	121.3	119.8	105.2	89.9	105.9	106.1	76.2	91.6	97.1	114.1	73.8	120.8	104.7	114.3	85.9	94	93	126.5	121.1	84.1	113.7
1216	P78406	mRNA export factor OS=Homo sapiens GN=RAE1 PE=1 SV=1	RAE1		0	122.411	65	16	119	93.9	91.8	90.8	97.6	93.4	95.9	87.5	90.8	91.9	101.9	93.6	98.6	89.2	98.2	97.5	93.6	98.3	86.9	106.7	94	99.7	96.6	95	93.3	91.4	106.6	96.8
1217	A0A024R9L1	Aquarius homolog (Mouse), isoform CRA_b OS=Homo sapiens GN=AQR PE=4 SV=1	AQR		0	122.395	24	33	90	98.5	118.9	105.5	110.8	117.6	112.7	89.9	87.9	98.5	118.1	112.5	116.5	81.5	91.6	75.6	84.4	84.3	77.9	106.7	102.9	109.6	107.5	97.6	109	101.5	104.8	102.3
1218	P51784	Ubiquitin carboxyl-terminal hydrolase 11 OS=Homo sapiens GN=USP11 PE=1 SV=3	USP11		0	122.372	34	28	96	60.6	63.1	62.1	78.1	70.9	73.4	69.2	89.9	85.4	134.7	123.5	134.3	105.6	123.3	132.3	95.5	99	100.1	67.8	68.6	59.7	93.1	113.6	94.3	96.1	93.6	101
1219	A0A024RBS2	60S acidic ribosomal protein P0 OS=Homo sapiens GN=RPLP0 PE=3 SV=1	RPLP0	Phospho [S304(100); S307(100)]	0	122.262	66	17	206	112	109.4	108.9	119.3	113.7	108.9	115.3	113.2	114.8	100.1	95.7	99.8	99.3	95.1	91.8	98.1	98.4	93.7	104.1	103	106.5	73	88	76.7	73.9	83.6	90.6
1220	P08621	U1 small nuclear ribonucleoprotein 70 kDa OS=Homo sapiens GN=SNRNP70 PE=1 SV=2	SNRNP70	Phospho [S410(100)]	0	122.24	51	21	159	105.9	98	99.7	97.7	93.4	90.5	105	113.4	91.3	95.8	95.5	100.6	104.3	111.7	112.9	118.6	108.1	105.5	88.4	89.8	96.3	114.9	104.1	109.8	110.1	103.8	107.7
1221	Q8NEB9	Phosphatidylinositol 3-kinase catalytic subunit type 3 OS=Homo sapiens GN=PIK3C3 PE=1 SV=1	PIK3C3		0	122.151	36	27	80	112	97.3	94	101.8	116.7	119.2	82.5	73.3	81.7	102	102	104	102.2	95.9	112.9	98.4	100.2	84.9	89.9	89.5	90.9	68	71.2	59.1	78.5	80.1	83.8
1222	A0A024RAC0	Leucine zipper protein 1, isoform CRA_a OS=Homo sapiens GN=LUZP1 PE=4 SV=1	LUZP1	Phospho [S659(100)]	0	121.894	32	28	61	105	96.3	79.7	85.3	131.7	105.1	154.5	162.1	116.7	109.3	95.7	102.8	88.6	86.5	70.1	107.8	87.2	91.2	NaN	NaN	NaN	NaN	NaN	NaN	NaN	NaN	NaN
1223	Q5JTV8	Torsin-1A-interacting protein 1 OS=Homo sapiens GN=TOR1AIP1 PE=1 SV=2	TOR1AIP1	Phospho [S143(100); S156(93.7); S157(93.7)]	0	121.806	48	22	121	128.5	101.3	99.9	102.4	136.7	137.8	122.1	101.9	75.1	104.2	95.7	102.9	88.8	81.9	85	88.7	93.7	101.3	147.4	125.3	128.9	125	117.4	169.9	113.6	115.6	129.6
1224	A0A024R588	Splicing factor 1, isoform CRA_d OS=Homo sapiens GN=SF1 PE=4 SV=1	SF1	Phospho [S80(99.9); S82(97.7)]	0	121.788	38	16	139	114.8	130.5	122.2	122.2	116	143.3	121.3	120.9	117.6	86.3	86.3	85.4	86.1	84.1	91.1	95.3	85.1	82.4	107	110.8	108.5	112.5	92.2	110.9	98.3	111.7	91.4
1225	Q9C0J8	pre-mRNA 3' end processing protein WDR33 OS=Homo sapiens GN=WDR33 PE=1 SV=2	WDR33	Phospho [S1210(89.4)]	0	121.733	30	29	95	114.2	125.3	119.6	96.3	103.4	109.7	136.3	117.4	106.4	93.7	97.6	93.2	100.8	89.1	99.1	108.8	94.5	102.4	150.9	149.7	152.4	153.2	145.7	170.6	174.7	148.9	144.6
1226	P49959	Double-strand break repair protein MRE11A OS=Homo sapiens GN=MRE11A PE=1 SV=3	MRE11A	Phospho [S688(100); S689(100)]	0	121.576	42	24	99	109.5	107.1	103.7	121.4	126.8	119.6	119.9	119.3	116.9	108.6	107.6	104.8	88.8	91.7	104.8	83.3	83.1	83.4	91.3	71.5	85.1	84.5	76.1	110.8	103.4	96.4	96.9
1227	P40692	DNA mismatch repair protein Mlh1 OS=Homo sapiens GN=MLH1 PE=1 SV=1	MLH1		0	121.566	45	29	99	119.1	100.5	112.2	85.8	101.1	117.8	115.2	118	80	85.6	102.6	102.4	81.3	105.5	97	101.5	87	77.1	92.3	95.3	85.2	113.9	107.6	106.6	110.8	107	104.3
1228	Q7Z5L9	Interferon regulatory factor 2-binding protein 2 OS=Homo sapiens GN=IRF2BP2 PE=1 SV=2	IRF2BP2	Phospho [S360(100); S460(99.9)]	0	121.559	55	21	102	93.4	127.1	123.1	65	60.5	61.3	125.3	114.9	124.1	59.1	58	70.3	127.8	112.6	117.2	153.6	111.1	133.7	83.4	97.8	77.5	95.1	103.4	106.6	97.1	97.6	80.8
1229	Q5T4U5	Acyl-Coenzyme A dehydrogenase, C-4 to C-12 straight chain, isoform CRA_a OS=Homo sapiens GN=ACADM PE=1 SV=1	ACADM		0	121.504	52	22	118	67.4	82.6	72.3	64.7	92.5	90.9	95.3	73.2	113	75.6	81.8	85.8	118.9	126.8	116.8	118.2	109.7	126.2	57.6	48.5	55.8	73.7	74	80.9	96.4	88.6	92.5
1231	B2RAN0	cDNA, FLJ95010, highly similar to Homo sapiens Bloom syndrome (BLM), mRNA OS=Homo sapiens PE=2 SV=1	2 SV		0	121.486	24	29	66	104.3	146.1	125.4	88.2	74.8	68.8	95	93.9	82.9	NaN	NaN	NaN	NaN	NaN	NaN	NaN	NaN	NaN	234.1	212.2	194.5	127.8	140.6	159.2	141.7	132.7	147.8
1232	A0A087WTW0	E3 ubiquitin-protein ligase UHRF1 OS=Homo sapiens GN=UHRF1 PE=1 SV=1	UHRF1	Phospho [S155(99.9)]	0	121.451	38	26	90	108.7	164.2	113.3	93.4	87.5	116.8	103.6	79.4	97	79.4	78	84.2	105.3	83.8	72	91.1	115.4	82.8	194.7	171.8	220.8	165.7	142.4	135.6	125.1	205.6	149.9
1233	A0A0S2Z4I7	Vasodilator-stimulated phosphoprotein isoform 4 (Fragment) OS=Homo sapiens GN=VASP PE=2 SV=1	VASP		0	121.427	59	18	158	NaN	NaN	NaN	NaN	NaN	NaN	NaN	NaN	NaN	123.1	106.3	114	81.6	65.4	101.4	61.8	60.7	80.3	NaN	NaN	NaN	NaN	NaN	NaN	NaN	NaN	NaN
1234	P21281	V-type proton ATPase subunit B, brain isoform OS=Homo sapiens GN=ATP6V1B2 PE=1 SV=3	ATP6V1B2		0	121.27	52	20	107	97.6	104.6	120.8	104	90.8	100	103.6	101.4	97.1	90.5	94.3	89.7	98.5	98.3	110.2	102.6	78.1	104.4	132.2	108.2	112.7	112.3	116.6	92.8	119.5	115.5	119
1235	Q86XL3	Ankyrin repeat and LEM domain-containing protein 2 OS=Homo sapiens GN=ANKLE2 PE=1 SV=4	ANKLE2		0	121.223	37	31	86	71.7	68.8	71.3	100.4	94.2	100.1	89.1	87.6	105	135.7	140.7	134.2	131.2	104.8	112.6	90.1	109.9	90.3	75.1	65.2	77.7	132.6	151.2	131.1	112.8	113.7	146.3
1236	A0A024QYY3	Phosphoribosyl pyrophosphate synthetase-associated protein 2, isoform CRA_a OS=Homo sapiens GN=PRPSAP2 PE=4 SV=1	PRPSAP2	Phospho [S227(100)]	0	121.191	61	19	107	107.1	79.4	86.4	100.6	132.1	105.1	116	111.4	87.5	82.4	83.1	93.4	96.1	117.8	105.9	99.2	88.5	97.7	79.8	83.1	73.9	71.2	83.7	75.1	79.3	81.6	81.5
1237	P20073	Annexin A7 OS=Homo sapiens GN=ANXA7 PE=1 SV=3	ANXA7		0	121.16	41	20	176	87.6	90.1	116.8	109.8	84.3	95.8	95.3	110.6	120.8	95.4	102.4	101.5	100.5	91.9	119.2	106.2	90.8	99.9	85.9	85.9	84	94.5	104.5	82.7	83.4	75.5	91.8
1238	Q9HBB9	HC56 OS=Homo sapiens PE=4 SV=1	4 SV		0	121.13	29	27	94	94.9	99.5	101.2	102.9	94.3	91.8	110.1	100.6	78.8	102.4	103.9	102.3	100.1	95.7	98.6	110.9	104.4	103.7	91.7	91.9	90.6	86.4	96.3	88.9	73.1	91.1	90.7
1239	B2RBP3	cDNA, FLJ95615, highly similar to Homo sapiens ubiquitin-activating enzyme E1C (UBA3 homolog, yeast)(UBE1C), mRNA OS=Homo sapiens PE=2 SV=1	2 SV		0	121.124	62	23	92	117.5	119.7	111.8	110.2	125.1	114	102.8	103.5	115.5	104.5	109.9	106.5	93.3	110.1	109.1	91.1	88.8	91.3	93.8	86.9	96.9	91.1	103.7	89.9	100.9	104.6	103.3
1240	F1T0L5	ATP-dependent RNA helicase DDX51 OS=Homo sapiens GN=DDX51 PE=2 SV=1	DDX51	Phospho [S83(100); S103(100)]	0	121.109	45	21	90	86	113.5	97.9	88.8	83.3	101	102.9	95.6	90.8	115.3	108.7	113.4	96.6	104.7	106.7	94.1	83.3	74.3	202.1	172.7	185.1	97.7	102	100	110.8	120.9	118.6
1241	A0A024R5P0	p21/Cdc42/Rac1-activated kinase 1 (STE20 homolog, yeast), isoform CRA_a OS=Homo sapiens GN=PAK1 PE=3 SV=1	PAK1	Phospho [S174(88.7); T230(86.8)]	0	121.091	53	21	96	105.2	93.2	97.5	128	121.5	106.9	125.5	126.8	126.2	99.5	95.1	94.1	86.9	92.7	95.1	100.7	97.6	113.3	NaN	NaN	NaN	NaN	NaN	NaN	NaN	NaN	NaN
1242	O75312	Zinc finger protein ZPR1 OS=Homo sapiens GN=ZPR1 PE=1 SV=1	ZPR1		0	121.036	61	21	95	112.8	114.4	115.4	132.1	118.8	122.2	103.5	115.9	124.4	78.1	84.2	76	80.2	75.9	85.7	82	82.8	94.4	114.6	95.4	97.2	84.2	93.6	74.7	90.5	78.1	63.6
1243	Q8IWI9	MAX gene-associated protein OS=Homo sapiens GN=MGA PE=1 SV=3	MGA		0	121.001	15	33	68	85.8	104.4	90.5	89.4	77.6	80	94.7	96	96.2	89.3	101.7	95.7	103.7	98.7	88.4	106.8	99.7	101.1	138.9	101.2	191.1	145.9	101.7	119.9	138.6	144	131.8
1244	P62136	Serine/threonine-protein phosphatase PP1-alpha catalytic subunit OS=Homo sapiens GN=PPP1CA PE=1 SV=1	PPP1CA		0	120.997	72	18	150	92.3	123	111.4	107.6	123.9	113.1	102.6	110.5	106.5	95	96.4	95.4	104.8	97.5	97.9	91.6	105	88	114	116.2	120.2	105.3	103.4	93.6	103.5	115	96.4
1245	A0A024R2M7	Oxidative-stress responsive 1, isoform CRA_a OS=Homo sapiens GN=OXSR1 PE=4 SV=1	OXSR1	Phospho [S339(100)]	0	120.888	45	18	140	99.7	87.7	88.8	102.3	85.9	92.2	85.6	88.7	89.8	126.3	116.9	123.7	119.3	114.2	96.1	101.8	93.7	114.6	89	81.4	86.3	93.7	94	95.3	84.4	91.2	99
1246	Q14527	Helicase-like transcription factor OS=Homo sapiens GN=HLTF PE=1 SV=2	HLTF		0	120.819	34	29	76	97.7	99	100.1	100.4	85	86	65	69.3	64.5	107.1	107.9	102.7	110.4	129.4	115.2	97.6	89.9	86.8	104.5	100.5	96.2	131.5	129.8	101.3	116.2	127.6	124.5
1247	Q9NY27	Serine/threonine-protein phosphatase 4 regulatory subunit 2 OS=Homo sapiens GN=PPP4R2 PE=1 SV=3	PPP4R2		0	120.786	65	20	71	91.5	104.2	101.9	109.6	96	85.1	106.6	115.3	106.9	106.8	115.3	119.7	100.5	106.6	91.4	116.5	86.6	112.3	125.7	90.4	71	107.5	107.1	94.1	127	134.9	59.5
1248	D6W4Z6	HCG23833, isoform CRA_b OS=Homo sapiens GN=hCG_23833 PE=4 SV=1	hCG_23833	Phospho [S80(100)]	0	120.746	48	20	110	145.8	179.5	138	119.5	100.9	100.3	81.2	60.3	59.8	62.1	59.4	60	124.5	67.7	71	108.5	140.6	107.5	123.7	139.1	138.8	66.5	83.8	74.9	64	92.5	67.7
1250	Q8IY37	Probable ATP-dependent RNA helicase DHX37 OS=Homo sapiens GN=DHX37 PE=1 SV=1	DHX37		0	120.72	30	31	105	78	103.6	93.8	100.6	94.8	103	120.5	108.1	98.2	95.7	84.6	96.1	93.4	92.7	91.3	102.5	91.5	108.8	121.4	115.3	115.1	122.4	130.2	143	155.4	140.2	130.6
1251	Q4LE43	Phosphoinositide phospholipase C (Fragment) OS=Homo sapiens GN=PLCG1 variant protein PE=2 SV=1	PLCG1 variant protein		0	120.704	26	28	88	96	106.2	99.9	98.1	82.7	93	86.4	98.3	79.2	83.2	88.8	87.7	113.5	125.8	89.6	106.1	118.5	120.3	88.2	69.1	71.7	63.3	85.3	98.2	73.6	86.2	89.9
1252	Q3KQU3	MAP7 domain-containing protein 1 OS=Homo sapiens GN=MAP7D1 PE=1 SV=1	MAP7D1		0	120.576	28	23	121	100.8	105.3	96.5	108.9	114.9	116.4	105.5	106.3	101.3	106.6	106	108.9	83.4	92.9	98.6	101.1	88.1	97.9	98.7	118.5	85.7	92	104.9	106.9	96.6	91.9	84.9
1253	B2R6H7	cDNA, FLJ92955, highly similar to Homo sapiens transportin-SR (TRN-SR), mRNA OS=Homo sapiens PE=2 SV=1	2 SV		0	120.565	32	22	102	97.8	96	104.1	106.5	110.2	98.8	99.2	104.4	99	97.8	102.4	99.3	87.2	89.9	93.5	93.7	97.7	75.9	111.4	100.1	92.1	109.5	116.5	101.7	113.1	105.2	95.6
1254	A5PL36	USP19 protein (Fragment) OS=Homo sapiens GN=USP19 PE=2 SV=1	USP19		0	120.552	29	27	66	80.4	94.8	106.4	113.8	103.7	104.2	92.6	112.6	97.6	58.3	68.1	91.5	114.8	81.6	72.3	90.4	93.9	76.2	87.9	72.8	81.7	64.3	82.4	85.2	82.3	88.4	83.1
1255	Q5T5C7	Serine--tRNA ligase, cytoplasmic OS=Homo sapiens GN=SARS PE=1 SV=1	SARS		0	120.515	43	23	131	99.7	108.5	147.3	84.2	73.9	78.4	117	118.1	103.7	75	80.1	79.3	95.4	123.6	100.8	87.2	69.8	83.5	91.6	95.6	85.4	92.7	101.9	113.8	107.6	90.8	97.2
1256	O75410	Transforming acidic coiled-coil-containing protein 1 OS=Homo sapiens GN=TACC1 PE=1 SV=2	TACC1		0	120.479	43	25	67	88.3	97.1	102.2	90.9	89.8	106	82.7	68.9	83.5	113.3	115.3	99.3	119.4	89.2	78.7	84.2	85.7	94.4	118	100.3	94.7	106	98.1	112.5	105.3	120	108.3
1257	A0A024R3V8	Translin-associated factor X, isoform CRA_c OS=Homo sapiens GN=TSNAX PE=4 SV=1	TSNAX		0	120.478	67	16	104	103.7	94.1	93.8	102.2	91.6	91.7	115.1	130.7	108.4	99.9	105.9	106.5	91.4	93.9	99.2	92.3	112.6	93.7	81.8	91.7	88.4	105.9	110.6	76.3	92.5	103	105.9
1258	Q5VWN6	Protein FAM208B OS=Homo sapiens GN=FAM208B PE=1 SV=1	FAM208B		0	120.476	18	33	58	NaN	NaN	NaN	NaN	NaN	NaN	NaN	NaN	NaN	96.1	88.3	86.2	99.2	63.4	89.3	80.3	70.9	98.8	180.8	180.1	123.9	164.1	145.4	132.8	155.7	204.3	161.3
1259	P37837	Transaldolase OS=Homo sapiens GN=TALDO1 PE=1 SV=2	TALDO1		0	120.437	47	18	185	127.1	126.1	127.1	124.5	121.9	119.8	119.6	114.4	109.4	80	80.2	79	85.6	87.3	86	90.1	91.3	86.3	106.1	104.7	94.8	71	68.4	67.8	72.2	69.6	70.2
1261	Q2NL82	Pre-rRNA-processing protein TSR1 homolog OS=Homo sapiens GN=TSR1 PE=1 SV=1	TSR1		0	120.315	35	23	103	90.1	94.8	106.5	92.1	83.6	88.7	91.5	91.1	88.9	97.4	100.1	107.4	105.9	105.2	103.1	114	118.1	110.2	110.2	114.5	96.5	94.6	103	107.8	84.5	99.8	92.3
1262	A0A024R6S1	DnaJ (Hsp40) homolog, subfamily A, member 2, isoform CRA_a OS=Homo sapiens GN=DNAJA2 PE=3 SV=1	DNAJA2		0	120.274	45	17	152	99.6	101.3	103.9	96.4	90.2	88	106.5	107.8	109.7	105	105.4	99.2	106.7	96.5	90.6	112.2	103.8	108.6	80.7	82.1	80.4	84.2	86.6	87.9	81	88.5	80.8
1263	A8K905	cDNA FLJ77615, highly similar to Homo sapiens nucleolar complex associated 3 homolog (S. cerevisiae) (NOC3L), mRNA OS=Homo sapiens PE=2 SV=1	2 SV		0	120.252	40	28	98	95.5	91.3	87.9	102.5	94.8	88.5	92.2	102.7	97.6	112.5	107.3	110.2	102.7	111.8	109.9	88.6	95.2	110.9	86	105	104.4	119.5	107.1	99.7	125.7	93.5	124.2
1264	B3KMV8	cDNA FLJ12766 fis, clone NT2RP2001520, highly similar to Calcium-binding mitochondrial carrier protein Aralar1 OS=Homo sapiens PE=2 SV=1	2 SV		0	120.23	41	25	126	117.6	124.3	119.3	73.7	90.4	101.8	73.4	61.6	85.9	109.4	98.7	93.5	130.3	115.9	96.6	94.5	101.8	105.2	97.7	109.2	123.1	81.6	96.4	99.1	107.9	110.6	117.3
1265	P30520	Adenylosuccinate synthetase isozyme 2 OS=Homo sapiens GN=ADSS PE=1 SV=3	ADSS		0	120.204	44	17	155	102.6	102.3	113.4	104.7	77.4	69.5	109.2	113.8	109	94.6	94.1	95.3	98.2	98	101.9	100.2	94.6	92.3	76.3	79.9	78.9	78.8	92.3	73.6	69	71.4	73.3
1266	Q12904	Aminoacyl tRNA synthase complex-interacting multifunctional protein 1 OS=Homo sapiens GN=AIMP1 PE=1 SV=2	AIMP1		0	120.189	79	19	153	98	103.8	105.1	97.9	87.9	96	94	100.4	103.4	103.8	102.1	106.6	99.1	95.6	106.2	108.1	99.1	99.2	104.7	92.2	106.6	91	97.3	101.4	95.1	90.6	101.5
1267	A0A0G2JK23	Large proline-rich protein BAG6 OS=Homo sapiens GN=BAG6 PE=1 SV=1	BAG6	Phospho [S973(85.5)]	0	120.127	23	22	88	104.1	88.5	101.3	115.6	105.7	106.4	105.9	100.8	93.9	96.1	103.3	95.7	106.7	96.9	95.1	91.5	97.2	81.2	NaN	NaN	NaN	NaN	NaN	NaN	NaN	NaN	NaN
1268	B9EK47	HEAT repeat containing 5B OS=Homo sapiens GN=HEATR5B PE=2 SV=1	HEATR5B		0	120.124	19	32	58	82.8	77	83.7	109	87.6	95.5	98	89.4	90.2	124.7	118.3	111.9	119.8	110.5	110	119.6	105.2	120	88.9	105.3	94.1	66.7	65.3	92.3	85	50.6	86.6
1269	Q05639	Elongation factor 1-alpha 2 OS=Homo sapiens GN=EEF1A2 PE=1 SV=1	EEF1A2		0	120.084	47	16	423	NaN	NaN	NaN	NaN	NaN	NaN	NaN	NaN	NaN	NaN	NaN	NaN	NaN	NaN	NaN	NaN	NaN	NaN	65	93	76.1	91	100.4	86.6	63.6	79.1	63.6
1270	A0A024R936	Neutrophil cytosolic factor 2 (65kDa, chronic granulomatous disease, autosomal 2), isoform CRA_a OS=Homo sapiens GN=NCF2 PE=4 SV=1	NCF2	Phospho [T233(100)]	0	119.988	60	28	104	107.4	75.8	80.5	92.6	87.9	95.1	82.4	82.8	98.5	135.9	143.4	135.8	123.2	111.1	122	94.6	86.9	117.2	57.5	54.1	46.4	91.5	80.6	78.3	75.8	63.1	83.8
1271	B2R5R9	cDNA, FLJ92591, highly similar to Homo sapiens regulatory factor X, 5 (influences HLA class IIexpression) (RFX5), mRNA OS=Homo sapiens PE=2 SV=1	2 SV		0	119.905	50	23	79	78.7	80.5	70.8	98	73	84.3	99.3	115.3	115.1	95.2	87.2	100	99.8	120.4	111.7	113.1	111.7	109	100.2	99.5	106	114.4	98.4	98.5	114.5	100.8	108
1272	V9HW90	Epididymis luminal protein 75 OS=Homo sapiens GN=HEL-75 PE=2 SV=1	HEL-75		0	119.883	58	20	92	82.9	79.1	93.8	80.9	80.9	82.6	94.2	88.3	92.3	95.6	100.3	104.3	93.4	106.8	93.5	96.6	90.8	97.9	127.3	95.6	94.3	102.7	119.1	102.7	107.6	150.6	134.7
1273	Q14498	RNA-binding protein 39 OS=Homo sapiens GN=RBM39 PE=1 SV=2	RBM39	Phospho [S136(100)]	0	119.848	45	19	117	98.2	103.3	108.7	99	93.5	97.2	105.4	106.9	97.2	86.6	91.2	83.8	92.5	111.4	99.6	108.6	151	102.5	140.8	141.6	159.8	126.9	118.1	151.4	185.5	140.3	156
1275	A0A024QZ89	Component of oligomeric golgi complex 4, isoform CRA_d OS=Homo sapiens GN=COG4 PE=4 SV=1	COG4		0	119.796	36	25	85	85.6	106.1	85.5	100.4	97.6	105.2	86.3	94.4	96.2	94.7	83.5	71.1	113.1	108.2	92.2	93.6	102.4	104.6	114.1	105.2	111.3	104.6	86.7	91.3	94.1	109.4	92.7
1277	A0A024R3D8	Acetyltransferase component of pyruvate dehydrogenase complex OS=Homo sapiens GN=DLAT PE=3 SV=1	DLAT		0	119.732	38	18	119	102.2	124.2	109.8	85.4	121.7	133.2	94.5	71	121.3	102.7	97.8	96	106.1	105.8	85.8	82.4	104.5	92.4	103.4	94.7	107.4	89.1	92.8	98.2	95.3	100.8	103.5
1278	Q15306	Interferon regulatory factor 4 OS=Homo sapiens GN=IRF4 PE=1 SV=1	IRF4		0	119.637	54	18	128	96.3	98.4	85.5	116.3	109.9	113.1	120.1	120.9	115.5	84.4	78.9	85.4	90.3	86.8	94.2	119.7	102.9	105.7	111.3	118	121	79.6	80.6	79.2	88.4	91.5	79.1
1279	P25786	Proteasome subunit alpha type-1 OS=Homo sapiens GN=PSMA1 PE=1 SV=1	PSMA1		0	119.595	78	20	165	112.7	119.3	115.5	102.7	104.7	104.5	94.5	103.9	97.2	109.3	108.7	113.9	97.7	109.5	104.7	99.7	87.2	87.8	104.9	106.1	93.9	114.8	112.9	112.8	109.8	104.9	107
1280	Q15042	Rab3 GTPase-activating protein catalytic subunit OS=Homo sapiens GN=RAB3GAP1 PE=1 SV=3	RAB3GAP1		0	119.53	35	28	78	67.5	84.9	75.3	96.2	94.6	99.3	95.1	91.6	100	105.4	107	98.1	99.9	102.2	114.5	86.8	90.6	80.6	88.1	90	84.2	95.7	112.2	88	93.3	99.4	99.8
1281	A0A090J7P6	ERCC5-202 protein OS=Homo sapiens GN=ERCC5-202 PE=2 SV=1	ERCC5-202	Phospho [S838(99.7)]	0	119.355	21	25	70	89.1	81.3	79.5	107.8	95.2	108.6	95.1	112.6	92.7	61.3	65.5	65.5	110.9	111.4	104.5	104.3	131	102.9	91	95.7	90.5	86.1	96.7	91.4	87.4	75.8	107.3
1282	Q9BXW9	Fanconi anemia group D2 protein OS=Homo sapiens GN=FANCD2 PE=1 SV=2	FANCD2		0	119.336	23	29	89	75.9	85.5	82.9	98.4	86.3	79.5	90	72.2	73.1	107.6	122	117.7	106.1	108.3	113.6	96.9	116.8	88.2	119.6	122	130.6	201.1	161.8	176.1	147.9	173.4	150.9
1283	A0A0A0MRA7	Dedicator of cytokinesis protein 9 OS=Homo sapiens GN=DOCK9 PE=1 SV=1	DOCK9		0	119.294	16	27	62	NaN	NaN	NaN	NaN	NaN	NaN	NaN	NaN	NaN	175.6	166.1	164.9	155.6	190.6	157.5	62.3	62.4	77	NaN	NaN	NaN	NaN	NaN	NaN	NaN	NaN	NaN
1284	Q9UMS4	Pre-mRNA-processing factor 19 OS=Homo sapiens GN=PRPF19 PE=1 SV=1	PRPF19		0	119.22	49	15	141	107.8	130.9	118.8	114.4	106.8	107.3	104.1	108.9	92.4	90.3	96	94	87.8	87.7	86.4	91.4	82.8	78.1	174.8	158.2	196.6	148.2	123	110.1	134.2	158.4	145.1
1285	Q9Y2U8	Inner nuclear membrane protein Man1 OS=Homo sapiens GN=LEMD3 PE=1 SV=2	LEMD3	Phospho [S259(99.3); S261(100)]	0	119.183	39	25	75	86.5	78	82.3	122.8	97.1	131.6	120.3	141.9	105.2	85.8	82.3	93.5	95.9	78.9	101.9	93.4	98.4	123.7	140.6	118.2	133.4	107.7	101.9	99.7	104.7	128.1	118.9
1286	A0A024R2T0	Ubiquitin specific peptidase 4 (Proto-oncogene), isoform CRA_d OS=Homo sapiens GN=USP4 PE=3 SV=1	USP4		0	119.085	41	30	79	128.6	113.4	118.3	114.8	95	91.9	113.9	117.7	107.2	95	104.2	104.6	105.4	117.8	122.8	85.1	99.2	93.2	74.9	140.3	108.9	67.5	78.7	96.1	113	68.1	121.9
1287	Q9UBS4	DnaJ homolog subfamily B member 11 OS=Homo sapiens GN=DNAJB11 PE=1 SV=1	DNAJB11		0	119.076	38	15	117	76.3	77.1	78.6	93.7	90.2	83.1	100.1	107.2	101.5	117.4	114	113.1	87	88	95.8	109.8	107.8	116.2	77.2	75.9	82.2	148.4	135.7	129.7	91.9	88.8	108
1288	E5KS55	Succinyl-CoA ligase subunit beta OS=Homo sapiens PE=3 SV=1	3 SV		0	118.95	49	22	117	115.1	107.8	101.5	64	130.2	120.8	101.5	69.2	87.8	65.9	75.6	63.7	107.6	113.3	109.3	95.3	106.7	116.6	128.8	150.7	131.7	79.1	76.1	115.3	140.3	102.3	119.9
1289	A0A024R8V6	Ubiquitin specific peptidase 36, isoform CRA_b OS=Homo sapiens GN=USP36 PE=3 SV=1	USP36	Phospho [S610(91); S614(78.2)]	0	118.943	32	28	85	110.1	102.2	100.9	119.1	91.7	86.9	122.3	118.6	111.8	91.7	88.9	89.2	83.3	86.2	89.8	91.7	94.4	98.4	170.8	147.7	119.2	114.3	128.4	147.1	131.3	163	108.8
1290	P51812	Ribosomal protein S6 kinase alpha-3 OS=Homo sapiens GN=RPS6KA3 PE=1 SV=1	RPS6KA3	Phospho [S227(97.5)]	0	118.937	40	27	102	110.9	105.6	110.2	96.3	86.7	94.8	92.2	94.1	104.3	116.8	101.3	106.3	94.3	113.1	108.2	88.3	87	82.8	108.3	77.4	91.8	83.4	90.4	82	85.7	92.1	87.6
1291	Q53TX8	Putative uncharacterized protein MAP4K4 (Fragment) OS=Homo sapiens GN=MAP4K4 PE=4 SV=1	MAP4K4	Phospho [S656(100)]	0	118.838	28	28	95	NaN	NaN	NaN	NaN	NaN	NaN	NaN	NaN	NaN	NaN	NaN	NaN	NaN	NaN	NaN	NaN	NaN	NaN	75.3	52.1	62.8	42.8	74.7	46.8	85	69.3	74.1
1292	Q9Y383	Putative RNA-binding protein Luc7-like 2 OS=Homo sapiens GN=LUC7L2 PE=1 SV=2	LUC7L2		0	118.628	44	22	144	111	111.8	106.6	119.4	101.9	105.3	113.3	107.5	107.2	102.4	102.1	101	110	104.1	96.9	104.6	97.7	97.4	105.1	99	91.4	106.5	88	95	100.8	97.5	87.7
1293	Q6P5V6	SNX5 protein (Fragment) OS=Homo sapiens GN=SNX5 PE=2 SV=1	SNX5		0	118.422	51	21	133	93.7	100.8	96.8	103.1	93.7	92.4	99.3	100.5	112.9	87.5	87.9	91.1	94.4	89.2	100.8	102	105.7	100.9	86.5	78.1	81.1	76.6	82.5	78.2	73.8	77.2	85.7
1294	P48739	Phosphatidylinositol transfer protein beta isoform OS=Homo sapiens GN=PITPNB PE=1 SV=2	PITPNB		0	118.348	76	21	151	95.1	93.9	89.9	100.8	102.6	106.1	103.1	112.8	118	119.1	118.1	118.6	90.1	109.7	108.6	96.9	91	95.5	92.4	86.6	85.5	99.9	103.4	96.7	98.6	94.6	96.6
1295	A0A024R978	Chromosome 1 open reading frame 24, isoform CRA_a OS=Homo sapiens GN=C1orf24 PE=4 SV=1	C1orf24		0	118.321	28	22	106	114.9	99.4	112.1	85.5	93.4	94.3	79.8	75.8	91.6	115.2	110.8	100.4	104.6	82.1	105	93	99	90.3	77.8	94	82.6	86.6	100.5	78.8	79.8	95	88.7
1296	P06400	Retinoblastoma-associated protein OS=Homo sapiens GN=RB1 PE=1 SV=2	RB1	Phospho [T373(100)]	0	118.266	29	27	102	104.2	146.7	152.8	76.8	118.4	124.8	63.1	53.6	50.8	96.5	103.5	95.9	144.3	119.9	106.6	73	74.5	62.3	71.9	83.8	74.5	94.3	92.5	83.5	85.8	93.6	88.1
1297	Q9UNS1	Protein timeless homolog OS=Homo sapiens GN=TIMELESS PE=1 SV=2	TIMELESS	Phospho [S1173(100)]	0	118.257	33	29	69	97.8	128.9	101.3	113.4	113.1	114.7	112.7	85.5	80.6	113.2	109.2	95.7	110.5	108.4	95.7	97	87.1	95.3	NaN	NaN	NaN	NaN	NaN	NaN	NaN	NaN	NaN
1298	Q15008	26S proteasome non-ATPase regulatory subunit 6 OS=Homo sapiens GN=PSMD6 PE=1 SV=1	PSMD6		0	118.203	54	23	131	96.5	89.6	96.2	97.1	111.1	109.3	98.7	96.2	85.8	102.1	101.8	108.5	106.3	92.2	98.7	104.8	96	99.7	84.2	95.7	92.2	92	89.9	94.2	98	87.1	91.7
1299	P30837	Aldehyde dehydrogenase X, mitochondrial OS=Homo sapiens GN=ALDH1B1 PE=1 SV=3	ALDH1B1		0	118.072	50	21	119	82.4	95.7	86.1	60.1	70.9	72.8	87.2	71.1	122.9	113	113.8	110.4	110.4	123.8	116.3	126.9	115.7	152.4	75.8	64.7	80.9	87.1	92.3	80.2	108.4	88.7	93.4
1300	O60664	Perilipin-3 OS=Homo sapiens GN=PLIN3 PE=1 SV=3	PLIN3		0	118.034	62	19	110	98	83	93.9	74.6	82.4	79	94.9	115.5	90.6	91.9	96.4	111.4	92.3	115.6	125.9	113.4	80.9	97.5	70.7	93.1	72.4	108.7	123.9	113.1	144.1	93.1	115
1301	Q9UKF6	Cleavage and polyadenylation specificity factor subunit 3 OS=Homo sapiens GN=CPSF3 PE=1 SV=1	CPSF3		0	118.007	37	22	89	94	99.9	101.3	95.3	94.9	100.6	108.7	94.6	105.1	69.8	70.3	81.1	114.3	114	107.7	128.3	109.7	115.1	125.9	125.6	154.9	86.2	86.8	81.9	89.9	104.3	99.3
1302	Q9UJZ1	Stomatin-like protein 2, mitochondrial OS=Homo sapiens GN=STOML2 PE=1 SV=1	STOML2		0	117.971	56	16	113	103.2	111	113.9	61.8	64.7	83.2	85.3	61.8	131.9	93.9	99.4	95.4	103.1	108.5	106.2	92.9	112.2	100.1	72.9	83	117	102.2	97.4	89.5	96.8	77.5	98.3
1303	A8K486	Peptidyl-prolyl cis-trans isomerase OS=Homo sapiens PE=2 SV=1	2 SV		0	117.919	79	13	405	93	93.9	94.7	102.6	108.9	102.2	104.8	109.8	119.7	121.5	111.1	116.3	98.4	105.2	91.7	88.6	94.4	88.6	89.7	84.7	79.6	88.7	96.7	91.1	93.7	94.5	96.7
1304	Q7Z5J4	Retinoic acid-induced protein 1 OS=Homo sapiens GN=RAI1 PE=1 SV=2	RAI1		0	117.898	20	27	60	94	94.2	88.8	59.6	58.4	59.4	75.8	78.9	63.8	76.6	88.1	82.6	99.4	100.7	107.1	108.6	80.9	119.4	NaN	NaN	NaN	NaN	NaN	NaN	NaN	NaN	NaN
1306	O43615	Mitochondrial import inner membrane translocase subunit TIM44 OS=Homo sapiens GN=TIMM44 PE=1 SV=2	TIMM44		0	117.74	52	24	86	102.9	123.2	108.4	69.3	102.3	95.5	78.2	68.1	99.9	85	91.1	89.9	103.5	113.3	114.8	94.1	103.8	99.6	127	121.9	128.2	87.2	94.5	83.6	102.3	98.9	104.8
1307	Q02252	Methylmalonate-semialdehyde dehydrogenase [acylating], mitochondrial OS=Homo sapiens GN=ALDH6A1 PE=1 SV=2	ALDH6A1		0	117.666	53	23	82	67	68.6	79	65.7	120.9	123	72.9	57.4	101.4	119.9	125.6	114.4	94.6	112.9	111.8	75.4	94.3	98.2	83.2	80.2	95.7	120.6	106.5	110.6	162.6	113.7	130.3
1308	B2RBP7	cDNA, FLJ95623, highly similar to Homo sapiens differentially expressed in FDCP 6 homolog (mouse) (DEF6), mRNA OS=Homo sapiens PE=2 SV=1	2 SV	Phospho [S597(100)]	0	117.607	41	25	105	130.9	131.9	143.4	137.4	125.8	133.3	137.5	115.6	114.7	79.2	76.3	77.4	80	88.5	98.9	75.8	87.7	77.5	172.1	129.2	128.9	82.5	93.8	79.9	79.5	81.9	83.9
1309	Q5U0F4	Eukaryotic translation initiation factor 3 subunit I OS=Homo sapiens GN=EIF3S2 PE=2 SV=1	EIF3S2		0	117.545	80	18	147	102.5	113.8	117.9	104.9	98.1	99	106.5	113.2	115.4	97.6	97	98.3	99.6	98.2	94.9	101.3	109.6	98.3	86.3	96.2	85.8	91.1	97	83.2	79.8	86.2	81
1310	Q69YN4	Protein virilizer homolog OS=Homo sapiens GN=KIAA1429 PE=1 SV=2	KIAA1429		0	117.445	18	29	78	77.7	85.2	85.7	107.7	101.5	103	98	99.6	109.6	112	103	120.4	130.6	126.4	104.2	110	111.4	105.2	88.1	82.7	86	129	121.3	93	101.1	135.9	113.4
1311	Q7Z4V5	Hepatoma-derived growth factor-related protein 2 OS=Homo sapiens GN=HDGFRP2 PE=1 SV=1	HDGFRP2	Phospho [S240(100); S625(100)]	0	117.437	30	21	126	95.1	85.6	80.7	86.6	95.5	93.3	96.3	91.7	83.6	95	94.1	99	105	113	96.1	97.4	102.9	103.7	109.3	99.6	86.1	118	105	131.1	140.4	127.5	120.6
1312	P23786	Carnitine O-palmitoyltransferase 2, mitochondrial OS=Homo sapiens GN=CPT2 PE=1 SV=2	CPT2		0	117.429	44	24	90	88.7	99.9	79.7	61.4	72.2	93.6	86.4	57	112	97.5	97.7	93.7	110.8	125.1	117.8	98.6	96.8	117.3	94.5	106.6	98.1	106.1	104.2	110.5	133.3	127	135.5
1313	Q8WXI9	Transcriptional repressor p66-beta OS=Homo sapiens GN=GATAD2B PE=1 SV=1	GATAD2B		0	117.422	46	21	114	96.7	103.9	88.4	100.8	116.1	109.4	92.8	91.4	95.1	99.8	91.4	99.2	108.4	89.2	104	103.2	117.9	109.2	119.1	160.4	162.6	180.4	125.7	105.9	175.7	108.6	136
1314	Q15057	Arf-GAP with coiled-coil, ANK repeat and PH domain-containing protein 2 OS=Homo sapiens GN=ACAP2 PE=1 SV=3	ACAP2		0	117.404	38	25	73	116.2	94.9	91.7	102.5	113.7	117	82.4	103.7	105.8	75.1	79.7	60.7	61.3	70.8	97.3	63.4	111.9	116.4	NaN	NaN	NaN	NaN	NaN	NaN	NaN	NaN	NaN
1315	Q96BE0	Putative uncharacterized protein (Fragment) OS=Homo sapiens PE=2 SV=1	2 SV		0	117.367	66	18	293	170.6	112.5	82.8	126.4	76.8	66.9	84.1	122.9	94.5	67.7	79.9	61.4	95.2	65.7	92.3	161.7	90.6	142.2	NaN	NaN	NaN	NaN	NaN	NaN	NaN	NaN	NaN
1316	Q9UBU9	Nuclear RNA export factor 1 OS=Homo sapiens GN=NXF1 PE=1 SV=1	NXF1		0	117.351	48	23	100	77.2	112	178.5	73.8	66	85.7	76.7	79.5	71.8	91.3	91.4	90.1	118.2	100.2	123.5	129.3	91.4	112.2	81.9	106.7	120.6	111.3	100.9	84.6	89.2	137.6	106.5
1317	B3KRM2	Serine/threonine-protein phosphatase OS=Homo sapiens PE=2 SV=1	2 SV		0	117.283	61	14	128	119.9	112.8	109.1	102.5	89.3	96.1	99.8	104.2	82.2	107.4	107.1	87.5	93.6	87.9	93.5	99.7	105.8	81.2	99.1	103.1	83.1	77.8	88.4	84.4	75.8	86.9	88.7
1318	Q9UHD9	Ubiquilin-2 OS=Homo sapiens GN=UBQLN2 PE=1 SV=2	UBQLN2		0	117.264	38	14	119	103.4	103.2	111.9	109.3	99.2	93.5	91.8	94.6	96	104.7	110	109.3	105.3	103.8	115.2	110.2	101.4	96.4	96.7	92.3	85.9	98.1	102.4	85.8	89.9	98	97.9
1319	Q9NUB1	Acetyl-coenzyme A synthetase 2-like, mitochondrial OS=Homo sapiens GN=ACSS1 PE=1 SV=2	ACSS1		0	117.248	39	21	112	114.8	123.4	135.9	83.1	96	113.8	91.3	74.1	113.4	80.3	91.1	82.9	78	106.2	125.8	98.4	76.2	96.4	73.8	83.1	94.3	89.2	69.5	82.8	80.8	75.2	83.2
1320	Q13422	DNA-binding protein Ikaros OS=Homo sapiens GN=IKZF1 PE=1 SV=1	IKZF1	Phospho [S63(100); S445(100)]	0	117.236	47	19	127	96.2	109.6	102.1	98.3	94.3	97.8	117	128.8	124.8	90	91.6	86.1	95.8	88.2	85.7	92.6	109.2	106.6	122.5	126.6	117	127.1	116.8	161.4	159.1	163.6	145.5
1321	Q6LES2	Annexin (Fragment) OS=Homo sapiens GN=ANXA4 PE=2 SV=1	ANXA4		0	116.844	74	24	118	113.2	70.1	85.5	94.8	88.2	91.5	130.2	129.6	103.9	49.8	53.5	56.2	72.4	75	94.9	156.9	174.2	158.7	64.2	62.8	71.9	46.6	46.1	46.9	41.2	46.5	43.1
1322	A0A140VKE9	Testis tissue sperm-binding protein Li 66n OS=Homo sapiens PE=2 SV=1	2 SV		0	116.835	30	18	77	117.3	112.6	126.8	129	118.5	123.8	127.4	114.5	126.5	49.9	50.7	48.7	90	85.1	93	104.2	113.1	107.7	106	100	104.1	53.1	46.8	44.5	47.1	44.8	56.4
1323	Q14005	Pro-interleukin-16 OS=Homo sapiens GN=IL16 PE=1 SV=4	IL16		0	116.684	22	22	106	105.7	127.2	146.1	84	110.7	108.2	71.4	64.5	73	122.9	119.8	113.4	109.1	117.1	104.1	87	98.6	100.6	80	76.3	65.8	78.2	66.5	79.7	93.7	78.4	84
1324	P23193	Transcription elongation factor A protein 1 OS=Homo sapiens GN=TCEA1 PE=1 SV=2	TCEA1	Phospho [S100(100)]	0	116.672	59	18	194	104	104.6	107.3	94.6	85	104.7	104.5	91.9	98.5	97.6	94.2	85.3	92.2	101.1	110.8	95	84	80.8	105.2	108.4	99.6	97.4	106.9	96.3	104.4	104.3	97.5
1325	P12081	Histidine--tRNA ligase, cytoplasmic OS=Homo sapiens GN=HARS PE=1 SV=2	HARS		0	116.52	50	25	140	96.8	95	101.9	97.3	96.7	94.4	103	96.6	98.3	114.2	114.1	106.2	104.2	103.9	106.7	107.1	113	100	81	72.8	76.8	92.3	88.7	89.2	80.3	89.4	88.4
1327	A0A024R201	Proteasome (Prosome, macropain) 26S subunit, non-ATPase, 13, isoform CRA_a OS=Homo sapiens GN=PSMD13 PE=4 SV=1	PSMD13		0	116.484	55	19	139	100.1	99.9	103	111.8	109.2	108.8	101.3	107.3	100.3	102.7	101.5	100.5	104.3	98.1	101.8	102.1	101.6	99.7	99.5	92.6	95.7	102.4	96	93.9	84.7	101.5	90.2
1328	Q9UPT8	Zinc finger CCCH domain-containing protein 4 OS=Homo sapiens GN=ZC3H4 PE=1 SV=3	ZC3H4	Phospho [S1275(100)]	0	116.371	29	24	108	92.5	95.2	100.8	88.7	87.1	84.7	96.2	88.9	97.5	107.1	95.1	89.9	92.3	89.8	99.5	113.7	120.5	112.8	103.8	103	101.2	129.6	117.2	132.2	112.7	139.4	114.7
1329	Q96JB5	CDK5 regulatory subunit-associated protein 3 OS=Homo sapiens GN=CDK5RAP3 PE=1 SV=2	CDK5RAP3		0	116.298	39	22	114	79	99.8	84.3	129.9	122.7	123.5	108.5	135.4	134.3	105.9	99	99	100.3	102.3	88.2	91	92.6	92.3	83.5	81.6	89.7	114	107.9	111.8	100.8	123.5	112.2
1331	Q9BQ39	ATP-dependent RNA helicase DDX50 OS=Homo sapiens GN=DDX50 PE=1 SV=1	DDX50		0	116.266	33	21	118	93	100.7	94.7	95.3	81.5	84.6	123.9	117	116.3	80.2	94.2	94.3	95.2	105.4	105.2	118.2	128.2	125.5	121.1	121.8	140	116.2	112.2	123	129.5	134.4	122.2
1332	H0YJH7	Lamina-associated polypeptide 2, isoforms beta/gamma (Fragment) OS=Homo sapiens GN=TMPO PE=1 SV=1	TMPO	Phospho [T67(83); S91(100); S141(100)]	0	116.23	64	13	144	57.6	59.2	52.4	76.2	75.6	93.3	94.6	99.9	94.3	87.3	79.4	93.7	93.1	87.7	115.2	108.3	111.7	133.9	NaN	NaN	NaN	NaN	NaN	NaN	NaN	NaN	NaN
1333	Q9Y5S1	Transient receptor potential cation channel subfamily V member 2 OS=Homo sapiens GN=TRPV2 PE=1 SV=1	TRPV2	Phospho [S751(100)]	0	116.074	35	20	89	47.6	48.5	43.5	74.8	111.7	118	42.9	46.1	51.7	216.7	200.8	189.5	114.9	97.1	126.2	65.4	78.2	72.4	60.7	66.7	64.4	121	143.3	136.8	128.5	120.9	141
1334	Q32Q12	Nucleoside diphosphate kinase OS=Homo sapiens GN=NME1-NME2 PE=1 SV=1	NME1-NME2		0	116.025	71	16	190	111	116.1	119.7	114	99.3	92.5	101.8	112.1	112.3	99.8	98.4	98.8	92.6	97.7	95.7	95.6	102	91.6	96.2	95.3	87.8	93.7	89.2	87.4	90.1	84.4	83.2
1335	Q6ZSZ5	Rho guanine nucleotide exchange factor 18 OS=Homo sapiens GN=ARHGEF18 PE=1 SV=3	ARHGEF18	Phospho [S1014(99.9)]	0	116.009	30	26	77	141.7	96.1	117.3	113.3	85.6	82.4	109.9	122.1	118.7	82.2	96.5	97.1	78.3	88	85.4	98.5	82.6	106.7	103.8	82.9	86	73.8	104.1	99.1	114.3	78	85.7
1336	A0A0D9SGE8	PHD finger protein 6 OS=Homo sapiens GN=PHF6 PE=1 SV=1	PHF6		0	115.975	52	18	121	93.1	85.1	86	98.7	101.7	100.8	119.6	115.3	107.1	97.3	92.3	101.5	98.3	96.1	101.4	107.3	106.6	101	90.9	91.5	98.9	106.5	103.5	94.6	107.2	102.5	101.7
1337	B3KNI2	cDNA FLJ14650 fis, clone NT2RP2002185, highly similar to Ubiquilin-1 OS=Homo sapiens PE=2 SV=1	2 SV		0	115.923	38	14	113	87.3	70.4	91	86.9	75.2	71.8	86.4	88.2	91.5	NaN	NaN	NaN	NaN	NaN	NaN	NaN	NaN	NaN	129	97.4	154.1	122.8	141.9	106.8	119.7	123.7	151.3
1338	P30419	Glycylpeptide N-tetradecanoyltransferase 1 OS=Homo sapiens GN=NMT1 PE=1 SV=2	NMT1	Phospho [S47(100)]	0	115.92	38	14	129	99.1	103.2	94.2	101.3	85.9	94.1	97.7	98.2	88.3	96.7	98.6	100.1	102.7	100.3	96.5	99.5	105.9	95.9	79.9	80.9	79.7	73.5	92.1	76.6	71.1	72.1	74.7
1339	Q3V6T2	Girdin OS=Homo sapiens GN=CCDC88A PE=1 SV=2	CCDC88A		0	115.902	19	35	70	118.1	110.9	110.3	98.4	96.6	106.1	84.2	82.5	75	84.9	80.5	92.5	81.6	101.2	113.9	90.4	79	104.1	135.4	129.6	112.5	72	63	56.9	88.2	76.6	101.7
1340	Q06830	Peroxiredoxin-1 OS=Homo sapiens GN=PRDX1 PE=1 SV=1	PRDX1		0	115.834	75	15	229	99.8	105.5	106.8	93.5	81.6	80.6	98.2	105.2	115.3	83.9	87.9	83.8	119.5	124.7	108.1	101.7	106.2	101.9	85.9	83.3	79.4	65.9	74.1	65.3	65.7	66.6	72.4
1341	O43823	A-kinase anchor protein 8 OS=Homo sapiens GN=AKAP8 PE=1 SV=1	AKAP8	Phospho [S112(100)]	0	115.72	40	19	74	90	114.1	94.2	86.6	94.1	88.5	90.9	97.4	80.1	103	79.7	84.4	100.1	88.7	86.5	82.2	102.2	88.3	108.1	114.7	121.5	129.6	119.9	112.8	130.3	144.7	138.8
1342	A0A024R5X7	ClpX caseinolytic peptidase X homolog (E. coli), isoform CRA_a OS=Homo sapiens GN=CLPX PE=4 SV=1	CLPX		0	115.715	42	23	96	91.6	124.4	110.3	71.9	92.7	98.3	83.8	56.3	103.7	100.9	102.9	105.1	133.9	115.1	120.3	114.5	85.7	90.7	101.7	94.8	101.4	100.8	107.6	88	106.2	117.4	105.5
1343	E7ERS3	Zinc finger CCCH domain-containing protein 18 OS=Homo sapiens GN=ZC3H18 PE=1 SV=1	ZC3H18	Phospho [S46(100); S67(100)]	0	115.677	36	26	89	104.8	82.2	82.5	76.2	119.1	97.5	111.5	85.3	68.9	56.2	73.3	97.7	89.2	99.1	92.7	119.1	113	115.5	135.1	149.4	130.5	152.7	119.7	212.7	206.6	151.2	147.5
1344	Q9HCG8	Pre-mRNA-splicing factor CWC22 homolog OS=Homo sapiens GN=CWC22 PE=1 SV=3	CWC22	Phospho [S829(99.7)]	0	115.567	28	26	85	99.3	113.1	88.4	108	98.4	105.2	113.6	119.2	102	97.8	89.4	88.9	101.9	101.8	103.2	112.7	101.8	100.5	100.3	87.1	99.6	104.9	92.8	93.7	95.6	97.3	99.6
1345	Q9UKV8	Protein argonaute-2 OS=Homo sapiens GN=AGO2 PE=1 SV=3	AGO2		0	115.558	36	24	70	80.7	73	79.3	108.4	104.1	107.4	121.2	146.2	131	98.5	90.4	95.2	81.9	103.3	107	90.4	77	89.2	81	92.4	64.2	78.8	112.9	97.4	75.6	92.9	78
1346	A8K4S9	Signal transducer and activator of transcription OS=Homo sapiens PE=2 SV=1	2 SV		0	115.539	32	25	100	88.7	86.9	101.3	131.8	126.6	124.4	123.2	126.6	123.5	98.4	99.3	93.3	79.3	85.4	87.7	82.9	99.9	83.9	78.8	85.3	71.2	82.9	81.2	88.3	82.2	73.1	80.2
1347	A0A024R2W3	Protein kinase cAMP-dependent regulatory type II alpha isoform 2 OS=Homo sapiens GN=PRKAR2A PE=2 SV=1	PRKAR2A	Phospho [S78(100); S80(100); S99(100)]	0	115.516	61	21	81	81.9	85.1	88.2	92.4	85.8	83.9	85	77.7	74.5	140.6	137.1	120.6	123.7	138.7	135.4	107.8	109.2	113.2	98.9	95	86	131.7	135.6	133.9	134.6	131.7	144.3
1348	Q9Y376	Calcium-binding protein 39 OS=Homo sapiens GN=CAB39 PE=1 SV=1	CAB39		0	115.481	54	20	127	93.3	96.2	89.7	95.9	102.1	100.9	84.1	78	81.1	127	131.3	122.5	118	110.9	112.7	92.4	96.5	87.8	74.9	79.8	69.8	92.9	102.3	92.4	94.8	89.1	98.7
1349	Q8N1G2	Cap-specific mRNA (nucleoside-2'-O-)-methyltransferase 1 OS=Homo sapiens GN=CMTR1 PE=1 SV=1	CMTR1		0	115.437	32	27	90	118.4	113.5	112.4	151.1	139	136.6	126.5	125.6	127.9	94.9	94	82.4	80.1	82	65	78.5	71.8	74	86.5	85.9	78.4	79	76.6	72.9	79	73.4	75.4
1350	D6W646	HCG22253, isoform CRA_a OS=Homo sapiens GN=hCG_22253 PE=4 SV=1	hCG_22253		0	115.414	34	26	73	180.4	93.9	115.7	43.1	67.2	69.9	130	111.9	47.3	19	60.9	42.7	58.1	76.1	90.9	79.7	80.1	131	NaN	NaN	NaN	NaN	NaN	NaN	NaN	NaN	NaN
1351	A8K9T8	cDNA FLJ76106, highly similar to Homo sapiens neurolysin (metallopeptidase M3 family) (NLN), mRNA OS=Homo sapiens PE=2 SV=1	2 SV		0	115.352	37	23	101	99.9	96.2	86.3	107.5	92.2	88.5	120.8	112	134	92.5	97.2	88.2	86.8	95.2	88.9	107.4	114.4	110.5	89.8	86.9	92.8	82.8	73.4	70.7	75.2	85.2	83.4
1352	O00178	GTP-binding protein 1 OS=Homo sapiens GN=GTPBP1 PE=1 SV=3	GTPBP1	Phospho [S25(87.8); S44(100); S47(100)]	0	115.194	52	25	90	122.1	105.6	131.2	116.4	104.5	113.8	105.6	118.4	117.2	80.9	83.1	76.9	99.8	102.7	100.1	103.3	94.4	97.9	114	118.9	113.4	60	69.8	55.8	47.7	60.1	72.7
1353	P21796	Voltage-dependent anion-selective channel protein 1 OS=Homo sapiens GN=VDAC1 PE=1 SV=2	VDAC1		0	115.081	67	13	283	91.3	103.8	92	73.2	83	107.4	85.1	75.7	117.3	116.3	118.1	115.3	135.6	127.5	111.3	107.1	101.3	134.3	105	101.8	125.8	119.8	117.5	112.6	102.3	120.2	120.8
1355	Q69YJ7	Putative uncharacterized protein DKFZp667H197 (Fragment) OS=Homo sapiens GN=DKFZp667H197 PE=2 SV=1	DKFZp667H197		0	114.985	26	23	135	98.4	95.4	101.5	120.2	105.6	111.7	105.8	106.3	105.5	106.3	101.7	99.4	91.1	98	98.9	94.3	91.1	88.1	75.4	80.5	77.3	79.8	93.4	80.2	73.1	70.1	87.2
1356	K7EM38	Actin, cytoplasmic 2 (Fragment) OS=Homo sapiens GN=ACTG1 PE=1 SV=1	ACTG1	Phospho [S52(99.6)]	0	114.86	86	11	699	NaN	NaN	NaN	NaN	NaN	NaN	NaN	NaN	NaN	NaN	NaN	NaN	NaN	NaN	NaN	NaN	NaN	NaN	165	170.6	170.9	139.6	139.3	106.6	109.6	100	82.3
1357	B4DDI9	NADPH:adrenodoxin oxidoreductase, mitochondrial OS=Homo sapiens PE=2 SV=1	2 SV		0	114.847	65	26	126	67.1	67.1	67.4	81.3	123.2	115.5	69.4	56.5	81.7	86.6	91.1	86.3	115.8	123.3	135.3	107	142.2	129.6	67.3	60.8	61	69.6	78.1	71.8	94.9	96.7	95.6
1360	Q6UN15	Pre-mRNA 3'-end-processing factor FIP1 OS=Homo sapiens GN=FIP1L1 PE=1 SV=1	FIP1L1	Phospho [S492(99.3); S554(100)]	0	114.801	41	20	123	99.5	109.4	95.6	102.5	108.9	102.5	109.3	95.1	111.9	90.8	93.1	89.5	102.8	98.7	96.6	93.9	112	100.4	130.8	121.8	125.4	134.9	113	134.1	130.1	152.1	130.4
1361	P40925	Malate dehydrogenase, cytoplasmic OS=Homo sapiens GN=MDH1 PE=1 SV=4	MDH1		0	114.751	59	17	210	89.9	90.1	83.1	95.5	87.4	85.8	71.6	86.2	93.1	130.7	122.9	127.8	117.9	108.2	99.6	87.3	98.1	97.1	87.8	78.8	75.8	85.6	97.9	93.9	97.9	94.6	103.5
1362	A0A140VJP5	Testicular tissue protein Li 121 OS=Homo sapiens PE=2 SV=1	2 SV		0	114.685	52	18	154	109.6	123.9	115.8	99.2	99.4	104	111.4	111.8	98.1	91.9	88.2	86	98.9	94.9	91.8	101	100.3	96.5	97.1	102.5	97	100.1	99.7	109.7	104.7	94.2	92.5
1363	Q1RMG2	Adenosylhomocysteinase OS=Homo sapiens GN=AHCY PE=2 SV=1	AHCY		0	114.624	57	19	195	NaN	NaN	NaN	NaN	NaN	NaN	NaN	NaN	NaN	65.7	66.9	63.5	117.2	68.3	116.8	164.6	176.1	197.1	NaN	NaN	NaN	NaN	NaN	NaN	NaN	NaN	NaN
1364	P67936	Tropomyosin alpha-4 chain OS=Homo sapiens GN=TPM4 PE=1 SV=3	TPM4		0	114.592	65	22	176	81	90.9	69.4	77.3	95.8	99.1	55.2	66.4	67.5	178.7	180.5	177.6	138.4	119.3	112.4	78.2	86	82.9	70	67.5	66	101.4	97.9	98	96.1	102.1	95.8
1365	Q7L2H7	Eukaryotic translation initiation factor 3 subunit M OS=Homo sapiens GN=EIF3M PE=1 SV=1	EIF3M		0	114.544	59	17	116	108.2	91.7	109.6	114.2	91.9	96.8	117.6	113	106	83.8	88.1	84.9	92.7	83.8	93.5	99.7	94.8	96.1	62.2	72.9	70.7	67.1	70.9	70.8	58.5	64.3	62.9
1366	Q96C19	EF-hand domain-containing protein D2 OS=Homo sapiens GN=EFHD2 PE=1 SV=1	EFHD2	Phospho [S74(93.7)]	0	114.537	66	16	144	109	89.8	95.9	122.5	123.1	116.3	118.5	123.8	117	110.2	108.9	105.2	85.8	91	97.5	83.6	80.9	87.9	89.1	89.9	94.7	94.6	94.1	82.9	86.5	79.6	96.1
1367	H7C2I1	Protein arginine N-methyltransferase 1 OS=Homo sapiens GN=PRMT1 PE=1 SV=1	PRMT1		0	114.51	44	14	138	88.6	107.2	93.3	120.2	98.5	97.1	112.4	107.3	106.9	106.9	103.6	100.7	113.7	71.5	71.9	113.3	135.9	104.3	88.3	79.6	88.5	81.2	89.3	84.8	77.1	93.4	83.8
1368	P05387	60S acidic ribosomal protein P2 OS=Homo sapiens GN=RPLP2 PE=1 SV=1	RPLP2	Phospho [S102(100); S105(100)]	0	114.496	93	11	177	95.6	93.2	105.1	110.4	97.3	100.5	107.5	99.7	117.1	93.2	86.9	88.8	86.1	84.2	82.6	110.3	117.7	100.4	99.5	90.6	97.6	74.2	80.7	73.9	69.8	80.4	78.7
1369	Q6FHX6	Flap endonuclease 1 OS=Homo sapiens GN=FEN1 PE=2 SV=1	FEN1		0	114.488	52	15	138	124.2	153.7	125.6	105.1	98.3	100.3	90.2	89.3	81	81.3	76.2	80.7	74.4	77.3	68.7	75.5	94.8	80	181.3	153.6	165.9	101.9	90.9	88	75	106.9	96.4
1371	Q5JSH3	WD repeat-containing protein 44 OS=Homo sapiens GN=WDR44 PE=1 SV=1	WDR44	Phospho [S50(100); S403(100)]	0	114.356	34	25	65	103.2	82.6	78.6	88.4	83.7	89.5	90.5	79	107.1	106.3	123.9	107.4	106	83.5	112.6	89.6	106.8	86.4	59.4	60.4	66.2	79.3	76.7	66	78.4	55.6	76.8
1372	Q8WU90	Zinc finger CCCH domain-containing protein 15 OS=Homo sapiens GN=ZC3H15 PE=1 SV=1	ZC3H15	Phospho [S381(100)]	0	114.137	45	23	112	93.7	93.2	86.2	99.4	97.3	92.1	90.7	95.4	105.6	90.4	88.2	99.6	109.4	103.6	105.5	114.2	114.6	108.3	109.9	107.8	106.2	81.7	89.2	88.7	86.3	95.3	84
1373	Q10713	Mitochondrial-processing peptidase subunit alpha OS=Homo sapiens GN=PMPCA PE=1 SV=2	PMPCA		0	113.86	45	20	124	82.7	100.5	103.1	72.2	96.5	96.6	81.5	62.6	95.1	99.3	98.9	92.4	105.8	100.6	97.3	88.7	112.2	94.8	98	103.4	108.6	104.6	111.9	101.6	125.4	118.8	116.7
1374	Q02750	Dual specificity mitogen-activated protein kinase kinase 1 OS=Homo sapiens GN=MAP2K1 PE=1 SV=2	MAP2K1		0	113.709	49	17	104	85.5	66.6	79.3	80.6	69.6	84.6	100	104.7	95.7	104.8	98.6	100.9	85.5	90.4	94.3	119.9	114.8	110.3	93.4	93.1	95.7	85	86.1	62.1	87.2	88.5	93.1
1375	Q59GL6	Mitogen-activated protein kinase kinase kinase 5 variant (Fragment) OS=Homo sapiens PE=2 SV=1	2 SV		0	113.548	24	30	65	74.7	67.4	65.8	121.9	126.9	127.4	137.5	123.5	141.6	71.7	65.2	67.3	107.2	89.4	103.4	141.7	136.1	134.4	53.3	55.1	66.9	46.7	36.7	37.9	47	39.7	42
1376	Q9NX58	Cell growth-regulating nucleolar protein OS=Homo sapiens GN=LYAR PE=1 SV=2	LYAR		0	113.528	46	18	123	97.8	88.7	94.1	95.6	116.5	105.8	122.2	105.3	95.3	95.1	86.9	103.9	99.8	102.7	92.5	87.3	94.4	92.3	100.3	96.7	99.9	112.9	112.4	106.9	109.4	120.4	121.6
1377	P49748	Very long-chain specific acyl-CoA dehydrogenase, mitochondrial OS=Homo sapiens GN=ACADVL PE=1 SV=1	ACADVL		0	113.368	47	25	88	85.3	73.8	71.1	97.7	135.2	141.6	101.8	91.1	122.6	118.5	124.1	112.4	91.6	98.3	107.3	60.4	73.8	73	96.4	76.9	65.4	105.7	107.4	113.1	140.7	129.2	145.1
1378	Q59EL4	PRPF4 protein variant (Fragment) OS=Homo sapiens PE=2 SV=1	2 SV		0	113.305	49	22	106	78.3	95.5	102.2	88	89	90.3	101.7	110.7	112.1	101.2	104.1	106.2	112.2	119.1	109.4	98.5	99.1	99.2	108.1	104.7	121.9	130.2	122.8	103.7	125.6	136.1	129.3
1379	A0A024QZK8	Heterogeneous nuclear ribonucleoprotein H3 (2H9), isoform CRA_a OS=Homo sapiens GN=HNRPH3 PE=4 SV=1	HNRPH3		0	113.094	51	13	222	107	96.1	93.3	106	94.3	88	101.7	99.8	109.9	107.3	99.5	108.5	107.9	110.5	102.1	99.5	91.7	98.8	147.9	125.9	160.5	158.9	143.3	141.6	144.5	160.8	147.8
1380	J3KNR0	MAP/microtubule affinity-regulating kinase 3 OS=Homo sapiens GN=MARK3 PE=1 SV=2	MARK3		0	113.063	35	25	100	91.2	101	94.1	104.4	96.9	96.9	94.4	94.5	91.9	88.3	89.9	96	96	87.8	103.6	88	137.2	106.5	99.4	102.3	89.1	85.7	104.8	95.8	93.8	114.7	92.9
1381	O15084	Serine/threonine-protein phosphatase 6 regulatory ankyrin repeat subunit A OS=Homo sapiens GN=ANKRD28 PE=1 SV=5	ANKRD28		0	112.917	27	21	60	98.7	109.1	103.7	101.7	92.1	92.9	87	101	110.7	97.8	87.5	89.3	83.2	97.4	85.2	107.2	87.9	99.6	NaN	NaN	NaN	NaN	NaN	NaN	NaN	NaN	NaN
1383	Q13564	NEDD8-activating enzyme E1 regulatory subunit OS=Homo sapiens GN=NAE1 PE=1 SV=1	NAE1		0	112.885	47	18	101	104.2	103.9	97.4	115.3	104.6	104.5	100.1	110.6	101	108	108.4	107.8	106.7	94.5	114.7	107.2	99.5	99.5	80.9	82.8	71.5	88.7	88.4	85.4	89	83.6	96
1384	Q9P107	GEM-interacting protein OS=Homo sapiens GN=GMIP PE=1 SV=2	GMIP		0	112.705	36	26	58	114.8	98.9	143.4	97.8	87.7	83.4	93.9	123.3	115.7	NaN	NaN	NaN	NaN	NaN	NaN	NaN	NaN	NaN	61	75.3	71.2	63.7	78.6	42	68.8	58.4	73.8
1385	P50213	Isocitrate dehydrogenase [NAD] subunit alpha, mitochondrial OS=Homo sapiens GN=IDH3A PE=1 SV=1	IDH3A		0	112.651	54	20	126	86.9	82.9	91.4	79	104.8	103.9	89.6	67.5	108.6	100.5	99.7	116.5	110.7	123.2	113	105.9	109.4	113.7	128.7	124.7	127	137.6	130	113.1	159	143.1	150.5
1386	Q96EY7	Pentatricopeptide repeat domain-containing protein 3, mitochondrial OS=Homo sapiens GN=PTCD3 PE=1 SV=3	PTCD3		0	112.65	43	22	90	101.3	121.6	105.8	69.3	98.4	102.3	89.4	70	105.9	86.4	90.5	71.9	124.2	113.3	112	105.9	115	120.3	106.6	102	107.7	67.9	68	72.2	79.4	74.1	77
1387	P11172	Uridine 5'-monophosphate synthase OS=Homo sapiens GN=UMPS PE=1 SV=1	UMPS		0	112.639	55	24	105	79	112.2	124.2	84.8	74.4	79.6	97.7	98.8	97.2	103.5	103.5	106.4	116.5	106.1	108.9	103.8	110.6	105.2	106	90.5	93.3	86.7	115.7	100.2	101	94.5	90.2
1388	Q15276	Rab GTPase-binding effector protein 1 OS=Homo sapiens GN=RABEP1 PE=1 SV=2	RABEP1		0	112.618	37	31	70	98	99.4	96.6	103.8	94.3	94.5	94.7	111.5	117.5	100.5	97.4	87.6	101.2	87.2	81.3	102.1	76.6	100.5	NaN	NaN	NaN	NaN	NaN	NaN	NaN	NaN	NaN
1389	A0A096LPI6	Uncharacterized protein (Fragment) OS=Homo sapiens PE=4 SV=2	4 SV		0	112.554	73	16	120	83.3	78.1	71.2	61.2	98	101.8	69.7	58	90.7	124.5	134.4	130.8	104.7	126.2	125.8	78.1	88	97.2	74.4	60.9	64.3	117.7	104.8	101.4	122.8	109.8	122.1
1390	Q7L0Y3	Mitochondrial ribonuclease P protein 1 OS=Homo sapiens GN=TRMT10C PE=1 SV=2	TRMT10C		0	112.521	55	22	104	85.1	113.8	103.8	63.6	89.4	97.2	94.7	68.1	103.6	104.6	111.2	104.9	113.9	102.7	111.8	100	113.9	104.9	115.3	106.6	96.1	103.2	106.6	86.4	97.5	111	108.9
1392	B2R5Y4	cDNA, FLJ92684, highly similar to Homo sapiens IK cytokine, down-regulator of HLA II (IK), mRNA OS=Homo sapiens PE=2 SV=1	2 SV		0	112.414	44	21	96	98.4	100.5	97.9	102.9	95.7	86.1	97.6	107.7	96.7	101.4	103.4	100.1	102.4	94	95.8	112.3	122.9	93.7	118.3	113.7	142.1	129.3	132.1	130.8	124.5	121.2	125.6
1393	O43166	Signal-induced proliferation-associated 1-like protein 1 OS=Homo sapiens GN=SIPA1L1 PE=1 SV=4	SIPA1L1		0	112.401	20	33	86	96	97.4	78.3	113	145.2	140	90.9	104.4	78.3	117.9	116.5	106.2	87.1	90.8	89.5	75.9	79.5	72.7	117	115.2	106	134.2	142.9	164.1	157.9	139.1	144.1
1394	Q99614	Tetratricopeptide repeat protein 1 OS=Homo sapiens GN=TTC1 PE=1 SV=1	TTC1		0	112.379	68	19	124	96.4	92.9	102.1	95.4	87.4	83.4	88.2	87.9	89.8	93.5	102.7	94.1	97.6	94.9	103	103	104.6	104.6	107.3	109.8	101.5	97.9	95.5	96.4	80.7	92.9	85.9
1395	Q5SSJ5	Heterochromatin protein 1-binding protein 3 OS=Homo sapiens GN=HP1BP3 PE=1 SV=1	HP1BP3	Phospho [S441(100); S442(100); S446(100)]	0	112.365	47	22	118	87	87.8	94	92.2	93.7	89.8	87.5	89.7	96.6	118.1	113.5	114.2	103	108.9	103.6	83.8	94.7	94.1	93.3	95.6	110.3	129	122.3	103.2	119.4	115.9	117.7
1396	P80723	Brain acid soluble protein 1 OS=Homo sapiens GN=BASP1 PE=1 SV=2	BASP1		0	112.354	82	16	103	89.7	92.7	74.9	91.5	136	126.8	74.8	76	93	171.3	165.2	179.9	78.2	73	71.1	76.5	104.6	86	115.7	117.8	105.8	131.6	127.1	122.9	132.9	133.4	124.5
1397	Q92823	Neuronal cell adhesion molecule OS=Homo sapiens GN=NRCAM PE=1 SV=3	NRCAM		0	112.219	26	24	89	112.8	120.6	153.8	92.9	111.3	117.6	71.6	58.4	62.7	96.2	109.3	99.7	87.4	92.7	99.5	66.9	60.9	59.3	89.5	72.1	98.5	63.5	79.6	83.7	65.9	56.2	72.9
1398	B3KQF5	cDNA FLJ90381 fis, clone NT2RP2005035, highly similar to Calumenin OS=Homo sapiens PE=2 SV=1	2 SV		0	112.195	56	17	103	77.7	81.7	84.6	102.6	81.4	83.5	83.4	98	99	121	123	120.2	102.4	116.8	113.5	104.1	108.1	106.9	77.7	78.1	76.7	152.2	138.6	139.2	142.4	104.6	128.5
1399	P61247	40S ribosomal protein S3a OS=Homo sapiens GN=RPS3A PE=1 SV=2	RPS3A		0	111.986	65	20	249	98.1	110.7	109.3	107	135.7	110.1	109.4	104	99.9	112.4	104.1	106.2	101.4	96	90.3	95.1	86.2	87.3	90.8	104.7	91.5	93.1	92.5	90	82.1	75.8	77.6
1400	Q9BW92	Threonine--tRNA ligase, mitochondrial OS=Homo sapiens GN=TARS2 PE=1 SV=1	TARS2		0	111.964	40	22	93	72.4	78	75.8	68.6	77.9	79	93.2	70.7	107.2	118.7	125.1	116.8	129.7	126.9	132.7	111.8	119.6	128	88.4	84.9	77.3	92.5	105	104.2	136.5	130	139.6
1402	Q8IVT5	Kinase suppressor of Ras 1 OS=Homo sapiens GN=KSR1 PE=1 SV=3	KSR1	Phospho [S569(99.7)]	0	111.821	30	23	68	83.4	89.5	74.6	66.1	95.6	93.2	60.9	62	62.4	162.3	154.6	151.9	127.5	126.9	122.6	86.9	98.1	106.5	83.7	82	83.6	114	116.5	115	115.5	113.8	137.3
1403	Q5VZK9	F-actin-uncapping protein LRRC16A OS=Homo sapiens GN=LRRC16A PE=1 SV=1	LRRC16A		0	111.811	26	30	54	117.6	102.1	109.3	85	143.8	95.6	68.3	99.8	115.3	67.7	71.1	74.8	73.8	74	83.3	81.5	107.9	117.8	NaN	NaN	NaN	NaN	NaN	NaN	NaN	NaN	NaN
1404	O14578	Citron Rho-interacting kinase OS=Homo sapiens GN=CIT PE=1 SV=2	CIT		0	111.699	16	30	64	84.6	111.1	94.8	102.6	90.6	88.3	99.3	85.2	83.5	105.8	87.2	105.1	112.4	97.6	103.8	95.6	134.2	84.2	51.5	88.4	114.8	98.2	140.9	106.5	132.7	139.8	145.8
1406	A0A090N7Y2	ATP-binding cassette, sub-family F (GCN20), member 2 OS=Homo sapiens GN=ABCF2 PE=4 SV=1	ABCF2		0	111.552	40	24	110	104.5	116.2	136.5	104.1	91.5	99.5	84.4	85.3	88.8	91.7	96.5	94.2	114.6	88.3	103.6	98.5	102.5	88.7	105.6	113.8	106	86	100.5	96.4	84.2	84.4	81.4
1407	O15144	Actin-related protein 2/3 complex subunit 2 OS=Homo sapiens GN=ARPC2 PE=1 SV=1	ARPC2		0	111.521	55	18	144	87.7	92.8	99.1	97.8	103.3	105	97.9	97.3	103.9	98.4	97.3	95.2	105.4	96.6	98.2	93.7	114.8	92.8	98.3	99.1	98.3	95.7	95.2	88.7	93.6	87.7	91.3
1408	Q9BZK7	F-box-like/WD repeat-containing protein TBL1XR1 OS=Homo sapiens GN=TBL1XR1 PE=1 SV=1	TBL1XR1		0	111.51	46	16	95	112.1	108.8	98.2	97.5	87.8	89	99.9	113.7	111	81.4	90.9	90.2	90.9	92.4	97	106.2	108.3	103.3	126.7	111.1	117.2	130.3	122.7	106	126.8	127.4	124.6
1409	Q16566	Calcium/calmodulin-dependent protein kinase type IV OS=Homo sapiens GN=CAMK4 PE=1 SV=1	CAMK4	Phospho [S360(100)]	0	111.447	50	21	106	133.8	110.2	121.7	128.3	111.2	110.2	99.6	106	102.3	91.7	89.3	78.5	95	95.1	91.8	95.6	102.3	107	138.3	132.5	114.7	76	81.1	93.8	96.8	119.9	106.8
1410	P61764	Syntaxin-binding protein 1 OS=Homo sapiens GN=STXBP1 PE=1 SV=1	STXBP1		0	111.323	46	24	77	28.6	21.7	25.2	78.9	61.3	63.1	91.2	99.7	106	108	104	110.4	111.3	129.3	117.1	148.4	135.5	152.3	28.5	25.5	22.3	102.7	115.4	77.2	111.9	116.8	120.3
1411	A0A024R9D7	2,4-dienoyl CoA reductase 1, mitochondrial, isoform CRA_b OS=Homo sapiens GN=DECR1 PE=4 SV=1	DECR1		0	111.173	51	16	115	111.6	118.6	125.1	67.5	99.3	101.7	98.4	69	104.8	101.6	105.8	97.8	101.8	104.3	107.5	107.9	113.2	109.3	93	88.4	78.1	82.3	90.1	105.2	96.8	88.6	102.2
1412	A0A024R169	Testis expressed sequence 10, isoform CRA_a OS=Homo sapiens GN=TEX10 PE=4 SV=1	TEX10		0	111.16	38	29	81	102.5	129.1	103.9	115	110.5	106.1	123.1	117.7	113.7	90.3	99.5	96.1	104.5	99.6	107.8	104.7	83.3	101.5	140.4	118.8	147.4	137.1	113.2	105.1	122.8	120.4	97.5
1413	A0A087WWS1	THO complex subunit 1 OS=Homo sapiens GN=THOC1 PE=1 SV=1	THOC1		0	111.125	50	25	94	100.2	116.3	119.6	105.3	100.6	117.6	84.7	71.6	79.1	104.4	96.8	104.9	83.2	95.9	89.3	104.3	80.8	84.3	125.9	157.5	185.8	102.7	92.8	88.5	108.7	116.4	104.2
1414	Q9UNE7	E3 ubiquitin-protein ligase CHIP OS=Homo sapiens GN=STUB1 PE=1 SV=2	STUB1		0	111.114	76	22	104	94.8	112.5	97.3	95.9	104.5	107.7	83.7	93	81.3	99.5	114	112.3	103.4	105.6	115.5	109.2	131.8	83	99.9	111.8	95.9	84.8	88.8	96.3	109.7	102.8	96.3
1415	Q9Y228	TRAF3-interacting JNK-activating modulator OS=Homo sapiens GN=TRAF3IP3 PE=1 SV=2	TRAF3IP3		0	110.949	35	19	91	89.4	70.8	74.9	116.8	87.2	99.7	86.8	80.2	75.3	127.4	122.5	125.3	106.8	100.6	112.5	91.9	114.2	107.2	56.2	59.9	49.7	92.1	108.4	122.7	99.4	81.4	107.1
1416	Q8NBS9	Thioredoxin domain-containing protein 5 OS=Homo sapiens GN=TXNDC5 PE=1 SV=2	TXNDC5		0	110.923	53	20	106	122.7	128.2	138.5	149.1	118.2	132.2	154.4	146.9	148.7	53.3	52.4	53	58.5	59.3	65.4	86.4	81.5	84.4	152.4	149.6	162.6	73.1	66.7	71.5	68.5	66	69.6
1417	A0A024R394	Cysteine and histidine-rich domain (CHORD)-containing 1, isoform CRA_c OS=Homo sapiens GN=CHORDC1 PE=4 SV=1	CHORDC1		0	110.88	61	16	121	110.6	105.3	101.4	98.8	106.1	93.2	111.2	106.5	94.8	88.8	87.1	79.9	84.6	84.8	83.8	136.3	115.2	120.4	90.2	101.4	87.5	63.3	79.6	68.4	72.9	71	71.6
1418	Q6IT96	Histone deacetylase OS=Homo sapiens GN=HDAC1 PE=2 SV=1	HDAC1	Phospho [S393(100); S421(100); S423(100)]	0	110.724	62	20	112	98.5	110.4	103.5	85.8	80.9	85.9	101.7	94.4	91.7	81.7	84.1	89.4	105	100.6	107.5	98.4	93.2	100.8	91.9	95	105.4	126.1	119	120.9	124.4	135.8	128.2
1419	Q15061	WD repeat-containing protein 43 OS=Homo sapiens GN=WDR43 PE=1 SV=3	WDR43		0	110.683	45	22	101	110	130.2	103.1	98.4	103.8	94	112	105.4	99.4	77.8	91.1	86.6	101.7	89.3	89.5	104.5	110.9	109.3	151.3	188	212.8	215.2	145.8	185.8	179.4	155.7	136.3
1420	O15247	Chloride intracellular channel protein 2 OS=Homo sapiens GN=CLIC2 PE=1 SV=3	CLIC2		0	110.595	63	15	129	75.9	55.9	64.3	86.5	83.9	93	89.2	88	92.4	193.2	182.2	181.1	90.1	79.1	115.6	74.8	86.5	83.1	42.9	44.7	49.1	138.1	144.1	129.4	103.4	84.6	108.1
1421	Q9HCE1	Putative helicase MOV-10 OS=Homo sapiens GN=MOV10 PE=1 SV=2	MOV10		0	110.579	32	25	79	97.3	91.1	72.6	100.9	102.5	116.4	58.9	67	72.6	118.6	110.7	116.3	134.2	110.7	112.3	79.6	70.8	75.6	74.8	72.3	61.6	104.1	97.9	51.5	122.2	136.9	128.8
1422	P50579	Methionine aminopeptidase 2 OS=Homo sapiens GN=METAP2 PE=1 SV=1	METAP2		0	110.511	38	16	98	98.2	98.6	124	125	107	107.7	142.9	148.1	130	81.7	102.5	97.1	50.6	78.8	74	82.5	58.2	53.9	98.8	98	100.2	83.9	89.1	84	76.3	85	77.7
1423	B7ZB83	cDNA, FLJ79447, highly similar to Nucleosome assembly protein 1-like 4 OS=Homo sapiens PE=2 SV=1	2 SV	Phospho [S125(100)]	0	110.479	50	15	148	102.3	107.2	100	106.5	143.7	120.8	107.5	109.1	102.3	77.3	79	92.7	100.9	103.8	94.4	83.5	80.6	78.9	143.5	147.7	136.5	81.6	77.5	105.8	122.6	88.3	96.8
1424	Q92696	Geranylgeranyl transferase type-2 subunit alpha OS=Homo sapiens GN=RABGGTA PE=1 SV=2	RABGGTA		0	110.368	46	21	103	71.6	85.2	84.2	96.2	70.3	82	94.2	90.2	90.4	116.8	113.8	108.8	123.4	111.5	115.2	105.6	97.6	107.9	66.5	68.9	52.9	72.4	100.4	87.2	96.6	92.2	84.3
1425	Q9BW71	HIRA-interacting protein 3 OS=Homo sapiens GN=HIRIP3 PE=1 SV=3	HIRIP3	Phospho [S125(100); S142(100); S143(100); S159(100); S160(100); S196(100); S227(100); S370(98.5)]	0	110.307	40	24	94	100.2	99.6	99.2	75.9	76.9	84.4	82.4	79.1	71.4	91.8	97.8	97.2	100.2	94.1	109.9	145.3	122.7	104.5	102.1	94	98.3	104.5	112.1	114.9	107.6	117.4	95.8
1426	Q9Y3P9	Rab GTPase-activating protein 1 OS=Homo sapiens GN=RABGAP1 PE=1 SV=3	RABGAP1		0	110.271	32	28	82	98.8	98.8	99.6	108.8	92.5	92	83.1	89.2	104.4	85.9	89.2	103.6	76.4	86	83	96.2	69.6	87.5	102.4	71.6	68.7	72.3	85.8	77.3	71.8	61.5	86.1
1427	B4DWA6	cDNA FLJ60094, highly similar to F-actin capping protein subunit beta OS=Homo sapiens PE=2 SV=1	2 SV		0	110.234	41	15	163	95.1	91.4	103	95.7	101.2	100.4	99.7	98.7	107.3	101.3	100	100	92	93.7	100.5	104.7	89.1	105.5	85.8	91.2	93.5	97.8	101.7	88.7	92.9	87.4	94.7
1428	O60716	Catenin delta-1 OS=Homo sapiens GN=CTNND1 PE=1 SV=1	CTNND1		0	110.105	38	25	72	67.1	65.5	70.2	83.3	100.6	85.8	52.2	59.6	60.3	145.3	153.2	158.4	122.6	104.9	108.8	92.7	87.3	91.4	89	83.7	83.4	76.8	122	105.6	94.5	101.4	108.2
1429	Q01201	Transcription factor RelB OS=Homo sapiens GN=RELB PE=1 SV=2	RELB	Phospho [S573(100)]	0	110.1	46	20	97	76.5	68	91.8	107.1	76.1	75.5	116.8	128.2	135.8	83.5	84.6	75.1	80.9	121.3	123.4	105.2	78.3	114.3	71.7	72.4	64.2	82.8	83.9	86.2	79.4	76.6	79.8
1430	P26368	Splicing factor U2AF 65 kDa subunit OS=Homo sapiens GN=U2AF2 PE=1 SV=4	U2AF2	Phospho [S79(100)]	0	109.995	42	14	136	99.1	101.3	109.5	104.3	99.2	90.9	108.8	108	105.3	94	88.7	96.7	108.4	103.4	104.2	110.9	98.5	98.3	129.2	123	134	130.8	125.2	135.6	126.8	135.4	135.4
1431	B2R7C2	cDNA, FLJ93375, highly similar to Homo sapiens ZW10, kinetochore associated, homolog (Drosophila) (ZW10), mRNA OS=Homo sapiens PE=2 SV=1	2 SV		0	109.859	32	20	72	120.3	115.9	120.8	125.9	105.3	114.7	114.3	120.5	108.5	77	91	91.2	92.9	90.4	92.9	91.8	88.9	87	94.7	103.3	116.8	86.9	84.3	78.3	85.3	86	98.6
1432	P19623	Spermidine synthase OS=Homo sapiens GN=SRM PE=1 SV=1	SRM		0	109.845	75	15	99	87.6	117.3	141.8	103	86.6	96.2	103.1	117.4	117.7	90.8	90.8	106.2	119.8	102.4	121.7	131	103.2	102.8	100.4	120.7	119.6	89.7	95.7	76.3	68.3	93.7	72.5
1433	Q9BWU0	Kanadaptin OS=Homo sapiens GN=SLC4A1AP PE=1 SV=1	SLC4A1AP	Phospho [S312(100); S466(100)]	0	109.835	40	25	81	96.4	112.2	91.3	95.3	90.7	89.5	97	89.4	102.4	100.7	108.2	107.8	109.8	109.2	97.2	114.8	103	98.3	158.5	136.4	133.1	125.3	125.5	113.9	116.6	144.9	119.8
1434	P20273	B-cell receptor CD22 OS=Homo sapiens GN=CD22 PE=1 SV=2	CD22		0	109.83	31	19	94	58.1	62.7	70.9	90.6	90.1	86.7	93.8	84.5	115	134.6	119.5	123.5	105.3	88.7	84.7	100	108.1	120	77.1	75.1	73.2	141.5	163.1	148.1	131.8	134.4	149
1435	Q96ST2	Protein IWS1 homolog OS=Homo sapiens GN=IWS1 PE=1 SV=2	IWS1	Phospho [S313(100); S365(95.8); S377(100); S398(100); S400(100); S438(100); S440(100); S492(100); S492(100); S492(100); S492(100); S494(100); S494(100); S494(100); S494(100); S511(100); S513(100); S720(94.3)]	0	109.796	33	25	97	129	115.1	115.9	97.9	85.5	96.6	98.8	97.7	100.3	82	83.8	83.6	86.4	84.7	114.5	123.9	128.9	96.4	86.7	96	88.1	94.8	86.7	83.4	88.7	87.9	86.7
1436	Q92896	Golgi apparatus protein 1 OS=Homo sapiens GN=GLG1 PE=1 SV=2	GLG1		0	109.766	25	26	76	85.2	95.5	87.5	96.4	91.5	90.2	97.1	116.9	115.4	99	103.2	78.2	111.6	108	125.4	93.4	128.4	104.3	128.1	107.9	106.2	72.9	111.1	96.2	86	99.4	111.2
1437	Q5LJA9	Ubiquitin carboxyl-terminal hydrolase (Fragment) OS=Homo sapiens GN=UCHL5 PE=1 SV=1	UCHL5		0	109.677	49	14	116	94	103.2	107	104	91.4	85.5	101	104.6	103.8	107.6	98.6	95.9	99.5	92.8	95.3	87.6	102.3	86	103.3	112.5	105.1	97.7	103.2	96.7	82.2	88.8	95.2
1439	A8K8X0	cDNA FLJ75187, highly similar to Homo sapiens nap1 P120 OS=Homo sapiens PE=2 SV=1	2 SV		0	109.629	27	25	77	87.7	85.6	85.9	122.1	116.2	116.3	108.9	124.5	116.8	102.5	94.9	102.4	106	105	102.4	105.3	109.9	112.4	43.1	60.8	51.4	62.8	58.1	63.3	75.1	56	63.9
1440	F2Z2W7	tRNA (uracil-5-)-methyltransferase homolog A OS=Homo sapiens GN=TRMT2A PE=1 SV=1	TRMT2A	Phospho [S620(78.7)]	0	109.52	49	24	94	90.2	104.6	102.9	87.2	88.5	83.5	92.5	89.5	70.9	93.9	97.8	98.6	101.3	94.5	91.2	90.2	115.6	93.7	112.4	123.4	120.9	120.3	98.2	127.7	106.7	114.5	111
1441	A0A140VK93	Testis secretory sperm-binding protein Li 220n OS=Homo sapiens PE=2 SV=1	2 SV		0	109.495	71	13	144	100.1	95.4	94.7	90.1	84.9	90.2	98.7	87.9	108.7	116.6	114.7	112.4	115.5	119.1	112.5	105.5	101	108.2	90.9	80.7	88.6	120.6	118.8	107.4	113.3	115	114.9
1442	A0A024R6A5	Protein phosphatase 1A (Formerly 2C), magnesium-dependent, alpha isoform, isoform CRA_a OS=Homo sapiens GN=PPM1A PE=3 SV=1	PPM1A		0	109.391	57	19	113	135.9	92.9	115.7	118.9	98.1	104.8	103.2	112.8	114	92.4	96	95.1	81.9	100.8	114.2	91.8	80.1	103.9	80.2	84.9	78.1	67.6	80.2	61.8	73	63.1	73.7
1443	B3KMN2	cDNA FLJ11695 fis, clone HEMBA1005019, highly similar to Homo sapiens SCC-112 protein (SCC-112), mRNA OS=Homo sapiens PE=2 SV=1	2 SV	Phospho [S301(100)]	0	109.338	60	17	91	92.7	76	46.1	89.8	51.2	70.8	95.7	114	72.1	NaN	NaN	NaN	NaN	NaN	NaN	NaN	NaN	NaN	NaN	NaN	NaN	NaN	NaN	NaN	NaN	NaN	NaN
1444	A0A0U1RRH6	PHD finger protein 14 OS=Homo sapiens GN=PHF14 PE=1 SV=1	PHF14	Phospho [T287(100); S290(99.9)]	0	109.201	32	24	83	117.7	105.6	97.4	75.1	83.6	94.6	90.9	111.7	76.1	75.9	91.9	90.9	97	94.2	102.5	92.5	81	89.9	126.2	108.5	157.3	146.6	124.2	128.5	124.3	149.1	142.2
1446	Q8IWR0	Zinc finger CCCH domain-containing protein 7A OS=Homo sapiens GN=ZC3H7A PE=1 SV=1	ZC3H7A		0	109.055	34	28	82	81.5	113.4	91.3	89	94.7	83.5	78.1	82.8	81.4	84	83.2	88.9	97.2	98	93	91	93.3	94.6	138.8	139.7	139.7	118	139.6	123	122.9	130.4	117.1
1447	A0A140VJK1	Testicular tissue protein Li 75 OS=Homo sapiens PE=2 SV=1	2 SV		0	108.965	53	16	111	93.8	97.4	94.9	105.1	108.7	100.8	90.3	92.9	87.5	115.4	108.9	108.1	102.1	103.2	93.2	85.9	94.5	87.6	90.1	88.2	100.5	103.4	103.3	90	87.7	95.3	92
1448	Q8WXX5	DnaJ homolog subfamily C member 9 OS=Homo sapiens GN=DNAJC9 PE=1 SV=1	DNAJC9		0	108.95	63	18	116	127	123.7	114.9	85.4	117	116.5	105.7	93.3	60.6	89.9	101.1	100.4	98.4	98.8	98.3	85.9	91.5	87.1	113.8	112	111.5	109.8	111.7	124.4	104.2	115.1	106.7
1450	P36507	Dual specificity mitogen-activated protein kinase kinase 2 OS=Homo sapiens GN=MAP2K2 PE=1 SV=1	MAP2K2		0	108.783	52	20	93	105.5	89.4	98.6	110	111.6	113.5	114.1	124.3	133.5	123.4	122.6	120.7	112.5	110.1	119.4	114.2	128.8	125.7	100.1	103.7	99.3	91	108.8	91.4	100.1	106.5	110.2
1451	Q9NVM9	Protein asunder homolog OS=Homo sapiens GN=ASUN PE=1 SV=2	ASUN		0	108.757	44	28	88	94.5	94.3	85.8	102.2	100	107.7	107.6	126.8	104.6	86.1	74.1	87.1	94.8	80	93.5	121.5	81.5	104.5	88.2	85.1	102	91.8	83.1	97.1	82.8	108.3	86.7
1452	A0A0K0K1K4	Proteasome subunit alpha type OS=Homo sapiens GN=HEL-S-276 PE=2 SV=1	HEL-S-276		0	108.604	62	15	131	106.5	105.8	100.5	98.8	105.8	99.7	98.8	103.4	95.6	101.1	104.4	102.2	104.2	89.5	103.1	101.3	97.3	100.7	62.5	68.9	63.1	84.4	88.3	91.8	78.6	75.4	76.4
1453	Q9UPN4	Centrosomal protein of 131 kDa OS=Homo sapiens GN=CEP131 PE=1 SV=3	CEP131	Phospho [S78(93.6)]	0	108.562	31	29	64	NaN	NaN	NaN	NaN	NaN	NaN	NaN	NaN	NaN	85.2	97.1	105	122.8	109.6	106.6	125.6	154.8	118.4	218.9	140.8	103.5	155.6	102	175.5	85.9	188.4	98.9
1454	Q16401	26S proteasome non-ATPase regulatory subunit 5 OS=Homo sapiens GN=PSMD5 PE=1 SV=3	PSMD5		0	108.273	47	17	92	109.4	110	117.5	112.1	107.5	106.2	89.3	106.1	78.7	90.2	85.5	91.6	84.6	82.3	91.6	96.3	93.1	98.5	102.3	104.7	111	90.9	83.1	85.4	82.3	80.6	79.6
1455	A0A0C4DGV5	Zinc finger Ran-binding domain-containing protein 2 OS=Homo sapiens GN=ZRANB2 PE=1 SV=1	ZRANB2	Phospho [S120(100); S153(100); S188(100)]	0	108.261	44	19	127	85.1	89.5	75.4	108.6	97.7	99.7	129.8	116.1	115.2	107.7	106.3	102.5	120.9	113.7	82.7	90.3	105.4	93.5	139.2	139.1	137.1	120.1	106.1	120.8	111.7	127.1	123.4
1456	Q49A26	Putative oxidoreductase GLYR1 OS=Homo sapiens GN=GLYR1 PE=1 SV=3	GLYR1		0	108.219	49	19	84	90.1	95.8	101.4	89.6	95.2	86.9	104.6	94.2	97.3	89.3	80	78.3	86.8	80.1	91.7	103.3	97	99.8	130.5	132.4	187.1	133.3	107.7	104.2	118	118.6	121.7
1457	O75367	Core histone macro-H2A.1 OS=Homo sapiens GN=H2AFY PE=1 SV=4	H2AFY		0	108.194	51	16	131	88	83.5	78.9	92.2	92.1	93.2	93.8	97.3	95.5	95.3	107.1	104	112.2	109.3	118.6	103	106.1	126.9	92	105.3	112	136	154.2	112	111.5	145.9	135.6
1458	Q9HBB3	60S ribosomal protein L6 OS=Homo sapiens PE=2 SV=1	2 SV		0	108.172	48	16	161	103.1	104.4	117.4	118.1	116.9	111.2	106.1	104.6	107.9	99.2	94.5	96.8	111.3	95.8	99.2	111.4	100.5	100.4	93.4	110.2	98.1	104.5	103.8	91.3	89.4	83.8	78.9
1459	Q96E39	RNA binding motif protein, X-linked-like-1 OS=Homo sapiens GN=RBMXL1 PE=1 SV=1	RBMXL1		0	108.14	54	25	216	95.8	91.6	132.9	121.6	109.6	151.9	121.2	146.2	157.8	86.4	96.3	100.3	94.8	106	106.8	112.6	77.2	138.8	84.7	96.5	129.8	103.3	55.5	102.1	123.7	113.9	126.5
1460	Q13151	Heterogeneous nuclear ribonucleoprotein A0 OS=Homo sapiens GN=HNRNPA0 PE=1 SV=1	HNRNPA0		0	108.084	55	14	186	89.9	102.4	94.9	87.5	89.5	85.7	107.3	100.8	97.6	115.4	115.9	106.8	102.4	106.6	97.9	92.3	110	96	142.1	180.1	162.3	189.3	143.2	213.5	230.6	167.6	165.2
1461	A0A024R6H1	Serine palmitoyltransferase, long chain base subunit 2, isoform CRA_a OS=Homo sapiens GN=SPTLC2 PE=3 SV=1	SPTLC2		0	107.999	47	22	93	79.2	80.6	84.2	78.8	68.7	69.5	88	92.9	94.5	108.3	102.6	107.8	125.2	120.8	125.4	108.1	98.9	116.8	70.1	88.3	88.4	133.2	112.4	113.6	121.4	110.5	101.8
1462	Q9H0S4	Probable ATP-dependent RNA helicase DDX47 OS=Homo sapiens GN=DDX47 PE=1 SV=1	DDX47		0	107.985	50	19	111	97.9	106.5	100	125.7	114.6	108.1	119.6	122.3	119.4	89.4	78.1	79.3	94	89.5	88.1	88.2	103	89	130.1	140.1	161.5	116.6	111.1	110.9	103.1	131.9	111.9
1463	O43815	Striatin OS=Homo sapiens GN=STRN PE=1 SV=4	STRN	Phospho [S245(100)]	0	107.952	43	24	68	83.9	80	95.8	85.8	91.8	70.3	82.6	90.6	88.5	71.8	81.2	80.4	94.3	84	101.9	104.6	96.8	102.8	78.9	66.8	91	67.2	88.8	95.8	102.7	88.3	84
1464	Q7Z333	Probable helicase senataxin OS=Homo sapiens GN=SETX PE=1 SV=4	SETX		0	107.785	14	29	56	97	143.6	100.1	95.9	91.4	92.3	104	83.2	100.4	107.6	109.3	92.3	127.5	85.8	107.8	94.1	122.1	80.6	213.6	211.3	127.7	143.5	145.2	110.8	106.6	177.3	89.8
1465	Q13077	TNF receptor-associated factor 1 OS=Homo sapiens GN=TRAF1 PE=1 SV=1	TRAF1	Phospho [S66(82.9)]	0	107.763	52	17	96	94.1	94.1	98.2	142.8	134.9	129.6	87.4	87.6	103.5	88.4	83.7	77.3	87.5	74.8	81.4	87.4	90.9	94.7	88.5	81.5	82.2	61.8	61	62	61.2	63.5	65.5
1466	A0A0S2Z577	Vacuolar protein sorting 33-like protein B isoform 1 (Fragment) OS=Homo sapiens GN=VPS33B PE=2 SV=1	VPS33B		0	107.708	44	26	85	89.8	74.6	93.4	99.8	90.7	86.3	104.3	98.3	93.9	104.4	104.8	101.9	103.8	109.7	108.7	92.8	121.3	102.4	134	99.5	116.1	110.1	111.2	127.7	105.9	123.1	126.1
1467	P78332	RNA-binding protein 6 OS=Homo sapiens GN=RBM6 PE=1 SV=5	RBM6		0	107.656	29	30	95	96.4	104.9	108	105.8	89.1	97	100.9	107.5	97.9	96.9	104.9	103.6	98	96.6	94	90.6	104.7	91.8	134.1	121.1	110.9	146.9	111.2	150.4	151.2	174.1	137.6
1468	A8K4P8	cDNA FLJ75337 OS=Homo sapiens PE=2 SV=1	2 SV		0	107.634	19	29	68	97.1	112.1	91.3	101.4	91.2	95.8	92.8	94	93.6	107.1	116.3	113.1	106.2	111.6	97.4	94.1	94.5	95.7	151.6	121.6	181.4	150.9	172.5	131	118.1	195.7	113
1469	O15143	Actin-related protein 2/3 complex subunit 1B OS=Homo sapiens GN=ARPC1B PE=1 SV=3	ARPC1B		0	107.587	53	17	139	112.4	112.9	108.4	123.9	131.6	117	111.7	116.9	124.1	119.2	109.8	112.3	94.4	93.3	92.1	84.7	102.3	81.8	103.5	107.4	101.5	95.6	94.1	91.8	81.7	92.1	80.7
1470	P09110	3-ketoacyl-CoA thiolase, peroxisomal OS=Homo sapiens GN=ACAA1 PE=1 SV=2	ACAA1		0	107.553	57	15	86	102.3	95.3	104.1	109.5	94.3	100.9	85.7	113.9	133	84.1	75.9	79.5	76.5	101.7	93.4	83.9	74.3	109.8	92.5	89.5	83.9	81.2	79.2	69.5	113.7	87.6	99.5
1471	A8K8N3	cDNA FLJ78740, highly similar to Homo sapiens sperm associated antigen 5 (SPAG5), mRNA OS=Homo sapiens PE=2 SV=1	2 SV		0	107.456	29	25	65	118.5	126.6	102.2	76.5	70.4	75	99.3	74.2	62.5	82.6	83.2	85.5	105.8	84.1	87.4	120	111.8	109.2	159.4	161.5	149.9	127.6	148	150.8	141.1	181.4	149.3
1472	Q6F5E8	F-actin-uncapping protein RLTPR OS=Homo sapiens GN=RLTPR PE=1 SV=2	RLTPR		0	107.45	23	25	65	79.9	76.2	88	78.8	71	72.7	88.7	98.1	122.6	140.3	128.2	129.6	99.9	105	108.2	97.2	125.4	119.4	99.1	91	122.8	158	186.3	148	156.3	145.7	176.6
1473	P08559	Pyruvate dehydrogenase E1 component subunit alpha, somatic form, mitochondrial OS=Homo sapiens GN=PDHA1 PE=1 SV=3	PDHA1		0	107.444	61	20	126	88.7	104.8	97.4	59	85.7	83.2	83	59.1	108.2	102.3	108.5	108.2	119.4	128.1	127.3	110.5	95.6	119.5	84.5	70.1	79.2	82.6	95.5	89.8	96.5	103.4	103
1474	O95104	Splicing factor, arginine/serine-rich 15 OS=Homo sapiens GN=SCAF4 PE=1 SV=3	SCAF4		0	107.442	23	24	90	93	97.7	89.5	79.8	111	104.1	110.3	124.1	98	75.2	80.9	92.4	76.8	96	95.6	97	93.7	89.1	105.5	119.3	95.6	126.6	114.3	111.4	124.8	135.9	115.7
1475	Q92925	SWI/SNF-related matrix-associated actin-dependent regulator of chromatin subfamily D member 2 OS=Homo sapiens GN=SMARCD2 PE=1 SV=3	SMARCD2	Phospho [T217(100)]	0	107.389	45	19	76	86	103.5	94.8	84.3	82.6	99.2	105.4	95.3	100.1	90.8	84	85.2	89.1	98.6	100.1	91.8	82.3	86.2	124.3	129.8	161.7	98.3	98	91.7	115.9	140.3	108.6
1476	P61160	Actin-related protein 2 OS=Homo sapiens GN=ACTR2 PE=1 SV=1	ACTR2		0	107.33	43	12	153	100.5	92	102.9	110.9	115.6	114.7	102	104.1	114.2	104.2	101.1	106.3	107.3	92.7	98.8	98.4	115	97.1	82.7	85.8	82.6	77	83.6	61.4	63.6	66.1	64.6
1477	Q8IYB7	DIS3-like exonuclease 2 OS=Homo sapiens GN=DIS3L2 PE=1 SV=4	DIS3L2	Phospho [S875(99.3)]	0	107.312	40	29	78	100.4	107.4	109.6	93.6	95.2	98.8	106.2	109	96.1	84.1	89.6	90.9	109.5	107.5	114.2	109.8	98.6	105.4	NaN	NaN	NaN	NaN	NaN	NaN	NaN	NaN	NaN
1478	B3KU60	cDNA FLJ39235 fis, clone OCBBF2007829, highly similar to Mus musculus fatso protein OS=Homo sapiens PE=2 SV=1	2 SV		0	107.293	56	22	76	77.1	74.5	74.8	93.5	94	80.7	95.8	113.3	104.8	109	110.3	107.1	101.8	118.8	109	129.3	121.1	113.5	81.3	71.3	67.6	100.7	104.2	103.9	103.8	108.2	101.4
1479	Q9NZT2	Opioid growth factor receptor OS=Homo sapiens GN=OGFR PE=1 SV=3	OGFR	Phospho [S315(100)]	0	107.288	37	18	101	106	101.2	95	106.2	85.5	100.8	91.5	107	87.1	95.8	93.1	91.9	91.2	80.1	103.1	121.1	98.5	118.9	98.1	95.3	79.4	89.1	89.7	95.5	98	84.6	75.5
1480	P39880	Homeobox protein cut-like 1 OS=Homo sapiens GN=CUX1 PE=1 SV=3	CUX1		0	107.202	20	27	58	NaN	NaN	NaN	NaN	NaN	NaN	NaN	NaN	NaN	80.9	95.8	71.1	79.3	101.9	101.9	115.6	137.7	121.3	NaN	NaN	NaN	NaN	NaN	NaN	NaN	NaN	NaN
1482	P55263	Adenosine kinase OS=Homo sapiens GN=ADK PE=1 SV=2	ADK		0	106.965	65	16	94	114.9	100.1	100.8	101.6	110.4	92.6	83.7	94.2	102.5	120.8	106.7	118.5	115.3	122.5	110.1	95	94.6	97.9	69.8	79.2	63.2	85.4	90.3	75.7	90.1	69.1	74.6
1483	Q9H2U2	Inorganic pyrophosphatase 2, mitochondrial OS=Homo sapiens GN=PPA2 PE=1 SV=2	PPA2		0	106.948	60	19	122	103.2	108.6	111.7	77.7	84.8	83.2	85	73.5	94.1	107.7	107.4	104.6	103.7	118.4	119.2	96.2	100.9	101.8	84.8	81.6	72.6	81.9	80.8	91.5	92.6	86.1	85.6
1484	Q9H9B1	Histone-lysine N-methyltransferase EHMT1 OS=Homo sapiens GN=EHMT1 PE=1 SV=4	EHMT1		0	106.934	29	27	76	96.1	113	94.3	106	93.7	94.2	109.1	98.3	96.2	84.8	96.6	101.1	98.5	94.6	96.3	94.8	90.1	105.2	149.7	190.6	178.8	305.2	217.3	222.4	255.5	88.8	112.4
1485	E7EX59	Propionyl-CoA carboxylase beta chain, mitochondrial OS=Homo sapiens GN=PCCB PE=1 SV=1	PCCB		0	106.909	47	20	63	81.4	79.4	103.8	100.6	106.4	92.4	87.5	90.5	106.1	68	75.8	58.3	122.4	169.5	168	118.1	109.6	134.4	NaN	NaN	NaN	NaN	NaN	NaN	NaN	NaN	NaN
1486	P82933	28S ribosomal protein S9, mitochondrial OS=Homo sapiens GN=MRPS9 PE=1 SV=2	MRPS9		0	106.874	50	18	119	101.5	99.6	100.4	67.7	77.6	78.3	92	65.4	95.5	87.3	88.5	89.6	120.4	128.9	123.3	117.8	124	122.6	97.7	115.5	114.5	83.7	78.7	87.4	99.1	84.6	92.2
1487	Q9UJA5	tRNA (adenine(58)-N(1))-methyltransferase non-catalytic subunit TRM6 OS=Homo sapiens GN=TRMT6 PE=1 SV=1	TRMT6		0	106.708	42	19	112	108.3	101.5	106.9	108.8	100.3	102.9	100	102.4	92.4	95.7	102	103.5	94.6	90.2	103.9	105.4	99.1	95.3	103.5	121	101.3	108.4	105.6	123.8	118	90.9	103.7
1488	V9HWJ1	Glutathione synthetase OS=Homo sapiens GN=HEL-S-64p PE=2 SV=1	HEL-S-64p		0	106.699	57	21	118	83.6	86.5	111	112.4	93.8	102.2	79.7	95.8	97.1	105.5	109.4	104.4	116.7	103.1	121.7	110.9	91	106.3	79.9	62.9	68.8	81.1	85.7	82.2	77.3	69.2	75.1
1489	A0A0C4DG17	40S ribosomal protein SA OS=Homo sapiens GN=RPSA PE=1 SV=1	RPSA		0	106.658	51	14	159	97	105.3	104.6	104.7	101.5	96.4	103.6	104.9	103.1	103.4	98.4	102.4	109	101.4	101.9	116.9	111.2	102.3	84.4	91.3	97.3	81.8	80.1	70.4	75.1	82.1	77.8
1490	B7WPE2	Echinoderm microtubule associated protein like 3, isoform CRA_e OS=Homo sapiens GN=EML3 PE=1 SV=1	EML3		0	106.646	31	24	83	94.2	104.3	105.2	111.6	128.8	99.9	125.5	108.5	106	97.2	99.3	109.7	83.5	77.2	96.9	73.5	64.7	78.8	66	61.2	67.8	68.9	79.7	114.9	67.6	46.4	81.6
1491	Q92804	TATA-binding protein-associated factor 2N OS=Homo sapiens GN=TAF15 PE=1 SV=1	TAF15		0	106.64	44	17	172	104.3	94.9	103.4	87	105.7	104.5	121.8	108.7	83.5	60.6	77.6	102.5	121.9	120.5	132.4	125.8	80.4	99.2	127.2	111.1	106.9	138.2	125.8	143	133.1	129.7	123.7
1492	Q13136	Liprin-alpha-1 OS=Homo sapiens GN=PPFIA1 PE=1 SV=1	PPFIA1		0	106.535	26	27	63	106.6	94.9	95.5	76.3	87.6	80.7	108	108.5	80.9	79.8	91.7	93.5	81.8	87.8	93.6	94.1	93.9	87.2	NaN	NaN	NaN	NaN	NaN	NaN	NaN	NaN	NaN
1493	Q15785	Mitochondrial import receptor subunit TOM34 OS=Homo sapiens GN=TOMM34 PE=1 SV=2	TOMM34		0	106.483	61	19	146	72.5	77.2	80.6	115.9	112	115.2	78.6	95.1	100	128.5	121.2	113.8	93	108	100.9	88.5	80.7	87.4	79.7	85.5	73.3	102.8	106.6	104.1	82.4	87.8	86
1494	Q9BZJ0	Crooked neck-like protein 1 OS=Homo sapiens GN=CRNKL1 PE=1 SV=4	CRNKL1		0	106.423	28	26	73	109.3	118.9	109.6	112.1	113.5	114.1	103.6	84.9	75.5	96.7	102.5	101	100.5	91.2	86.7	90.4	94.9	91.6	132.3	127.7	141.6	119.3	114.8	92.6	121.4	137	115.6
1495	P04083	Annexin A1 OS=Homo sapiens GN=ANXA1 PE=1 SV=2	ANXA1		0	106.421	61	19	92	84.7	42.1	53.4	69.5	175.4	174.4	73.9	53.7	32.2	168.4	177.1	171	52.4	40.1	152.5	31.5	27.9	28.7	40.4	44.7	49	55.6	68.3	52	31.7	45.9	35.4
1496	Q1ELT0	MHC Class I Antigen OS=Homo sapiens GN=HLA-A PE=3 SV=1	HLA-A		0	106.338	43	13	167	99.5	105.1	114.6	119.4	110.3	108.1	126.6	146.1	159.2	82.8	67.5	68.8	96.4	71.5	81.7	103.5	109.7	114.2	113.1	115.1	108.2	85	78.6	80.5	78.8	82.2	70.9
1497	Q8IWV7	E3 ubiquitin-protein ligase UBR1 OS=Homo sapiens GN=UBR1 PE=1 SV=1	UBR1		0	106.268	18	25	57	91.4	86.9	81.1	107.7	94.8	93.6	104.2	104	108.4	120.3	110.6	110.9	116.6	128.9	140.8	128.5	107.6	104.3	NaN	NaN	NaN	NaN	NaN	NaN	NaN	NaN	NaN
1498	B3KS98	Eukaryotic translation initiation factor 3 subunit H OS=Homo sapiens GN=EIF3H PE=1 SV=1	EIF3H		0	106.231	45	17	132	95.7	90.5	87.5	83.7	92.5	95.3	96.5	100.6	95.7	102.2	101.2	107.7	104.2	110.5	106.8	105.1	104.9	103.4	85.6	90.8	79.5	76.9	83.7	81.2	64.7	80.5	75.5
1499	A6NMQ1	DNA polymerase OS=Homo sapiens GN=POLA1 PE=1 SV=1	POLA1		0	106.168	25	29	60	102.6	113.9	109.5	95.1	112.2	104.2	96.3	86.7	72.4	103.7	114.4	111.5	111.7	82.1	71.8	107.3	100.9	77.1	135.9	102.9	140.3	91.3	100.6	131.3	89.8	106.2	107.9
1501	Q5U0I6	H.sapiens ras-related Hrab1A protein OS=Homo sapiens GN=RAB1A PE=2 SV=1	RAB1A		0	106.115	72	14	184	98.9	102.1	89.8	108.8	105.3	114.4	95.6	106.5	114.5	109.1	101.6	105.2	111.6	108	101.4	113.5	89.8	108.4	89	94.9	83.4	95.7	99.8	119.4	92.2	93.2	96.3
1502	D6RER5	Septin-11 OS=Homo sapiens GN=SEPT11 PE=1 SV=1	2021-09-11		0	106.066	41	16	114	100.5	122.7	120.8	119.5	65.5	107.4	103.4	119.1	97	68.8	58.3	63.6	95.3	69.5	126.6	159.9	63.3	103.1	91.8	87.2	83.7	81.1	81	77.5	52.3	69.3	53.4
1503	P15498	Proto-oncogene vav OS=Homo sapiens GN=VAV1 PE=1 SV=4	VAV1		0	106.046	35	27	97	105.1	94.9	96.5	110.7	82.6	88.2	111.1	121.2	129.7	92	85.7	82	95.2	94	89.8	97.5	116.3	118.5	46.8	77.5	40.5	54.6	42.4	45.5	55.8	53.6	41.7
1504	Q5T1Z8	Pumilio homolog 1 OS=Homo sapiens GN=PUM1 PE=1 SV=1	PUM1		0	105.918	21	19	85	111.1	82.5	82.1	71.4	81.3	87.1	75.8	89.6	47.7	107.2	116.8	112.9	125.9	94	68.8	86	67.4	109.2	68.4	97.3	97.2	99.9	115.6	99.5	96.3	100.5	90.4
1505	P21359	Neurofibromin OS=Homo sapiens GN=NF1 PE=1 SV=2	NF1		0	105.859	11	29	55	95.3	96.8	96	96.5	99.8	91.1	96.6	101.6	85.3	104.5	104.3	91.5	96.6	105.9	113.3	99.2	85	100.9	73.8	133.7	72.9	110.7	99.9	121.9	112.6	103	117.9
1506	Q5VSQ6	Procollagen-proline, 2-oxoglutarate 4-dioxygenase (Proline 4-hydroxylase), alpha polypeptide I variant (Fragment) OS=Homo sapiens GN=P4HA1 PE=2 SV=1	P4HA1		0	105.857	43	20	90	122	73.3	75.7	104.2	77.7	81.2	108.8	127	83.9	83.8	88.9	81.6	79.8	124.2	90	142.9	98.3	175.9	73.7	61.5	61.9	95.3	74.2	78.6	92.6	80.2	100.4
1507	Q15007	Pre-mRNA-splicing regulator WTAP OS=Homo sapiens GN=WTAP PE=1 SV=2	WTAP	Phospho [S306(92.7)]	0	105.839	56	18	99	105.1	95.3	105.9	113.6	110.8	103.3	126.3	121.3	116.2	97.9	100	96.9	103.8	109.8	100.5	103.5	83.9	106.8	95.3	88.6	112.3	114.8	103.1	110.4	103.9	120.7	101
1508	A0A024R8K8	Helicase with zinc finger, isoform CRA_a OS=Homo sapiens GN=HELZ PE=4 SV=1	HELZ		0	105.824	17	25	52	NaN	NaN	NaN	NaN	NaN	NaN	NaN	NaN	NaN	90.1	102.2	117.4	73.5	107.2	86.8	79.5	78.8	101.7	104.1	115.4	91.4	138.8	108.1	96.2	118.1	88.4	88.5
1509	C4B7M4	Spatacsin OS=Homo sapiens GN=SPG11 PE=2 SV=1	SPG11		0	105.795	13	28	57	128.1	132.7	108	96.1	116.4	96.5	105.4	121.7	90	102	107.4	97.7	88	98.6	95.9	89.7	94.4	83.9	234.1	363.8	169.2	227.1	230.1	423.6	431.7	241.6	273.9
1510	P34896	Serine hydroxymethyltransferase, cytosolic OS=Homo sapiens GN=SHMT1 PE=1 SV=1	SHMT1		0	105.754	43	18	104	91.3	89.4	92	95.9	77.5	82	114.1	108.1	102.4	94	87	89.6	99.3	103.1	116.7	111.2	105.3	110.6	72.4	74.9	66.1	74.4	74.5	74.3	80.4	69.8	69.3
1511	O95155	Ubiquitin conjugation factor E4 B OS=Homo sapiens GN=UBE4B PE=1 SV=1	UBE4B		0	105.733	26	25	67	110.9	113.6	101.5	91.5	92.8	107.8	95.4	99.3	78.1	99.4	109.6	111.4	109.2	102.9	95.8	93.7	115	90.1	102.1	89.2	85	112.3	121.6	176	115.1	111	109.9
1512	P18615	Negative elongation factor E OS=Homo sapiens GN=NELFE PE=1 SV=3	NELFE	Phospho [S51(93.5)]	0	105.705	52	17	63	NaN	NaN	NaN	NaN	NaN	NaN	NaN	NaN	NaN	95.6	104.1	75.3	89.5	151.4	57.6	23.2	70.1	68.2	153.7	196.7	120.8	138.9	134	202.9	218.1	133.9	153.1
1514	G3V4K3	Spermatogenesis-defective protein 39 homolog OS=Homo sapiens GN=VIPAS39 PE=1 SV=1	VIPAS39	Phospho [S150(90.1)]	0	105.515	45	22	87	76.4	67	89.9	94.4	88.2	82.3	100.6	90.2	104.5	107.9	110.2	122.4	95.8	100.3	110.2	104.1	109.4	96.7	60.1	66.5	55.2	84.4	94	85.4	84.3	86.3	87
1515	Q6NVC0	SLC25A5 protein (Fragment) OS=Homo sapiens GN=SLC25A5 PE=2 SV=1	SLC25A5		0	105.473	49	19	192	101.3	117.8	103.7	66	86.7	90.4	81.1	66.1	90.7	118	113.8	103.1	125.6	122	99.1	101.7	102.8	113.4	97.3	97.4	107.4	89.9	95.3	94.1	97.9	106.3	111.8
1516	Q5T6F2	Ubiquitin-associated protein 2 OS=Homo sapiens GN=UBAP2 PE=1 SV=1	UBAP2		0	105.449	24	20	113	98.1	104.3	90.6	86.9	80	82.6	83.6	73	76.6	127.8	140.7	141	104.1	85.5	97.9	100.6	86.5	96.6	68.2	81.6	68.2	89	91.1	98.7	83.3	87.7	80.1
1517	P36873	Serine/threonine-protein phosphatase PP1-gamma catalytic subunit OS=Homo sapiens GN=PPP1CC PE=1 SV=1	PPP1CC		0	105.44	58	15	138	111.7	107.8	114.6	105.5	87.7	98.1	108.7	122.5	103.5	90.5	78.2	84.6	91.1	135.6	100.5	144.6	100.1	117	NaN	NaN	NaN	NaN	NaN	NaN	NaN	NaN	NaN
1518	Q15833	Syntaxin-binding protein 2 OS=Homo sapiens GN=STXBP2 PE=1 SV=2	STXBP2		0	105.366	44	23	97	117.9	105.8	107.3	98.7	98	102.7	84.9	92.6	110.4	93.5	93.8	95.4	106.4	101.3	102.6	97.2	116.9	108.4	105.7	92.1	88.6	62.5	67.8	83.6	69.1	83.5	83.1
1519	B4DUC8	S-methyl-5'-thioadenosine phosphorylase OS=Homo sapiens GN=MTAP PE=1 SV=1	MTAP		0	105.329	75	17	96	81.4	66.9	85	95.2	84.9	84.9	122.7	115	124.7	108.6	118.8	112.7	96.9	102.6	119.8	118.4	116.6	110.3	59.2	64	61.6	85.5	72.8	78.9	83.4	69.6	84.7
1520	Q59EP1	Annexin (Fragment) OS=Homo sapiens PE=2 SV=1	2 SV		0	105.322	37	18	106	51.9	60.8	48.6	44.5	64.1	77.4	111.9	106.9	82.1	96.7	101.2	130.4	91.2	94.8	103.4	101.2	104.8	109.6	56.6	84.1	91.5	113.2	130.8	115.9	80.4	120.2	96.6
1521	E5KMT5	tRNA pseudouridine synthase OS=Homo sapiens PE=3 SV=1	3 SV	Phospho [T426(100)]	0	105.317	52	21	104	89.4	101.2	117.2	89.4	95.9	95.5	103.6	89.8	128.5	80.9	89.7	91	83.3	100.9	107	106.9	95.7	107.6	105.6	100.2	92.5	90.3	86.8	96.7	97.7	83.9	94.8
1523	P00387	NADH-cytochrome b5 reductase 3 OS=Homo sapiens GN=CYB5R3 PE=1 SV=3	CYB5R3		0	105.259	66	15	116	114.7	103.2	109.8	89.5	64	73.7	93.4	97.9	93.4	91.1	93.8	97.5	134.7	123.5	126.2	103.1	76.4	107.5	82.8	109.6	116.4	204.8	183.4	187.7	173.6	113.8	153.9
1524	A8K1E1	cDNA FLJ75589, highly similar to Homo sapiens mutS homolog 3 (E. coli) (MSH3), mRNA OS=Homo sapiens PE=2 SV=1	2 SV		0	105.24	30	27	53	72	119.1	81.7	107.3	101.5	100.8	79.8	117.4	101.7	60.6	59.8	58.1	72.2	56.2	77.4	52.1	57.5	72.6	73.4	96.8	133	186.6	122.6	122	150.2	105.8	149.9
1525	B2RCD8	cDNA, FLJ96012, highly similar to Homo sapiens interferon regulatory factor 2 binding protein 1 (IRF2BP1), mRNA OS=Homo sapiens PE=2 SV=1	2 SV	Phospho [S384(100); S453(100)]	0	105.219	53	24	79	109.3	101.9	121	98.5	89.9	84.9	124.7	123.4	125.4	96.6	98.4	96.1	88.6	112.6	86.4	99.7	126.9	107.4	163.5	132.5	108.8	191.5	95	149.1	140	192.8	148.5
1527	Q9UH65	Switch-associated protein 70 OS=Homo sapiens GN=SWAP70 PE=1 SV=1	SWAP70		0	105.122	46	28	76	166.9	146.8	168.7	123.9	97.9	103.8	120.3	134.4	148.3	79.4	79.8	81.4	66	68.9	62.8	62.4	66.9	66.4	120.9	144.9	95.6	74.3	84.7	82.7	89.7	117.1	76.5
1528	A0A140VKA6	Testis secretory sperm-binding protein Li 233m OS=Homo sapiens PE=2 SV=1	2 SV		0	105.064	42	13	141	80.2	86	80.9	89.7	90.5	85.5	90.2	96.5	96.3	108.5	106.9	111.5	116.3	119.7	111	103.3	104.4	102.6	73.1	70.9	67.4	85	87.9	76.3	75.7	81.3	87.5
1529	Q9H6F5	Coiled-coil domain-containing protein 86 OS=Homo sapiens GN=CCDC86 PE=1 SV=1	CCDC86	Phospho [S47(97.4); S91(100)]	0	105.042	70	18	83	117.8	138.8	118.4	114	107.1	106.9	112.7	100.9	93.7	105.7	89	97.1	91.6	90.5	70.2	95.7	75.9	84.7	175.1	167.6	145.9	117.4	113.6	114.2	106.8	134.6	116.9
1530	Q6PJJ2	RRP1 protein (Fragment) OS=Homo sapiens GN=RRP1 PE=2 SV=1	RRP1		0	104.999	41	20	118	109.9	121.6	122.5	97.1	96.3	92.3	95.8	95.3	95.6	96.9	94.4	99.6	104.2	99.4	97.6	93.9	100.4	89.2	150.3	144.1	155.6	119.9	122.3	132.8	134.5	136.8	127.8
1531	Q9HAV7	GrpE protein homolog 1, mitochondrial OS=Homo sapiens GN=GRPEL1 PE=1 SV=2	GRPEL1		0	104.954	62	14	113	113.1	114.3	115.9	60.8	78.4	87.3	86.9	66.6	89.8	89.3	99.9	99.3	104.8	113.5	109.2	108.8	114	117.8	117	97.7	92.8	96.2	92.3	121	139	110.4	123.4
1532	B4DXL9	cDNA FLJ53677, highly similar to Drebrin-like protein OS=Homo sapiens PE=2 SV=1	2 SV		0	104.93	41	14	122	NaN	NaN	NaN	NaN	NaN	NaN	NaN	NaN	NaN	NaN	NaN	NaN	NaN	NaN	NaN	NaN	NaN	NaN	133	114.8	109.9	83.7	116.3	117.1	112.7	144.9	79.2
1533	D6W625	Chromatin assembly factor 1, subunit A (P150), isoform CRA_a OS=Homo sapiens GN=CHAF1A PE=4 SV=1	CHAF1A		0	104.902	25	24	86	95.5	114.6	97.4	78.9	75.8	68.7	93	76.7	70.2	100.8	107.1	103.8	139	112.7	108.7	125.5	122.5	114.4	99.9	113.7	125.1	124.4	140.7	160.1	138.3	140.5	124.5
1534	F5H0R1	Speckle targeted PIP5K1A-regulated poly(A) polymerase OS=Homo sapiens GN=TUT1 PE=1 SV=1	TUT1		0	104.739	26	18	62	118.1	106.7	124.3	160.9	165	141.7	106.1	124.2	85.1	59.8	75.3	68.7	88.4	70.9	68.1	81.4	89.8	105.6	115.4	117.1	115.3	75.8	77.3	89.3	80.3	81.4	79.1
1535	Q9UHD2	Serine/threonine-protein kinase TBK1 OS=Homo sapiens GN=TBK1 PE=1 SV=1	TBK1		0	104.73	49	28	71	86.6	85.4	78.2	106.5	102.9	103.2	110.6	119.2	113.5	95	89.1	78.1	99.8	90.8	93.8	102.7	84	94.9	58.9	56	58.4	63.3	54.3	65.9	59.9	53	34.8
1536	A0A109NGN6	Proteasome subunit alpha type OS=Homo sapiens PE=2 SV=1	2 SV		0	104.726	63	12	134	95.5	110.2	111.4	109.4	111.2	104.5	98.3	96.7	109.9	112.8	111	109.1	98.6	98.6	97.3	88.3	104.5	92	87.9	92.7	96	98	100.9	90.4	91.7	94.4	95.3
1537	A0JP11	Phosphoinositide-3-kinase, regulatory subunit 4 OS=Homo sapiens GN=PIK3R4 PE=2 SV=1	PIK3R4		0	104.658	27	29	68	93.1	100.6	95.5	115.4	118.9	127.9	81.8	101.9	99.6	119.2	122.6	114.4	109.1	105.9	108.5	93	89.6	95.1	78.8	58	68.5	54	94.2	85.3	77.7	77.1	99.1
1538	O43175	D-3-phosphoglycerate dehydrogenase OS=Homo sapiens GN=PHGDH PE=1 SV=4	PHGDH		0	104.608	46	19	103	109.9	74	120.7	91.8	57.1	62	115.7	115.8	141.1	52.7	55.1	50.4	67.6	91.8	115	110.4	112.4	106.2	125.8	120.6	90.9	49.6	59.8	67.1	68.8	61.8	72.6
1539	P46109	Crk-like protein OS=Homo sapiens GN=CRKL PE=1 SV=1	CRKL		0	104.596	59	14	97	94.4	88	93.9	107	100.4	102.2	105.4	104.5	112.1	104.1	111.2	111.4	89.9	109.1	96.3	96.4	95.5	109	63.7	65.9	63.6	72.9	96.8	58.2	72.3	66.5	68.4
1540	Q9BSC4	Nucleolar protein 10 OS=Homo sapiens GN=NOL10 PE=1 SV=1	NOL10		0	104.57	36	24	92	104.8	117.7	114.4	113.4	103	97.7	98.8	122	114.5	101.9	94.6	93.5	105.4	96.9	99.3	100.3	91.1	106.4	204.9	184.3	226.9	155.6	160.7	159.1	174.7	174.3	183.3
1541	P45973	Chromobox protein homolog 5 OS=Homo sapiens GN=CBX5 PE=1 SV=1	CBX5		0	104.551	58	12	129	106.4	104.6	110.3	79.1	81.4	86.6	137	131.4	96.5	74.6	76.4	84.7	88.7	113.2	107.5	126.6	114.2	117.1	114.9	107.3	130.2	125.7	112.9	110.7	116.4	132.6	108.6
1542	Q96F88	Processing of 1, ribonuclease P/MRP subunit (S. cerevisiae) OS=Homo sapiens GN=POP1 PE=2 SV=1	POP1		0	104.55	30	24	72	106.4	108.9	88.6	106.1	101.3	103.6	132.7	113.5	110.5	99.9	97.1	91.7	118.6	107	126.9	119.2	82	120.3	NaN	NaN	NaN	NaN	NaN	NaN	NaN	NaN	NaN
1543	Q8N6R0	Methyltransferase-like protein 13 OS=Homo sapiens GN=METTL13 PE=1 SV=1	METTL13		0	104.487	42	24	62	74.4	87.1	77.2	94.7	96	92.5	94.8	88.2	85.7	104.3	115.3	101.4	98.3	103.5	93.5	78.8	81	83.8	84.5	107.2	82.5	61.3	92.4	86	85.2	95.4	83.8
1544	Q9NTJ5	Phosphatidylinositide phosphatase SAC1 OS=Homo sapiens GN=SACM1L PE=1 SV=2	SACM1L		0	104.385	41	22	98	87.7	83.9	82.1	105.5	79	82.7	121	124.7	116.8	102.8	95.9	104.3	94	84.9	90.1	103.3	96.8	120.8	87.6	95.9	108	86.8	92.5	95.6	80.3	103.9	99.4
1545	Q9GZS3	WD repeat-containing protein 61 OS=Homo sapiens GN=WDR61 PE=1 SV=1	WDR61		0	104.362	56	13	98	84	86.1	95.6	97.1	86.6	92.7	96	95.6	104.6	111.9	97	102.4	95.8	101.9	93.8	90.7	116.5	100.1	97.7	82.4	103.9	106.9	101.7	99.8	96.2	110.3	105.9
1547	Q6IA86	Elongator complex protein 2 OS=Homo sapiens GN=ELP2 PE=1 SV=2	ELP2		0	104.23	35	22	72	112.2	103.6	112.2	78.2	112.4	117.2	104.5	122.7	62.7	77.4	91.7	101.9	98.1	95.5	91	105	94.6	94.7	107.4	137.2	116.4	116.5	135.5	167.3	221.2	142	174.8
1548	A9IYQ1	Sister chromatid cohesion protein PDS5 homolog B (Fragment) OS=Homo sapiens GN=PDS5B PE=1 SV=1	PDS5B	Phospho [S136(97.8); S209(97.8); S235(100)]	0	104.193	66	17	99	140.1	118	128.4	127.3	97.2	110.4	131.5	122	129	81.8	75.7	72.5	104.8	88.8	103.1	121.8	93	96.7	NaN	NaN	NaN	NaN	NaN	NaN	NaN	NaN	NaN
1549	Q6PUJ7	Epididymis luminal protein 215 OS=Homo sapiens GN=HEL-S-54e PE=2 SV=1	HEL-S-54e		0	104.187	73	16	176	86.8	104.2	101.9	98.2	97.7	105.4	98.3	98.6	97.4	98.4	99.6	92.9	113.2	112.4	98.9	98.6	102.1	105.6	110.6	102.7	125.1	131.4	119.3	115.1	115.4	130.7	121.9
1550	Q93034	Cullin-5 OS=Homo sapiens GN=CUL5 PE=1 SV=4	CUL5		0	104.173	36	24	68	102.9	102.3	80.9	125	100.3	114.9	102.7	116.7	112.7	94	90.8	85	84	79.7	87.2	76.3	60.6	81.7	74.9	63.7	77.5	79.9	80	60.5	71.1	77.3	68
1551	Q59EK3	Adaptor-related protein complex 1, mu 1 subunit variant (Fragment) OS=Homo sapiens PE=2 SV=1	2 SV		0	104.148	52	20	102	93	89.1	91.2	101.1	90.2	99.1	102.6	95.2	90	94.5	101.4	91.8	96.1	83.2	99.4	118.1	104.4	106.1	79.8	93.9	100.2	98.5	104.7	97.1	95.7	90.8	96.9
1552	O15357	Phosphatidylinositol 3,4,5-trisphosphate 5-phosphatase 2 OS=Homo sapiens GN=INPPL1 PE=1 SV=2	INPPL1		0	104.121	27	29	64	112.7	93.5	111.5	122.6	104	106.9	114.3	117.9	100	92.8	93	98.2	95.3	106.8	123.4	71.3	55	84.7	103.9	100.4	81.2	104.8	97.2	94.5	85.4	99.3	95.8
1553	Q58FF8	Putative heat shock protein HSP 90-beta 2 OS=Homo sapiens GN=HSP90AB2P PE=1 SV=2	HSP90AB2P	Phospho [S177(100)]	0	104.118	26	12	253	NaN	NaN	NaN	NaN	NaN	NaN	NaN	NaN	NaN	NaN	NaN	NaN	NaN	NaN	NaN	NaN	NaN	NaN	37	41.7	21.5	41.4	65.8	105.5	45	65.4	52.9
1554	A0A087WUB9	Beta-catenin-like protein 1 OS=Homo sapiens GN=CTNNBL1 PE=1 SV=1	CTNNBL1		0	104.107	36	24	105	112.1	117.1	118.8	122.9	113.7	116.2	114.6	113.6	106.3	97.9	96.2	95.3	104.6	95.1	97	109.8	104.1	97.9	110.2	111.4	144.3	124.7	118.3	113.3	95.5	123.2	115.8
1555	F5H5P2	Uncharacterized protein OS=Homo sapiens PE=4 SV=1	4 SV		0	104.001	54	20	94	97	85.7	88.9	73.4	106.7	110.3	105.8	83.9	104.5	72.4	87.5	87.8	101.1	117.6	109.5	89.7	80.7	99.2	73	73.6	75.5	82.9	87.9	84.6	99.9	80.8	94.9
1556	A0MNN4	CDW3/SMU1 OS=Homo sapiens GN=SMU1 PE=2 SV=1	SMU1		0	103.997	48	20	106	116.6	108.7	106.5	116.5	96.1	96	112.9	107.1	101.6	83.6	95.1	89.2	100.8	98.1	94.8	104.8	98	97.2	122.2	114.1	142.7	141.7	117.2	122.3	123.5	140.6	132.5
1557	O75390	Citrate synthase, mitochondrial OS=Homo sapiens GN=CS PE=1 SV=2	CS		0	103.937	43	17	123	100.6	111.2	100.1	92.4	128.2	122.3	100	85.7	120.1	88.8	93.7	88.8	99.4	107.7	98.5	90.3	88.4	90.2	107.4	89.8	97.7	81.6	77.2	70.9	102.9	91	100
1558	Q8N766	ER membrane protein complex subunit 1 OS=Homo sapiens GN=EMC1 PE=1 SV=1	EMC1		0	103.804	29	22	78	95.2	88.5	98.3	111.1	94.5	97	103.6	103.2	96	118.8	114.3	119.6	94	81.1	89.5	97.4	102	110.6	80.7	84.7	109.8	127.4	119.7	106.4	91.1	98.1	107.7
1559	Q99543	DnaJ homolog subfamily C member 2 OS=Homo sapiens GN=DNAJC2 PE=1 SV=4	DNAJC2		0	103.792	40	22	73	94	106	97.7	93.2	90.2	81.4	97.3	91.8	98.6	70.8	117.5	96.2	102.6	70.4	70.6	127.8	106	93.1	81.9	85.3	72.7	82.8	85	83	81.2	80.6	93.2
1560	O00629	Importin subunit alpha-3 OS=Homo sapiens GN=KPNA4 PE=1 SV=1	KPNA4	Phospho [S60(100)]	0	103.688	38	14	114	92.1	118.9	112.5	126.3	96.1	95.6	90.3	96.3	84.5	107.8	106.4	127.6	121.3	104.6	115.8	119.1	124	128.4	123.1	152.9	152.2	111.3	118.9	86	112.2	107.7	120
1561	P11274	Breakpoint cluster region protein OS=Homo sapiens GN=BCR PE=1 SV=2	BCR		0	103.66	23	25	57	90.7	95.6	92.6	88.6	81.6	77.5	98.2	87.8	98.6	80.4	85	89.6	108.3	96.2	107.2	111.7	104.1	96.2	NaN	NaN	NaN	NaN	NaN	NaN	NaN	NaN	NaN
1562	Q8TCU6	Phosphatidylinositol 3,4,5-trisphosphate-dependent Rac exchanger 1 protein OS=Homo sapiens GN=PREX1 PE=1 SV=3	PREX1		0	103.624	24	29	60	108.9	94.5	88.8	140.1	119.5	125.3	106.1	120.9	129.6	76	82.1	81.1	66.6	88.3	69.6	90.4	91.3	92.8	141.1	161.5	81	77.7	95.8	102.6	84.3	111.2	94.4
1564	A0A024RDR0	High-mobility group box 1, isoform CRA_a OS=Homo sapiens GN=HMGB1 PE=4 SV=1	HMGB1		0	103.61	53	11	153	81.9	115.4	106.6	91.3	110.3	105.6	97.8	110.8	117	89.5	78	81.2	100.5	121	103.5	102.2	94.2	86.5	95.6	99.6	104.9	103.5	90.8	100.4	88.1	82	84.3
1565	A0A024R904	Calcyclin binding protein, isoform CRA_a OS=Homo sapiens GN=CACYBP PE=4 SV=1	CACYBP		0	103.603	55	15	133	96.2	96.4	91.8	94.4	91.1	83.9	102	95.3	100.1	117.5	121.7	114.7	96.4	101.1	106.2	101.2	93.9	95.8	65.7	80.3	66.2	101.4	105.9	86.8	86.3	78.9	78.6
1566	Q8N806	Putative E3 ubiquitin-protein ligase UBR7 OS=Homo sapiens GN=UBR7 PE=1 SV=2	UBR7		0	103.525	57	21	102	114.3	103	110	92.3	118	114.2	100.3	85.1	83.2	78.4	86.2	88.2	99.7	102.7	109.9	108.5	111.7	97.1	93.4	100.7	89.8	89.6	87.7	100.8	114.3	96.9	82.8
1567	A0A158RFU6	RAB7, member RAS oncogene family, isoform CRA_a OS=Homo sapiens GN=RAB7A PE=2 SV=1	RAB7A		0	103.478	73	13	147	92.3	95.4	106.7	98.3	87.1	83.1	99.7	100	100.4	115.7	115.1	107.1	118.2	119.7	103.8	107.5	108.4	115.3	96.6	95.4	108.1	104.8	101.8	95.3	94.3	112	110.6
1569	O14646	Chromodomain-helicase-DNA-binding protein 1 OS=Homo sapiens GN=CHD1 PE=1 SV=2	CHD1		0	103.441	21	28	65	127.2	128.4	120.1	105.5	100.2	91.4	113.4	122.4	90	117.3	91.6	66.1	105.8	120	158.1	138.2	76.8	119.3	51.1	58.8	47.5	78.3	87.4	54.9	73	65	66
1570	P35611	Alpha-adducin OS=Homo sapiens GN=ADD1 PE=1 SV=2	ADD1	Phospho [S358(99.9); S431(93.7); S465(99.8)]	0	103.439	33	18	81	136.1	123.4	123.3	85.2	70.7	76.8	102.9	91.9	92.8	73	74.6	69.2	82.7	87.1	79	93.7	101	94.8	162.2	146	163.5	110.7	131.3	95.6	131	163.5	139.3
1571	B4DUT2	cDNA FLJ53206 OS=Homo sapiens PE=2 SV=1	2 SV		0	103.212	33	21	92	97.5	85.3	102.3	85.8	100.8	104	112.5	107.4	90.7	80.9	88.7	85.5	92.3	80.2	89	100.1	98.4	93.4	118.3	131.3	118.9	98.3	83.6	108.8	107.9	123.3	110.7
1572	B3KML1	cDNA FLJ11308 fis, clone PLACE1010074, highly similar to Sorting nexin-2 OS=Homo sapiens PE=2 SV=1	2 SV		0	103.199	41	20	122	87.4	90	105.4	92.9	88.1	83.7	92.8	93.6	101.1	91	92.5	98	103.6	106.1	109	106.1	104.2	102.2	80	94.1	98.2	100.1	106.9	88.7	93.8	88.3	81.6
1573	G3V599	Uncharacterized protein OS=Homo sapiens PE=4 SV=1	4 SV		0	103.18	20	23	59	91.9	94.9	102.8	93.9	71.6	56	97.8	100.4	92.2	109.4	98.6	104.7	109.9	114.1	96.6	90.1	128.3	134.8	66.7	123.4	78.7	106.1	123.1	112.3	102.6	98.4	113.9
1574	O75170	Serine/threonine-protein phosphatase 6 regulatory subunit 2 OS=Homo sapiens GN=PPP6R2 PE=1 SV=2	PPP6R2		0	103.133	36	24	59	96.8	86.6	111	103.4	92.6	92.5	100.4	86.2	88.2	96.4	94.8	87.6	69.4	88	73.6	74.7	83.3	70.3	89.8	70.8	85.6	70.7	85.2	100.4	78.4	111.8	77.7
1575	Q1HBJ4	Mitogen-activated protein kinase OS=Homo sapiens GN=MAPK1 PE=3 SV=1	MAPK1		0	103.116	57	17	126	100.7	98.8	96.6	105.4	98.4	103.5	102.2	104	100.4	119.7	108	104	95.3	95.7	100.9	102.1	106.6	104.3	71.9	78.4	74.6	80.1	86.7	75.3	73.9	83.3	87.4
1576	A0A024R814	Ribosomal protein L7, isoform CRA_a OS=Homo sapiens GN=RPL7 PE=3 SV=1	RPL7		0	103.109	49	15	153	114.7	101.8	106.8	124.2	95.4	99.4	109.1	108.9	96.4	94.1	91.2	88.5	101.8	91.6	94.8	100.7	98.3	99.2	79.5	77.2	60.4	58.2	77.5	67.4	52.4	68.6	60.3
1577	Q96GK7	Fumarylacetoacetate hydrolase domain-containing protein 2A OS=Homo sapiens GN=FAHD2A PE=1 SV=1	FAHD2A		0	103.077	60	14	90	58.9	60.2	61	78.2	77.3	67.6	82.4	85	120.3	117.9	135.6	133.1	96.5	123.7	122.3	88.6	96.2	101.7	64.3	61.7	41.7	105	106.8	91.9	124.3	89.8	101.5
1578	B4E0B2	cDNA FLJ51426, highly similar to Adapter-related protein complex 3 beta-1 subunit OS=Homo sapiens PE=2 SV=1	2 SV	Phospho [S180(100)]	0	103.072	43	25	109	94.9	115.5	97	129.5	135.1	111	127	162.8	107.3	150.7	114.7	113.6	151	168.2	126.1	123.7	149.3	151.9	NaN	NaN	NaN	NaN	NaN	NaN	NaN	NaN	NaN
1579	Q6IAX1	FDFT1 protein OS=Homo sapiens GN=FDFT1 PE=2 SV=1	FDFT1		0	103.035	47	17	107	97.6	104.3	101.9	91.3	84.6	83.6	87.4	98.6	86.3	123.3	124.1	124.6	122.3	102.8	90.9	111.7	82.6	107	84.2	90	87.1	105.5	101.9	106.6	100.9	108.6	103.5
1580	P63208	S-phase kinase-associated protein 1 OS=Homo sapiens GN=SKP1 PE=1 SV=2	SKP1		0	103.025	84	15	125	102.4	104.9	109	106.9	95.1	91.5	104.3	107.4	104.1	106.4	104.1	105.9	102.9	99	94.2	99.2	96.5	89	88.4	89.8	77	84.4	98.1	91.6	85.1	89.3	85.8
1581	Q15052	Rho guanine nucleotide exchange factor 6 OS=Homo sapiens GN=ARHGEF6 PE=1 SV=2	ARHGEF6		0	102.965	38	25	102	129.6	130.5	154.5	105.3	94.5	103.2	116.7	112	138.3	NaN	NaN	NaN	NaN	NaN	NaN	NaN	NaN	NaN	257.5	180.3	91.8	98.3	137.2	292	132.5	225.7	312.1
1582	Q9BW27	Nuclear pore complex protein Nup85 OS=Homo sapiens GN=NUP85 PE=1 SV=1	NUP85		0	102.915	40	20	79	107.2	111.8	102.5	101.8	107.2	116.2	108.7	97.8	95.7	94.8	96	90.9	96	77.7	91	103.9	114.5	80.7	106.7	110.1	119.3	107.8	92.6	99.3	96.1	111	103.5
1584	A0A024RAV0	Branched-chain-amino-acid aminotransferase OS=Homo sapiens GN=BCAT1 PE=3 SV=1	BCAT1		0	102.829	35	11	129	99.1	105.5	111.6	95.3	135.7	136.8	71.7	62.9	74	144.6	141.8	151.9	117.7	112	124.6	53	46.9	52.6	63.2	67.5	47.9	88.8	107.6	107	91.8	75.7	95.9
1585	P11177	Pyruvate dehydrogenase E1 component subunit beta, mitochondrial OS=Homo sapiens GN=PDHB PE=1 SV=3	PDHB		0	102.788	47	13	113	94.5	102.6	94.3	67.4	88.9	89.5	77.9	59.7	110.3	116.2	113.9	113.6	118.8	124.7	115	100.6	102	113.4	81.8	77	86.7	104.5	101.3	80.2	107.8	107.1	104.7
1586	P32929	Cystathionine gamma-lyase OS=Homo sapiens GN=CTH PE=1 SV=3	CTH		0	102.786	57	17	95	66.1	65.1	100.4	82	49.4	52.2	121.7	118.8	149.7	78	75.2	72.8	90.9	136.5	173.3	115.4	131.5	92.7	129	76.2	97.3	68.8	69.2	86.4	75	70.1	94.1
1587	Q9Y2I7	1-phosphatidylinositol 3-phosphate 5-kinase OS=Homo sapiens GN=PIKFYVE PE=1 SV=3	PIKFYVE	Phospho [S475(90)]	0	102.701	17	27	51	108.1	114.5	97.9	99.6	84.9	81.2	97	96.3	109.8	99.1	107.7	112.2	66.9	88.6	84	94.2	70.2	86.4	NaN	NaN	NaN	NaN	NaN	NaN	NaN	NaN	NaN
1588	Q9BW19	Kinesin-like protein KIFC1 OS=Homo sapiens GN=KIFC1 PE=1 SV=2	KIFC1		0	102.684	41	22	59	155	181.2	144.7	113.5	99	117	105.1	102.5	85	62.6	63.1	64.6	100.2	74.8	65.3	87.7	127.8	86.7	212	165.1	207.4	129.3	117.5	102.4	88	82.5	111
1589	P07737	Profilin-1 OS=Homo sapiens GN=PFN1 PE=1 SV=2	PFN1		0	102.655	71	10	326	100.3	101.5	95	107.4	103.4	100	104.2	108.2	115.9	117.5	113.9	113.1	87.6	99.4	95.7	94.8	91.3	93.5	88.4	92.1	78.6	77	81.2	70.6	84.3	81	83.7
1591	Q549M8	CLE7 OS=Homo sapiens GN=C14orf166 PE=2 SV=1	C14orf166		0	102.532	70	15	117	103.5	94.2	94.3	103.5	94.9	91.8	94.2	112.2	101.7	102.3	99.3	102.3	98.7	100.6	99.5	97.7	105.6	93.3	90.6	80.6	79.4	93.3	93.5	86.8	79.6	91.4	85.8
1592	B2RBY7	cDNA, FLJ95770 OS=Homo sapiens PE=2 SV=1	2 SV	Phospho [S37(99.8); S117(94.3)]	0	102.511	46	10	89	91.2	66.4	69.8	100.6	95.6	90.6	88.9	103.8	104.8	118.1	121.7	120	73.9	91.4	104.4	83.8	53.3	91.3	56.2	60	42.5	80.9	82.4	75.9	76.8	66.3	67.4
1593	Q13185	Chromobox protein homolog 3 OS=Homo sapiens GN=CBX3 PE=1 SV=4	CBX3	Phospho [S93(100); S176(100)]	0	102.402	63	10	157	106	108.9	90	102.8	99.1	90.8	118	101.9	91.6	96.8	99	103.9	93.4	92	98.2	111.9	105.1	106	136.7	123.1	146.3	125	109.3	102	110.8	138.3	119.4
1595	A8K9X5	cDNA FLJ76472, highly similar to Homo sapiens Fas (TNFRSF6) associated factor 1 (FAF1), transcript variant 1, mRNA OS=Homo sapiens PE=2 SV=1	2 SV		0	102.363	34	21	99	89.8	91.2	90.9	108.3	111.5	97.6	101.5	114.3	97.1	95.3	88.2	82.5	105.9	109.7	97.2	90.3	85.1	84.9	79.5	81.1	59.1	90.2	89	80.9	81	81.1	89.7
1596	Q9NZJ4	Sacsin OS=Homo sapiens GN=SACS PE=1 SV=2	SACS		0	102.311	9	35	48	79.3	81.2	81.3	102.2	103.1	119	96.7	99.9	87.3	74.4	81.2	73.8	124	90.9	125.3	108.9	134.5	115.5	NaN	NaN	NaN	NaN	NaN	NaN	NaN	NaN	NaN
1597	O00161	Synaptosomal-associated protein 23 OS=Homo sapiens GN=SNAP23 PE=1 SV=1	SNAP23		0	102.212	71	12	97	93.4	88.9	93.5	97.5	94.9	113.8	91.4	80.4	104.3	93.9	87.3	89.2	110.3	101.6	102.3	116	107.6	120.3	96.1	93.3	97.6	90.9	100.6	87.5	93.9	97.7	87.7
1599	D3TTZ3	Tumor necrosis factor alpha-induced protein 3 OS=Homo sapiens GN=TNFAIP3 PE=2 SV=1	TNFAIP3		0	102.164	37	24	74	107.6	82.5	96.4	125.3	107.7	128.7	104.7	135.7	149	92.4	91	100.2	90.5	83	80	66.7	63.4	64.5	110	94.1	64.5	87.7	98.7	74.1	99.6	72	79.6
1600	X5D8S6	Adenylosuccinate lyase (Fragment) OS=Homo sapiens GN=ADSL PE=2 SV=1	ADSL		0	102.142	38	15	111	112.4	126.7	118.8	101.2	108.3	110.6	107.9	112.5	97.9	93.8	100.4	98.1	82.4	91	98.4	89.7	85.4	78.6	100.8	99.6	87.2	84.2	88.9	70.5	85.5	81.9	87.6
1601	Q9NZU5	LIM and cysteine-rich domains protein 1 OS=Homo sapiens GN=LMCD1 PE=1 SV=1	LMCD1		0	102.134	65	20	70	105.1	85.1	88.2	55.3	47.3	51	90.1	100.1	102.5	99.5	108.2	96.1	100.4	103.7	110.2	118.4	131.2	132.9	63.5	69.2	56.5	70.5	67.1	69.9	65.7	69.3	64.2
1602	P15880	40S ribosomal protein S2 OS=Homo sapiens GN=RPS2 PE=1 SV=2	RPS2		0	102.096	51	14	195	101	109.2	112.6	112.4	105.5	104.3	106.1	105.1	107	97.8	94.3	98.9	97.1	92.1	90.8	100.4	97.2	105.1	96.8	99.5	93.4	78.6	85.6	76.6	72.9	78.5	74.2
1603	Q6FIC5	Chloride intracellular channel protein OS=Homo sapiens GN=CLIC4 PE=2 SV=1	CLIC4		0	102.084	68	13	90	74.6	80.6	86.2	117.1	100.1	92.5	100.7	95.8	132.9	90.3	85	85.1	89.8	106.9	113.1	110.6	110.2	111.5	75.9	80.8	69.1	100.6	101.6	94.5	79.5	83.1	92.1
1604	Q14257	Reticulocalbin-2 OS=Homo sapiens GN=RCN2 PE=1 SV=1	RCN2		0	101.922	48	14	93	66.8	51.6	56.7	114.1	111.4	91.8	128.6	119.9	138.2	97.8	88	95.2	80.7	91	97.3	95.1	119.6	105.4	53.1	51.9	52.9	95.4	103.3	81.5	93.7	79.8	100.8
1605	G3V5Z7	Proteasome subunit alpha type OS=Homo sapiens GN=PSMA6 PE=1 SV=1	PSMA6		0	101.893	54	13	150	104.9	103.1	108.5	89.2	98.3	98.1	83.1	83.9	100.8	102.4	101.2	103	105.7	103.9	105.3	96.5	96.6	100.5	94.1	109.4	104.6	117.2	103	106.5	104.1	100.6	101.3
1606	Q13501	Sequestosome-1 OS=Homo sapiens GN=SQSTM1 PE=1 SV=1	SQSTM1	Phospho [S24(99); T278(97.6)]	0	101.848	45	12	81	121.5	126.9	133	116.5	108.2	97.7	96.1	124.5	113.8	90	100.1	102.2	119.8	108.5	72.5	106.2	74.4	65.9	75.4	101.1	90.5	126.4	119	87.2	79.8	100.4	88.2
1607	Q15642	Cdc42-interacting protein 4 OS=Homo sapiens GN=TRIP10 PE=1 SV=3	TRIP10	Phospho [S296(90.4)]	0	101.847	45	23	77	95.4	82.2	75	105	100	91.5	98.4	114.1	121.3	134.3	125.1	114.8	88.3	106.6	98.7	85.2	83.6	97.7	85.7	77.8	70.1	72	97.9	79	104.1	67.9	95.1
1608	A8K874	cDNA FLJ77588, highly similar to Homo sapiens MAK10 homolog, amino-acid N-acetyltransferase subunit, (S. cerevisiae) (MAK10), mRNA OS=Homo sapiens PE=2 SV=1	2 SV		0	101.773	37	22	70	110.9	122.1	126.9	104.8	91.3	100.8	86.7	88	88.9	101	100	104.8	98.8	85.4	101.2	91.4	93.7	97.6	95.7	86.9	98.8	77.8	79.3	82	61.1	67.4	74.1
1609	O00566	U3 small nucleolar ribonucleoprotein protein MPP10 OS=Homo sapiens GN=MPHOSPH10 PE=1 SV=2	MPHOSPH10		0	101.44	35	20	73	116	117.4	109.6	103	99.9	101	100.9	106.1	127.1	107	93.8	96.1	97.8	94	97.5	100	101.1	113.4	168.8	158.1	200.9	154.9	135.5	131.1	143.2	167.9	167.5
1610	E9PCH4	Uncharacterized protein OS=Homo sapiens PE=4 SV=1	4 SV	Phospho [S280(100); S1640(100)]	0	101.369	21	24	54	78.6	104.3	85.5	112.1	83.5	64.8	90.3	100	105.6	65.4	84	83.4	101.4	90.9	87.4	117.8	79.4	141.5	NaN	NaN	NaN	NaN	NaN	NaN	NaN	NaN	NaN
1611	Q9H845	Acyl-CoA dehydrogenase family member 9, mitochondrial OS=Homo sapiens GN=ACAD9 PE=1 SV=1	ACAD9		0	101.354	38	24	82	87.5	87.5	80.5	79.2	92.8	96.8	86.9	70	106.5	88.6	100	94.4	106.6	106.9	135.8	103.3	111.4	113.7	90.9	81	90.8	93.4	93.9	84.3	106.5	111.9	109
1612	A0A024R582	D4, zinc and double PHD fingers family 2, isoform CRA_a OS=Homo sapiens GN=DPF2 PE=4 SV=1	DPF2	Phospho [S142(100)]	0	101.272	57	19	89	112.3	120.4	107	137.7	116.2	108.8	120	132.5	145.8	82.3	61.1	82.6	74.2	78.3	80.9	90.9	89.9	91.3	162.2	179.1	199.1	137.9	114.1	123.8	137.5	137.9	141.3
1613	B1ALW7	Component of oligomeric golgi complex 2, isoform CRA_a OS=Homo sapiens GN=COG2 PE=2 SV=1	COG2		0	101.224	36	22	68	87.3	74.6	129.7	98.3	104.7	118.8	93.7	104.2	119.2	76.3	65.7	68.6	91.6	102.8	97.6	85.2	107.5	111.6	102.1	126.7	83.2	75.9	80.9	59.8	78.3	101.6	85.7
1614	P28074	Proteasome subunit beta type-5 OS=Homo sapiens GN=PSMB5 PE=1 SV=3	PSMB5		0	101.182	63	14	134	97.3	91.4	87	98.7	91.4	89.9	81	103.9	98.6	124.7	110.4	124	95.2	111.1	89.8	87	74.5	80.3	91.9	99.3	83.1	104.9	120.1	110.8	107.3	96.3	95.1
1615	Q53EL1	Protein KIAA0196 variant (Fragment) OS=Homo sapiens PE=2 SV=1	2 SV		0	101.155	29	28	61	96.1	79.1	98.5	89	129.9	117.2	106.3	101.2	86.3	106	97.5	96.4	76.8	92.4	78.1	79.1	77.8	85	82.3	75.6	46.3	68.6	96.9	78.9	98.9	84.3	66.2
1616	Q9P2N5	RNA-binding protein 27 OS=Homo sapiens GN=RBM27 PE=1 SV=2	RBM27		0	101.104	26	26	88	90	93.5	94	82.2	87.9	73.5	112.6	89.8	84.3	106.9	97.1	95.4	109	100.6	101.8	102.1	107.5	97.5	118.9	114.3	133.2	137.6	117.3	118.1	102.6	115.3	108.6
1617	A0A024R8A2	GTPase activating protein and VPS9 domains 1, isoform CRA_d OS=Homo sapiens GN=GAPVD1 PE=4 SV=1	GAPVD1		0	101.091	23	26	58	112.1	100.8	97.2	96.7	86.2	87.9	84.5	81.1	76.7	90.8	96.7	87	87.3	103.1	93.4	81.6	79	79.9	NaN	NaN	NaN	NaN	NaN	NaN	NaN	NaN	NaN
1618	Q9UGR2	Zinc finger CCCH domain-containing protein 7B OS=Homo sapiens GN=ZC3H7B PE=1 SV=1	ZC3H7B		0	101.072	31	26	75	98.5	89	104.4	91.6	88.8	84	117.1	104.8	122.9	96.7	91.5	82	96.1	97.8	100.9	99	99.4	103.3	88.6	132	107.1	113.3	129.7	110.2	128.1	98.7	116.3
1619	Q7L4Q3	Glutathione peroxidase OS=Homo sapiens GN=GPX1 PE=2 SV=1	GPX1		0	100.979	69	11	88	60.3	44.2	45.4	76.8	67.3	70.9	83.5	98.4	124.1	121.5	107.6	120.1	95.7	107.9	104.2	88.7	108.6	108.5	75.7	61.1	85.1	112.7	115.7	102.3	125.9	111.5	126.7
1620	O75351	Vacuolar protein sorting-associated protein 4B OS=Homo sapiens GN=VPS4B PE=1 SV=2	VPS4B	Phospho [S102(100)]	0	100.929	54	22	86	109.8	109.4	115.1	124.8	113.8	104.7	94.4	105	95.5	98.9	100.5	96.3	96	97.8	87.3	92.2	100.8	94.7	159.2	149.5	148.5	85.5	100	78.8	93.6	89.1	94.8
1622	Q5T0G8	Annexin OS=Homo sapiens GN=ANXA11 PE=2 SV=1	ANXA11		0	100.88	37	18	103	78.4	74.3	97.7	88.3	93.9	92.6	105.8	100.1	105.9	111.5	127.8	120.3	126.8	124.2	170.4	145	106.3	111.6	69.4	77.5	70.5	95.9	104	97.5	99.2	94	107.7
1623	P27635	60S ribosomal protein L10 OS=Homo sapiens GN=RPL10 PE=1 SV=4	RPL10		0	100.876	46	11	166	105.8	113.1	95.8	118.1	126.2	126.8	103.8	108.9	112.4	122.2	109.9	111.1	97.7	101.5	86.6	86.7	99.5	93.4	87.3	89.7	85.9	75.6	77.8	73.2	69.4	71.3	69.3
1624	Q4LE40	C14orf159 variant protein (Fragment) OS=Homo sapiens GN=C14orf159 variant protein PE=2 SV=1	C14orf159 variant protein		0	100.768	38	20	68	58.2	67.7	60.5	43.9	77.1	75.7	68.6	60.2	88.7	120.1	140.3	137.8	152.6	155.6	146.8	104.1	136.9	124.2	56.7	56.2	56.5	132.1	126.2	130.1	166.5	144.4	148.9
1625	B8XPJ8	Membrane bound catechol-O-methyltransferase OS=Homo sapiens GN=COMT PE=2 SV=1	COMT		0	100.748	61	13	86	69.7	72.4	80.6	101.1	74.6	82.6	103.2	120.9	120.7	107.4	105.3	106.6	106.8	96.3	97.2	97	94.7	105.1	72.5	70.6	72.3	104	117.2	103.7	74.5	83.4	97.4
1626	Q96JH7	Deubiquitinating protein VCIP135 OS=Homo sapiens GN=VCPIP1 PE=1 SV=2	VCPIP1		0	100.747	24	23	50	94.4	98.3	94	93.1	92.8	95	85.9	105.8	102	106.6	90.1	98.3	99.9	103.2	90.6	87	96.3	95.9	NaN	NaN	NaN	NaN	NaN	NaN	NaN	NaN	NaN
1630	Q14165	Malectin OS=Homo sapiens GN=MLEC PE=1 SV=1	MLEC		0	100.52	48	15	103	103.6	88.6	94.1	131.4	108.6	116.1	110.5	109.1	93.6	90.9	83.4	90	94.8	85.3	85.7	87.3	89	104.2	87.5	90.1	94.3	85	84.2	89.8	65.6	72.6	72
1631	A0A087X211	Protein CIP2A OS=Homo sapiens GN=KIAA1524 PE=1 SV=1	KIAA1524		0	100.499	28	26	74	122.1	127.7	112.3	103.7	98.2	100.1	115.8	110.8	84.7	75.1	88.1	68.5	102.4	77.9	89.3	125.8	107	134.1	99	94.5	106.6	77	71.5	75	64.8	91.3	81.1
1632	Q96EE3	Nucleoporin SEH1 OS=Homo sapiens GN=SEH1L PE=1 SV=3	SEH1L		0	100.419	63	17	96	107.2	123.1	120.7	110.9	104	108.1	96.6	101.1	104.3	99.5	97.2	108.1	100.8	101.9	98.2	104.6	91	100.1	125.5	134.4	138.5	128.2	126	125.6	129.4	117.2	126.6
1633	B3KM34	cDNA FLJ10132 fis, clone HEMBA1003046, highly similar to Mitochondrial-processing peptidase subunit beta, mitochondrial (EC 3.4.24.64) OS=Homo sapiens PE=2 SV=1	2 SV		0	100.24	45	18	112	81.3	102.4	98	77	104	109.1	85.5	64.2	113.4	112.8	109.5	99.3	109.8	120.8	98.9	91.6	100.6	94.8	150.1	109.7	187.8	168.6	158.7	126.7	178.2	157.9	162.6
1634	Q8N6H7	ADP-ribosylation factor GTPase-activating protein 2 OS=Homo sapiens GN=ARFGAP2 PE=1 SV=1	ARFGAP2		0	100.213	41	20	96	120.4	105.1	113.9	98.3	188.2	135.7	154.9	106.7	82.2	103.5	89.6	94.7	90.8	89.5	85.7	94.7	75.5	77.5	141.8	179	117.9	107.4	109.1	160.2	151.1	113.3	124.3
1635	Q92615	La-related protein 4B OS=Homo sapiens GN=LARP4B PE=1 SV=3	LARP4B	Phospho [S601(100)]	0	100.133	34	23	90	112.5	106	99.6	90.3	96.8	98.7	94.4	101.7	72.2	137.1	132.2	127.8	117.2	116.1	109.6	93.6	95.3	104.8	88.7	103.3	85.3	117.5	116.9	132.3	125.1	118.1	119.9
1636	B7ZLW8	5-methyltetrahydrofolate-homocysteine methyltransferase OS=Homo sapiens GN=MTR PE=2 SV=1	MTR		0	100.095	27	25	53	85.3	68	92.1	80.1	85.5	95.1	94.9	61.1	95.9	100.7	77.5	145.3	173.8	84.2	170.1	151.4	62.2	123.8	NaN	NaN	NaN	NaN	NaN	NaN	NaN	NaN	NaN
1637	Q5BKZ1	DBIRD complex subunit ZNF326 OS=Homo sapiens GN=ZNF326 PE=1 SV=2	ZNF326		0	100.061	40	20	98	104.9	108.1	100.1	103	94.9	90.2	98.7	91.6	98.4	91.7	93.5	89.6	98.3	87.6	92.9	111.6	101	107.3	145.6	157.9	187.5	150.8	127.1	124.3	119.4	149.1	122.7
1638	A0A024R203	Proteasome (Prosome, macropain) activator subunit 3 (PA28 gamma Ki), isoform CRA_a OS=Homo sapiens GN=PSME3 PE=4 SV=1	PSME3		0	100.051	69	16	118	82.8	106.6	109.3	103.2	92.3	89.1	91.8	86.7	85.2	96.3	97.3	96.4	111.3	95	101.5	104.5	115.2	92.4	80.5	80.1	91.7	99.8	94.4	85	81.5	91.9	81.3
[truncated: 4,460 more rows]

## Sheet: Supp_Dataset1_TMT_peptides
Sequence	Annotated Sequence	Modifications	Modifications (all possible sites)	Modifications in Master Proteins	Modifications in Master Proteins (all Sites)	Qvality PEP	Qvality q-value	SVM_Score	# Protein Groups	# Proteins	# PSMs	Master Protein Accessions	Master Protein Descriptions	Protein Accessions	Positions in Master Proteins	# Missed Cleavages	Theo. MH+ [Da]	Sequence Length	# Razor Quan Results	Abundances (Grouped) Count: F1, 126, Sample	Abundances (Grouped) Count: F2, 126, Sample	Abundances (Grouped) Count: F3, 126, Sample	Abundances (Grouped) Count: F1, 127N, Sample	Abundances (Grouped) Count: F2, 127N, Sample	Abundances (Grouped) Count: F3, 127N, Sample	Abundances (Grouped) Count: F1, 127C, Sample	Abundances (Grouped) Count: F2, 127C, Sample	Abundances (Grouped) Count: F3, 127C, Sample	Abundances (Grouped) Count: F1, 128N, Sample	Abundances (Grouped) Count: F2, 128N, Sample	Abundances (Grouped) Count: F3, 128N, Sample	Abundances (Grouped) Count: F1, 128C, Sample	Abundances (Grouped) Count: F2, 128C, Sample	Abundances (Grouped) Count: F3, 128C, Sample	Abundances (Grouped) Count: F1, 129N, Sample	Abundances (Grouped) Count: F2, 129N, Sample	Abundances (Grouped) Count: F3, 129N, Sample	Abundances (Grouped) Count: F1, 129C, Sample	Abundances (Grouped) Count: F2, 129C, Sample	Abundances (Grouped) Count: F3, 129C, Sample	Abundances (Grouped) Count: F1, 130N, Sample	Abundances (Grouped) Count: F2, 130N, Sample	Abundances (Grouped) Count: F3, 130N, Sample	Abundances (Grouped) Count: F1, 130C, Sample	Abundances (Grouped) Count: F2, 130C, Sample	Abundances (Grouped) Count: F3, 130C, Sample	Abundances (Grouped) Count: F1, 131, Control	Abundances (Grouped) Count: F2, 131, Control	Abundances (Grouped) Count: F3, 131, Control
[truncated: 95,486 more rows]
[truncated: 229 more columns]
