# Supplementary material for: Tuning DO:DM Ratios Modulates MHC Class II Immunopeptidomes
Source: Mol Cell Proteomics. 2022 Jan 25;21(3):100204. doi: 10.1016/j.mcpro.2022.100204 (PMC10329146; doi:10.1016/j.mcpro.2022.100204)
Supplement: Supplemental Dataset S3 [file mmc4.xlsx]

## Sheet: Supp_data_MHC_peptides
Sample ID	Peptide	Proteins	SpecID	Label	Scanf	SP_flg	TR_flg	Ribo_flg	DE_flg	PH_flg	CY_flg	OX_flg	free_C	free_M	deltaLCN	Xcorr	10lgP	ALC	Mass	PPM	PepLen	Charge1	Charge2	Charge3	Charge4	Charge5	Charge6	Charge7	Charge8	Charge9	Peptide	Q_value	PEP_sore
T2DR4_biorep1	GPQKFC[119.00]IDKVGKETW	sp|O00308|WWP2_HUMAN	target_4_23437_12493	0	12493	0	0	1	0	0	1	0	0	0	0.3462	2.8254	36.6	0	1854.89	-0.924588	15	0	0	0	1	0	0	0	0	0	N.GPQKFC[119.00]IDKVGKETW.L	0	3.84e-16
T2DR4_biorep1	EQQRLAVQQVEEAQQLR	sp|O00461|GOLI4_HUMAN	target_3_23435_12648	0	12648	0	0	1	0	0	0	0	0	0	0.6019	3.7603	36.26	0	2053.08	0.301542	17	0	0	1	0	0	0	0	0	0	L.EQQRLAVQQVEEAQQLR.E	0	3.84e-16
T2DR4_biorep1	ERTITMHKDSTGHVG	sp|O00560|SDCB1_HUMAN	target_5_23435_2868	0	2868	0	0	1	0	0	0	0	0	0	0.4403	2.6002	42.88	0	1668.81	-0.382058	15	0	0	0	0	1	0	0	0	0	F.ERTITMHKDSTGHVG.F	0	3.84e-16
T2DR4_biorep1	YPSLEDLKVDKVIQAQTA	sp|O00560|SDCB1_HUMAN	target_3_23435_18181	0	18181	0	0	1	0	0	0	0	0	0	0.4993	3.184	46.21	0.826952	2018.08	-2.40796	18	0	0	1	0	0	0	0	0	0	L.YPSLEDLKVDKVIQAQTA.F	0	3.84e-16
T2DR4_biorep1	LEDLKVDKVIQAQTA	sp|O00560|SDCB1_HUMAN	target_3_23435_13058	0	13058	0	0	1	0	0	0	0	0	0	0.5014	1.801	38.33	0	1670.93	-1.90046	15	0	0	1	0	0	0	0	0	0	S.LEDLKVDKVIQAQTA.F	0	3.84e-16
T2DR4_biorep1	VDKVIQAQTAFSAN	sp|O00560|SDCB1_HUMAN	target_2_23435_10954	0	10954	0	0	1	0	0	0	0	0	0	0.5962	3.0643	43.54	0	1491.78	0.943342	14	0	1	0	0	0	0	0	0	0	K.VDKVIQAQTAFSAN.P	0	3.84e-16
T2DR4_biorep1	VDKVIQAQTAFSANPA	sp|O00560|SDCB1_HUMAN	target_2_23435_12282	0	12282	0	0	1	0	0	0	0	0	0	0.5363	2.675	38.78	0	1659.87	-0.273558	16	0	1	0	0	0	0	0	0	0	K.VDKVIQAQTAFSANPA.N	0	3.84e-16
T2DR4_biorep1	LEDLKVDKVIQAQT	sp|O00560|SDCB1_HUMAN	target_3_23437_12708	0	12708	0	0	1	0	0	0	0	0	0	0.5465	2.5832	37.43	0	1599.9	0.0200123	14	0	0	1	0	0	0	0	0	0	S.LEDLKVDKVIQAQT.A	0	3.84e-16
T2DR4_biorep1	HFYWTSDSCPRPG	sp|O00626|CCL22_HUMAN	target_3_23436_12134	0	12134	0	0	1	0	0	0	0	0	0	0.3244	2.5693	37.01	0	1552.66	-0.757378	13	0	0	1	0	0	0	0	0	0	K.HFYWTSDSCPRPG.V	0	3.84e-16
T2DR4_biorep1	KHFYWTSDSCPRPGV	sp|O00626|CCL22_HUMAN	target_4_23436_11797	0	11797	0	0	1	0	0	0	0	0	0	0.4801	2.7163	45.95	0	1779.83	1.93282	15	0	0	0	1	0	0	0	0	0	V.KHFYWTSDSCPRPGV.V	0	3.84e-16
T2DR4_biorep1	KHFYWTSDSCPRPGVV	sp|O00626|CCL22_HUMAN	target_4_23436_12958	0	12958	0	0	1	0	0	0	0	0	0	0.5244	2.7801	42.49	0	1878.9	-0.474478	16	0	0	0	1	0	0	0	0	0	V.KHFYWTSDSCPRPGVV.L	0	3.84e-16
T2DR4_biorep1	VVKHFYWTSDSC[119.00]PRPG	sp|O00626|CCL22_HUMAN	target_4_23437_9219	0	9219	0	0	1	0	0	1	0	0	0	0.5402	3.4123	50.74	0	1997.9	0.257612	16	0	0	0	1	0	0	0	0	0	R.VVKHFYWTSDSC[119.00]PRPG.V	0	3.84e-16
T2DR4_biorep1	VVKHFYWTSDSCPRPG	sp|O00626|CCL22_HUMAN	target_4_23436_11186	0	11186	0	0	1	0	0	0	0	0	0	0.4118	1.8179	42.91	0	1878.9	0.307922	16	0	0	0	1	0	0	0	0	0	R.VVKHFYWTSDSCPRPG.V	0	3.84e-16
T2DR4_biorep1	VVKHFYWTSDSCPRPGVV	sp|O00626|CCL22_HUMAN	target_4_23437_14274	0	14274	0	0	1	0	0	0	0	0	0	0.3423	2.547	35.38	0	2077.03	-0.425488	18	0	0	0	1	0	0	0	0	0	R.VVKHFYWTSDSCPRPGVV.L	0	3.84e-16
T2DR4_biorep1	HFYWTSDSC[119.00]PRPG	sp|O00626|CCL22_HUMAN	target_3_23435_10121	0	10121	0	0	1	0	0	1	0	0	0	0.5096	3.271	33.08	0	1671.67	0.449642	13	0	0	1	0	0	0	0	0	0	K.HFYWTSDSC[119.00]PRPG.V	0	3.84e-16
T2DR4_biorep1	KHFYWTSDSCPRPG	sp|O00626|CCL22_HUMAN	target_4_23436_9987	0	9987	0	0	1	0	0	0	0	0	0	0.5099	2.4823	46.2	0	1680.76	0.268722	14	0	0	0	1	0	0	0	0	0	V.KHFYWTSDSCPRPG.V	0	3.84e-16
T2DR4_biorep1	HFYWTSDSC[119.00]PRPGV	sp|O00626|CCL22_HUMAN	target_3_23435_12342	0	12342	0	0	1	0	0	1	0	0	0	0.5011	3.7181	40.2	0	1770.74	-0.0623577	14	0	0	1	0	0	0	0	0	0	K.HFYWTSDSC[119.00]PRPGV.V	0	3.84e-16
T2DR4_biorep1	VVKHFYWTSDS	sp|O00626|CCL22_HUMAN	target_3_23437_10614	0	10614	0	0	1	0	0	0	0	0	0	0.5337	1.8346	36.04	0.568561	1368.66	1.22191	11	0	0	1	0	0	0	0	0	0	R.VVKHFYWTSDS.C	0	3.84e-16
T2DR4_biorep1	TRIYITDGNMQ	sp|O00754|MA2B1_HUMAN	target_2_23436_10241	0	10241	0	0	1	0	0	0	0	0	0	0.5261	2.6846	37.16	0	1311.64	0.0165225	11	0	1	0	0	0	0	0	0	0	N.TRIYITDGNMQ.L	0	3.84e-16
T2DR4_biorep1	VPSDVVIFPSSDSQAHPP	sp|O00754|MA2B1_HUMAN	target_2_23436_15289	0	15289	0	0	1	0	0	0	0	0	0	0.3055	2.0965	39.14	0	1878.92	-1.31008	18	0	1	0	0	0	0	0	0	0	T.VPSDVVIFPSSDSQAHPP.E	0	3.84e-16
T2DR4_biorep1	DVVIFPSSDSQAHPP	sp|O00754|MA2B1_HUMAN	target_2_23437_14707	0	14707	0	0	1	0	0	0	0	0	0	0.5315	3.9563	41.61	0	1595.77	-0.0552877	15	0	1	0	0	0	0	0	0	0	S.DVVIFPSSDSQAHPP.E	0	3.84e-16
T2DR4_biorep1	VDQYFYGIKNDIQHAG	sp|O00754|MA2B1_HUMAN	target_3_23437_16162	0	16162	0	0	1	0	0	0	0	0	0	0.5153	2.8732	34.48	0	1867.9	-0.142388	16	0	0	1	0	0	0	0	0	0	T.VDQYFYGIKNDIQHAG.V	0	3.84e-16
T2DR4_biorep1	DEFKVETSNKVLDYD	sp|O14672|ADA10_HUMAN	target_3_23435_14034	0	14034	0	0	1	0	0	0	0	0	0	0.2977	2.0642	37.86	0	1801.85	0.673042	15	0	0	1	0	0	0	0	0	0	S.DEFKVETSNKVLDYD.T	0	3.84e-16
T2DR4_biorep1	RSGEVENNSDNSGRYQ	sp|O14836|TR13B_HUMAN	target_3_23435_2673	0	2673	0	0	1	0	0	0	0	0	0	0.5418	2.4528	36.96	0	1811.79	-0.907758	16	0	0	1	0	0	0	0	0	0	Q.RSGEVENNSDNSGRYQ.G	0	3.84e-16
T2DR4_biorep1	SGEVENNSDNSGRYQ	sp|O14836|TR13B_HUMAN	target_2_23436_3351	0	3351	0	0	1	0	0	0	0	0	0	0.4002	2.302	40.5	0	1655.69	-0.421078	15	0	1	0	0	0	0	0	0	0	R.SGEVENNSDNSGRYQ.G	0	3.84e-16
T2DR4_biorep1	DWVPYINGKFKKDN	sp|O14957|QCR10_HUMAN	target_4_23436_13430	0	13430	0	0	1	0	0	0	0	0	0	0.4646	2.6243	42.67	0	1723.88	0.978322	14	0	0	0	1	0	0	0	0	0	L.DWVPYINGKFKKDN.-	0	3.84e-16
T2DR4_biorep1	ILDWVPYINGKFKKDN	sp|O14957|QCR10_HUMAN	target_4_23436_17976	0	17976	0	0	1	0	0	0	0	0	0	0.4651	3.3747	40.81	0	1950.05	1.07952	16	0	0	0	1	0	0	0	0	0	L.ILDWVPYINGKFKKDN.-	0	3.84e-16
T2DR4_biorep1	FPSTFSPAGSVEGSPMHG	sp|O14964|HGS_HUMAN	target_2_23435_15333	0	15333	0	0	1	0	0	0	0	0	0	0.5565	3.4021	42.95	0	1791.8	0.971342	18	0	1	0	0	0	0	0	0	0	S.FPSTFSPAGSVEGSPMHG.V	0	3.84e-16
T2DR4_biorep1	VPLLATESVKQEEA	sp|O43493|TGON2_HUMAN	target_2_23435_12429	0	12429	0	0	1	0	0	0	0	0	0	0.5814	3.3045	47.5	0	1513.81	0.471942	14	0	1	0	0	0	0	0	0	0	A.VPLLATESVKQEEA.G	0	3.84e-16
T2DR4_biorep1	VPLLATESVKQEEAG	sp|O43493|TGON2_HUMAN	target_2_23437_12135	0	12135	0	0	1	0	0	0	0	0	0	0.4795	2.2704	45.65	0	1570.83	0.287212	15	0	1	0	0	0	0	0	0	0	A.VPLLATESVKQEEAG.V	0	3.84e-16
T2DR4_biorep1	NPRKFNLDATELSIRKA	sp|O43752|STX6_HUMAN	target_5_23436_11970	0	11970	0	0	1	0	0	0	0	0	0	0.3261	2.65	42.09	0	1973.09	0.911722	17	0	0	0	0	1	0	0	0	0	A.NPRKFNLDATELSIRKA.F	0	3.84e-16
T2DR4_biorep1	NPRKFNLDATELSIRK	sp|O43752|STX6_HUMAN	target_5_23436_11219	0	11219	0	0	1	0	0	0	0	0	0	0.336	4.1046	40.32	0	1902.06	0.206122	16	0	0	0	0	1	0	0	0	0	A.NPRKFNLDATELSIRK.A	0	3.84e-16
T2DR4_biorep1	NPRKFNLDATELSIR	sp|O43752|STX6_HUMAN	target_4_23437_13652	0	13652	0	0	1	0	0	0	0	0	0	0.4666	4.2399	38.62	0	1773.96	0.184712	15	0	0	0	1	0	0	0	0	0	A.NPRKFNLDATELSIR.K	0	3.84e-16
T2DR4_biorep1	NPKDVLVGADSVRAAIT	sp|O43760|SNG2_HUMAN	target_3_23437_15041	0	15041	0	0	1	0	0	0	0	0	0	0.426	1.9649	41.97	0	1725.95	-0.514588	17	0	0	1	0	0	0	0	0	0	T.NPKDVLVGADSVRAAIT.F	0	3.84e-16
T2DR4_biorep1	RNIIHGSDSVKSAEKE	sp|O60361|NDK8_HUMAN	target_5_23437_3857	0	3857	0	0	1	0	0	0	0	0	0	0.5399	4.0513	41.85	0	1769.91	0.942012	16	0	0	0	0	1	0	0	0	0	G.RNIIHGSDSVKSAEKE.I	0	3.84e-16
T2DR4_biorep1	RNIIHGSDSVKSAEK	sp|O60361|NDK8_HUMAN	target_5_23436_2750	0	2750	0	0	1	0	0	0	0	0	0	0.4694	2.0595	41.25	0	1640.87	0.176122	15	0	0	0	0	1	0	0	0	0	G.RNIIHGSDSVKSAEK.E	0	3.84e-16
T2DR4_biorep1	VNLIESDVVAMSKVE	sp|O75071|EFC14_HUMAN	target_2_23435_20834	0	20834	0	0	1	0	0	0	0	0	0	0.4448	3.1323	46.79	0	1632.85	0.531242	15	0	1	0	0	0	0	0	0	0	R.VNLIESDVVAMSKVE.K	0	3.84e-16
T2DR4_biorep1	DIRPEIHENYRING	sp|O75348|VATG1_HUMAN	target_4_23437_10277	0	10277	0	0	1	0	0	0	0	0	0	0.2777	2.3613	37.04	0	1725.87	0.00701233	14	0	0	0	1	0	0	0	0	0	C.DIRPEIHENYRING.-	0	3.84e-16
T2DR4_biorep1	FKRELQPSEEVTWK	sp|O75438|NDUB1_HUMAN	target_4_23436_9926	0	9926	0	0	1	0	0	0	0	0	0	0.4044	2.6808	38.91	0	1776.93	2.35082	14	0	0	0	1	0	0	0	0	0	L.FKRELQPSEEVTWK.-	0	3.84e-16
T2DR4_biorep1	RIVIVPSLNPDGRER	sp|O75976|CBPD_HUMAN	target_4_23436_11549	0	11549	0	0	1	0	0	0	0	0	0	0.5374	3.5249	46.6	0	1720.98	-0.398878	15	0	0	0	1	0	0	0	0	0	T.RIVIVPSLNPDGRER.A	0	3.84e-16
T2DR4_biorep1	RNKFVLSGNLHGGS	sp|O75976|CBPD_HUMAN	target_4_23437_7881	0	7881	0	0	1	0	0	0	0	0	0	0.3908	2.5982	39.16	0	1485.79	0.0697123	14	0	0	0	1	0	0	0	0	0	R.RNKFVLSGNLHGGS.V	0	3.84e-16
T2DR4_biorep1	RIVIVPSLNPDGRE	sp|O75976|CBPD_HUMAN	target_3_23437_13820	0	13820	0	0	1	0	0	0	0	0	0	0.5332	3.083	38.06	0	1564.88	0.214212	14	0	0	1	0	0	0	0	0	0	T.RIVIVPSLNPDGRE.R	0	3.84e-16
T2DR4_biorep1	GPSGSSEWEDEQSEYSDIR	sp|O76061|STC2_HUMAN	target_2_23436_13022	0	13022	0	0	1	0	0	0	0	0	0	0.6682	3.3261	56.69	0	2157.88	-0.719078	19	0	1	0	0	0	0	0	0	0	Q.GPSGSSEWEDEQSEYSDIR.R	0	3.84e-16
T2DR4_biorep1	SSEWEDEQSEYSDIR	sp|O76061|STC2_HUMAN	target_2_23437_12995	0	12995	0	0	1	0	0	0	0	0	0	0.5952	1.823	35.28	0	1859.76	1.71711	15	0	1	0	0	0	0	0	0	0	G.SSEWEDEQSEYSDIR.R	0	3.84e-16
T2DR4_biorep1	VVYFADDDNTYSR	sp|O94766|B3GA3_HUMAN	target_2_23436_11324	0	11324	0	0	1	0	0	0	0	0	0	0.6364	2.3495	38.38	0	1564.69	-0.693578	13	0	1	0	0	0	0	0	0	0	G.VVYFADDDNTYSR.E	0	3.84e-16
T2DR4_biorep1	VVYFADDDNTYSREL	sp|O94766|B3GA3_HUMAN	target_2_23437_16338	0	16338	0	0	1	0	0	0	0	0	0	0.6428	2.7065	42.15	0	1806.82	-1.14049	15	0	1	0	0	0	0	0	0	0	G.VVYFADDDNTYSREL.F	0	3.84e-16
T2DR4_biorep1	DPQWKTDSCQGDSGGP	sp|P00749|UROK_HUMAN	target_2_23437_8342	0	8342	0	0	1	0	0	0	0	0	0	0.6158	2.4946	43.25	0	1677.68	-0.0972877	16	0	1	0	0	0	0	0	0	0	A.DPQWKTDSCQGDSGGP.L	0	3.84e-16
T2DR4_biorep1	KPRAIVVDPVHGF	sp|P01130|LDLR_HUMAN	target_4_23435_12364	0	12364	0	0	1	0	0	0	0	0	0	0.4742	2.6785	39.3	0	1434.82	-0.250058	13	0	0	0	1	0	0	0	0	0	S.KPRAIVVDPVHGF.M	0	3.84e-16
T2DR4_biorep1	NSNQIKILGNQGSFL	sp|P01730|CD4_HUMAN	target_2_23436_18061	0	18061	0	0	1	0	0	0	0	0	0	0.4907	2.8361	35.17	0	1632.87	-0.239778	15	0	1	0	0	0	0	0	0	0	K.NSNQIKILGNQGSFL.T	0	3.84e-16
T2DR4_biorep1	SNQIKILGNQGSF	sp|P01730|CD4_HUMAN	target_2_23437_15104	0	15104	0	0	1	0	0	0	0	0	0	0.5906	2.9953	37.38	0	1405.74	-1.13529	13	0	1	0	0	0	0	0	0	0	N.SNQIKILGNQGSF.L	0	3.84e-16
T2DR4_biorep1	NSNQIKILGNQGSFLTKGPS	sp|P01730|CD4_HUMAN	target_3_23437_15426	0	15426	0	0	1	0	0	0	0	0	0	0.5889	3.1759	40.27	0	2103.12	-0.563888	20	0	0	1	0	0	0	0	0	0	K.NSNQIKILGNQGSFLTKGPS.K	0	3.84e-16
T2DR4_biorep1	NSNQIKILGNQGSFLTKGP	sp|P01730|CD4_HUMAN	target_3_23437_16173	0	16173	0	0	1	0	0	0	0	0	0	0.6462	4.7967	49.64	0	2016.09	1.63251	19	0	0	1	0	0	0	0	0	0	K.NSNQIKILGNQGSFLTKGP.S	0	3.84e-16
T2DR4_biorep1	SNQIKILGNQGSFL	sp|P01730|CD4_HUMAN	target_2_23437_18581	0	18581	0	0	1	0	0	0	0	0	0	0.38	3.5071	45.36	0	1518.83	-0.253588	14	0	1	0	0	0	0	0	0	0	N.SNQIKILGNQGSFL.T	0	3.84e-16
T2DR4_biorep1	NSNQIKILGNQGSF	sp|P01730|CD4_HUMAN	target_2_23435_15296	0	15296	0	0	1	0	0	0	0	0	0	0.5247	3.1091	32.22	0	1519.79	1.33704	14	0	1	0	0	0	0	0	0	0	K.NSNQIKILGNQGSF.L	0	3.84e-16
T2DR4_biorep1	NSNQIKILGNQGSFLT	sp|P01730|CD4_HUMAN	target_2_23435_17542	0	17542	0	0	1	0	0	0	0	0	0	0.502	2.914	35.89	0	1733.92	0.0737423	16	0	1	0	0	0	0	0	0	0	K.NSNQIKILGNQGSFLT.K	0	3.84e-16
T2DR4_biorep1	KDSTYSLSSTLTLSK	sp|P01834|IGKC_HUMAN	target_3_23436_13144	0	13144	0	0	1	0	0	0	0	0	0	0.5512	3.1109	51.42	0.969924	1630.85	-0.0837775	15	0	0	1	0	0	0	0	0	0	S.KDSTYSLSSTLTLSK.A	0	3.84e-16
T2DR4_biorep1	DSKDSTYSLSSTLTLSKADYEKH	sp|P01834|IGKC_HUMAN	target_5_23436_13378	0	13378	0	0	1	0	0	0	0	0	0	0.5786	3.6618	44.95	0	2576.24	0.364122	23	0	0	0	0	1	0	0	0	0	Q.DSKDSTYSLSSTLTLSKADYEKH.K	0	3.84e-16
T2DR4_biorep1	SKDSTYSLSSTLTLSKADYEKH	sp|P01834|IGKC_HUMAN	target_5_23436_12729	0	12729	0	0	1	0	0	0	0	0	0	0.5421	4.0912	46.24	0	2461.21	-1.19098	22	0	0	0	0	1	0	0	0	0	D.SKDSTYSLSSTLTLSKADYEKH.K	0	3.84e-16
T2DR4_biorep1	KDSTYSLSSTLTLSKADYEKH	sp|P01834|IGKC_HUMAN	target_5_23436_12703	0	12703	0	0	1	0	0	0	0	0	0	0.4708	4.2044	46.72	0	2374.18	-0.938878	21	0	0	0	0	1	0	0	0	0	S.KDSTYSLSSTLTLSKADYEKH.K	0	3.84e-16
T2DR4_biorep1	YPREAKVQWKVDNALQSGNS	sp|P01834|IGKC_HUMAN	target_4_23436_11273	0	11273	0	0	1	0	0	0	0	0	0	0.3829	2.9544	42.56	0	2290.16	-0.399178	20	0	0	0	1	0	0	0	0	0	F.YPREAKVQWKVDNALQSGNS.Q	0	3.84e-16
T2DR4_biorep1	EAKVQWKVDNALQSGNS	sp|P01834|IGKC_HUMAN	target_3_23436_11008	0	11008	0	0	1	0	0	0	0	0	0	0.4533	3.1352	45.12	0.836765	1873.94	-0.469278	17	0	0	1	0	0	0	0	0	0	R.EAKVQWKVDNALQSGNS.Q	0	3.84e-16
T2DR4_biorep1	KDSTYSLSSTLTLSKA	sp|P01834|IGKC_HUMAN	target_3_23436_13938	0	13938	0	0	1	0	0	0	0	0	0	0.4804	2.925	47.61	0	1701.89	0.534822	16	0	0	1	0	0	0	0	0	0	S.KDSTYSLSSTLTLSKA.D	0	3.84e-16
T2DR4_biorep1	DSKDSTYSLSSTLTLSK	sp|P01834|IGKC_HUMAN	target_3_23436_13870	0	13870	0	0	1	0	0	0	0	0	0	0.2672	1.5542	44.95	0	1832.91	0.251322	17	0	0	1	0	0	0	0	0	0	Q.DSKDSTYSLSSTLTLSK.A	0	3.84e-16
T2DR4_biorep1	SKDSTYSLSSTLTLSKADYEKHKV	sp|P01834|IGKC_HUMAN	target_6_23437_13417	0	13417	0	0	1	0	0	0	0	0	0	0.5796	3.9137	34.91	0	2688.37	0.398412	24	0	0	0	0	0	1	0	0	0	D.SKDSTYSLSSTLTLSKADYEKHKV.Y	0	3.84e-16
T2DR4_biorep1	KDSTYSLSSTLTLSKAD	sp|P01834|IGKC_HUMAN	target_3_23437_13991	0	13991	0	0	1	0	0	0	0	0	0	0.4507	2.9129	49.06	0	1816.92	-0.607988	17	0	0	1	0	0	0	0	0	0	S.KDSTYSLSSTLTLSKAD.Y	0	3.84e-16
T2DR4_biorep1	KHKVYACEVTHQG	sp|P01834|IGKC_HUMAN	target_5_23437_3143	0	3143	0	0	1	0	0	0	0	0	0	0.5412	2.2931	36.61	0	1499.74	-0.219788	13	0	0	0	0	1	0	0	0	0	E.KHKVYACEVTHQG.L	0	3.84e-16
T2DR4_biorep1	DSTYSLSSTLTLSKAD	sp|P01834|IGKC_HUMAN	target_2_23435_16347	0	16347	0	0	1	0	0	0	0	0	0	0.3933	2.4893	39.72	0	1688.82	-1.12666	16	0	1	0	0	0	0	0	0	0	K.DSTYSLSSTLTLSKAD.Y	0	3.84e-16
T2DR4_biorep1	DSKDSTYSLSSTLTLSKAD	sp|P01834|IGKC_HUMAN	target_3_23435_14950	0	14950	0	0	1	0	0	0	0	0	0	0.5319	2.9769	45.04	0	2018.98	-0.769058	19	0	0	1	0	0	0	0	0	0	Q.DSKDSTYSLSSTLTLSKAD.Y	0	3.84e-16
T2DR4_biorep1	REAKVQWKVDNALQSGNS	sp|P01834|IGKC_HUMAN	target_4_23436_9492	0	9492	0	0	1	0	0	0	0	0	0	0.405	2.9201	42.34	0	2030.04	-0.615778	18	0	0	0	1	0	0	0	0	0	P.REAKVQWKVDNALQSGNS.Q	0	3.84e-16
T2DR4_biorep1	SKDSTYSLSSTLTLSKAD	sp|P01834|IGKC_HUMAN	target_3_23435_14212	0	14212	0	0	1	0	0	0	0	0	0	0.5618	2.4279	43.99	0	1903.95	0.692842	18	0	0	1	0	0	0	0	0	0	D.SKDSTYSLSSTLTLSKAD.Y	0	3.84e-16
T2DR4_biorep1	SKDSTYSLSSTLTLSK	sp|P01834|IGKC_HUMAN	target_3_23435_13682	0	13682	0	0	1	0	0	0	0	0	0	0.4283	2.6745	44.97	0	1717.89	0.674142	16	0	0	1	0	0	0	0	0	0	D.SKDSTYSLSSTLTLSK.A	0	3.84e-16
T2DR4_biorep1	KVQWKVDNALQSGNS	sp|P01834|IGKC_HUMAN	target_3_23435_10731	0	10731	0	0	1	0	0	0	0	0	0	0.6347	4.2245	46.46	0.940948	1673.86	-1.17486	15	0	0	1	0	0	0	0	0	0	A.KVQWKVDNALQSGNS.Q	0	3.84e-16
T2DR4_biorep1	KGGSYSQAASSN[0.98]SAQG	sp|P01893|HLAH_HUMAN	target_2_23437_3110	0	3110	0	0	1	1	0	0	0	0	0	0.2297	2.984	43.72	0	1500.66	0.511912	16	0	1	0	0	0	0	0	0	0	R.KGGSYSQAASSN[0.98]SAQG.S	0	3.84e-16
T2DR4_biorep1	DGDEIFHVDMAKKET	sp|P01903|DRA_HUMAN	target_4_23436_11376	0	11376	0	0	1	0	0	0	0	0	0	0.387	2.3207	40.04	0	1734.8	-0.0922775	15	0	0	0	1	0	0	0	0	0	F.DGDEIFHVDMAKKET.V	0	3.84e-16
T2DR4_biorep1	FGRFASFEAQGAL	sp|P01903|DRA_HUMAN	target_2_23436_16961	0	16961	0	0	1	0	0	0	0	0	0	0.4242	2.6506	35.89	0	1400.7	-0.403678	13	0	1	0	0	0	0	0	0	0	E.FGRFASFEAQGAL.A	0	3.84e-16
T2DR4_biorep1	AQGALANIAVDKANLE	sp|P01903|DRA_HUMAN	target_2_23437_14822	0	14822	0	0	1	0	0	0	0	0	0	0.5513	4.5942	44.2	0	1597.85	-1.12849	16	0	1	0	0	0	0	0	0	0	E.AQGALANIAVDKANLE.I	0	3.84e-16
T2DR4_biorep1	EFGRFASFEAQGALANI	sp|P01903|DRA_HUMAN	target_2_23437_20933	0	20933	0	0	1	0	0	0	0	0	0	0.5159	4.235	46.18	0.667003	1827.9	0.448212	17	0	1	0	0	0	0	0	0	0	E.EFGRFASFEAQGALANI.A	0	3.84e-16
T2DR4_biorep1	LEEFGRFASFEAQGAL	sp|P01903|DRA_HUMAN	target_2_23437_20346	0	20346	0	0	1	0	0	0	0	0	0	0.3809	2.9009	35.38	0	1771.86	0.537612	16	0	1	0	0	0	0	0	0	0	R.LEEFGRFASFEAQGAL.A	0	3.84e-16
T2DR4_biorep1	LANIAVDKANLEIM	sp|P01903|DRA_HUMAN	target_2_23437_17856	0	17856	0	0	1	0	0	0	0	0	0	0.5147	3.3042	39.1	0	1514.82	0.392412	14	0	1	0	0	0	0	0	0	0	A.LANIAVDKANLEIM.T	0	3.84e-16
T2DR4_biorep1	FASFEAQGALANIAVDK	sp|P01903|DRA_HUMAN	target_2_23437_18595	0	18595	0	0	1	0	0	0	0	0	0	0.5142	2.3931	38.34	0	1751.9	1.41001	17	0	1	0	0	0	0	0	0	0	R.FASFEAQGALANIAVDK.A	0	3.84e-16
T2DR4_biorep1	EFGRFASFEAQGALAN	sp|P01903|DRA_HUMAN	target_2_23435_17179	0	17179	0	0	1	0	0	0	0	0	0	0.2417	2.6364	39.51	0	1714.82	1.32354	16	0	1	0	0	0	0	0	0	0	E.EFGRFASFEAQGALAN.I	0	3.84e-16
T2DR4_biorep1	EFGRFASFEAQGALA	sp|P01903|DRA_HUMAN	target_2_23435_18105	0	18105	0	0	1	0	0	0	0	0	0	0.2238	2.1169	43.37	0	1600.78	0.161142	15	0	1	0	0	0	0	0	0	0	E.EFGRFASFEAQGALA.N	0	3.84e-16
T2DR4_biorep1	AQGALANIAVDKANLEI	sp|P01903|DRA_HUMAN	target_2_23435_18948	0	18948	0	0	1	0	0	0	0	0	0	0.5528	2.1885	35.15	0	1710.94	0.405742	17	0	1	0	0	0	0	0	0	0	E.AQGALANIAVDKANLEI.M	0	3.84e-16
T2DR4_biorep1	FGRFASFEAQGALANIA	sp|P01903|DRA_HUMAN	target_2_23435_20205	0	20205	0	0	1	0	0	0	0	0	0	0.557	2.5237	45.8	0	1769.9	0.0636423	17	0	1	0	0	0	0	0	0	0	E.FGRFASFEAQGALANIA.V	0	3.84e-16
T2DR4_biorep1	DGDEIFHVDMAKKETV	sp|P01903|DRA_HUMAN	target_4_23435_13778	0	13778	0	0	1	0	0	0	0	0	0	0.51	3.5106	41.48	0	1833.87	1.45724	16	0	0	0	1	0	0	0	0	0	F.DGDEIFHVDMAKKETV.W	0	3.84e-16
T2DR4_biorep1	GDEIFHVDMAKKETV	sp|P01903|DRA_HUMAN	target_4_23435_12742	0	12742	0	0	1	0	0	0	0	0	0	0.3768	2.6019	36.55	0	1718.84	-1.74856	15	0	0	0	1	0	0	0	0	0	D.GDEIFHVDMAKKETV.W	0	3.84e-16
T2DR4_biorep1	NPGGYVAYSKAATVTGKL	sp|P02786|TFR1_HUMAN	target_3_23436_13067	0	13067	0	0	1	0	0	0	0	0	0	0.5257	3.1573	47.13	0	1796.95	0.104822	18	0	0	1	0	0	0	0	0	0	E.NPGGYVAYSKAATVTGKL.V	0	3.84e-16
T2DR4_biorep1	NPGGYVAYSKAATVTGKLVH	sp|P02786|TFR1_HUMAN	target_4_23436_12766	0	12766	0	0	1	0	0	0	0	0	0	0.5891	4.2482	52.06	0.98796	2033.08	-1.58258	20	0	0	0	1	0	0	0	0	0	E.NPGGYVAYSKAATVTGKLVH.A	0	3.84e-16
T2DR4_biorep1	FAEKVANAESLNAIG	sp|P02786|TFR1_HUMAN	target_2_23436_12769	0	12769	0	0	1	0	0	0	0	0	0	0.5189	3.4711	40.64	0.667193	1533.79	-0.971378	15	0	1	0	0	0	0	0	0	0	T.FAEKVANAESLNAIG.V	0	3.84e-16
T2DR4_biorep1	GYVAYSKAATVTGKLVH	sp|P02786|TFR1_HUMAN	target_4_23436_11394	0	11394	0	0	1	0	0	0	0	0	0	0.2355	1.3228	39.87	0	1764.96	-0.347678	17	0	0	0	1	0	0	0	0	0	G.GYVAYSKAATVTGKLVH.A	0	3.84e-16
T2DR4_biorep1	YVAYSKAATVTGKLVH	sp|P02786|TFR1_HUMAN	target_4_23436_10250	0	10250	0	0	1	0	0	0	0	0	0	0.576	3.3854	40.56	0.98738	1707.94	-0.0260775	16	0	0	0	1	0	0	0	0	0	G.YVAYSKAATVTGKLVH.A	0	3.84e-16
T2DR4_biorep1	YVAYSKAATVTGKL	sp|P02786|TFR1_HUMAN	target_3_23436_10722	0	10722	0	0	1	0	0	0	0	0	0	0.5149	3.0466	44.27	0	1471.82	-0.413678	14	0	0	1	0	0	0	0	0	0	G.YVAYSKAATVTGKL.V	0	3.84e-16
T2DR4_biorep1	AEKVANAESLNAIGVL	sp|P02786|TFR1_HUMAN	target_2_23436_16887	0	16887	0	0	1	0	0	0	0	0	0	0.2633	3.0901	42.16	0	1598.87	-0.0429775	16	0	1	0	0	0	0	0	0	0	F.AEKVANAESLNAIGVL.I	0	3.84e-16
T2DR4_biorep1	NPGGYVAYSKAATVTGKLVHA	sp|P02786|TFR1_HUMAN	target_4_23436_13946	0	13946	0	0	1	0	0	0	0	0	0	0.5223	2.9639	34.5	0	2104.12	0.303822	21	0	0	0	1	0	0	0	0	0	E.NPGGYVAYSKAATVTGKLVHA.N	0	3.84e-16
T2DR4_biorep1	NPGGYVAYSKAATVTGKLV	sp|P02786|TFR1_HUMAN	target_3_23437_14863	0	14863	0	0	1	0	0	0	0	0	0	0.6258	4.7911	53.94	0.996526	1896.02	-0.491988	19	0	0	1	0	0	0	0	0	0	E.NPGGYVAYSKAATVTGKLV.H	0	3.84e-16
T2DR4_biorep1	NPGGYVAYSKAATVTGKLVHAN	sp|P02786|TFR1_HUMAN	target_4_23437_13817	0	13817	0	0	1	0	0	0	0	0	0	0.5896	4.0647	50.18	0	2218.16	-0.383088	22	0	0	0	1	0	0	0	0	0	E.NPGGYVAYSKAATVTGKLVHAN.F	0	3.84e-16
T2DR4_biorep1	YINLDKAVLGTSNF	sp|P02786|TFR1_HUMAN	target_2_23437_19550	0	19550	0	0	1	0	0	0	0	0	0	0.5089	2.9716	45.99	0	1554.82	-1.32539	14	0	1	0	0	0	0	0	0	0	T.YINLDKAVLGTSNF.K	0	3.84e-16
T2DR4_biorep1	YVAYSKAATVTGK	sp|P02786|TFR1_HUMAN	target_3_23437_6094	0	6094	0	0	1	0	0	0	0	0	0	0.6003	2.9767	39.18	0	1358.73	-1.00389	13	0	0	1	0	0	0	0	0	0	G.YVAYSKAATVTGK.L	0	3.84e-16
T2DR4_biorep1	FAEKVANAESLNAIGVL	sp|P02786|TFR1_HUMAN	target_2_23437_18992	0	18992	0	0	1	0	0	0	0	0	0	0.5507	3.0703	40.47	0	1745.94	-0.535888	17	0	1	0	0	0	0	0	0	0	T.FAEKVANAESLNAIGVL.I	0	3.84e-16
T2DR4_biorep1	GQFLYQDSNWASKVE	sp|P02786|TFR1_HUMAN	target_2_23437_17045	0	17045	0	0	1	0	0	0	0	0	0	0.6043	3.3885	46.03	0	1771.83	-0.421788	15	0	1	0	0	0	0	0	0	0	T.GQFLYQDSNWASKVE.K	0	3.84e-16
T2DR4_biorep1	TGQFLYQDSNWASKV	sp|P02786|TFR1_HUMAN	target_2_23437_17987	0	17987	0	0	1	0	0	0	0	0	0	0.6293	3.1511	44.89	0	1743.83	0.653312	15	0	1	0	0	0	0	0	0	0	V.TGQFLYQDSNWASKV.E	0	3.84e-16
T2DR4_biorep1	TGQFLYQDSNWASKVE	sp|P02786|TFR1_HUMAN	target_2_23435_17486	0	17486	0	0	1	0	0	0	0	0	0	0.4126	2.2622	35.1	0	1872.88	-0.210458	16	0	1	0	0	0	0	0	0	0	V.TGQFLYQDSNWASKVE.K	0	3.84e-16
T2DR4_biorep1	NSVIIVDKNGRLVY	sp|P02786|TFR1_HUMAN	target_3_23435_14872	0	14872	0	0	1	0	0	0	0	0	0	0.3376	2.768	36.26	0	1589.9	2.26344	14	0	0	1	0	0	0	0	0	0	Q.NSVIIVDKNGRLVY.L	0	3.84e-16
T2DR4_biorep1	NPGGYVAYSKAATVTGKLVHANFG	sp|P02786|TFR1_HUMAN	target_4_23435_17612	0	17612	0	0	1	0	0	0	0	0	0	0.4993	2.1945	34.47	0	2422.25	1.85064	24	0	0	0	1	0	0	0	0	0	E.NPGGYVAYSKAATVTGKLVHANFG.T	0	3.84e-16
T2DR4_biorep1	NPGGYVAYSKAATVTGK	sp|P02786|TFR1_HUMAN	target_3_23436_8865	0	8865	0	0	1	0	0	0	0	0	0	0.4797	2.5155	45.63	0	1683.87	0.156822	17	0	0	1	0	0	0	0	0	0	E.NPGGYVAYSKAATVTGK.L	0	3.84e-16
T2DR4_biorep1	AEKVANAESLNAIG	sp|P02786|TFR1_HUMAN	target_2_23435_10390	0	10390	0	0	1	0	0	0	0	0	0	0.319	2.386	37.73	0	1386.72	0.239242	14	0	1	0	0	0	0	0	0	0	F.AEKVANAESLNAIG.V	0	3.84e-16
T2DR4_biorep1	DSAQNSVIIVDKNG	sp|P02786|TFR1_HUMAN	target_2_23436_9547	0	9547	0	0	1	0	0	0	0	0	0	0.2768	1.6399	43.37	0.733567	1459.74	-0.650378	14	0	1	0	0	0	0	0	0	0	K.DSAQNSVIIVDKNG.R	0	3.84e-16
T2DR4_biorep1	YVAYSKAATVTGKLV	sp|P02786|TFR1_HUMAN	target_3_23435_12848	0	12848	0	0	1	0	0	0	0	0	0	0.4642	2.9144	37.74	0	1570.88	1.97984	15	0	0	1	0	0	0	0	0	0	G.YVAYSKAATVTGKLV.H	0	3.84e-16
T2DR4_biorep1	AEKVANAESLNAI	sp|P02786|TFR1_HUMAN	target_2_23437_11091	0	11091	0	0	1	0	0	0	0	0	0	0.4869	3.1468	37.11	0	1329.7	-1.79359	13	0	1	0	0	0	0	0	0	0	F.AEKVANAESLNAI.G	0	3.84e-16
T2DR4_biorep1	APGKGILAADESTGSIA	sp|P04075|ALDOA_HUMAN	target_2_23436_11770	0	11770	0	0	1	0	0	0	0	0	0	0.4225	2.3034	36.44	0	1557.81	0.257722	17	0	1	0	0	0	0	0	0	0	V.APGKGILAADESTGSIA.K	0	3.84e-16
T2DR4_biorep1	APGKGILAADESTGSIAK	sp|P04075|ALDOA_HUMAN	target_3_23437_9627	0	9627	0	0	1	0	0	0	0	0	0	0.6224	5.4312	49.07	0	1685.91	-0.909188	18	0	0	1	0	0	0	0	0	0	V.APGKGILAADESTGSIAK.R	0	3.84e-16
T2DR4_biorep1	APGKGILAADESTGSIAKR	sp|P04075|ALDOA_HUMAN	target_4_23436_8237	0	8237	0	0	1	0	0	0	0	0	0	0.5808	4.1376	42.44	0	1842.01	-0.169078	19	0	0	0	1	0	0	0	0	0	V.APGKGILAADESTGSIAKR.L	0	3.84e-16
T2DR4_biorep1	APGKGILAADESTGSI	sp|P04075|ALDOA_HUMAN	target_2_23435_12905	0	12905	0	0	1	0	0	0	0	0	0	0.4194	1.8839	39.02	0	1486.77	-0.359158	16	0	1	0	0	0	0	0	0	0	V.APGKGILAADESTGSI.A	0	3.84e-16
T2DR4_biorep1	LQ[0.98]PYSLVTTLNSDLK	sp|P04114|APOB_HUMAN	target_2_23435_21104	0	21104	0	0	1	1	0	0	0	0	0	0.4888	3.004	37.61	0	1692.91	-0.0756577	15	0	1	0	0	0	0	0	0	0	Q.LQ[0.98]PYSLVTTLNSDLK.Y	0	3.84e-16
T2DR4_biorep1	KPSKPKTNMKHMAGAAAAGAVVGGLG	sp|P04156|PRIO_HUMAN	target_6_23436_9858	0	9858	0	0	1	0	0	0	0	0	0	0.4426	5.0265	34.41	0	2449.32	1.60762	26	0	0	0	0	0	1	0	0	0	N.KPSKPKTNMKHMAGAAAAGAVVGGLG.G	0	3.84e-16
T2DR4_biorep1	SPIQYEFSLTRETKKH	sp|P04216|THY1_HUMAN	target_5_23436_11230	0	11230	0	0	1	0	0	0	0	0	0	0.3592	2.9388	37.23	0	1964.02	0.122722	16	0	0	0	0	1	0	0	0	0	S.SPIQYEFSLTRETKKH.V	0	3.84e-16
T2DR4_biorep1	SPIQYEFSLTRETKKHVL	sp|P04216|THY1_HUMAN	target_5_23437_14411	0	14411	0	0	1	0	0	0	0	0	0	0.5233	3.7348	44.05	0	2176.18	0.151812	18	0	0	0	0	1	0	0	0	0	S.SPIQYEFSLTRETKKHVL.F	0	3.84e-16
T2DR4_biorep1	SPIQYEFSLTRETKKHV	sp|P04216|THY1_HUMAN	target_5_23435_12713	0	12713	0	0	1	0	0	0	0	0	0	0.4533	3.2874	45.76	0	2063.09	0.218842	17	0	0	0	0	1	0	0	0	0	S.SPIQYEFSLTRETKKHV.L	0	3.84e-16
T2DR4_biorep1	KPPKPVSKMRMATPLLMQALP	sp|P04233|HG2A_HUMAN	target_5_23436_16673	0	16673	0	0	1	0	0	0	0	0	0	0.3057	2.8283	36.67	0	2334.32	1.07442	21	0	0	0	0	1	0	0	0	0	P.KPPKPVSKMRMATPLLMQALP.M	0	3.84e-16
T2DR4_biorep1	LPKPPKPVSKMRMATPLLMQALPM[15.99]	sp|P04233|HG2A_HUMAN	target_5_23436_17058	0	17058	0	0	1	0	0	0	1	0	0	0.2523	3.2157	35.06	0	2691.49	1.39592	24	0	0	0	0	1	0	0	0	0	K.LPKPPKPVSKMRMATPLLMQALPM[15.99].G	0	3.84e-16
T2DR4_biorep1	LPKPPKPVSKM[15.99]RMATPLLMQALP	sp|P04233|HG2A_HUMAN	target_5_23436_16156	0	16156	0	0	1	0	0	0	1	0	0	0.06	3.2028	38.07	0	2560.45	1.29142	23	0	0	0	0	1	0	0	0	0	K.LPKPPKPVSKM[15.99]RMATPLLMQALP.M	0	3.84e-16
T2DR4_biorep1	LDKLTVTSQNLQLENLRM	sp|P04233|HG2A_HUMAN	target_3_23436_18029	0	18029	0	0	1	0	0	0	0	0	0	0.506	3.7853	45.26	0	2116.14	2.24649e-05	18	0	0	1	0	0	0	0	0	0	R.LDKLTVTSQNLQLENLRM.K	0	3.84e-16
T2DR4_biorep1	KPPKPVSKMRMATPLLMQALPM	sp|P04233|HG2A_HUMAN	target_5_23436_17983	0	17983	0	0	1	0	0	0	0	0	0	0.2522	3.0578	36.55	0	2465.36	0.295522	22	0	0	0	0	1	0	0	0	0	P.KPPKPVSKMRMATPLLMQALPM.G	0	3.84e-16
T2DR4_biorep1	LDKLTVTSQNLQLENLR	sp|P04233|HG2A_HUMAN	target_3_23436_15452	0	15452	0	0	1	0	0	0	0	0	0	0.5091	4.688	51.55	0.928478	1985.1	-0.116078	17	0	0	1	0	0	0	0	0	0	R.LDKLTVTSQNLQLENLR.M	0	3.84e-16
T2DR4_biorep1	RLDKLTVTSQNLQLENLR	sp|P04233|HG2A_HUMAN	target_4_23436_14433	0	14433	0	0	1	0	0	0	0	0	0	0.5302	4.1498	44.74	0	2141.2	-0.537578	18	0	0	0	1	0	0	0	0	0	G.RLDKLTVTSQNLQLENLR.M	0	3.84e-16
T2DR4_biorep1	GRLDKLTVTSQNLQLENLR	sp|P04233|HG2A_HUMAN	target_4_23437_15302	0	15302	0	0	1	0	0	0	0	0	0	0.576	5.1338	48.22	0	2198.23	2.35541	19	0	0	0	1	0	0	0	0	0	Q.GRLDKLTVTSQNLQLENLR.M	0	3.84e-16
T2DR4_biorep1	PSSGLGVTKQDLGPVPM	sp|P04233|HG2A_HUMAN	target_2_23437_15795	0	15795	0	0	1	0	0	0	0	0	0	0.542	3.8472	45.55	0	1682.88	0.186812	17	0	1	0	0	0	0	0	0	0	D.PSSGLGVTKQDLGPVPM.-	0	3.84e-16
T2DR4_biorep1	EDHVMHLLQNADPLK	sp|P04233|HG2A_HUMAN	target_4_23437_16151	0	16151	0	0	1	0	0	0	0	0	0	0.3761	3.2573	38.45	0.774877	1759.88	-0.243688	15	0	0	0	1	0	0	0	0	0	T.EDHVMHLLQNADPLK.V	0	3.84e-16
T2DR4_biorep1	PKPPKPVSKMRMATPLLMQALPMG	sp|P04233|HG2A_HUMAN	target_5_23437_18143	0	18143	0	0	1	0	0	0	0	0	0	0.276	2.6547	37.71	0	2619.44	-1.07079	24	0	0	0	0	1	0	0	0	0	L.PKPPKPVSKMRMATPLLMQALPMG.A	0	3.84e-16
T2DR4_biorep1	LPKPPKPVSKMRMATPLLMQALPM	sp|P04233|HG2A_HUMAN	target_5_23436_18928	0	18928	0	0	1	0	0	0	0	0	0	0.0119	3.027	42.26	0	2675.5	0.809622	24	0	0	0	0	1	0	0	0	0	K.LPKPPKPVSKMRMATPLLMQALPM.G	0	3.84e-16
T2DR4_biorep1	YDNSLKIISNASCT	sp|P04406|G3P_HUMAN	target_2_23436_13486	0	13486	0	0	1	0	0	0	0	0	0	0.5005	2.6082	41.54	0	1528.73	-0.168478	14	0	1	0	0	0	0	0	0	0	K.YDNSLKIISNASCT.T	0	3.84e-16
T2DR4_biorep1	AENGKLVINGNPITIFQERDPS	sp|P04406|G3P_HUMAN	target_3_23436_18479	0	18479	0	0	1	0	0	0	0	0	0	0.4183	2.3078	34.61	0	2412.25	1.21792	22	0	0	1	0	0	0	0	0	0	K.AENGKLVINGNPITIFQERDPS.K	0	3.84e-16
T2DR4_biorep1	YDNSLKIISNASCTT	sp|P04406|G3P_HUMAN	target_2_23436_13539	0	13539	0	0	1	0	0	0	0	0	0	0.5563	2.8681	44.14	0.748016	1629.78	0.0589225	15	0	1	0	0	0	0	0	0	0	K.YDNSLKIISNASCTT.N	0	3.84e-16
T2DR4_biorep1	DAPMFVMGVNHEKYD	sp|P04406|G3P_HUMAN	target_3_23437_14664	0	14664	0	0	1	0	0	0	0	0	0	0.6185	3.4298	44.34	0	1752.77	0.506712	15	0	0	1	0	0	0	0	0	0	A.DAPMFVMGVNHEKYD.N	0	3.84e-16
T2DR4_biorep1	DAPMFVMGVNHEKYDN	sp|P04406|G3P_HUMAN	target_3_23437_13940	0	13940	0	0	1	0	0	0	0	0	0	0.5547	1.8882	37.43	0	1866.81	0.0678123	16	0	0	1	0	0	0	0	0	0	A.DAPMFVMGVNHEKYDN.S	0	3.84e-16
T2DR4_biorep1	SMRYFFTSVSRPGRGEPR	sp|P04439|1A03_HUMAN	target_5_23436_11460	0	11460	0	0	1	0	0	0	0	0	0	0.1373	2.6316	40.14	0	2130.07	0.153122	18	0	0	0	0	1	0	0	0	0	H.SMRYFFTSVSRPGRGEPR.F	0	3.84e-16
T2DR4_biorep1	MRYFFTSVSRPGRGEP	sp|P04439|1A03_HUMAN	target_4_23436_12559	0	12559	0	0	1	0	0	0	0	0	1	0.2132	3.8824	42.2	0	1886.93	-0.509278	16	0	0	0	1	0	0	0	0	0	S.MRYFFTSVSRPGRGEP.R	0	3.84e-16
T2DR4_biorep1	SHSMRYFFTSVSRPG	sp|P04439|1A03_HUMAN	target_4_23436_12747	0	12747	0	0	1	0	0	0	0	0	0	0.1694	5.2457	44.47	0	1758.84	-0.437078	15	0	0	0	1	0	0	0	0	0	G.SHSMRYFFTSVSRPG.R	0	3.84e-16
T2DR4_biorep1	MRYFFTSVSRPGRGEPR	sp|P04439|1A03_HUMAN	target_5_23436_10414	0	10414	0	0	1	0	0	0	0	0	1	0.0921	2.8272	43.15	0	2043.03	0.855722	17	0	0	0	0	1	0	0	0	0	S.MRYFFTSVSRPGRGEPR.F	0	3.84e-16
T2DR4_biorep1	M[15.99]RYFFTSVSRPGRGEPR	sp|P04439|1A03_HUMAN	target_5_23436_9250	0	9250	0	0	1	0	0	0	1	0	0	0.0621	1.9002	40.13	0	2059.03	0.956422	17	0	0	0	0	1	0	0	0	0	S.M[15.99]RYFFTSVSRPGRGEPR.F	0	3.84e-16
T2DR4_biorep1	VDDTQFVRFDSDAASQRM[15.99]E	sp|P04439|1A03_HUMAN	target_3_23435_13297	0	13297	0	0	1	0	0	0	1	0	0	0.3156	4.0743	34.61	0	2232.98	0.718042	19	0	0	1	0	0	0	0	0	0	Y.VDDTQFVRFDSDAASQRM[15.99]E.P	0	3.84e-16
T2DR4_biorep1	DTQFVRFDSDAASQRM[15.99]	sp|P04439|1A03_HUMAN	target_3_23435_11282	0	11282	0	0	1	0	0	0	1	0	0	0.3827	4.8253	37.18	0.818678	1889.84	-0.0464577	16	0	0	1	0	0	0	0	0	0	D.DTQFVRFDSDAASQRM[15.99].E	0	3.84e-16
T2DR4_biorep1	DTQFVRFDSDAASQRM[15.99]EP	sp|P04439|1A03_HUMAN	target_3_23435_12525	0	12525	0	0	1	0	0	0	1	0	0	0.298	2.8972	34.64	0	2115.94	-0.456958	18	0	0	1	0	0	0	0	0	0	D.DTQFVRFDSDAASQRM[15.99]EP.R	0	3.84e-16
T2DR4_biorep1	GSHSMRYFFTSVSRPG	sp|P04439|1A03_HUMAN	target_4_23437_13266	0	13266	0	0	1	0	0	0	0	0	0	0.2898	3.6768	36.43	0	1815.86	0.527512	16	0	0	0	1	0	0	0	0	0	A.GSHSMRYFFTSVSRPG.R	0	3.84e-16
T2DR4_biorep1	DTQFVRFDSDAASQRM[15.99]E	sp|P04439|1A03_HUMAN	target_3_23437_11248	0	11248	0	0	1	0	0	0	1	0	0	0.3644	4.9666	35.1	0	2018.89	0.309412	17	0	0	1	0	0	0	0	0	0	D.DTQFVRFDSDAASQRM[15.99]E.P	0	3.84e-16
T2DR4_biorep1	AGNRMLAQQAVKRTAH	sp|P04844|RPN2_HUMAN	target_5_23436_4131	0	4131	0	0	1	0	0	0	0	0	0	0.4194	1.7528	37.02	0	1751.94	0.849422	16	0	0	0	0	1	0	0	0	0	L.AGNRMLAQQAVKRTAH.-	0	3.84e-16
T2DR4_biorep1	IPADLRIISANGCKVDNS	sp|P05023|AT1A1_HUMAN	target_3_23437_14614	0	14614	0	0	1	0	0	0	0	0	0	0.43	2.8094	35.8	0	1885.98	2.23281	18	0	0	1	0	0	0	0	0	0	R.IPADLRIISANGCKVDNS.S	0	3.84e-16
T2DR4_biorep1	TDKVVIGMDVAASE	sp|P06733|ENOA_HUMAN	target_2_23436_13069	0	13069	0	0	1	0	0	0	0	0	0	0.4743	2.384	39.87	0	1434.71	-1.12798	14	0	1	0	0	0	0	0	0	0	Y.TDKVVIGMDVAASE.F	0	3.84e-16
T2DR4_biorep1	ISQELEELRAEQQR	sp|P06734|FCER2_HUMAN	target_3_23436_10447	0	10447	0	0	1	0	0	0	0	0	0	0.4319	2.7372	35.22	0	1728.89	-0.408178	14	0	0	1	0	0	0	0	0	0	Q.ISQELEELRAEQQR.L	0	3.84e-16
T2DR4_biorep1	RLKSQDLELSWNLNGLQAD	sp|P06734|FCER2_HUMAN	target_3_23436_18775	0	18775	0	0	1	0	0	0	0	0	0	0.4368	4.2598	44.3	0	2200.14	0.243322	19	0	0	1	0	0	0	0	0	0	Q.RLKSQDLELSWNLNGLQAD.L	0	3.84e-16
T2DR4_biorep1	LKSQDLELSWNLNGLQAD	sp|P06734|FCER2_HUMAN	target_2_23437_20547	0	20547	0	0	1	0	0	0	0	0	0	0.5248	3.5749	44.57	0	2044.03	0.506212	18	0	1	0	0	0	0	0	0	0	R.LKSQDLELSWNLNGLQAD.L	0	3.84e-16
T2DR4_biorep1	LKSQDLELSWNLNGLQA	sp|P06734|FCER2_HUMAN	target_2_23437_20790	0	20790	0	0	1	0	0	0	0	0	0	0.4542	3.2437	39.41	0	1929.01	1.56481	17	0	1	0	0	0	0	0	0	0	R.LKSQDLELSWNLNGLQA.D	0	3.84e-16
T2DR4_biorep1	KSQDLELSWNLNGLQA	sp|P06734|FCER2_HUMAN	target_2_23437_20405	0	20405	0	0	1	0	0	0	0	0	0	0.5131	4.2742	42.96	0	1815.92	0.538412	16	0	1	0	0	0	0	0	0	0	L.KSQDLELSWNLNGLQA.D	0	3.84e-16
T2DR4_biorep1	RLKSQDLELSWNLNGLQA	sp|P06734|FCER2_HUMAN	target_3_23437_19481	0	19481	0	0	1	0	0	0	0	0	0	0.4911	2.6744	35.62	0	2085.11	-1.10449	18	0	0	1	0	0	0	0	0	0	Q.RLKSQDLELSWNLNGLQA.D	0	3.84e-16
T2DR4_biorep1	KSQDLELSWNLNGLQAD	sp|P06734|FCER2_HUMAN	target_2_23437_20030	0	20030	0	0	1	0	0	0	0	0	0	0.527	3.4973	44.47	0	1930.95	0.551012	17	0	1	0	0	0	0	0	0	0	L.KSQDLELSWNLNGLQAD.L	0	3.84e-16
T2DR4_biorep1	KSQDLELSWNLNGLQ	sp|P06734|FCER2_HUMAN	target_2_23437_19988	0	19988	0	0	1	0	0	0	0	0	0	0.5329	2.9229	35.86	0	1744.89	-0.253988	15	0	1	0	0	0	0	0	0	0	L.KSQDLELSWNLNGLQ.A	0	3.84e-16
T2DR4_biorep1	LWHWDTTQSLKQLEER	sp|P06734|FCER2_HUMAN	target_4_23437_17827	0	17827	0	0	1	0	0	0	0	0	0	0.5143	2.831	38.33	0	2070.04	0.0497123	16	0	0	0	1	0	0	0	0	0	L.LWHWDTTQSLKQLEER.A	0	3.84e-16
T2DR4_biorep1	LWHWDTTQSLKQLE	sp|P06734|FCER2_HUMAN	target_3_23437_18439	0	18439	0	0	1	0	0	0	0	0	0	0.4939	4.5327	33.19	0	1784.9	-0.996388	14	0	0	1	0	0	0	0	0	0	L.LWHWDTTQSLKQLE.E	0	3.84e-16
T2DR4_biorep1	Q[0.98]RLKSQDLELSWNLNGLQAD	sp|P06734|FCER2_HUMAN	target_3_23436_18865	0	18865	0	0	1	1	0	0	0	0	0	0.0792	4.3052	41.61	0	2329.18	0.0775225	20	0	0	1	0	0	0	0	0	0	Q.Q[0.98]RLKSQDLELSWNLNGLQAD.L	0	3.84e-16
T2DR4_biorep1	SQDLELSWNLNGLQAD	sp|P06734|FCER2_HUMAN	target_1_23435_21258	0	21258	0	0	1	0	0	0	0	0	0	0.3786	2.3696	36.53	0	1802.86	-0.00615774	16	1	0	0	0	0	0	0	0	0	K.SQDLELSWNLNGLQAD.L	0	3.84e-16
T2DR4_biorep1	SQDLELSWNLNGLQ	sp|P06734|FCER2_HUMAN	target_1_23435_21247	0	21247	0	0	1	0	0	0	0	0	0	0.4271	2.9025	38.75	0	1616.79	0.957242	14	1	0	0	0	0	0	0	0	0	K.SQDLELSWNLNGLQ.A	0	3.84e-16
T2DR4_biorep1	RLKSQDLELSWNLNGLQADLSS	sp|P06734|FCER2_HUMAN	target_3_23435_21038	0	21038	0	0	1	0	0	0	0	0	0	0.4286	2.7473	38.02	0	2487.28	1.06874	22	0	0	1	0	0	0	0	0	0	Q.RLKSQDLELSWNLNGLQADLSS.F	0	3.84e-16
T2DR4_biorep1	WHWDTTQSLKQ	sp|P06734|FCER2_HUMAN	target_3_23437_12314	0	12314	0	0	1	0	0	0	0	0	0	0.4848	2.6024	38.41	0.883058	1429.69	-0.463688	11	0	0	1	0	0	0	0	0	0	L.WHWDTTQSLKQ.L	0	3.84e-16
T2DR4_biorep1	RDALNIETAIKTKGVD	sp|P07355|ANXA2_HUMAN	target_4_23435_12715	0	12715	0	0	1	0	0	0	0	0	0	0.5546	5.0325	42.1	0	1743.96	0.149142	16	0	0	0	1	0	0	0	0	0	E.RDALNIETAIKTKGVD.E	0	3.84e-16
T2DR4_biorep1	SSFYVNGLTLGGQK	sp|P07737|PROF1_HUMAN	target_2_23436_15714	0	15714	0	0	1	0	0	0	0	0	0	0.4919	2.1013	45.7	0	1470.76	0.995222	14	0	1	0	0	0	0	0	0	0	R.SSFYVNGLTLGGQK.C	0	3.84e-16
T2DR4_biorep1	TGALYRIGDLQAFQG	sp|P08195|4F2_HUMAN	target_2_23437_19000	0	19000	0	0	1	0	0	0	0	0	0	0.4266	3.4422	45.15	0	1609.83	0.303312	15	0	1	0	0	0	0	0	0	0	H.TGALYRIGDLQAFQG.H	0	3.84e-16
T2DR4_biorep1	TDLLQIDPNFGSKED	sp|P08195|4F2_HUMAN	target_2_23437_18035	0	18035	0	0	1	0	0	0	0	0	0	0.4224	3.4835	37.39	0	1691.81	-1.12709	15	0	1	0	0	0	0	0	0	0	Q.TDLLQIDPNFGSKED.F	0	3.84e-16
T2DR4_biorep1	TDLLQIDPNFGSKE	sp|P08195|4F2_HUMAN	target_2_23437_18048	0	18048	0	0	1	0	0	0	0	0	0	0.3603	3.2785	35.47	0	1576.79	0.0488123	14	0	1	0	0	0	0	0	0	0	Q.TDLLQIDPNFGSKE.D	0	3.84e-16
T2DR4_biorep1	QVTQPTVGMNFKTPRGPV	sp|P08708|RS17_HUMAN	target_3_23436_13461	0	13461	0	0	1	0	0	0	0	0	0	0.5453	4.0735	44.26	0	1957.03	-0.205378	18	0	0	1	0	0	0	0	0	0	L.QVTQPTVGMNFKTPRGPV.-	0	3.84e-16
T2DR4_biorep1	DPVPKPVIKIEKIEDMDDN	sp|P09326|CD48_HUMAN	target_4_23437_15125	0	15125	0	0	1	0	0	0	0	0	0	0.6164	2.9571	43.07	0	2195.13	0.166412	19	0	0	0	1	0	0	0	0	0	L.DPVPKPVIKIEKIEDMDDN.C	0	3.84e-16
T2DR4_biorep1	FEEMRKAGIFQSVK	sp|P09669|COX6C_HUMAN	target_4_23437_11100	0	11100	0	0	1	0	0	0	0	0	0	0.5255	4.2191	39.15	0.913075	1669.87	-0.350088	14	0	0	0	1	0	0	0	0	0	D.FEEMRKAGIFQSVK.-	0	3.84e-16
T2DR4_biorep1	APGKGILAADESVGSMA	sp|P09972|ALDOC_HUMAN	target_2_23436_13760	0	13760	0	0	1	0	0	0	0	0	0	0.5701	2.414	44.09	0	1573.79	-0.157278	17	0	1	0	0	0	0	0	0	0	V.APGKGILAADESVGSMA.K	0	3.84e-16
T2DR4_biorep1	VLRIINEPTAAAIAYG	sp|P0DMV9|HS71B_HUMAN	target_2_23436_17469	0	17469	0	0	1	0	0	0	0	0	0	0.4935	2.2155	42.79	0	1671.94	0.803322	16	0	1	0	0	0	0	0	0	0	N.VLRIINEPTAAAIAYG.L	0	3.84e-16
T2DR4_biorep1	VLRIINEPTAAAIAY	sp|P0DMV9|HS71B_HUMAN	target_2_23436_17485	0	17485	0	0	1	0	0	0	0	0	0	0.3693	1.5563	40.03	0	1614.92	2.42872	15	0	1	0	0	0	0	0	0	0	N.VLRIINEPTAAAIAY.G	0	3.84e-16
T2DR4_biorep1	HGKVEIIANDQGNR	sp|P0DMV9|HS71B_HUMAN	target_4_23435_3871	0	3871	0	0	1	0	0	0	0	0	0	0.3863	3.0206	34.63	0	1550.8	-1.05396	14	0	0	0	1	0	0	0	0	0	Q.HGKVEIIANDQGNR.T	0	3.84e-16
T2DR4_biorep1	DTERLIGDAAKNQVA	sp|P0DMV9|HS71B_HUMAN	target_3_23437_10463	0	10463	0	0	1	0	0	0	0	0	0	0.5104	3.3647	42.63	0	1600.83	-0.293788	15	0	0	1	0	0	0	0	0	0	T.DTERLIGDAAKNQVA.L	0	3.84e-16
T2DR4_biorep1	GPMFELLPGESNKIPR	sp|P10124|SRGN_HUMAN	target_3_23436_17007	0	17007	0	0	1	0	0	0	0	0	0	0.2074	1.9675	46.05	0.927944	1784.94	-0.774478	16	0	0	1	0	0	0	0	0	0	K.GPMFELLPGESNKIPR.L	0	3.84e-16
T2DR4_biorep1	KGPMFELLPGESNKIPR	sp|P10124|SRGN_HUMAN	target_4_23436_15069	0	15069	0	0	1	0	0	0	0	0	0	0.5008	3.2421	41.33	0.713294	1913.03	1.18412	17	0	0	0	1	0	0	0	0	0	E.KGPMFELLPGESNKIPR.L	0	3.84e-16
T2DR4_biorep1	DYQLVDESDAFHDN	sp|P10124|SRGN_HUMAN	target_2_23435_14842	0	14842	0	0	1	0	0	0	0	0	0	0.5163	2.0288	37.27	0	1667.68	1.17324	14	0	1	0	0	0	0	0	0	0	Q.DYQLVDESDAFHDN.L	0	3.84e-16
T2DR4_biorep1	YQWVRCNPDSNSAN	sp|P10124|SRGN_HUMAN	target_2_23435_11283	0	11283	0	0	1	0	0	0	0	0	0	0.3781	1.8704	42.04	0	1653.71	-0.109358	14	0	1	0	0	0	0	0	0	0	R.YQWVRCNPDSNSAN.C	0	3.84e-16
T2DR4_biorep1	IHSLPPEGKLGIMEL	sp|P10176|COX8A_HUMAN	target_3_23437_17993	0	17993	0	0	1	0	0	0	0	0	0	0.4229	2.8292	38.44	0	1633.9	0.894212	15	0	0	1	0	0	0	0	0	0	K.IHSLPPEGKLGIMEL.A	0	3.84e-16
T2DR4_biorep1	RPAGDGTFQKWAAVVVPSGQEQR	sp|P10316|1A69_HUMAN	target_4_23436_15959	0	15959	0	0	1	0	0	0	0	0	0	0.0162	5.7985	47.11	0	2484.27	0.467922	23	0	0	0	1	0	0	0	0	0	T.RPAGDGTFQKWAAVVVPSGQEQR.Y	0	3.84e-16
T2DR4_biorep1	TRPAGDGTFQKWAAVVVPSGQEQR	sp|P10316|1A69_HUMAN	target_4_23436_16170	0	16170	0	0	1	0	0	0	0	0	0	0.0221	3.6098	45.65	0	2585.32	0.0719225	24	0	0	0	1	0	0	0	0	0	E.TRPAGDGTFQKWAAVVVPSGQEQR.Y	0	3.84e-16
T2DR4_biorep1	RPAGDGTFQKWAAVVVPSGQEQ	sp|P10316|1A69_HUMAN	target_3_23436_17366	0	17366	0	0	1	0	0	0	0	0	0	0.0283	3.7062	42.6	0	2328.17	0.826022	22	0	0	1	0	0	0	0	0	0	T.RPAGDGTFQKWAAVVVPSGQEQ.R	0	3.84e-16
T2DR4_biorep1	PAGDGTFQKWAAVVVPSGQEQR	sp|P10316|1A69_HUMAN	target_3_23436_17866	0	17866	0	0	1	0	0	0	0	0	0	0.0001	3.1083	44.66	0	2328.17	-0.118978	22	0	0	1	0	0	0	0	0	0	R.PAGDGTFQKWAAVVVPSGQEQR.Y	0	3.84e-16
T2DR4_biorep1	RPAGDGTFQKWAAVVVPSGQE	sp|P10316|1A69_HUMAN	target_3_23436_17501	0	17501	0	0	1	0	0	0	0	0	0	0.041	4.341	41.52	0	2200.11	-0.256678	21	0	0	1	0	0	0	0	0	0	T.RPAGDGTFQKWAAVVVPSGQE.Q	0	3.84e-16
T2DR4_biorep1	TRPAGDGTFQKWAAVVVPSGQEQ	sp|P10316|1A69_HUMAN	target_3_23436_17522	0	17522	0	0	1	0	0	0	0	0	0	0.0271	3.9942	40.56	0	2429.22	0.867222	23	0	0	1	0	0	0	0	0	0	E.TRPAGDGTFQKWAAVVVPSGQEQ.R	0	3.84e-16
T2DR4_biorep1	TRPAGDGTFQKWAAVVVPSGQE	sp|P10316|1A69_HUMAN	target_3_23436_17773	0	17773	0	0	1	0	0	0	0	0	0	0.0409	4.7746	41.68	0	2301.16	-0.326378	22	0	0	1	0	0	0	0	0	0	E.TRPAGDGTFQKWAAVVVPSGQE.Q	0	3.84e-16
T2DR4_biorep1	TFQKWAAVVVPSGQEQR	sp|P10316|1A69_HUMAN	target_3_23436_14399	0	14399	0	0	1	0	0	0	0	0	0	0.0198	4.1766	46.63	0.961215	1931.01	-0.0820775	17	0	0	1	0	0	0	0	0	0	G.TFQKWAAVVVPSGQEQR.Y	0	3.84e-16
T2DR4_biorep1	FQKWAAVVVPSGQE	sp|P10316|1A69_HUMAN	target_2_23436_14715	0	14715	0	0	1	0	0	0	0	0	0	0.0455	2.9271	42.98	0	1545.81	-1.14458	14	0	1	0	0	0	0	0	0	0	T.FQKWAAVVVPSGQE.Q	0	3.84e-16
T2DR4_biorep1	DGTFQKWAAVVVPSGQE	sp|P10316|1A69_HUMAN	target_2_23436_19478	0	19478	0	0	1	0	0	0	0	0	0	0.0265	3.5942	43.9	0	1818.9	-0.0632775	17	0	1	0	0	0	0	0	0	0	G.DGTFQKWAAVVVPSGQE.Q	0	3.84e-16
T2DR4_biorep1	TPEEIAQVATISANGDK	sp|P10809|CH60_HUMAN	target_2_23437_13878	0	13878	0	0	1	0	0	0	0	0	0	0.5229	2.8094	38.49	0	1743.88	-0.183888	17	0	1	0	0	0	0	0	0	0	T.TPEEIAQVATISANGDK.E	0	3.84e-16
T2DR4_biorep1	AKDVKFGADARALM	sp|P10809|CH60_HUMAN	target_4_23435_11600	0	11600	0	0	1	0	0	0	0	0	0	0.4768	2.9824	39.13	0	1492.79	0.946842	14	0	0	0	1	0	0	0	0	0	Y.AKDVKFGADARALM.L	0	3.84e-16
T2DR4_biorep1	RIINEPTAAAIAYG	sp|P11021|GRP78_HUMAN	target_2_23436_13495	0	13495	0	0	1	0	0	0	0	0	0	0.5269	1.9499	44.31	0	1459.79	-0.568278	14	0	1	0	0	0	0	0	0	0	M.RIINEPTAAAIAYG.L	0	3.84e-16
T2DR4_biorep1	GERAMTKDNNLLGKFE	sp|P11142|HSP7C_HUMAN	target_4_23436_11998	0	11998	0	0	1	0	0	0	0	0	0	0.529	4.5539	44.59	0	1822.91	0.562322	16	0	0	0	1	0	0	0	0	0	E.GERAMTKDNNLLGKFE.L	0	3.84e-16
T2DR4_biorep1	EGERAMTKDNNLLGKFE	sp|P11142|HSP7C_HUMAN	target_4_23436_12441	0	12441	0	0	1	0	0	0	0	0	0	0.2872	1.513	37.2	0	1951.95	0.210222	17	0	0	0	1	0	0	0	0	0	Y.EGERAMTKDNNLLGKFE.L	0	3.84e-16
T2DR4_biorep1	ERAMTKDNNLLGKFE	sp|P11142|HSP7C_HUMAN	target_4_23436_11794	0	11794	0	0	1	0	0	0	0	0	0	0.2926	2.4686	41.25	0	1765.89	0.687522	15	0	0	0	1	0	0	0	0	0	G.ERAMTKDNNLLGKFE.L	0	3.84e-16
T2DR4_biorep1	IINEPTAAAIAYGLDKKVG	sp|P11142|HSP7C_HUMAN	target_3_23436_17865	0	17865	0	0	1	0	0	0	0	0	0	0.5691	4.1299	36.17	0	1944.08	0.339322	19	0	0	1	0	0	0	0	0	0	R.IINEPTAAAIAYGLDKKVG.A	0	3.84e-16
T2DR4_biorep1	GERAM[15.99]TKDNNLLGKFE	sp|P11142|HSP7C_HUMAN	target_4_23437_11145	0	11145	0	0	1	0	0	0	1	0	0	0.4838	3.0434	36.03	0	1838.91	-0.846688	16	0	0	0	1	0	0	0	0	0	E.GERAM[15.99]TKDNNLLGKFE.L	0	3.84e-16
T2DR4_biorep1	VPMYVGEVSPTALR	sp|P11166|GTR1_HUMAN	target_2_23437_15824	0	15824	0	0	1	0	0	0	0	0	0	0.5144	2.3398	38.14	0	1518.8	-0.0164877	14	0	1	0	0	0	0	0	0	0	F.VPMYVGEVSPTALR.G	0	3.84e-16
T2DR4_biorep1	IAQVFGLDSIMGNKDL	sp|P11166|GTR1_HUMAN	target_2_23437_21484	0	21484	0	0	1	0	0	0	0	0	0	0.5103	3.2836	42.72	0	1720.89	2.18721	16	0	1	0	0	0	0	0	0	0	L.IAQVFGLDSIMGNKDL.W	0	3.84e-16
T2DR4_biorep1	IAQVFGLDSIMGNKD	sp|P11166|GTR1_HUMAN	target_2_23435_20243	0	20243	0	0	1	0	0	0	0	0	0	0.5445	3.4462	47.59	0	1607.81	-1.14356	15	0	1	0	0	0	0	0	0	0	L.IAQVFGLDSIMGNKD.L	0	3.84e-16
T2DR4_biorep1	SAAFSVNYDTKSGPK	sp|P11279|LAMP1_HUMAN	target_3_23436_8558	0	8558	0	0	1	0	0	0	0	0	0	0.5997	2.4635	38.39	0	1571.77	-0.00167753	15	0	0	1	0	0	0	0	0	0	F.SAAFSVNYDTKSGPK.N	0	3.84e-16
T2DR4_biorep1	SAAFSVNYDTKSGP	sp|P11279|LAMP1_HUMAN	target_2_23435_11613	0	11613	0	0	1	0	0	0	0	0	0	0.508	2.4765	39.87	0	1443.68	0.670442	14	0	1	0	0	0	0	0	0	0	F.SAAFSVNYDTKSGP.K	0	3.84e-16
T2DR4_biorep1	ATKGYLDDPTVPRGS	sp|P11413|G6PD_HUMAN	target_3_23436_8360	0	8360	0	0	1	0	0	0	0	0	0	0.2623	1.8927	39.07	0	1576.8	0.758022	15	0	0	1	0	0	0	0	0	0	E.ATKGYLDDPTVPRGS.T	0	3.84e-16
T2DR4_biorep1	TGHLFDLSSLSGRAG	sp|P11717|MPRI_HUMAN	target_3_23436_16040	0	16040	0	0	1	0	0	0	0	0	0	0.4507	2.1749	38.78	0	1517.77	0.519922	15	0	0	1	0	0	0	0	0	0	S.TGHLFDLSSLSGRAG.F	0	3.84e-16
T2DR4_biorep1	DPSTLEQYDLSSLAKSEG	sp|P11717|MPRI_HUMAN	target_2_23437_17779	0	17779	0	0	1	0	0	0	0	0	0	0.5233	2.5547	37.75	0	1939.91	0.537512	18	0	1	0	0	0	0	0	0	0	T.DPSTLEQYDLSSLAKSEG.G	0	3.84e-16
T2DR4_biorep1	DPSTLEQYDLSSLAKSEGG	sp|P11717|MPRI_HUMAN	target_2_23437_17938	0	17938	0	0	1	0	0	0	0	0	0	0.5793	3.9711	47.6	0	1996.93	-1.37869	19	0	1	0	0	0	0	0	0	0	T.DPSTLEQYDLSSLAKSEGG.L	0	3.84e-16
T2DR4_biorep1	GNWYAMDNSGEHVT	sp|P11717|MPRI_HUMAN	target_2_23435_12957	0	12957	0	0	1	0	0	0	0	0	0	0.5698	3.6935	42.84	0	1580.64	-0.478658	14	0	1	0	0	0	0	0	0	0	G.GNWYAMDNSGEHVT.W	0	3.84e-16
T2DR4_biorep1	SSGAHGEEGSARMWKTLTF	sp|P12074|CX6A1_HUMAN	target_4_23436_14929	0	14929	0	0	1	0	0	0	0	0	0	0.2081	2.0889	39.71	0	2051.96	1.38722	19	0	0	0	1	0	0	0	0	0	M.SSGAHGEEGSARMWKTLTF.F	0	3.84e-16
T2DR4_biorep1	SSGAHGEEGSARMWKTLTFF	sp|P12074|CX6A1_HUMAN	target_4_23437_19388	0	19388	0	0	1	0	0	0	0	0	0	0.5762	2.8761	34.96	0	2199.03	-1.08869	20	0	0	0	1	0	0	0	0	0	M.SSGAHGEEGSARMWKTLTFF.V	0	3.84e-16
T2DR4_biorep1	QPPRQVILTLQPTLVAVGKSF	sp|P13598|ICAM2_HUMAN	target_3_23437_21473	0	21473	0	0	1	0	0	0	0	0	0	0.5436	2.6582	34.83	0	2292.34	1.73351	21	0	0	1	0	0	0	0	0	0	Y.QPPRQVILTLQPTLVAVGKSF.T	0	3.84e-16
T2DR4_biorep1	QVILTLQPTLVAVGK	sp|P13598|ICAM2_HUMAN	target_2_23437_19535	0	19535	0	0	1	0	0	0	0	0	0	0.4836	3.4607	36.89	0	1579.98	-0.728288	15	0	1	0	0	0	0	0	0	0	R.QVILTLQPTLVAVGK.S	0	3.84e-16
T2DR4_biorep1	QPPRQVILTLQPTLVAVGKS	sp|P13598|ICAM2_HUMAN	target_3_23437_18327	0	18327	0	0	1	0	0	0	0	0	0	0.4722	3.8265	37.53	0	2145.28	-1.02839	20	0	0	1	0	0	0	0	0	0	Y.QPPRQVILTLQPTLVAVGKS.F	0	3.84e-16
T2DR4_biorep1	QPPRQVILTLQPTLVAVGK	sp|P13598|ICAM2_HUMAN	target_3_23437_18255	0	18255	0	0	1	0	0	0	0	0	0	0.4221	3.8123	33.24	0	2058.24	-0.286188	19	0	0	1	0	0	0	0	0	0	Y.QPPRQVILTLQPTLVAVGK.S	0	3.84e-16
T2DR4_biorep1	DLRSWTAVDTAAQISE	sp|P13747|HLAE_HUMAN	target_2_23436_17547	0	17547	0	0	1	0	0	0	0	0	0	0.1651	2.5576	38.81	0	1762.86	0.908422	16	0	1	0	0	0	0	0	0	0	E.DLRSWTAVDTAAQISE.Q	0	3.84e-16
T2DR4_biorep1	LRSWTAVDTAAQISE	sp|P13747|HLAE_HUMAN	target_2_23436_14510	0	14510	0	0	1	0	0	0	0	0	0	0.2563	2.5948	37.8	0	1647.83	1.22102	15	0	1	0	0	0	0	0	0	0	D.LRSWTAVDTAAQISE.Q	0	3.84e-16
T2DR4_biorep1	DLRSWTAVDTAAQISEQ	sp|P13747|HLAE_HUMAN	target_2_23437_18054	0	18054	0	0	1	0	0	0	0	0	0	0.4422	3.1531	43.38	0	1890.92	0.0313123	17	0	1	0	0	0	0	0	0	0	E.DLRSWTAVDTAAQISEQ.K	0	3.84e-16
T2DR4_biorep1	DKVVIGMDVAASE	sp|P13929|ENOB_HUMAN	target_2_23435_13417	0	13417	0	0	1	0	0	0	0	0	0	0.4971	3.217	43.12	0	1333.67	-0.246658	13	0	1	0	0	0	0	0	0	0	P.DKVVIGMDVAASE.F	0	3.84e-16
T2DR4_biorep1	YRPRAPIIAVTRNPQTA	sp|P14618|KPYM_HUMAN	target_4_23435_9745	0	9745	0	0	1	0	0	0	0	0	0	0.501	2.9066	31.69	0	1924.09	-0.278758	17	0	0	0	1	0	0	0	0	0	R.YRPRAPIIAVTRNPQTA.R	0	3.84e-16
T2DR4_biorep1	APIIAVTRNPQTA	sp|P14618|KPYM_HUMAN	target_2_23435_9792	0	9792	0	0	1	0	0	0	0	0	0	0.5034	2.2333	42.11	0.646625	1351.77	-1.92116	13	0	1	0	0	0	0	0	0	0	R.APIIAVTRNPQTA.R	0	3.84e-16
T2DR4_biorep1	DSNEFSVIADPRGNTLG	sp|P14625|ENPL_HUMAN	target_2_23436_15984	0	15984	0	0	1	0	0	0	0	0	0	0.4703	1.9782	39.46	0	1791.85	-0.775278	17	0	1	0	0	0	0	0	0	0	S.DSNEFSVIADPRGNTLG.R	0	3.84e-16
T2DR4_biorep1	GPPLHKDDVNGIR	sp|P14780|MMP9_HUMAN	target_4_23436_4351	0	4351	0	0	1	0	0	0	0	0	0	0.3843	2.756	43.06	0.869467	1417.75	0.425322	13	0	0	0	1	0	0	0	0	0	E.GPPLHKDDVNGIR.H	0	3.84e-16
T2DR4_biorep1	LITVIKAPTSFGYDKPH	sp|P15260|INGR1_HUMAN	target_4_23436_14023	0	14023	0	0	1	0	0	0	0	0	0	0.6116	3.3376	42.81	0	1887.04	0.354322	17	0	0	0	1	0	0	0	0	0	E.LITVIKAPTSFGYDKPH.V	0	3.84e-16
T2DR4_biorep1	ELITVIKAPTSFGYDKPH	sp|P15260|INGR1_HUMAN	target_4_23436_15366	0	15366	0	0	1	0	0	0	0	0	0	0.5517	3.4684	44.06	0	2016.08	0.969222	18	0	0	0	1	0	0	0	0	0	Q.ELITVIKAPTSFGYDKPH.V	0	3.84e-16
T2DR4_biorep1	SRNGFDTDSSCLESHSS	sp|P15260|INGR1_HUMAN	target_3_23436_8209	0	8209	0	0	1	0	0	0	0	0	0	0.4266	2.0145	38.51	0	1828.74	0.755122	17	0	0	1	0	0	0	0	0	0	H.SRNGFDTDSSCLESHSS.L	0	3.84e-16
T2DR4_biorep1	RLPQLVGVSTPLQGGS	sp|P15291|B4GT1_HUMAN	target_2_23436_16205	0	16205	0	0	1	0	0	0	0	0	0	0.5612	2.6249	49.08	0	1608.91	2.29152	16	0	1	0	0	0	0	0	0	0	S.RLPQLVGVSTPLQGGS.N	0	3.84e-16
T2DR4_biorep1	RNIIHGSDSVESAEK	sp|P15531|NDKA_HUMAN	target_4_23437_4580	0	4580	0	0	1	0	0	0	0	0	0	0.5404	3.6841	41.68	0	1641.82	0.354612	15	0	0	0	1	0	0	0	0	0	G.RNIIHGSDSVESAEK.E	0	3.84e-16
T2DR4_biorep1	RNIIHGSDSVESAEKE	sp|P15531|NDKA_HUMAN	target_4_23436_5482	0	5482	0	0	1	0	0	0	0	0	0	0.4278	2.8035	40.94	0	1770.86	-0.382878	16	0	0	0	1	0	0	0	0	0	G.RNIIHGSDSVESAEKE.I	0	3.84e-16
T2DR4_biorep1	FQVWNKDSSSKNLIPR	sp|P15907|SIAT1_HUMAN	target_4_23436_12607	0	12607	0	0	1	0	0	0	0	0	0	0.4662	3.1413	39.17	0	1919.01	0.245322	16	0	0	0	1	0	0	0	0	0	S.FQVWNKDSSSKNLIPR.L	0	3.84e-16
T2DR4_biorep1	PFLVVRHQLLKT	sp|P15954|COX7C_HUMAN	target_4_23437_14927	0	14927	0	0	1	0	0	0	0	0	0	0.4837	2.7128	41.4	0	1450.89	-0.250488	12	0	0	0	1	0	0	0	0	0	T.PFLVVRHQLLKT.-	0	3.84e-16
T2DR4_biorep1	FGSAFATPFLVVRHQLLKT	sp|P15954|COX7C_HUMAN	target_4_23437_21142	0	21142	0	0	1	0	0	0	0	0	0	0.5274	4.4744	42.72	0	2132.2	1.23581	19	0	0	0	1	0	0	0	0	0	Y.FGSAFATPFLVVRHQLLKT.-	0	3.84e-16
T2DR4_biorep1	VVRHQLLKT	sp|P15954|COX7C_HUMAN	target_4_23437_3485	0	3485	0	0	1	0	0	0	0	0	0	0.5119	2.5072	32.69	0	1093.68	0.472512	9	0	0	0	1	0	0	0	0	0	L.VVRHQLLKT.-	0	3.84e-16
T2DR4_biorep1	TPFLVVRHQLLKT	sp|P15954|COX7C_HUMAN	target_4_23435_15018	0	15018	0	0	1	0	0	0	0	0	0	0.4487	1.6972	35.61	0	1551.94	0.200542	13	0	0	0	1	0	0	0	0	0	A.TPFLVVRHQLLKT.-	0	3.84e-16
T2DR4_biorep1	SHSMRYFYTAMSRPG	sp|P18464|1B51_HUMAN	target_4_23436_11702	0	11702	0	0	1	0	0	0	0	0	0	0.1434	3.488	39.64	0	1790.81	0.169422	15	0	0	0	1	0	0	0	0	0	G.SHSMRYFYTAMSRPG.R	0	3.84e-16
T2DR4_biorep1	FVRFDSDAASPRTEPR	sp|P18464|1B51_HUMAN	target_4_23437_8341	0	8341	0	0	1	0	0	0	0	0	0	0.3868	2.9815	34.57	0	1850.91	0.202312	16	0	0	0	1	0	0	0	0	0	Q.FVRFDSDAASPRTEPR.A	0	3.84e-16
T2DR4_biorep1	DRNTQIFKTNTQTYREN	sp|P18464|1B51_HUMAN	target_4_23435_8269	0	8269	0	0	1	0	0	0	0	0	0	0.427	2.0929	39.4	0	2129.04	1.36394	17	0	0	0	1	0	0	0	0	0	W.DRNTQIFKTNTQTYREN.L	0	3.84e-16
T2DR4_biorep1	FVRFDSDAASPRTEPRAP	sp|P18464|1B51_HUMAN	target_4_23436_9840	0	9840	0	0	1	0	0	0	0	0	0	0.1544	3.0788	44.2	0	2019	-0.675178	18	0	0	0	1	0	0	0	0	0	Q.FVRFDSDAASPRTEPRAP.W	0	3.84e-16
T2DR4_biorep1	MRYFYTAMSRPGRG	sp|P18464|1B51_HUMAN	target_4_23437_10639	0	10639	0	0	1	0	0	0	0	0	1	0.1298	2.3858	40.48	0	1692.81	0.632512	14	0	0	0	1	0	0	0	0	0	S.MRYFYTAMSRPGRG.E	0	3.84e-16
T2DR4_biorep1	SGWYDADLSPAGHEE	sp|P18669|PGAM1_HUMAN	target_2_23437_14394	0	14394	0	0	1	0	0	0	0	0	0	0.552	3.5234	35.97	0	1633.68	0.343712	15	0	1	0	0	0	0	0	0	0	F.SGWYDADLSPAGHEE.A	0	3.84e-16
T2DR4_biorep1	YAPEPSTVQILHSPA	sp|P20273|CD22_HUMAN	target_2_23437_14172	0	14172	0	0	1	0	0	0	0	0	0	0.3513	1.7963	38.59	0	1609.82	1.06121	15	0	1	0	0	0	0	0	0	0	Q.YAPEPSTVQILHSPA.V	0	3.84e-16
T2DR4_biorep1	TVKFEIWDTAGQERYH	sp|P20339|RAB5A_HUMAN	target_4_23436_14335	0	14335	0	0	1	0	0	0	0	0	0	0.4357	3.4051	43.21	0	1979.96	-1.00908	16	0	0	0	1	0	0	0	0	0	T.TVKFEIWDTAGQERYH.S	0	3.84e-16
T2DR4_biorep1	TVKFEIWDTAGQE	sp|P20339|RAB5A_HUMAN	target_2_23437_17450	0	17450	0	0	1	0	0	0	0	0	0	0.4173	2.9347	38.82	0	1523.74	0.533712	13	0	1	0	0	0	0	0	0	0	T.TVKFEIWDTAGQE.R	0	3.84e-16
T2DR4_biorep1	DTTVKFEIWDTAGQERYH	sp|P20339|RAB5A_HUMAN	target_4_23435_16196	0	16196	0	0	1	0	0	0	0	0	0	0.4983	2.1999	34.74	0	2196.04	0.265142	18	0	0	0	1	0	0	0	0	0	D.DTTVKFEIWDTAGQERYH.S	0	3.84e-16
T2DR4_biorep1	NRHTLADNFNPVSEER	sp|P20645|MPRD_HUMAN	target_4_23436_9781	0	9781	0	0	1	0	0	0	0	0	0	0.5798	3.485	44.12	0	1898.91	0.473822	16	0	0	0	1	0	0	0	0	0	C.NRHTLADNFNPVSEER.G	0	3.84e-16
T2DR4_biorep1	RHTLADNFNPVSEER	sp|P20645|MPRD_HUMAN	target_4_23436_9807	0	9807	0	0	1	0	0	0	0	0	0	0.468	2.9305	36.13	0	1784.87	-2.14708	15	0	0	0	1	0	0	0	0	0	N.RHTLADNFNPVSEER.G	0	3.84e-16
T2DR4_biorep1	AGGHKLGLGLEFQA	sp|P21796|VDAC1_HUMAN	target_3_23436_14608	0	14608	0	0	1	0	0	0	0	0	0	0.5359	2.4178	45.36	0	1397.75	0.387622	14	0	0	1	0	0	0	0	0	0	N.AGGHKLGLGLEFQA.-	0	3.84e-16
T2DR4_biorep1	RYDPEGDNTGEQ	sp|P23458|JAK1_HUMAN	target_2_23437_3797	0	3797	0	0	1	0	0	0	0	0	0	0.4093	2.2081	36.15	0	1380.57	0.662012	12	0	1	0	0	0	0	0	0	0	C.RYDPEGDNTGEQ.V	0	3.84e-16
T2DR4_biorep1	RFYDKMQNAESGRG	sp|P24001|IL32_HUMAN	target_4_23437_6005	0	6005	0	0	1	0	0	0	0	0	0	0.533	4.4753	40.89	0	1658.77	0.248312	14	0	0	0	1	0	0	0	0	0	E.RFYDKMQNAESGRG.Q	0	3.84e-16
T2DR4_biorep1	RFYDKMQNAESGR	sp|P24001|IL32_HUMAN	target_4_23437_5863	0	5863	0	0	1	0	0	0	0	0	0	0.5288	2.8507	35.29	0	1601.75	-0.0701877	13	0	0	0	1	0	0	0	0	0	E.RFYDKMQNAESGR.G	0	3.84e-16
T2DR4_biorep1	RFYDKMQNAESGRGQ	sp|P24001|IL32_HUMAN	target_4_23436_5566	0	5566	0	0	1	0	0	0	0	0	0	0.4203	2.793	35.38	0	1786.83	0.141622	15	0	0	0	1	0	0	0	0	0	E.RFYDKMQNAESGRGQ.V	0	3.84e-16
T2DR4_biorep1	SSSSFHPAPGNAQSS	sp|P24394|IL4RA_HUMAN	target_2_23436_4079	0	4079	0	0	1	0	0	0	0	0	0	0.394	1.9857	44.95	0	1460.64	-0.733678	15	0	1	0	0	0	0	0	0	0	K.SSSSFHPAPGNAQSS.S	0	3.84e-16
T2DR4_biorep1	KIDEIKNDNVQDTAEQK	sp|P25445|TNR6_HUMAN	target_4_23436_5478	0	5478	0	0	1	0	0	0	0	0	0	0.43	2.8045	41.64	0	1987.99	-0.396078	17	0	0	0	1	0	0	0	0	0	A.KIDEIKNDNVQDTAEQK.V	0	3.84e-16
T2DR4_biorep1	ASKLTRAPDSPSSVGRP	sp|P28908|TNR8_HUMAN	target_4_23437_5708	0	5708	0	0	1	0	0	0	0	0	0	0.4356	2.6156	37.8	0	1725.92	0.754412	17	0	0	0	1	0	0	0	0	0	A.ASKLTRAPDSPSSVGRP.S	0	3.84e-16
T2DR4_biorep1	GRLLRGHNQYAYDGK	sp|P30460|1B08_HUMAN	target_5_23437_5019	0	5019	0	0	1	0	0	0	0	0	0	0.2532	3.7072	37.08	0	1747.9	0.566212	15	0	0	0	0	1	0	0	0	0	D.GRLLRGHNQYAYDGK.D	0	3.84e-16
T2DR4_biorep1	SHSLRYFSTAVSRPG	sp|P30511|HLAF_HUMAN	target_4_23437_9989	0	9989	0	0	1	0	0	0	0	0	0	0.5007	2.1274	37.76	0	1664.85	0.172612	15	0	0	0	1	0	0	0	0	0	G.SHSLRYFSTAVSRPG.R	0	3.84e-16
T2DR4_biorep1	TDWDHSWTEQSVDYR	sp|P31785|IL2RG_HUMAN	target_3_23436_13705	0	13705	0	0	1	0	0	0	0	0	0	0.3808	2.5851	48.41	0	1924.81	-0.199178	15	0	0	1	0	0	0	0	0	0	R.TDWDHSWTEQSVDYR.H	0	3.84e-16
T2DR4_biorep1	VTEYHGNFSAWSGVS	sp|P31785|IL2RG_HUMAN	target_2_23436_14590	0	14590	0	0	1	0	0	0	0	0	0	0.4459	2.1963	43.41	0	1640.73	-2.03608	15	0	1	0	0	0	0	0	0	0	L.VTEYHGNFSAWSGVS.K	0	3.84e-16
T2DR4_biorep1	RTDWDHSWTEQSVDYR	sp|P31785|IL2RG_HUMAN	target_4_23435_12997	0	12997	0	0	1	0	0	0	0	0	0	0.4253	3.946	49.42	0	2080.91	0.487542	16	0	0	0	1	0	0	0	0	0	Y.RTDWDHSWTEQSVDYR.H	0	3.84e-16
T2DR4_biorep1	YSDLQRSSSEQAMR	sp|P32248|CCR7_HUMAN	target_3_23436_5389	0	5389	0	0	1	0	0	0	0	0	0	0.4599	3.0928	39.23	0.99263	1657.76	-0.725178	14	0	0	1	0	0	0	0	0	0	L.YSDLQRSSSEQAMR.C	0	3.84e-16
T2DR4_biorep1	HGDTLTATATATARADQEGARE	sp|P32942|ICAM3_HUMAN	target_4_23437_8954	0	8954	0	0	1	0	0	0	0	0	0	0.4189	3.2246	34.2	0	2243.06	0.218912	22	0	0	0	1	0	0	0	0	0	N.HGDTLTATATATARADQEGARE.I	0	3.84e-16
T2DR4_biorep1	GDTLTATATATARAD	sp|P32942|ICAM3_HUMAN	target_2_23437_8845	0	8845	0	0	1	0	0	0	0	0	0	0.5763	3.1953	38.88	0	1435.7	0.886512	15	0	1	0	0	0	0	0	0	0	H.GDTLTATATATARAD.Q	0	3.84e-16
T2DR4_biorep1	HGDTLTATATATARADQE	sp|P32942|ICAM3_HUMAN	target_3_23437_8425	0	8425	0	0	1	0	0	0	0	0	0	0.5885	3.1664	48.28	0	1829.86	0.248412	18	0	0	1	0	0	0	0	0	0	N.HGDTLTATATATARADQE.G	0	3.84e-16
T2DR4_biorep1	DTLTATATATARAD	sp|P32942|ICAM3_HUMAN	target_2_23437_9422	0	9422	0	0	1	0	0	0	0	0	0	0.3976	2.4457	40.46	0	1378.68	-0.0445877	14	0	1	0	0	0	0	0	0	0	G.DTLTATATATARAD.Q	0	3.84e-16
T2DR4_biorep1	GDTLTATATATARADQ	sp|P32942|ICAM3_HUMAN	target_2_23437_9492	0	9492	0	0	1	0	0	0	0	0	0	0.537	3.6143	45.29	0	1563.76	-0.314688	16	0	1	0	0	0	0	0	0	0	H.GDTLTATATATARADQ.E	0	3.84e-16
T2DR4_biorep1	HGDTLTATATATARADQEGAR	sp|P32942|ICAM3_HUMAN	target_4_23437_8344	0	8344	0	0	1	0	0	0	0	0	0	0.4425	2.6667	41.2	0	2114.02	0.637712	21	0	0	0	1	0	0	0	0	0	N.HGDTLTATATATARADQEGAR.E	0	3.84e-16
T2DR4_biorep1	HGDTLTATATATARADQ	sp|P32942|ICAM3_HUMAN	target_3_23437_7831	0	7831	0	0	1	0	0	0	0	0	0	0.5917	3.6664	43.41	0	1700.82	-0.339988	17	0	0	1	0	0	0	0	0	0	N.HGDTLTATATATARADQ.E	0	3.84e-16
T2DR4_biorep1	GDTLTATATATARADQE	sp|P32942|ICAM3_HUMAN	target_2_23437_9995	0	9995	0	0	1	0	0	0	0	0	0	0.5264	2.5307	41.68	0	1692.8	-0.548888	17	0	1	0	0	0	0	0	0	0	H.GDTLTATATATARADQE.G	0	3.84e-16
T2DR4_biorep1	ARVQVTLDGVPAAAPGQPA	sp|P32942|ICAM3_HUMAN	target_2_23436_13505	0	13505	0	0	1	0	0	0	0	0	0	0.6264	3.3644	46.58	0	1817.99	-0.804678	19	0	1	0	0	0	0	0	0	0	G.ARVQVTLDGVPAAAPGQPA.Q	0	3.84e-16
T2DR4_biorep1	RVQVTLDGVPAAAPGQP	sp|P32942|ICAM3_HUMAN	target_2_23436_13637	0	13637	0	0	1	0	0	0	0	0	0	0.5188	3.1519	44.88	0	1675.91	-0.296278	17	0	1	0	0	0	0	0	0	0	A.RVQVTLDGVPAAAPGQP.A	0	3.84e-16
T2DR4_biorep1	HGDTLTATATATARADQEG	sp|P32942|ICAM3_HUMAN	target_3_23435_8764	0	8764	0	0	1	0	0	0	0	0	0	0.469	2.4079	36.83	0	1886.88	-0.432858	19	0	0	1	0	0	0	0	0	0	N.HGDTLTATATATARADQEG.A	0	3.84e-16
T2DR4_biorep1	DTLTATATATARADQ	sp|P32942|ICAM3_HUMAN	target_2_23435_10467	0	10467	0	0	1	0	0	0	0	0	0	0.4936	3.1942	44.93	0	1506.74	-0.404158	15	0	1	0	0	0	0	0	0	0	G.DTLTATATATARADQ.E	0	3.84e-16
T2DR4_biorep1	VPAYFNDSQRQAT	sp|P38646|GRP75_HUMAN	target_2_23437_9209	0	9209	0	0	1	0	0	0	0	0	0	0.4853	2.1512	41.1	0	1496.71	-1.53169	13	0	1	0	0	0	0	0	0	0	T.VPAYFNDSQRQAT.K	0	3.84e-16
T2DR4_biorep1	ILRVINEPTAAAMAYG	sp|P48723|HSP13_HUMAN	target_2_23437_16812	0	16812	0	0	1	0	0	0	0	0	0	0.5266	1.9479	38.45	0	1689.9	-2.35059	16	0	1	0	0	0	0	0	0	0	K.ILRVINEPTAAAMAYG.L	0	3.84e-16
T2DR4_biorep1	VEILANDQGNRTTPS	sp|P48741|HSP77_HUMAN	target_2_23435_7911	0	7911	0	0	1	0	0	0	0	0	0	0.5177	2.6147	40.18	0.660577	1614.81	0.356142	15	0	1	0	0	0	0	0	0	0	R.VEILANDQGNRTTPS.Y	0	3.84e-16
T2DR4_biorep1	YSEFTSTTSGTGHN	sp|P48960|CD97_HUMAN	target_2_23435_6444	0	6444	0	0	1	0	0	0	0	0	0	0.592	3.1395	43.86	0.845917	1488.62	0.214342	14	0	1	0	0	0	0	0	0	0	K.YSEFTSTTSGTGHN.Q	0	3.84e-16
T2DR4_biorep1	YDHNFVKAINAIQKSW	sp|P53634|CATC_HUMAN	target_4_23436_18854	0	18854	0	0	1	0	0	0	0	0	0	0.3567	2.6747	46.33	0.842913	1933.99	0.989722	16	0	0	0	1	0	0	0	0	0	K.YDHNFVKAINAIQKSW.T	0	3.84e-16
T2DR4_biorep1	YDHNFVKAINAIQKS	sp|P53634|CATC_HUMAN	target_4_23437_13409	0	13409	0	0	1	0	0	0	0	0	0	0.5505	2.7271	34.99	0	1747.91	-0.440688	15	0	0	0	1	0	0	0	0	0	K.YDHNFVKAINAIQKS.W	0	3.84e-16
T2DR4_biorep1	NRLYKYDHNF	sp|P53634|CATC_HUMAN	target_4_23436_7962	0	7962	0	0	1	0	0	0	0	0	0	0.378	2.3407	42.65	0	1369.66	-0.182378	10	0	0	0	1	0	0	0	0	0	S.NRLYKYDHNF.V	0	3.84e-16
T2DR4_biorep1	NRLYKYDHN	sp|P53634|CATC_HUMAN	target_4_23436_3205	0	3205	0	0	1	0	0	0	0	0	0	0.1326	1.9575	39.38	0	1222.6	-0.0581775	9	0	0	0	1	0	0	0	0	0	S.NRLYKYDHN.F	0	3.84e-16
T2DR4_biorep1	ERAMTKDNNLLGKF	sp|P54652|HSP72_HUMAN	target_4_23436_11551	0	11551	0	0	1	0	0	0	0	0	0	0.3315	2.7778	43.82	0	1636.85	0.121422	14	0	0	0	1	0	0	0	0	0	G.ERAMTKDNNLLGKF.D	0	3.84e-16
T2DR4_biorep1	SDDDVIIAKEGTSVSIE	sp|P55082|MFAP3_HUMAN	target_2_23437_14669	0	14669	0	0	1	0	0	0	0	0	0	0.5104	2.9741	37.02	0	1777.87	-0.360888	17	0	1	0	0	0	0	0	0	0	H.SDDDVIIAKEGTSVSIE.C	0	3.84e-16
T2DR4_biorep1	DDVIIAKEGTSVSIE	sp|P55082|MFAP3_HUMAN	target_2_23437_14176	0	14176	0	0	1	0	0	0	0	0	0	0.4769	2.6216	38.22	0	1575.81	0.748312	15	0	1	0	0	0	0	0	0	0	D.DDVIIAKEGTSVSIE.C	0	3.84e-16
T2DR4_biorep1	DDDVIIAKEGTSVSIE	sp|P55082|MFAP3_HUMAN	target_2_23435_14942	0	14942	0	0	1	0	0	0	0	0	0	0.5826	3.5318	47.86	0.878083	1690.84	-0.402358	16	0	1	0	0	0	0	0	0	0	S.DDDVIIAKEGTSVSIE.C	0	3.84e-16
T2DR4_biorep1	TSVLKNNLCPSGSN	sp|P60033|CD81_HUMAN	target_2_23436_9208	0	9208	0	0	1	0	0	0	0	0	0	0.3452	1.293	39.16	0	1433.71	-0.443578	14	0	1	0	0	0	0	0	0	0	T.TSVLKNNLCPSGSN.I	0	3.84e-16
T2DR4_biorep1	EQEMATAASSSSLEK	sp|P60709|ACTB_HUMAN	target_2_23435_7289	0	7289	0	0	1	0	0	0	0	0	0	0.4845	1.6503	36.47	0	1568.71	-0.224158	15	0	1	0	0	0	0	0	0	0	F.EQEMATAASSSSLEK.S	0	3.84e-16
T2DR4_biorep1	TPKIQVYSRHPAENGKSNF	sp|P61769|B2MG_HUMAN	target_5_23437_7875	0	7875	0	0	1	0	0	0	0	0	0	0.3971	3.7117	46.03	0	2173.11	-0.290988	19	0	0	0	0	1	0	0	0	0	R.TPKIQVYSRHPAENGKSNF.L	0	3.84e-16
T2DR4_biorep1	YLLYYTEFTPTEK	sp|P61769|B2MG_HUMAN	target_2_23436_18461	0	18461	0	0	1	0	0	0	0	0	0	0.4757	1.8562	36	0	1667.82	-0.429778	13	0	1	0	0	0	0	0	0	0	F.YLLYYTEFTPTEK.D	0	3.84e-16
T2DR4_biorep1	YYTEFTPTEKDEY	sp|P61769|B2MG_HUMAN	target_2_23437_13575	0	13575	0	0	1	0	0	0	0	0	0	0.3987	2.1204	41.68	0.812037	1685.72	-0.250488	13	0	1	0	0	0	0	0	0	0	L.YYTEFTPTEKDEY.A	0	3.84e-16
T2DR4_biorep1	YLLYYTEFTPTEKDE	sp|P61769|B2MG_HUMAN	target_2_23437_19042	0	19042	0	0	1	0	0	0	0	0	0	0.6132	2.7809	37.85	0	1911.89	1.09281	15	0	1	0	0	0	0	0	0	0	F.YLLYYTEFTPTEKDE.Y	0	3.84e-16
T2DR4_biorep1	TPKIQVYSRHPAENGK	sp|P61769|B2MG_HUMAN	target_5_23437_4623	0	4623	0	0	1	0	0	0	0	0	0	0.4734	2.8564	38.54	0	1824.97	0.370512	16	0	0	0	0	1	0	0	0	0	R.TPKIQVYSRHPAENGK.S	0	3.84e-16
T2DR4_biorep1	TPKIQVYSRHPAENGKSN	sp|P61769|B2MG_HUMAN	target_5_23437_4458	0	4458	0	0	1	0	0	0	0	0	0	0.4687	3.2622	44.88	0	2026.05	0.280212	18	0	0	0	0	1	0	0	0	0	R.TPKIQVYSRHPAENGKSN.F	0	3.84e-16
T2DR4_biorep1	TPKIQVYSRHPAENGKS	sp|P61769|B2MG_HUMAN	target_5_23437_4579	0	4579	0	0	1	0	0	0	0	0	0	0.4299	2.8532	37.76	0	1912	0.250512	17	0	0	0	0	1	0	0	0	0	R.TPKIQVYSRHPAENGKS.N	0	3.84e-16
T2DR4_biorep1	IQVYSRHPAENGKSNF	sp|P61769|B2MG_HUMAN	target_4_23435_7190	0	7190	0	0	1	0	0	0	0	0	0	0.3356	2.4713	36.75	0	1846.92	0.288842	16	0	0	0	1	0	0	0	0	0	K.IQVYSRHPAENGKSNF.L	0	3.84e-16
T2DR4_biorep1	IQVYSRHPAENGKSN	sp|P61769|B2MG_HUMAN	target_4_23435_3283	0	3283	0	0	1	0	0	0	0	0	0	0.4097	2.9344	35.89	0	1699.85	-0.726058	15	0	0	0	1	0	0	0	0	0	K.IQVYSRHPAENGKSN.F	0	3.84e-16
T2DR4_biorep1	RTPKIQVYSRHPAENGKSNFL	sp|P61769|B2MG_HUMAN	target_6_23436_9219	0	9219	0	0	1	0	0	0	0	0	0	0.4359	3.4469	38.84	0	2442.3	-0.984878	21	0	0	0	0	0	1	0	0	0	Q.RTPKIQVYSRHPAENGKSNFL.N	0	3.84e-16
T2DR4_biorep1	RTPKIQVYSRHPAENGKSN	sp|P61769|B2MG_HUMAN	target_6_23436_3740	0	3740	0	0	1	0	0	0	0	0	0	0.4103	3.7098	43.81	0	2182.15	0.0271225	19	0	0	0	0	0	1	0	0	0	Q.RTPKIQVYSRHPAENGKSN.F	0	3.84e-16
T2DR4_biorep1	RTPKIQVYSRHPAENGKSNF	sp|P61769|B2MG_HUMAN	target_6_23436_6631	0	6631	0	0	1	0	0	0	0	0	0	0.5435	3.2379	39.21	0	2329.22	0.0818225	20	0	0	0	0	0	1	0	0	0	Q.RTPKIQVYSRHPAENGKSNF.L	0	3.84e-16
T2DR4_biorep1	TPKIQVYSRHPAENGKSNFL	sp|P61769|B2MG_HUMAN	target_5_23435_10682	0	10682	0	0	1	0	0	0	0	0	0	0.5686	4.0124	45.53	0	2286.2	-0.273958	20	0	0	0	0	1	0	0	0	0	R.TPKIQVYSRHPAENGKSNFL.N	0	3.84e-16
T2DR4_biorep1	YYTEFTPTEKDE	sp|P61769|B2MG_HUMAN	target_2_23435_11457	0	11457	0	0	1	0	0	0	0	0	0	0.5721	3.275	39.29	0.889357	1522.66	0.841442	12	0	1	0	0	0	0	0	0	0	L.YYTEFTPTEKDE.Y	0	3.84e-16
T2DR4_biorep1	GHQQLYWSHP	sp|P62273|RS29_HUMAN	target_3_23436_9189	0	9189	0	0	1	0	0	0	0	0	0	0.2762	1.6295	38.31	0	1252.59	-0.554278	10	0	0	1	0	0	0	0	0	0	M.GHQQLYWSHP.R	0	3.84e-16
T2DR4_biorep1	LSQITNNIDPVGRIQ	sp|P62873|GBB1_HUMAN	target_2_23436_14222	0	14222	0	0	1	0	0	0	0	0	0	0.3365	2.3753	37.99	0	1667.91	0.517422	15	0	1	0	0	0	0	0	0	0	T.LSQITNNIDPVGRIQ.M	0	3.84e-16
T2DR4_biorep1	SDYNIQKESTLHLVLR	sp|P62987|RL40_HUMAN	target_4_23436_13840	0	13840	0	0	1	0	0	0	0	0	0	0.6354	4.0099	51.55	0.913264	1916.02	0.954022	16	0	0	0	1	0	0	0	0	0	L.SDYNIQKESTLHLVLR.L	0	3.84e-16
T2DR4_biorep1	DYNIQKESTLHLVLR	sp|P62987|RL40_HUMAN	target_4_23436_14446	0	14446	0	0	1	0	0	0	0	0	0	0.593	3.9972	46.9	0.9386	1828.99	-2.42198	15	0	0	0	1	0	0	0	0	0	S.DYNIQKESTLHLVLR.L	0	3.84e-16
T2DR4_biorep1	SDYNIQKESTLHLV	sp|P62987|RL40_HUMAN	target_3_23437_13930	0	13930	0	0	1	0	0	0	0	0	0	0.5106	3.3908	46.77	0.994576	1646.84	0.121612	14	0	0	1	0	0	0	0	0	0	L.SDYNIQKESTLHLV.L	0	3.84e-16
T2DR4_biorep1	SDYNIQKESTLHLVL	sp|P62987|RL40_HUMAN	target_3_23435_17443	0	17443	0	0	1	0	0	0	0	0	0	0.4104	1.755	38.34	0	1759.92	0.914942	15	0	0	1	0	0	0	0	0	0	L.SDYNIQKESTLHLVL.R	0	3.84e-16
T2DR4_biorep1	ITLEVEPSDTIENVK	sp|P62987|RL40_HUMAN	target_2_23435_15609	0	15609	0	0	1	0	0	0	0	0	0	0.3717	2.9691	36.21	0	1686.88	-0.542758	15	0	1	0	0	0	0	0	0	0	T.ITLEVEPSDTIENVK.A	0	3.84e-16
T2DR4_biorep1	SDYNIQKESTLH	sp|P62987|RL40_HUMAN	target_3_23435_7441	0	7441	0	0	1	0	0	0	0	0	0	0.4937	3.0449	38.04	0.894832	1434.69	0.0220423	12	0	0	1	0	0	0	0	0	0	L.SDYNIQKESTLH.L	0	3.84e-16
T2DR4_biorep1	SDYNIQKESTL	sp|P62987|RL40_HUMAN	target_2_23435_10380	0	10380	0	0	1	0	0	0	0	0	0	0.3908	2.9544	37.35	0	1297.63	2.77154	11	0	1	0	0	0	0	0	0	0	L.SDYNIQKESTL.H	0	3.84e-16
T2DR4_biorep1	SDYNIQKESTLHL	sp|P62987|RL40_HUMAN	target_3_23435_13406	0	13406	0	0	1	0	0	0	0	0	0	0.4562	3.0484	44.27	0.967365	1547.77	-0.699758	13	0	0	1	0	0	0	0	0	0	L.SDYNIQKESTLHL.V	0	3.84e-16
T2DR4_biorep1	LKQSLPPGLAVKELK	sp|P63173|RL38_HUMAN	target_4_23436_11297	0	11297	0	0	1	0	0	0	0	0	0	0.5122	3.1469	44.34	0	1621	-0.347078	15	0	0	0	1	0	0	0	0	0	K.LKQSLPPGLAVKELK.-	0	3.84e-16
T2DR4_biorep1	IEKFEKEAAEMGKGS	sp|P68104|EF1A1_HUMAN	target_4_23437_8238	0	8238	0	0	1	0	0	0	0	0	0	0.5497	4.0073	44.97	0.979481	1653.82	-0.0340877	15	0	0	0	1	0	0	0	0	0	T.IEKFEKEAAEMGKGS.F	0	3.84e-16
T2DR4_biorep1	SKYYVTIIDAPGHRD	sp|P68104|EF1A1_HUMAN	target_4_23436_10932	0	10932	0	0	1	0	0	0	0	0	0	0.4346	3.3857	41.27	0	1734.88	0.783722	15	0	0	0	1	0	0	0	0	0	T.SKYYVTIIDAPGHRD.F	0	3.84e-16
T2DR4_biorep1	IEKFEKEAAEMGKGSF	sp|P68104|EF1A1_HUMAN	target_4_23435_12991	0	12991	0	0	1	0	0	0	0	0	0	0.5011	3.8108	42.84	0.751965	1800.88	-1.63456	16	0	0	0	1	0	0	0	0	0	T.IEKFEKEAAEMGKGSF.K	0	3.84e-16
T2DR4_biorep1	TDYLMKILTERGYS	sp|P68133|ACTS_HUMAN	target_3_23437_20188	0	20188	0	0	1	0	0	0	0	0	0	0.5381	2.1441	36.65	0	1689.85	0.827212	14	0	0	1	0	0	0	0	0	0	L.TDYLMKILTERGYS.F	0	3.84e-16
T2DR4_biorep1	KDSYVGDEAQSKRG	sp|P68133|ACTS_HUMAN	target_4_23435_2598	0	2598	0	0	1	0	0	0	0	0	0	0.3972	2.1006	35.65	0	1539.74	0.0306423	14	0	0	0	1	0	0	0	0	0	Q.KDSYVGDEAQSKRG.I	0	3.84e-16
T2DR4_biorep1	KDSYVGDEAQSKRGIL	sp|P68133|ACTS_HUMAN	target_4_23436_8457	0	8457	0	0	1	0	0	0	0	0	0	0.4518	2.4128	33.93	0	1765.91	-0.173278	16	0	0	0	1	0	0	0	0	0	Q.KDSYVGDEAQSKRGIL.T	0	3.84e-16
T2DR4_biorep1	KDSYVGDEAQSKR	sp|P68133|ACTS_HUMAN	target_4_23436_2601	0	2601	0	0	1	0	0	0	0	0	0	0.5071	2.1448	41	0	1482.72	-1.97978	13	0	0	0	1	0	0	0	0	0	Q.KDSYVGDEAQSKR.G	0	3.84e-16
T2DR4_biorep1	ERMFLSFPTTKTY	sp|P69905|HBA_HUMAN	target_3_23436_16827	0	16827	0	0	1	0	0	0	0	0	0	0.5278	3.055	42.87	0.85823	1620.81	-0.0444775	13	0	0	1	0	0	0	0	0	0	L.ERMFLSFPTTKTY.F	0	3.84e-16
T2DR4_biorep1	ERM[15.99]FLSFPTTKTYFPH	sp|P69905|HBA_HUMAN	target_4_23436_16577	0	16577	0	0	1	0	0	0	1	0	0	0.4467	2.8366	37.15	0	2017.98	1.40212	16	0	0	0	1	0	0	0	0	0	L.ERM[15.99]FLSFPTTKTYFPH.F	0	3.84e-16
T2DR4_biorep1	LERM[15.99]FLSFPTTKTYFPH	sp|P69905|HBA_HUMAN	target_4_23436_17207	0	17207	0	0	1	0	0	0	1	0	0	0.3144	3.2714	33.61	0	2131.07	0.837022	17	0	0	0	1	0	0	0	0	0	A.LERM[15.99]FLSFPTTKTYFPH.F	0	3.84e-16
T2DR4_biorep1	ERMFLSFPTTKTYFPH	sp|P69905|HBA_HUMAN	target_4_23436_17986	0	17986	0	0	1	0	0	0	0	0	0	0.5493	3.3756	46.79	0	2001.99	0.748422	16	0	0	0	1	0	0	0	0	0	L.ERMFLSFPTTKTYFPH.F	0	3.84e-16
T2DR4_biorep1	LERMFLSFPTTKTYFPH	sp|P69905|HBA_HUMAN	target_4_23437_19339	0	19339	0	0	1	0	0	0	0	0	0	0.2936	3.6912	33.25	0	2115.07	0.343112	17	0	0	0	1	0	0	0	0	0	A.LERMFLSFPTTKTYFPH.F	0	3.84e-16
T2DR4_biorep1	AAWGKVGAHAGEYGAEALERM	sp|P69905|HBA_HUMAN	target_4_23437_17723	0	17723	0	0	1	0	0	0	0	0	0	0.4433	2.1642	34.91	0	2174.04	0.835012	21	0	0	0	1	0	0	0	0	0	K.AAWGKVGAHAGEYGAEALERM.F	0	3.84e-16
T2DR4_biorep1	DESSLTGETTPCSKVT	sp|P98194|AT2C1_HUMAN	target_2_23435_9809	0	9809	0	0	1	0	0	0	0	0	0	0.5642	2.2023	36.47	0	1654.75	0.329442	16	0	1	0	0	0	0	0	0	0	I.DESSLTGETTPCSKVT.A	0	3.84e-16
T2DR4_biorep1	DPTGWVTIDENTGSIK	sp|Q02487|DSC2_HUMAN	target_2_23436_15829	0	15829	0	0	1	0	0	0	0	0	0	0.5982	4.2416	41.76	0	1732.84	-0.649378	16	0	1	0	0	0	0	0	0	0	T.DPTGWVTIDENTGSIK.V	0	3.84e-16
T2DR4_biorep1	TGVITTTSSQLDREL	sp|Q02487|DSC2_HUMAN	target_2_23435_15731	0	15731	0	0	1	0	0	0	0	0	0	0.4517	3.1932	45.31	0	1620.84	-0.257558	15	0	1	0	0	0	0	0	0	0	T.TGVITTTSSQLDREL.I	0	3.84e-16
T2DR4_biorep1	VEELEGEITTLNHK	sp|Q10589|BST2_HUMAN	target_3_23436_12232	0	12232	0	0	1	0	0	0	0	0	0	0.5153	3.9062	38.74	0	1611.82	-0.905978	14	0	0	1	0	0	0	0	0	0	K.VEELEGEITTLNHK.L	0	3.84e-16
T2DR4_biorep1	KVEELEGEITTLNHK	sp|Q10589|BST2_HUMAN	target_4_23436_11173	0	11173	0	0	1	0	0	0	0	0	0	0.5427	3.8858	45.12	0.973901	1739.92	0.211222	15	0	0	0	1	0	0	0	0	0	K.KVEELEGEITTLNHK.L	0	3.84e-16
T2DR4_biorep1	THLLQQELTEAQKGFQ	sp|Q10589|BST2_HUMAN	target_3_23436_16228	0	16228	0	0	1	0	0	0	0	0	0	0.3947	3.0098	45.6	0	1870.97	0.447822	16	0	0	1	0	0	0	0	0	0	V.THLLQQELTEAQKGFQ.D	0	3.84e-16
T2DR4_biorep1	VTHLLQQELTEAQKGFQ	sp|Q10589|BST2_HUMAN	target_3_23436_17368	0	17368	0	0	1	0	0	0	0	0	0	0.4591	3.0412	41.03	0	1970.03	0.581922	17	0	0	1	0	0	0	0	0	0	N.VTHLLQQELTEAQKGFQ.D	0	3.84e-16
T2DR4_biorep1	KKVEELEGEITTLNHKL	sp|Q10589|BST2_HUMAN	target_5_23436_14005	0	14005	0	0	1	0	0	0	0	0	0	0.389	4.4274	45.13	0	1981.1	0.156122	17	0	0	0	0	1	0	0	0	0	Q.KKVEELEGEITTLNHKL.Q	0	3.84e-16
T2DR4_biorep1	KKVEELEGEITTLNHKLQ	sp|Q10589|BST2_HUMAN	target_5_23436_13593	0	13593	0	0	1	0	0	0	0	0	0	0.5046	5.233	47.05	0	2109.16	0.524922	18	0	0	0	0	1	0	0	0	0	Q.KKVEELEGEITTLNHKLQ.D	0	3.84e-16
T2DR4_biorep1	KVEELEGEITTLNHKL	sp|Q10589|BST2_HUMAN	target_4_23436_15224	0	15224	0	0	1	0	0	0	0	0	0	0.5174	3.6195	40.91	0	1853	1.04242	16	0	0	0	1	0	0	0	0	0	K.KVEELEGEITTLNHKL.Q	0	3.84e-16
T2DR4_biorep1	KVEELEGEITTLNHKLQ	sp|Q10589|BST2_HUMAN	target_4_23436_14694	0	14694	0	0	1	0	0	0	0	0	0	0.5884	5.3507	47.94	0.989724	1981.06	0.105722	17	0	0	0	1	0	0	0	0	0	K.KVEELEGEITTLNHKLQ.D	0	3.84e-16
T2DR4_biorep1	KVEELEGEITTLNHKLQD	sp|Q10589|BST2_HUMAN	target_4_23437_15633	0	15633	0	0	1	0	0	0	0	0	0	0.6245	5.352	47.43	0	2096.09	0.639712	18	0	0	0	1	0	0	0	0	0	K.KVEELEGEITTLNHKLQD.A	0	3.84e-16
T2DR4_biorep1	ELEGEITTLNHKLQ	sp|Q10589|BST2_HUMAN	target_3_23437_13527	0	13527	0	0	1	0	0	0	0	0	0	0.528	2.1259	41.21	0	1624.85	-0.0968877	14	0	0	1	0	0	0	0	0	0	E.ELEGEITTLNHKLQ.D	0	3.84e-16
T2DR4_biorep1	ELEGEITTLNHKL	sp|Q10589|BST2_HUMAN	target_3_23437_14329	0	14329	0	0	1	0	0	0	0	0	0	0.4081	2.1539	41.65	0.969845	1496.8	0.0183123	13	0	0	1	0	0	0	0	0	0	E.ELEGEITTLNHKL.Q	0	3.84e-16
T2DR4_biorep1	KVEELEGEITTLNHKLQDASAEVE	sp|Q10589|BST2_HUMAN	target_4_23437_19888	0	19888	0	0	1	0	0	0	0	0	0	0.4604	3.7794	49.75	0	2682.35	0.501612	24	0	0	0	1	0	0	0	0	0	K.KVEELEGEITTLNHKLQDASAEVE.R	0	3.84e-16
T2DR4_biorep1	KKVEELEGEITTLNHK	sp|Q10589|BST2_HUMAN	target_5_23437_10519	0	10519	0	0	1	0	0	0	0	0	0	0.465	3.9194	37.06	0	1868.01	1.03521	16	0	0	0	0	1	0	0	0	0	Q.KKVEELEGEITTLNHK.L	0	3.84e-16
T2DR4_biorep1	NKIVSLDPSEAGPPR	sp|Q13291|SLAF1_HUMAN	target_3_23435_10219	0	10219	0	0	1	0	0	0	0	0	0	0.5567	3.0817	41.69	0	1579.84	0.751042	15	0	0	1	0	0	0	0	0	0	E.NKIVSLDPSEAGPPR.Y	0	3.84e-16
T2DR4_biorep1	KSWYKSSGSQEHVE	sp|Q13478|IL18R_HUMAN	target_4_23437_5052	0	5052	0	0	1	0	0	0	0	0	0	0.5068	2.4261	36.9	0	1651.77	0.0778123	14	0	0	0	1	0	0	0	0	0	T.KSWYKSSGSQEHVE.L	0	3.84e-16
T2DR4_biorep1	LPSYEEALSLPSKTPE	sp|Q13571|LAPM5_HUMAN	target_2_23437_17038	0	17038	0	0	1	0	0	0	0	0	0	0.4293	2.8443	37.5	0	1760.9	-0.897988	16	0	1	0	0	0	0	0	0	0	V.LPSYEEALSLPSKTPE.G	0	3.84e-16
T2DR4_biorep1	EGGYFHIETDAQTNEG	sp|Q14126|DSG2_HUMAN	target_2_23436_12476	0	12476	0	0	1	0	0	0	0	0	0	0.5461	2.2872	37.47	0	1767.75	-0.0680775	16	0	1	0	0	0	0	0	0	0	N.EGGYFHIETDAQTNEG.I	0	3.84e-16
T2DR4_biorep1	KNLDFSVIVANKAAFH	sp|Q14126|DSG2_HUMAN	target_4_23436_15620	0	15620	0	0	1	0	0	0	0	0	0	0.5292	2.303	46.3	0.653702	1773.96	-1.21518	16	0	0	0	1	0	0	0	0	0	M.KNLDFSVIVANKAAFH.K	0	3.84e-16
T2DR4_biorep1	DRDNWISVDSVTSEIK	sp|Q14126|DSG2_HUMAN	target_3_23436_17411	0	17411	0	0	1	0	0	0	0	0	0	0.4043	4.2218	39.96	0	1863.91	0.598222	16	0	0	1	0	0	0	0	0	0	E.DRDNWISVDSVTSEIK.L	0	3.84e-16
T2DR4_biorep1	KNLDFSVIVANKAAFHK	sp|Q14126|DSG2_HUMAN	target_5_23436_13842	0	13842	0	0	1	0	0	0	0	0	0	0.3923	3.4211	53.96	0	1902.06	-0.629778	17	0	0	0	0	1	0	0	0	0	M.KNLDFSVIVANKAAFHK.S	0	3.84e-16
T2DR4_biorep1	LADLQKQVTDLEAER	sp|Q15025|TNIP1_HUMAN	target_3_23436_14762	0	14762	0	0	1	0	0	0	0	0	0	0.4625	3.3038	38.83	0	1728.91	1.03782	15	0	0	1	0	0	0	0	0	0	K.LADLQKQVTDLEAER.E	0	3.84e-16
T2DR4_biorep1	KSKIEMEETDKEQLT	sp|Q15025|TNIP1_HUMAN	target_4_23436_6630	0	6630	0	0	1	0	0	0	0	0	0	0.367	1.9489	34.51	0	1808.89	0.0106225	15	0	0	0	1	0	0	0	0	0	A.KSKIEMEETDKEQLT.A	0	3.84e-16
T2DR4_biorep1	RDQHLNNSSSSPQRSVD	sp|Q15154|PCM1_HUMAN	target_4_23437_2667	0	2667	0	0	1	0	0	0	0	0	0	0.5583	3.7885	43.11	0	1926.9	0.0745123	17	0	0	0	1	0	0	0	0	0	L.RDQHLNNSSSSPQRSVD.Q	0	3.84e-16
T2DR4_biorep1	GPDNKGIYKGDRESSGK	sp|Q15363|TMED2_HUMAN	target_5_23437_2271	0	2271	0	0	1	0	0	0	0	0	0	0.5414	3.9383	41.55	0	1807.89	-0.344688	17	0	0	0	0	1	0	0	0	0	T.GPDNKGIYKGDRESSGK.Y	0	3.84e-16
T2DR4_biorep1	GPDNKGIYKGDRESSGKY	sp|Q15363|TMED2_HUMAN	target_5_23435_3851	0	3851	0	0	1	0	0	0	0	0	0	0.4531	2.8919	39.7	0	1970.96	-0.280258	18	0	0	0	0	1	0	0	0	0	T.GPDNKGIYKGDRESSGKY.T	0	3.84e-16
T2DR4_biorep1	ITLTWRQDGVSLSHNTQ	sp|Q29980|MICB_HUMAN	target_3_23437_14819	0	14819	0	0	1	0	0	0	0	0	0	0.4889	4.8921	40.38	0	1955.99	-0.989588	17	0	0	1	0	0	0	0	0	0	N.ITLTWRQDGVSLSHNTQ.Q	0	3.84e-16
T2DR4_biorep1	ASGLASASSVWGFREE	sp|Q6UWB1|I27RA_HUMAN	target_2_23435_17796	0	17796	0	0	1	0	0	0	0	0	0	0.5162	2.8452	45.23	0	1653.79	-0.405858	16	0	1	0	0	0	0	0	0	0	S.ASGLASASSVWGFREE.L	0	3.84e-16
T2DR4_biorep1	SPRVYWLGLNDRAQEGD	sp|Q6ZS10|CL17A_HUMAN	target_3_23437_15368	0	15368	0	0	1	0	0	0	0	0	0	0.5967	3.4711	40.53	0	1975.96	1.55711	17	0	0	1	0	0	0	0	0	0	G.SPRVYWLGLNDRAQEGD.W	0	3.84e-16
T2DR4_biorep1	DPEWSSETDALVGSR	sp|Q7Z7N9|T179B_HUMAN	target_2_23436_15036	0	15036	0	0	1	0	0	0	0	0	0	0.4687	2.1834	40.38	0	1648.74	1.81332	15	0	1	0	0	0	0	0	0	0	G.DPEWSSETDALVGSR.L	0	3.84e-16
T2DR4_biorep1	GDPEWSSETDALVGSR	sp|Q7Z7N9|T179B_HUMAN	target_2_23435_15475	0	15475	0	0	1	0	0	0	0	0	0	0.6729	3.6124	40.13	0	1705.77	0.494542	16	0	1	0	0	0	0	0	0	0	R.GDPEWSSETDALVGSR.L	0	3.84e-16
T2DR4_biorep1	SGKIKIYFDSDAKIE	sp|Q8IZK6|MCLN2_HUMAN	target_4_23435_12917	0	12917	0	0	1	0	0	0	0	0	0	0.4771	2.1155	36.35	0	1713.91	-0.103258	15	0	0	0	1	0	0	0	0	0	H.SGKIKIYFDSDAKIE.E	0	3.84e-16
T2DR4_biorep1	GKIKIYFDSDAKIE	sp|Q8IZK6|MCLN2_HUMAN	target_4_23435_12981	0	12981	0	0	1	0	0	0	0	0	0	0.5384	3.5533	45.26	0.813462	1626.87	0.731342	14	0	0	0	1	0	0	0	0	0	S.GKIKIYFDSDAKIE.E	0	3.84e-16
T2DR4_biorep1	GKIKIYFDSDAKIEE	sp|Q8IZK6|MCLN2_HUMAN	target_4_23437_13031	0	13031	0	0	1	0	0	0	0	0	0	0.6657	3.474	43.29	0.764277	1755.92	0.353412	15	0	0	0	1	0	0	0	0	0	S.GKIKIYFDSDAKIEE.C	0	3.84e-16
T2DR4_biorep1	DEPWYNQKTQKERET	sp|Q8NB49|AT11C_HUMAN	target_4_23436_6432	0	6432	0	0	1	0	0	0	0	0	0	0.4256	2.5709	37.24	0	1951.91	-0.891178	15	0	0	0	1	0	0	0	0	0	N.DEPWYNQKTQKERET.L	0	3.84e-16
T2DR4_biorep1	EYRTFQFQPSKSHGSE	sp|Q8WTV0|SCRB1_HUMAN	target_4_23436_8361	0	8361	0	0	1	0	0	0	0	0	0	0.4823	2.0466	44.2	0	1927.89	-0.171678	16	0	0	0	1	0	0	0	0	0	L.EYRTFQFQPSKSHGSE.S	0	3.84e-16
T2DR4_biorep1	EPGEKSTVFTIFGSNKENVH	sp|Q92673|SORL_HUMAN	target_4_23436_14246	0	14246	0	0	1	0	0	0	0	0	0	0.4082	3.1019	33.12	0	2220.09	0.602022	20	0	0	0	1	0	0	0	0	0	T.EPGEKSTVFTIFGSNKENVH.S	0	3.84e-16
T2DR4_biorep1	APGLIIATGSVGKNL	sp|Q92673|SORL_HUMAN	target_2_23437_17039	0	17039	0	0	1	0	0	0	0	0	0	0.426	4.0758	50.29	0.945775	1410.83	0.596812	15	0	1	0	0	0	0	0	0	0	S.APGLIIATGSVGKNL.A	0	3.84e-16
T2DR4_biorep1	STVFTIFGSNKENVH	sp|Q92673|SORL_HUMAN	target_3_23435_16135	0	16135	0	0	1	0	0	0	0	0	0	0.4111	2.1618	37.94	0	1679.84	-0.0946577	15	0	0	1	0	0	0	0	0	0	K.STVFTIFGSNKENVH.S	0	3.84e-16
T2DR4_biorep1	KTNVYISSSAGARW	sp|Q92673|SORL_HUMAN	target_3_23435_11856	0	11856	0	0	1	0	0	0	0	0	0	0.4769	2.6715	35.31	0	1539.79	-0.235758	14	0	0	1	0	0	0	0	0	0	S.KTNVYISSSAGARW.R	0	3.84e-16
T2DR4_biorep1	APGLIIATGSVGKN	sp|Q92673|SORL_HUMAN	target_2_23435_12348	0	12348	0	0	1	0	0	0	0	0	0	0.4052	3.6839	45.67	0	1297.75	0.605642	14	0	1	0	0	0	0	0	0	0	S.APGLIIATGSVGKN.L	0	3.84e-16
T2DR4_biorep1	DPNWWKGETHQGIG	sp|Q92783|STAM1_HUMAN	target_3_23437_13083	0	13083	0	0	1	0	0	0	0	0	0	0.2108	1.0277	40.69	0	1624.75	0.358712	14	0	0	1	0	0	0	0	0	0	S.DPNWWKGETHQGIG.L	0	3.84e-16
T2DR4_biorep1	YKFYFYAQTSAGSGSQ	sp|Q92823|NRCAM_HUMAN	target_2_23437_15681	0	15681	0	0	1	0	0	0	0	0	0	0.6398	3.5097	46.81	0	1804.82	0.146412	16	0	1	0	0	0	0	0	0	0	R.YKFYFYAQTSAGSGSQ.I	0	3.84e-16
T2DR4_biorep1	KWC[119.00]SEKTETGQE	sp|Q92896|GSLG1_HUMAN	target_3_23437_3099	0	3099	0	0	1	0	0	1	0	0	0	0.5674	2.4064	35.11	0	1544.64	0.371312	12	0	0	1	0	0	0	0	0	0	G.KWC[119.00]SEKTETGQE.L	0	3.84e-16
T2DR4_biorep1	DLSSWTAADTAAQITQR	sp|Q95365|1B38_HUMAN	target_2_23436_17168	0	17168	0	0	1	0	0	0	0	0	0	0.3806	1.9539	45.78	0	1834.89	-0.879678	17	0	1	0	0	0	0	0	0	0	E.DLSSWTAADTAAQITQR.K	0	3.84e-16
T2DR4_biorep1	LSSWTAADTAAQITQR	sp|Q95365|1B38_HUMAN	target_2_23437_15237	0	15237	0	0	1	0	0	0	0	0	0	0.5473	3.85	43.61	0	1719.87	0.625812	16	0	1	0	0	0	0	0	0	0	D.LSSWTAADTAAQITQR.K	0	3.84e-16
T2DR4_biorep1	LSSWTAADTAAQITQ	sp|Q95365|1B38_HUMAN	target_1_23437_15995	0	15995	0	0	1	0	0	0	0	0	0	0.5174	2.965	37.14	0	1563.76	-0.00768767	15	1	0	0	0	0	0	0	0	0	D.LSSWTAADTAAQITQ.R	0	3.84e-16
T2DR4_biorep1	DLSSWTAADTAAQITQ	sp|Q95365|1B38_HUMAN	target_1_23437_18339	0	18339	0	0	1	0	0	0	0	0	0	0.4808	3.5758	43.02	0	1678.79	0.336012	16	1	0	0	0	0	0	0	0	0	E.DLSSWTAADTAAQITQ.R	0	3.84e-16
T2DR4_biorep1	ADYSWYQAGSARSGPV	sp|Q969P0|IGSF8_HUMAN	target_2_23436_13660	0	13660	0	0	1	0	0	0	0	0	0	0.5354	2.7815	39.89	0	1714.78	-1.19628	16	0	1	0	0	0	0	0	0	0	H.ADYSWYQAGSARSGPV.T	0	3.84e-16
T2DR4_biorep1	ADYSWYQAGSARSGP	sp|Q969P0|IGSF8_HUMAN	target_2_23435_12998	0	12998	0	0	1	0	0	0	0	0	0	0.4974	3.9243	47.57	0	1615.71	0.0506423	15	0	1	0	0	0	0	0	0	0	H.ADYSWYQAGSARSGP.V	0	3.84e-16
T2DR4_biorep1	DYSWYQAGSARSGP	sp|Q969P0|IGSF8_HUMAN	target_2_23437_12801	0	12801	0	0	1	0	0	0	0	0	0	0.5413	2.9437	35.68	0	1544.68	-0.923588	14	0	1	0	0	0	0	0	0	0	A.DYSWYQAGSARSGP.V	0	3.84e-16
T2DR4_biorep1	SPTNNTVYASVTHSNRET	sp|Q96DU3|SLAF6_HUMAN	target_3_23437_8450	0	8450	0	0	1	0	0	0	0	0	0	0.5014	3.2042	34.36	0	1977.93	-0.297188	18	0	0	1	0	0	0	0	0	0	V.SPTNNTVYASVTHSNRET.E	0	3.84e-16
T2DR4_biorep1	TQSYSLQLSNLK	sp|Q96DU3|SLAF6_HUMAN	target_2_23436_14072	0	14072	0	0	1	0	0	0	0	0	0	0.4908	2.2413	40.06	0.884752	1381.73	-0.904078	12	0	1	0	0	0	0	0	0	0	F.TQSYSLQLSNLK.M	0	3.84e-16
T2DR4_biorep1	DTGSYRAQISTKTSAK	sp|Q96DU3|SLAF6_HUMAN	target_4_23437_5020	0	5020	0	0	1	0	0	0	0	0	0	0.3512	2.9904	36.26	0	1713.88	0.449612	16	0	0	0	1	0	0	0	0	0	E.DTGSYRAQISTKTSAK.L	0	3.84e-16
T2DR4_biorep1	TQSYSLQLSNLKME	sp|Q96DU3|SLAF6_HUMAN	target_2_23437_17226	0	17226	0	0	1	0	0	0	0	0	0	0.4614	3.4607	43.35	0	1641.82	-0.942788	14	0	1	0	0	0	0	0	0	0	F.TQSYSLQLSNLKME.D	0	3.84e-16
T2DR4_biorep1	TQSYSLQLSNLKM	sp|Q96DU3|SLAF6_HUMAN	target_2_23437_18285	0	18285	0	0	1	0	0	0	0	0	0	0.5939	3.9062	44.81	0	1512.77	-1.14409	13	0	1	0	0	0	0	0	0	0	F.TQSYSLQLSNLKM.E	0	3.84e-16
T2DR4_biorep1	EDTGSYRAQISTKTSAKL	sp|Q96DU3|SLAF6_HUMAN	target_4_23435_9367	0	9367	0	0	1	0	0	0	0	0	0	0.4798	2.9594	36.86	0	1956	-0.0287577	18	0	0	0	1	0	0	0	0	0	M.EDTGSYRAQISTKTSAKL.S	0	3.84e-16
T2DR4_biorep1	DTGSYRAQISTKTSAKL	sp|Q96DU3|SLAF6_HUMAN	target_4_23435_9257	0	9257	0	0	1	0	0	0	0	0	0	0.528	3.4732	43.12	0	1826.96	0.108542	17	0	0	0	1	0	0	0	0	0	E.DTGSYRAQISTKTSAKL.S	0	3.84e-16
T2DR4_biorep1	FTQSYSLQLSNLKME	sp|Q96DU3|SLAF6_HUMAN	target_2_23435_18556	0	18556	0	0	1	0	0	0	0	0	0	0.5105	2.9637	32.86	0	1788.88	-0.317858	15	0	1	0	0	0	0	0	0	0	N.FTQSYSLQLSNLKME.D	0	3.84e-16
T2DR4_biorep1	LKMEDTGSYRAQISTKTSAKLSS	sp|Q96DU3|SLAF6_HUMAN	target_5_23437_10252	0	10252	0	0	1	0	0	0	0	0	0	0.4581	3.8239	41.54	0	2502.29	-0.469888	23	0	0	0	0	1	0	0	0	0	N.LKMEDTGSYRAQISTKTSAKLSS.Y	0	3.84e-16
T2DR4_biorep1	DEVQVFAPANALPARSEA	sp|Q96FE7|P3IP1_HUMAN	target_2_23436_15455	0	15455	0	0	1	0	0	0	0	0	0	0.5091	2.274	38.8	0	1884.95	-0.926378	18	0	1	0	0	0	0	0	0	0	A.DEVQVFAPANALPARSEA.A	0	3.84e-16
T2DR4_biorep1	EVQVFAPANALPARSEA	sp|Q96FE7|P3IP1_HUMAN	target_2_23437_14851	0	14851	0	0	1	0	0	0	0	0	0	0.4857	3.2081	42.9	0	1769.92	-1.59489	17	0	1	0	0	0	0	0	0	0	D.EVQVFAPANALPARSEA.A	0	3.84e-16
T2DR4_biorep1	VQVFAPANALPARSE	sp|Q96FE7|P3IP1_HUMAN	target_2_23437_13840	0	13840	0	0	1	0	0	0	0	0	0	0.5454	3.5205	43.91	0.904967	1569.84	0.136012	15	0	1	0	0	0	0	0	0	0	E.VQVFAPANALPARSE.A	0	3.84e-16
T2DR4_biorep1	ADEVQVFAPANALPARSEA	sp|Q96FE7|P3IP1_HUMAN	target_2_23435_15957	0	15957	0	0	1	0	0	0	0	0	0	0.4863	3.0664	44.41	0	1955.98	0.201342	19	0	1	0	0	0	0	0	0	0	G.ADEVQVFAPANALPARSEA.A	0	3.84e-16
T2DR4_biorep1	EVQVFAPANALPARSE	sp|Q96FE7|P3IP1_HUMAN	target_2_23435_14729	0	14729	0	0	1	0	0	0	0	0	0	0.5992	2.7674	37.81	0	1698.88	-0.0650577	16	0	1	0	0	0	0	0	0	0	D.EVQVFAPANALPARSE.A	0	3.84e-16
T2DR4_biorep1	LPPQATFQVLRGNGASVG	sp|Q96L08|SUSD3_HUMAN	target_2_23437_16250	0	16250	0	0	1	0	0	0	0	0	0	0.433	2.4622	40.55	0	1811.98	0.268812	18	0	1	0	0	0	0	0	0	0	R.LPPQATFQVLRGNGASVG.T	0	3.84e-16
T2DR4_biorep1	DNHSFTTDHGESTSK	sp|Q96L08|SUSD3_HUMAN	target_4_23436_2683	0	2683	0	0	1	0	0	0	0	0	0	0.4285	2.2267	35.58	0	1662.7	-0.285278	15	0	0	0	1	0	0	0	0	0	H.DNHSFTTDHGESTSK.L	0	3.84e-16
T2DR4_biorep1	DPDPEDFADEQSLVGR	sp|Q96QK1|VPS35_HUMAN	target_2_23436_15267	0	15267	0	0	1	0	0	0	0	0	0	0.5718	3.1252	43.63	0.967188	1789.79	-1.73438	16	0	1	0	0	0	0	0	0	0	E.DPDPEDFADEQSLVGR.F	0	3.84e-16
T2DR4_biorep1	DPDPEDFADEQSLVGRF	sp|Q96QK1|VPS35_HUMAN	target_2_23437_20471	0	20471	0	0	1	0	0	0	0	0	0	0.6805	2.934	49.12	0.935548	1936.86	0.351012	17	0	1	0	0	0	0	0	0	0	E.DPDPEDFADEQSLVGRF.I	0	3.84e-16
T2DR4_biorep1	RTTITTTTTSSSGLG	sp|Q96S97|MYADM_HUMAN	target_2_23437_7204	0	7204	0	0	1	0	0	0	0	0	0	0.4848	2.5752	41.1	0	1483.76	-0.951388	15	0	1	0	0	0	0	0	0	0	T.RTTITTTTTSSSGLG.S	0	3.84e-16
T2DR4_biorep1	AIVEALNGKEVAAQVKAPLVLKD	sp|Q99497|PARK7_HUMAN	target_4_23437_17046	0	17046	0	0	1	0	0	0	0	0	0	0.6256	3.9376	45.17	0	2376.39	-0.621188	23	0	0	0	1	0	0	0	0	0	L.AIVEALNGKEVAAQVKAPLVLKD.-	0	3.84e-16
T2DR4_biorep1	GRNHYTESISVAKIS	sp|Q99519|NEUR1_HUMAN	target_4_23435_9273	0	9273	0	0	1	0	0	0	0	0	0	0.5564	3.0858	38.17	0	1661.86	0.119442	15	0	0	0	1	0	0	0	0	0	K.GRNHYTESISVAKIS.V	0	3.84e-16
T2DR4_biorep1	NLQDESFTRGSDSLIKGKK	sp|Q99623|PHB2_HUMAN	target_5_23435_10225	0	10225	0	0	1	0	0	0	0	0	0	0.5813	3.7089	34.45	0	2123.11	0.144142	19	0	0	0	0	1	0	0	0	0	L.NLQDESFTRGSDSLIKGKK.-	0	3.84e-16
T2DR4_biorep1	KPPSYNVATTLPSYDE	sp|Q9BT67|NFIP1_HUMAN	target_2_23436_13649	0	13649	0	0	1	0	0	0	0	0	0	0.4002	1.858	37.18	0	1781.86	0.401322	16	0	1	0	0	0	0	0	0	0	P.KPPSYNVATTLPSYDE.A	0	3.84e-16
T2DR4_biorep1	ESEDYQNSASIHQWRES	sp|Q9GZY6|NTAL_HUMAN	target_3_23436_9295	0	9295	0	0	1	0	0	0	0	0	0	0.5881	3.7616	35.29	0	2065.88	-0.410178	17	0	0	1	0	0	0	0	0	0	E.ESEDYQNSASIHQWRES.R	0	3.84e-16
T2DR4_biorep1	ESEDYQNSASIHQW	sp|Q9GZY6|NTAL_HUMAN	target_2_23437_11941	0	11941	0	0	1	0	0	0	0	0	0	0.5769	2.5935	36.05	0	1693.71	-2.20899	14	0	1	0	0	0	0	0	0	0	E.ESEDYQNSASIHQW.R	0	3.84e-16
T2DR4_biorep1	KFVIFGATSLQNTG	sp|Q9H2H9|S38A1_HUMAN	target_2_23437_17801	0	17801	0	0	1	0	0	0	0	0	0	0.48	3.0219	45.09	0	1482.8	0.695112	14	0	1	0	0	0	0	0	0	0	G.KFVIFGATSLQNTG.A	0	3.84e-16
T2DR4_biorep1	YHVLGLDKNATSDDIK	sp|Q9H3Z4|DNJC5_HUMAN	target_4_23435_10590	0	10590	0	0	1	0	0	0	0	0	0	0.5031	3.3079	43.61	0	1788.91	-0.597458	16	0	0	0	1	0	0	0	0	0	L.YHVLGLDKNATSDDIK.K	0	3.84e-16
T2DR4_biorep1	SPVECDFTSPGDEGPPR	sp|Q9HBE5|IL21R_HUMAN	target_2_23437_12569	0	12569	0	0	1	0	0	0	0	0	0	0.5819	2.8486	44	0	1789.77	-1.46949	17	0	1	0	0	0	0	0	0	0	S.SPVECDFTSPGDEGPPR.S	0	3.84e-16
T2DR4_biorep1	DESTLIEDGGARSDGSL	sp|Q9NRX5|SERC1_HUMAN	target_2_23437_13146	0	13146	0	0	1	0	0	0	0	0	0	0.3859	2.598	36.97	0	1721.78	-0.933988	17	0	1	0	0	0	0	0	0	0	S.DESTLIEDGGARSDGSL.E	0	3.84e-16
T2DR4_biorep1	NSHVHSTDDPEAARS	sp|Q9NUM3|S39A9_HUMAN	target_4_23437_2283	0	2283	0	0	1	0	0	0	0	0	0	0.3859	2.7163	39.77	0.755454	1622.72	-0.173988	15	0	0	0	1	0	0	0	0	0	G.NSHVHSTDDPEAARS.S	0	3.84e-16
T2DR4_biorep1	NSHVHSTDDPEAAR	sp|Q9NUM3|S39A9_HUMAN	target_4_23436_2178	0	2178	0	0	1	0	0	0	0	0	0	0.5202	2.969	43.28	0	1535.68	0.205422	14	0	0	0	1	0	0	0	0	0	G.NSHVHSTDDPEAAR.S	0	3.84e-16
T2DR4_biorep1	KDLFIGDVIHNAGPH	sp|Q9NY97|B3GN2_HUMAN	target_4_23437_14693	0	14693	0	0	1	0	0	0	0	0	0	0.3144	3.1105	43	0	1632.85	-0.0406877	15	0	0	0	1	0	0	0	0	0	A.KDLFIGDVIHNAGPH.R	0	3.84e-16
T2DR4_biorep1	NPDTLSAMSNPRAMQ	sp|Q9UHD9|UBQL2_HUMAN	target_2_23436_11236	0	11236	0	0	1	0	0	0	0	0	0	0.4863	2.2176	36.45	0	1632.75	-0.692878	15	0	1	0	0	0	0	0	0	0	Q.NPDTLSAMSNPRAMQ.A	0	3.84e-16
T2DR4_biorep1	RDEQYTALSNMPKK	sp|Q9UIQ6|LCAP_HUMAN	target_4_23436_7285	0	7285	0	0	1	0	0	0	0	0	0	0.4	2.0042	36.56	0	1680.84	1.21452	14	0	0	0	1	0	0	0	0	0	I.RDEQYTALSNMPKK.S	0	3.84e-16
T2DR4_biorep1	RDEQYTALSNMPKKS	sp|Q9UIQ6|LCAP_HUMAN	target_4_23436_7259	0	7259	0	0	1	0	0	0	0	0	0	0.479	2.7231	45.97	0	1767.87	0.141022	15	0	0	0	1	0	0	0	0	0	I.RDEQYTALSNMPKKS.S	0	3.84e-16
T2DR4_biorep1	VSHLDILAVQEGKHFHS	sp|Q9ULF5|S39AA_HUMAN	target_5_23436_12100	0	12100	0	0	1	0	0	0	0	0	0	0.4749	3.0172	41.94	0	1917	-1.08728	17	0	0	0	0	1	0	0	0	0	H.VSHLDILAVQEGKHFHS.H	0	3.84e-16
T2DR4_biorep1	VN[0.98]DTQFVRFDSDAASPRTEPRAP	tr|A0A090KJ24|A0A090KJ24_HUMAN	target_4_23436_13231	0	13231	0	0	1	1	0	0	0	0	0	0.1128	3.7106	51.7	0.984081	2577.23	-0.738878	23	0	0	0	1	0	0	0	0	0	Y.VN[0.98]DTQFVRFDSDAASPRTEPRAP.W	0	3.84e-16
T2DR4_biorep1	HAHKIRVDPVNFKLL	tr|A0A0K2BMD8|A0A0K2BMD8_HUMAN	target_6_23437_14271	0	14271	0	0	1	0	0	0	0	0	0	0.3718	2.6956	35.75	0	1787.04	0.0260123	15	0	0	0	0	0	1	0	0	0	L.HAHKIRVDPVNFKLL.S	0	3.84e-16
T2DR4_biorep1	VDDTQFVRFDSN[0.98]AASPRGEPR	tr|A0A0S4T1S6|A0A0S4T1S6_HUMAN	target_4_23437_12474	0	12474	0	0	1	1	0	0	0	0	0	0.1794	3.7857	39.24	0	2365.12	0.144012	21	0	0	0	1	0	0	0	0	0	Y.VDDTQFVRFDSN[0.98]AASPRGEPR.E	0	3.84e-16
T2DR4_biorep1	TKHKWEAAHVAQ[0.98]QLRAY	tr|A0A109W0K0|A0A109W0K0_HUMAN	target_6_23436_10954	0	10954	0	0	1	1	0	0	0	0	0	0.0606	4.4406	43.27	0	2038.06	0.0493225	17	0	0	0	0	0	1	0	0	0	T.TKHKWEAAHVAQ[0.98]QLRAY.L	0	3.84e-16
T2DR4_biorep1	TKHKWEAAHVAQ[0.98]QLR	tr|A0A109W0K0|A0A109W0K0_HUMAN	target_6_23437_7160	0	7160	0	0	1	1	0	0	0	0	0	0.0553	3.8976	42.62	0	1803.96	-0.0519877	15	0	0	0	0	0	1	0	0	0	T.TKHKWEAAHVAQ[0.98]QLR.A	0	3.84e-16
T2DR4_biorep1	TKHKWEAAHVAQ[0.98]QLRA	tr|A0A109W0K0|A0A109W0K0_HUMAN	target_6_23435_9038	0	9038	0	0	1	1	0	0	0	0	0	0.1402	4.1121	41.55	0	1875	1.27894	16	0	0	0	0	0	1	0	0	0	T.TKHKWEAAHVAQ[0.98]QLRA.Y	0	3.84e-16
T2DR4_biorep1	KHKWEAAHVAQ[0.98]QLR	tr|A0A109W0K0|A0A109W0K0_HUMAN	target_6_23436_6509	0	6509	0	0	1	1	0	0	0	0	0	0.0765	4.4151	46.7	0.995098	1702.91	0.638722	14	0	0	0	0	0	1	0	0	0	T.KHKWEAAHVAQ[0.98]QLR.A	0	3.84e-16
T2DR4_biorep1	TTKHKWEAAHVAQ[0.98]QLRAY	tr|A0A109W0K0|A0A109W0K0_HUMAN	target_6_23435_11446	0	11446	0	0	1	1	0	0	0	0	0	0.0845	5.1409	47.4	0.908319	2139.11	0.862942	18	0	0	0	0	0	1	0	0	0	Q.TTKHKWEAAHVAQ[0.98]QLRAY.L	0	3.84e-16
T2DR4_biorep1	DLRSWTAAN[0.98]TAAQITQR	tr|B2YG96|B2YG96_HUMAN	target_3_23436_15430	0	15430	0	0	1	1	0	0	0	0	0	0.1747	4.4502	46.97	0.991311	1903.96	-0.374278	17	0	0	1	0	0	0	0	0	0	E.DLRSWTAAN[0.98]TAAQITQR.K	0	3.84e-16
T2DR4_biorep1	LRSWTAAN[0.98]TAAQITQ	tr|B2YG96|B2YG96_HUMAN	target_2_23437_13562	0	13562	0	0	1	1	0	0	0	0	0	0.4065	4.3373	38.41	0	1632.83	-0.126388	15	0	1	0	0	0	0	0	0	0	D.LRSWTAAN[0.98]TAAQITQ.R	0	3.84e-16
T2DR4_biorep1	DLRSWTAAN[0.98]TAAQITQ	tr|B2YG96|B2YG96_HUMAN	target_2_23437_16479	0	16479	0	0	1	1	0	0	0	0	0	0.2897	4.4839	42.39	0	1747.86	-1.43619	16	0	1	0	0	0	0	0	0	0	E.DLRSWTAAN[0.98]TAAQITQ.R	0	3.84e-16
T2DR4_biorep1	EDLRSWTAAN[0.98]TAAQITQ	tr|B2YG96|B2YG96_HUMAN	target_2_23435_16198	0	16198	0	0	1	1	0	0	0	0	0	0.357	3.5053	38.08	0	1876.9	0.245542	17	0	1	0	0	0	0	0	0	0	N.EDLRSWTAAN[0.98]TAAQITQ.R	0	3.84e-16
T2DR4_biorep1	MRYFYTAMSRPGRGQ[0.98]PR	tr|D2Y561|D2Y561_HUMAN	target_5_23437_9899	0	9899	0	0	1	1	0	0	0	0	1	0.2014	3.2296	42.03	0	2075.01	-0.115088	17	0	0	0	0	1	0	0	0	0	S.MRYFYTAMSRPGRGQ[0.98]PR.F	0	3.84e-16
T2DR4_biorep1	QFVRFN[0.98]SDAASQRMEPRAP	tr|D5FHR2|D5FHR2_HUMAN	target_4_23436_12111	0	12111	0	0	1	1	0	0	0	0	0	0.0943	2.9887	42.77	0	2208.06	-0.355078	19	0	0	0	1	0	0	0	0	0	T.QFVRFN[0.98]SDAASQRMEPRAP.W	0	3.84e-16
T2DR4_biorep1	FVRFN[0.98]SDAASQRMEPRAP	tr|D5FHR2|D5FHR2_HUMAN	target_4_23436_11343	0	11343	0	0	1	1	0	0	0	0	0	0.1677	3.2816	41.63	0	2080	-0.702778	18	0	0	0	1	0	0	0	0	0	Q.FVRFN[0.98]SDAASQRMEPRAP.W	0	3.84e-16
T2DR4_biorep1	FVRFN[0.98]SDAASQR	tr|D5FHR2|D5FHR2_HUMAN	target_3_23436_7653	0	7653	0	0	1	1	0	0	0	0	0	0.3882	3.6449	36.84	0	1398.68	0.664522	12	0	0	1	0	0	0	0	0	0	Q.FVRFN[0.98]SDAASQR.M	0	3.84e-16
T2DR4_biorep1	DTQFVRFN[0.98]SDAASQRM	tr|D5FHR2|D5FHR2_HUMAN	target_3_23435_14031	0	14031	0	0	1	1	0	0	0	0	0	0.0699	4.6606	41	0	1873.85	0.332042	16	0	0	1	0	0	0	0	0	0	D.DTQFVRFN[0.98]SDAASQRM.E	0	3.84e-16
T2DR4_biorep1	DTQFVRFN[0.98]SDAASQ	tr|D5FHR2|D5FHR2_HUMAN	target_2_23437_12540	0	12540	0	0	1	1	0	0	0	0	0	0.3298	4.332	37.55	0	1586.71	-0.741588	14	0	1	0	0	0	0	0	0	0	D.DTQFVRFN[0.98]SDAASQ.R	0	3.84e-16
T2DR4_biorep1	N[0.98]TQFVRFDSDAASPRTEPR	tr|F2VNK8|F2VNK8_HUMAN	target_4_23436_10634	0	10634	0	0	1	1	0	0	0	0	0	0.0105	3.7891	41.84	0	2195.05	0.591122	19	0	0	0	1	0	0	0	0	0	D.N[0.98]TQFVRFDSDAASPRTEPR.A	0	3.84e-16
T2DR4_biorep1	VN[0.98]DTQFVRFDSDAASQRMEPRAP	tr|F2X5X4|F2X5X4_HUMAN	target_4_23437_14959	0	14959	0	0	1	1	0	0	0	0	0	0.1156	4.5305	38.63	0	2638.23	-0.473588	23	0	0	0	1	0	0	0	0	0	Y.VN[0.98]DTQFVRFDSDAASQRMEPRAP.W	0	3.84e-16
T2DR4_biorep1	VN[0.98]DTQFVRFDSDAASQRME	tr|F2X5X4|F2X5X4_HUMAN	target_3_23435_14977	0	14977	0	0	1	1	0	0	0	0	0	0.0031	4.9831	41.32	0	2216.99	-0.859958	19	0	0	1	0	0	0	0	0	0	Y.VN[0.98]DTQFVRFDSDAASQRME.P	0	3.84e-16
T2DR4_biorep1	EN[0.98]LRSWTAADTAAQITQRKWE	tr|F8RHH9|F8RHH9_HUMAN	target_4_23436_17312	0	17312	0	0	1	1	0	0	0	0	0	0.0754	6.695	39.03	0	2476.22	-0.0960775	21	0	0	0	1	0	0	0	0	0	N.EN[0.98]LRSWTAADTAAQITQRKWE.A	0	3.84e-16
T2DR4_biorep1	N[0.98]GKDYIALKEDLRSW	tr|H2DMM0|H2DMM0_HUMAN	target_4_23436_16649	0	16649	0	0	1	1	0	0	0	0	0	0.4609	3.338	37.8	0	1808.92	-0.304478	15	0	0	0	1	0	0	0	0	0	Y.N[0.98]GKDYIALKEDLRSW.T	0	3.84e-16
T2DR4_biorep1	Q[0.98]DLSSWTAADTAAQITQR	tr|I1W1M4|I1W1M4_HUMAN	target_2_23437_17304	0	17304	0	0	1	1	0	0	0	0	0	0.565	3.4121	49.01	0	1963.94	-1.31089	18	0	1	0	0	0	0	0	0	0	N.Q[0.98]DLSSWTAADTAAQITQR.K	0	3.84e-16
T2DR4_biorep1	N[0.98]TQFVRFDSDAASPRGEPRAP	tr|M9P963|M9P963_HUMAN	target_4_23436_12054	0	12054	0	0	1	1	0	0	0	0	0	0.0095	4.3401	45.26	0	2319.11	-0.519578	21	0	0	0	1	0	0	0	0	0	D.N[0.98]TQFVRFDSDAASPRGEPRAP.W	0	3.84e-16
T2DR4_biorep1	DGTFQKWAAVVVPSGQEQR	tr|O78126|O78126_HUMAN	target_3_23436_17588.1	0	17588	0	0	1	0	0	0	0	0	0	0	0	45.49	0	2103.06	-0.107325	19	0	0	1	0	0	0	0	0	0	?.DGTFQKWAAVVVPSGQEQR.?	0	3.84e-16
T2DR4_biorep1	VDDTQFVRFDSDAASQRMEPRAP	tr|O78126|O78126_HUMAN	target_4_23436_14562.1	0	14562	0	0	1	0	0	0	0	0	0	0	0	44.31	0	2638.23	0.443441	23	0	0	0	1	0	0	0	0	0	?.VDDTQFVRFDSDAASQRMEPRAP.?	0	3.84e-16
T2DR4_biorep1	TFQKWAAVVVPSGEQQR	tr|V6A6E5|V6A6E5_HUMAN	target_3_23436_14315	0	14315	0	0	1	0	0	0	0	0	0	0.5675	3.4334	40.8	0	1931.01	0.239022	17	0	0	1	0	0	0	0	0	0	G.TFQKWAAVVVPSGEQQR.Y	0	3.84e-16
T2DR4_biorep1	RPAGDGTFQKWAAVVVPSGEQQR	tr|V6A6E5|V6A6E5_HUMAN	target_4_23437_16298	0	16298	0	0	1	0	0	0	0	0	0	0.4246	3.7386	34.4	0	2484.27	-0.351388	23	0	0	0	1	0	0	0	0	0	T.RPAGDGTFQKWAAVVVPSGEQQR.Y	0	3.84e-16
T2DR4_biorep1	TRPAGDGTFQKWAAVVVPSGEQQR	tr|V6A6E5|V6A6E5_HUMAN	target_4_23435_16837	0	16837	0	0	1	0	0	0	0	0	0	0.4885	3.8732	31.35	0	2585.32	0.0348423	24	0	0	0	1	0	0	0	0	0	E.TRPAGDGTFQKWAAVVVPSGEQQR.Y	0	3.84e-16
T2DR4_biorep1	QKWAAVVVPSGQE	sp|P10316|1A69_HUMAN	target_2_23436_12381	0	12381	0	0	1	0	0	0	0	0	0	0.0632	2.3133	40.96	0	1398.74	0.471422	13	0	1	0	0	0	0	0	0	0	F.QKWAAVVVPSGQE.Q	0	3.862e-16
T2DR4_biorep1	DTQFLRFDSDAAIPR	sp|P30511|HLAF_HUMAN	target_3_23436_16405	0	16405	0	0	1	0	0	0	0	0	0	0.4591	2.0672	41.49	0	1751.87	0.935122	15	0	0	1	0	0	0	0	0	0	D.DTQFLRFDSDAAIPR.M	0	3.957e-16
T2DR4_biorep1	NGRLVYLVENPGGY	sp|P02786|TFR1_HUMAN	target_2_23435_17120	0	17120	0	0	1	0	0	0	0	0	0	0.4745	2.5396	33.52	0	1550.8	1.55124	14	0	1	0	0	0	0	0	0	0	K.NGRLVYLVENPGGY.V	0	3.969e-16
T2DR4_biorep1	KPPKPVSKM[15.99]RMATPLLMQAL	sp|P04233|HG2A_HUMAN	target_5_23436_14440	0	14440	0	0	1	0	0	0	1	0	0	0.1191	4.1522	35.23	0	2253.26	0.0203225	20	0	0	0	0	1	0	0	0	0	P.KPPKPVSKM[15.99]RMATPLLMQAL.P	0	3.974e-16
T2DR4_biorep1	QAGFSFDLSPLTKKNG	sp|P11717|MPRI_HUMAN	target_3_23436_16862	0	16862	0	0	1	0	0	0	0	0	0	0.4897	2.8482	44.53	0.916553	1709.89	-1.16928	16	0	0	1	0	0	0	0	0	0	S.QAGFSFDLSPLTKKNG.A	0	4.095e-16
T2DR4_biorep1	NSVIIVDKNGRLV	sp|P02786|TFR1_HUMAN	target_3_23436_12121	0	12121	0	0	1	0	0	0	0	0	0	0.4669	3.3921	32.7	0	1426.84	-0.0134775	13	0	0	1	0	0	0	0	0	0	Q.NSVIIVDKNGRLV.Y	0	4.139e-16
T2DR4_biorep1	LEEFGRFASFEAQGA	sp|P01903|DRA_HUMAN	target_2_23437_17871	0	17871	0	0	1	0	0	0	0	0	0	0.4498	2.6534	34.71	0	1658.78	-1.90999	15	0	1	0	0	0	0	0	0	0	R.LEEFGRFASFEAQGA.L	0	4.141e-16
T2DR4_biorep1	ELEGEITTLNHK	sp|Q10589|BST2_HUMAN	target_3_23436_9325	0	9325	0	0	1	0	0	0	0	0	0	0.49	3.0475	37.84	0.963911	1383.71	-0.378678	12	0	0	1	0	0	0	0	0	0	E.ELEGEITTLNHK.L	0	4.232e-16
T2DR4_biorep1	QDYQLVDESDAFHDNL	sp|P10124|SRGN_HUMAN	target_2_23435_17930	0	17930	0	0	1	0	0	0	0	0	0	0.553	2.4113	31.96	0	1908.82	0.749642	16	0	1	0	0	0	0	0	0	0	E.QDYQLVDESDAFHDNL.R	0	4.238e-16
T2DR4_biorep1	KDSTYSLSSTLTLSKADY	sp|P01834|IGKC_HUMAN	target_3_23435_16399	0	16399	0	0	1	0	0	0	0	0	0	0.4646	2.6657	41.03	0	1979.98	0.340242	18	0	0	1	0	0	0	0	0	0	S.KDSTYSLSSTLTLSKADY.E	0	4.34e-16
T2DR4_biorep1	NRVHIQSSQTVESSGLY	sp|P43121|MUC18_HUMAN	target_3_23436_9899	0	9899	0	0	1	0	0	0	0	0	0	0.4975	3.0616	32.5	0	1904.95	-0.653578	17	0	0	1	0	0	0	0	0	0	K.NRVHIQSSQTVESSGLY.T	0	4.589e-16
T2DR4_biorep1	VDDTQFVRFDSDAASQRM[15.99]EPR	sp|P04439|1A03_HUMAN	target_4_23435_12426	0	12426	0	0	1	0	0	0	1	0	0	0.0126	4.0548	35.11	0	2486.14	-0.0672577	21	0	0	0	1	0	0	0	0	0	Y.VDDTQFVRFDSDAASQRM[15.99]EPR.A	0	4.741e-16
T2DR4_biorep1	DTLTATATATARADQE	sp|P32942|ICAM3_HUMAN	target_2_23437_10609	0	10609	0	0	1	0	0	0	0	0	0	0.4371	2.064	35.57	0	1635.78	-0.258888	16	0	1	0	0	0	0	0	0	0	G.DTLTATATATARADQE.G	0	4.776e-16
T2DR4_biorep1	N[0.98]HGDTLTATATATARADQ	sp|P32942|ICAM3_HUMAN	target_3_23437_9652	0	9652	0	0	1	1	0	0	0	0	0	0.5842	3.0959	35.01	0	1815.85	-0.717088	18	0	0	1	0	0	0	0	0	0	M.N[0.98]HGDTLTATATATARADQ.E	0	4.823e-16
T2DR4_biorep1	LLWHWDTTQSLK	sp|P06734|FCER2_HUMAN	target_3_23436_16764	0	16764	0	0	1	0	0	0	0	0	0	0.3816	2.0445	34.68	0	1527.8	0.238722	12	0	0	1	0	0	0	0	0	0	L.LLWHWDTTQSLK.Q	0	4.942e-16
T2DR4_biorep1	FTQSYSLQLSNLKMEDTG	sp|Q96DU3|SLAF6_HUMAN	target_2_23435_18069	0	18069	0	0	1	0	0	0	0	0	0	0.5853	3	42.05	0	2061.98	-0.419158	18	0	1	0	0	0	0	0	0	0	N.FTQSYSLQLSNLKMEDTG.S	0	5.06e-16
T2DR4_biorep1	ALQNIIPASTGAAKAVG	sp|P04406|G3P_HUMAN	target_2_23435_14659	0	14659	0	0	1	0	0	0	0	0	0	0.2897	2.5234	37.74	0	1581.9	0.365842	17	0	1	0	0	0	0	0	0	0	G.ALQNIIPASTGAAKAVG.K	0	5.134e-16
T2DR4_biorep1	RNTQIFKTNTQTYRE	sp|P18464|1B51_HUMAN	target_4_23435_7318	0	7318	0	0	1	0	0	0	0	0	0	0.4249	2.5153	32.39	0	1899.97	-1.07146	15	0	0	0	1	0	0	0	0	0	D.RNTQIFKTNTQTYRE.N	0	5.147e-16
T2DR4_biorep1	ITLTWRQDGVSLSHDTQ	tr|A0A140T9M1|A0A140T9M1_HUMAN	target_3_23435_15418	0	15418	0	0	1	0	0	0	0	0	0	0.0671	4.5354	37.15	0	1956.98	-0.776658	17	0	0	1	0	0	0	0	0	0	N.ITLTWRQDGVSLSHDTQ.Q	0	5.194e-16
T2DR4_biorep1	VPAYFNDSQRQATKDAG	sp|P38646|GRP75_HUMAN	target_3_23437_8612	0	8612	0	0	1	0	0	0	0	0	0	0.2618	1.6728	38.25	0	1867.89	-1.12209	17	0	0	1	0	0	0	0	0	0	T.VPAYFNDSQRQATKDAG.Q	0	5.235e-16
T2DR4_biorep1	KAGFAGDDAPRAV	sp|P68133|ACTS_HUMAN	target_3_23435_6995	0	6995	0	0	1	0	0	0	0	0	0	0.5705	2.7023	32.12	0	1274.65	0.590542	13	0	0	1	0	0	0	0	0	0	V.KAGFAGDDAPRAV.F	0	5.249e-16
T2DR4_biorep1	VDDTQFVRFDSDAASPRTEPR	tr|Q29938|Q29938_HUMAN	target_4_23436_12119.1	0	12119	0	0	1	0	0	0	0	0	0	0	0	42.6	0	2409.14	0.302332	21	0	0	0	1	0	0	0	0	0	?.VDDTQFVRFDSDAASPRTEPR.?	0	5.489e-16
T2DR4_biorep1	DKVVIGMDVAASEF	sp|P13929|ENOB_HUMAN	target_2_23435_19104	0	19104	0	0	1	0	0	0	0	0	0	0.3708	2.9095	38.65	0.660856	1480.74	-0.0143577	14	0	1	0	0	0	0	0	0	0	P.DKVVIGMDVAASEF.Y	0	5.5e-16
T2DR4_biorep1	TFQKWAAVVVPSGQE	sp|P10316|1A69_HUMAN	target_2_23436_16366	0	16366	0	0	1	0	0	0	0	0	0	0.0261	3.7155	44.08	0	1646.85	0.330522	15	0	1	0	0	0	0	0	0	0	G.TFQKWAAVVVPSGQE.Q	0	5.609e-16
T2DR4_biorep1	QPDLALARSLPPAE	sp|Q5FWE3|PRRT3_HUMAN	target_2_23436_14169	0	14169	0	0	1	0	0	0	0	0	0	0.4426	1.7687	35.27	0	1477.8	0.322522	14	0	1	0	0	0	0	0	0	0	A.QPDLALARSLPPAE.E	0	5.681e-16
T2DR4_biorep1	KTITLEVEPSDTIENVK	sp|P62987|RL40_HUMAN	target_3_23436_13650	0	13650	0	0	1	0	0	0	0	0	0	0.4803	2.9176	43.33	0	1916.02	0.510422	17	0	0	1	0	0	0	0	0	0	G.KTITLEVEPSDTIENVK.A	0	5.858e-16
T2DR4_biorep1	FQKWAAVVVPSGQEQ	sp|P10316|1A69_HUMAN	target_2_23436_14288	0	14288	0	0	1	0	0	0	0	0	0	0.0231	2.1971	40.88	0	1673.86	0.799622	15	0	1	0	0	0	0	0	0	0	T.FQKWAAVVVPSGQEQ.R	0	5.922e-16
T2DR4_biorep1	FQKWAAVMVPSGEE	sp|P30499|1C01_HUMAN	target_2_23435_16397	0	16397	0	0	1	0	0	0	0	0	0	0.3794	2.7197	42.91	0	1578.76	0.222042	14	0	1	0	0	0	0	0	0	0	T.FQKWAAVMVPSGEE.Q	0	5.945e-16
T2DR4_biorep1	MFGGPGTASRPSSS	sp|P08670|VIME_HUMAN	target_2_23435_6904	0	6904	0	0	1	0	0	0	0	0	1	0.5252	2.7778	41.65	0	1338.61	0.196142	14	0	1	0	0	0	0	0	0	0	R.MFGGPGTASRPSSS.R	0	6.022e-16
T2DR4_biorep1	GPN[0.98]GRLLRGHNQYAYDGK	tr|H6V7S6|H6V7S6_HUMAN	target_5_23437_7369	0	7369	0	0	1	1	0	0	0	0	0	0.1713	5.3597	37.34	0	2017	0.425912	18	0	0	0	0	1	0	0	0	0	V.GPN[0.98]GRLLRGHNQYAYDGK.D	0	6.085e-16
T2DR4_biorep1	SPPNYMYNPIKTLKTNTIG	sp|Q8NBZ7|UXS1_HUMAN	target_3_23437_17185	0	17185	0	0	1	0	0	0	0	0	0	0.5029	1.8908	44.61	0	2152.11	0.129012	19	0	0	1	0	0	0	0	0	0	A.SPPNYMYNPIKTLKTNTIG.T	0	6.135e-16
T2DR4_biorep1	RVQVTLDGVPAAAPGQPA	sp|P32942|ICAM3_HUMAN	target_2_23436_13307	0	13307	0	0	1	0	0	0	0	0	0	0.4942	3.3945	44.38	0	1746.95	-0.108578	18	0	1	0	0	0	0	0	0	0	A.RVQVTLDGVPAAAPGQPA.Q	0	6.245e-16
T2DR4_biorep1	YSEFTSTTSGTGHNQ	sp|P48960|CD97_HUMAN	target_2_23437_6357	0	6357	0	0	1	0	0	0	0	0	0	0.6123	3.2994	44.66	0.890516	1616.68	-0.0111877	15	0	1	0	0	0	0	0	0	0	K.YSEFTSTTSGTGHNQ.T	0	6.343e-16
T2DR4_biorep1	TRIVIVPSLNPDGRER	sp|O75976|CBPD_HUMAN	target_4_23435_12520	0	12520	0	0	1	0	0	0	0	0	0	0.4838	2.1205	32.17	0	1822.03	0.0147423	16	0	0	0	1	0	0	0	0	0	R.TRIVIVPSLNPDGRER.A	0	6.45e-16
T2DR4_biorep1	LPKPPKPVSKMRMATPLLMQALP	sp|P04233|HG2A_HUMAN	target_5_23436_18158	0	18158	0	0	1	0	0	0	0	0	0	0.1367	3.2495	37.26	0	2544.46	1.16942	23	0	0	0	0	1	0	0	0	0	K.LPKPPKPVSKMRMATPLLMQALP.M	0	6.483e-16
T2DR4_biorep1	FAEKVANAESLNAI	sp|P02786|TFR1_HUMAN	target_2_23435_14169	0	14169	0	0	1	0	0	0	0	0	0	0.3901	2.3964	35.45	0	1476.77	-0.749158	14	0	1	0	0	0	0	0	0	0	T.FAEKVANAESLNAI.G	0	6.554e-16
T2DR4_biorep1	NVRIATTALAIYH	sp|Q13571|LAPM5_HUMAN	target_3_23436_13940	0	13940	0	0	1	0	0	0	0	0	0	0.358	2.559	34.65	0	1442.81	0.978522	13	0	0	1	0	0	0	0	0	0	F.NVRIATTALAIYH.V	0	6.601e-16
T2DR4_biorep1	YINLDKAVLGTS	sp|P02786|TFR1_HUMAN	target_2_23437_15731	0	15731	0	0	1	0	0	0	0	0	0	0.4582	2.8756	41.94	0	1293.7	-0.262288	12	0	1	0	0	0	0	0	0	0	T.YINLDKAVLGTS.N	0	6.686e-16
T2DR4_biorep1	FVRFN[0.98]SDAASQRME	tr|D5FHR2|D5FHR2_HUMAN	target_3_23436_10359	0	10359	0	0	1	1	0	0	0	0	0	0.2405	3.4699	38.25	0	1658.76	0.244322	14	0	0	1	0	0	0	0	0	0	Q.FVRFN[0.98]SDAASQRME.P	0	6.692e-16
T2DR4_biorep1	DPANGKFSKSATSPEGKK	sp|P13639|EF2_HUMAN	target_5_23436_2551	0	2551	0	0	1	0	0	0	0	0	0	0.3805	1.91	35.99	0	1848.95	0.276722	18	0	0	0	0	1	0	0	0	0	F.DPANGKFSKSATSPEGKK.L	0	6.702e-16
T2DR4_biorep1	DTQFVRFN[0.98]SDAASQRME	tr|D5FHR2|D5FHR2_HUMAN	target_3_23436_12955	0	12955	0	0	1	1	0	0	0	0	0	0.0906	3.7337	40.54	0	2002.89	-0.955478	17	0	0	1	0	0	0	0	0	0	D.DTQFVRFN[0.98]SDAASQRME.P	0	6.886e-16
T2DR4_biorep1	FQKWAAVMVPSGEEQR	sp|P30499|1C01_HUMAN	target_3_23436_13598	0	13598	0	0	1	0	0	0	0	0	0	0.4467	2.5685	40.36	0	1862.92	1.21712	16	0	0	1	0	0	0	0	0	0	T.FQKWAAVMVPSGEEQR.Y	0	6.895e-16
T2DR4_biorep1	SDEFKVETSNKVLD	sp|O14672|ADA10_HUMAN	target_3_23437_10918	0	10918	0	0	1	0	0	0	0	0	0	0.4896	1.5	33.93	0	1610.79	-0.0769877	14	0	0	1	0	0	0	0	0	0	F.SDEFKVETSNKVLD.Y	0	6.967e-16
T2DR4_biorep1	TIEKFEKEAAEMGKG	sp|P68104|EF1A1_HUMAN	target_4_23435_12356	0	12356	0	0	1	0	0	0	0	0	0	0.4748	2.8864	35.21	0.75457	1667.83	1.09484	15	0	0	0	1	0	0	0	0	0	R.TIEKFEKEAAEMGKG.S	0	7.006e-16
T2DR4_biorep1	FVRFN[0.98]SDAASQRMEPR	tr|D5FHR2|D5FHR2_HUMAN	target_4_23436_9787	0	9787	0	0	1	1	0	0	0	0	0	0.1287	4.5485	37.37	0	1911.91	-0.0271775	16	0	0	0	1	0	0	0	0	0	Q.FVRFN[0.98]SDAASQRMEPR.A	0	7.106e-16
T2DR4_biorep1	DNIQGITKPAIR	sp|P62805|H4_HUMAN	target_3_23435_8963	0	8963	0	0	1	0	0	0	0	0	0	0.3869	2.5137	34.15	0	1325.75	1.16224	12	0	0	1	0	0	0	0	0	0	R.DNIQGITKPAIR.R	0	7.109e-16
T2DR4_biorep1	GRVYYVDHNTKTTT	sp|O00308|WWP2_HUMAN	target_4_23436_4059	0	4059	0	0	1	0	0	0	0	0	0	0.3234	1.7642	42.5	0	1654.82	-0.202478	14	0	0	0	1	0	0	0	0	0	N.GRVYYVDHNTKTTT.W	0	7.703e-16
T2DR4_biorep1	FVRFDSN[0.98]AASPRGEPR	tr|A0A0S4T1S6|A0A0S4T1S6_HUMAN	target_4_23436_8040	0	8040	0	0	1	1	0	0	0	0	0	0.4224	3.1777	34.97	0	1806.89	-0.595478	16	0	0	0	1	0	0	0	0	0	Q.FVRFDSN[0.98]AASPRGEPR.E	0	7.746e-16
T2DR4_biorep1	GKFSKSATSPEGKK	sp|P13639|EF2_HUMAN	target_5_23436_1079	0	1079	0	0	1	0	0	0	0	0	0	0.2225	1.832	38.1	0	1451.79	1.03322	14	0	0	0	0	1	0	0	0	0	N.GKFSKSATSPEGKK.L	0	7.787e-16
T2DR4_biorep1	RLKSQDLELSWNLNGLQ	sp|P06734|FCER2_HUMAN	target_3_23436_18446	0	18446	0	0	1	0	0	0	0	0	0	0.3084	3.8475	33.06	0	2014.07	0.575422	17	0	0	1	0	0	0	0	0	0	Q.RLKSQDLELSWNLNGLQ.A	0	8.115e-16
T2DR4_biorep1	GTHEYHAETIKNVR	sp|P14618|KPYM_HUMAN	target_5_23436_3861	0	3861	0	0	1	0	0	0	0	0	0	0.3379	2.1691	35.01	0	1654.83	0.601222	14	0	0	0	0	1	0	0	0	0	H.GTHEYHAETIKNVR.T	0	8.367e-16
T2DR4_biorep1	VQVFAPANALPARSEA	sp|Q96FE7|P3IP1_HUMAN	target_2_23437_14168	0	14168	0	0	1	0	0	0	0	0	0	0.465	3.5615	41.21	0	1640.88	0.849812	16	0	1	0	0	0	0	0	0	0	E.VQVFAPANALPARSEA.A	0	8.528e-16
T2DR4_biorep1	SGHFTIIYNQGFE	sp|P53634|CATC_HUMAN	target_2_23437_16725	0	16725	0	0	1	0	0	0	0	0	0	0.391	2.0151	34.66	0	1512.71	0.554912	13	0	1	0	0	0	0	0	0	0	N.SGHFTIIYNQGFE.I	0	8.581e-16
T2DR4_biorep1	TQFVRFN[0.98]SDAASQ	tr|D5FHR2|D5FHR2_HUMAN	target_2_23437_11407	0	11407	0	0	1	1	0	0	0	0	0	0.3274	3.3886	37.52	0	1471.68	-0.552388	13	0	1	0	0	0	0	0	0	0	D.TQFVRFN[0.98]SDAASQ.R	0	8.696e-16
T2DR4_biorep1	PELAVQKVVVHPLVL	sp|P51665|PSMD7_HUMAN	target_3_23436_18363	0	18363	0	0	1	0	0	0	0	0	0	0.4668	1.59	33.91	0	1641.01	1.07772	15	0	0	1	0	0	0	0	0	0	M.PELAVQKVVVHPLVL.L	0	8.755e-16
T2DR4_biorep1	YDNSLKIISNASCTTN	sp|P04406|G3P_HUMAN	target_2_23436_12948	0	12948	0	0	1	0	0	0	0	0	0	0.4606	2.0888	33.8	0	1743.82	0.457522	16	0	1	0	0	0	0	0	0	0	K.YDNSLKIISNASCTTN.C	0	9.047e-16
T2DR4_biorep1	IDEIKNDNVQDTAEQ	sp|P25445|TNR6_HUMAN	target_2_23435_7483	0	7483	0	0	1	0	0	0	0	0	0	0.3723	2.3939	34.65	0	1731.8	-0.343158	15	0	1	0	0	0	0	0	0	0	K.IDEIKNDNVQDTAEQ.K	0	9.067e-16
T2DR4_biorep1	EPGEPEFKYIGNMHGNE	sp|O75976|CBPD_HUMAN	target_3_23436_13198	0	13198	0	0	1	0	0	0	0	0	0	0.4144	2.8677	40.04	0	1947.85	0.585422	17	0	0	1	0	0	0	0	0	0	H.EPGEPEFKYIGNMHGNE.V	0	9.196e-16
T2DR4_biorep1	HLIYYDDQTRQNIE	sp|Q96CS7|PKHB2_HUMAN	target_3_23437_10555	0	10555	0	0	1	0	0	0	0	0	0	0.3401	1.8862	34.68	0	1807.86	-0.0569877	14	0	0	1	0	0	0	0	0	0	G.HLIYYDDQTRQNIE.D	0	9.276e-16
T2DR4_biorep1	KPWTAVDTSVDGRK	sp|P11717|MPRI_HUMAN	target_4_23436_7279	0	7279	0	0	1	0	0	0	0	0	0	0.4578	2.9036	40.19	0	1559.82	-0.341978	14	0	0	0	1	0	0	0	0	0	R.KPWTAVDTSVDGRK.R	0	9.292e-16
T2DR4_biorep1	QGALANIAVDKANLE	sp|P01903|DRA_HUMAN	target_2_23435_14605	0	14605	0	0	1	0	0	0	0	0	0	0.4904	3.2402	41.27	0	1526.82	0.0364423	15	0	1	0	0	0	0	0	0	0	A.QGALANIAVDKANLE.I	0	9.35e-16
T2DR4_biorep1	FGRFASFEAQGALANI	sp|P01903|DRA_HUMAN	target_2_23435_20459	0	20459	0	0	1	0	0	0	0	0	0	0.1365	1.8087	38.86	0	1698.86	2.67204	16	0	1	0	0	0	0	0	0	0	E.FGRFASFEAQGALANI.A	0	9.393e-16
T2DR4_biorep1	SGYRYGTDPTPQHYPS	sp|P06241|FYN_HUMAN	target_3_23437_8427	0	8427	0	0	1	0	0	0	0	0	0	0.3561	3.2396	33.18	0	1825.81	0.851212	16	0	0	1	0	0	0	0	0	0	S.SGYRYGTDPTPQHYPS.F	0	9.458e-16
T2DR4_biorep1	YVN[0.98]DTQFVRFDSDAASQRME	tr|F2X5X4|F2X5X4_HUMAN	target_3_23435_15989	0	15989	0	0	1	1	0	0	0	0	0	0.0047	4.4805	39.75	0	2380.05	1.08024	20	0	0	1	0	0	0	0	0	0	G.YVN[0.98]DTQFVRFDSDAASQRME.P	0	9.591e-16
T2DR4_biorep1	TFQKWAAVVVPSGQEQ	sp|P10316|1A69_HUMAN	target_2_23436_16080	0	16080	0	0	1	0	0	0	0	0	0	0.0462	2.39	40.03	0	1774.91	-0.207278	16	0	1	0	0	0	0	0	0	0	G.TFQKWAAVVVPSGQEQ.R	0	9.776e-16
T2DR4_biorep1	NPEMGTDNDSENWKE	sp|P07195|LDHB_HUMAN	target_2_23435_9237	0	9237	0	0	1	0	0	0	0	0	0	0.4927	2.4731	41.99	0	1765.7	0.00484226	15	0	1	0	0	0	0	0	0	0	L.NPEMGTDNDSENWKE.V	0	1.009e-15
T2DR4_biorep1	KHKVYACEVTHQGLS	sp|P01834|IGKC_HUMAN	target_5_23437_5852	0	5852	0	0	1	0	0	0	0	0	0	0.4844	2.5095	32.39	0	1699.86	0.155312	15	0	0	0	0	1	0	0	0	0	E.KHKVYACEVTHQGLS.S	0	1.019e-15
T2DR4_biorep1	IYIMKADTVIVGTV	sp|P28908|TNR8_HUMAN	target_2_23437_18769	0	18769	0	0	1	0	0	0	0	0	0	0.3688	2.5994	34.7	0	1522.85	-0.265788	14	0	1	0	0	0	0	0	0	0	K.IYIMKADTVIVGTV.K	0	1.026e-15
T2DR4_biorep1	LEEFGRFASFEAQG	sp|P01903|DRA_HUMAN	target_2_23437_17495	0	17495	0	0	1	0	0	0	0	0	0	0.0515	3.1602	38.2	0	1587.74	1.65071	14	0	1	0	0	0	0	0	0	0	R.LEEFGRFASFEAQG.A	0	1.043e-15
T2DR4_biorep1	FQKWAAVVVPSGQEQR	sp|P10316|1A69_HUMAN	target_3_23436_12713	0	12713	0	0	1	0	0	0	0	0	0	0.0341	3.6795	43.12	0.942357	1829.97	-0.318078	16	0	0	1	0	0	0	0	0	0	T.FQKWAAVVVPSGQEQR.Y	0	1.047e-15
T2DR4_biorep1	VN[0.98]DTQFVRFDSDAASQR	tr|F2X5X4|F2X5X4_HUMAN	target_3_23437_12905	0	12905	0	0	1	1	0	0	0	0	0	0.119	4.2441	39.04	0	1956.9	-0.652988	17	0	0	1	0	0	0	0	0	0	Y.VN[0.98]DTQFVRFDSDAASQR.M	0	1.064e-15
T2DR4_biorep1	HPRYYISANVTGFK	sp|Q16739|CEGT_HUMAN	target_4_23437_12174	0	12174	0	0	1	0	0	0	0	0	0	0.4211	2.5135	31.86	0	1652.85	0.191112	14	0	0	0	1	0	0	0	0	0	S.HPRYYISANVTGFK.C	0	1.071e-15
T2DR4_biorep1	FGRFASFEAQGALAN	sp|P01903|DRA_HUMAN	target_2_23435_16080	0	16080	0	0	1	0	0	0	0	0	0	0.4047	2.2605	34.23	0	1585.78	1.27644	15	0	1	0	0	0	0	0	0	0	E.FGRFASFEAQGALAN.I	0	1.096e-15
T2DR4_biorep1	DSAQNSVIIVDKNGR	sp|P02786|TFR1_HUMAN	target_3_23436_7961	0	7961	0	0	1	0	0	0	0	0	0	0.3471	3.4	39.12	0.918999	1615.84	-1.65858	15	0	0	1	0	0	0	0	0	0	K.DSAQNSVIIVDKNGR.L	0	1.103e-15
T2DR4_biorep1	QDESFTRGSDSLIKGKK	sp|Q99623|PHB2_HUMAN	target_5_23437_6984	0	6984	0	0	1	0	0	0	0	0	0	0.2994	1.3102	36.87	0	1895.98	0.336112	17	0	0	0	0	1	0	0	0	0	L.QDESFTRGSDSLIKGKK.-	0	1.103e-15
T2DR4_biorep1	HGDTLTATATATAR	sp|P32942|ICAM3_HUMAN	target_3_23437_5581	0	5581	0	0	1	0	0	0	0	0	0	0.4176	2.6273	33.93	0	1386.7	-0.0508877	14	0	0	1	0	0	0	0	0	0	N.HGDTLTATATATAR.A	0	1.204e-15
T2DR4_biorep1	LNQ[0.98]DLSSWTAADTAAQITQR	tr|I1W1M4|I1W1M4_HUMAN	target_2_23436_17962	0	17962	0	0	1	1	0	0	0	0	0	0.0851	2.2088	42.57	0	2191.06	-0.110778	20	0	1	0	0	0	0	0	0	0	A.LNQ[0.98]DLSSWTAADTAAQITQR.K	0	1.248e-15
T2DR4_biorep1	LWHWDTTQSLKQ	sp|P06734|FCER2_HUMAN	target_3_23437_14324	0	14324	0	0	1	0	0	0	0	0	0	0.4943	4.1446	33.55	0.857481	1542.77	0.724612	12	0	0	1	0	0	0	0	0	0	L.LWHWDTTQSLKQ.L	0	1.273e-15
T2DR4_biorep1	GSHSMRYFYTAMSRPG	sp|P18464|1B51_HUMAN	target_4_23437_12300	0	12300	0	0	1	0	0	0	0	0	0	0.5876	3.4016	38.52	0	1847.83	0.677412	16	0	0	0	1	0	0	0	0	0	A.GSHSMRYFYTAMSRPG.R	0	1.344e-15
T2DR4_biorep1	FATPFLVVRHQLLKT	sp|P15954|COX7C_HUMAN	target_4_23435_18304	0	18304	0	0	1	0	0	0	0	0	0	0.4279	2.0364	32.35	0	1770.04	-0.710658	15	0	0	0	1	0	0	0	0	0	A.FATPFLVVRHQLLKT.-	0	1.348e-15
T2DR4_biorep1	GRPFFIDHNTKTTT	sp|Q96PU5|NED4L_HUMAN	target_4_23437_7732	0	7732	0	0	1	0	0	0	0	0	0	0.4313	2.6759	31.28	0	1634.83	0.256212	14	0	0	0	1	0	0	0	0	0	N.GRPFFIDHNTKTTT.W	0	1.356e-15
T2DR4_biorep1	NNDVWQNHEAVPGRAEDT	sp|O00461|GOLI4_HUMAN	target_3_23436_9249	0	9249	0	0	1	0	0	0	0	0	0	0.5774	3.5604	40.45	0	2051.92	0.675822	18	0	0	1	0	0	0	0	0	0	R.NNDVWQNHEAVPGRAEDT.K	0	1.421e-15
T2DR4_biorep1	NIQKESTLHLVLR	sp|P62987|RL40_HUMAN	target_4_23436_10938	0	10938	0	0	1	0	0	0	0	0	0	0.3093	2.3105	33.54	0	1550.9	0.295522	13	0	0	0	1	0	0	0	0	0	Y.NIQKESTLHLVLR.L	0	1.439e-15
T2DR4_biorep1	PREAKVQWKVDNALQSGNS	sp|P01834|IGKC_HUMAN	target_4_23436_9789	0	9789	0	0	1	0	0	0	0	0	0	0.1524	1.5733	37.45	0	2127.09	-0.191178	19	0	0	0	1	0	0	0	0	0	Y.PREAKVQWKVDNALQSGNS.Q	0	1.448e-15
T2DR4_biorep1	SASYKADTVAKVQG	sp|P04114|APOB_HUMAN	target_3_23435_5304	0	5304	0	0	1	0	0	0	0	0	0	0.2842	1.5299	36.85	0	1424.74	0.904742	14	0	0	1	0	0	0	0	0	0	L.SASYKADTVAKVQG.V	0	1.472e-15
T2DR4_biorep1	GPDGRLLRGHNQYAYDGKN[0.98]	tr|Q9MY55|Q9MY55_HUMAN	target_5_23436_7466	0	7466	0	0	1	1	0	0	0	0	0	0.1832	4.356	37.54	0	2132.03	0.178822	19	0	0	0	0	1	0	0	0	0	V.GPDGRLLRGHNQYAYDGKN[0.98].Y	0	1.472e-15
T2DR4_biorep1	DESSLTGETTPC[119.00]SKVT	sp|P98194|AT2C1_HUMAN	target_2_23435_7800	0	7800	0	0	1	0	0	1	0	0	0	0.5353	1.8496	31.97	0	1773.75	-0.0855577	16	0	1	0	0	0	0	0	0	0	I.DESSLTGETTPC[119.00]SKVT.A	0	1.52e-15
T2DR4_biorep1	KSQIFSTASDNQPTV	sp|P11021|GRP78_HUMAN	target_2_23436_10956	0	10956	0	0	1	0	0	0	0	0	0	0.2971	1.5056	36.73	0	1622.8	0.149722	15	0	1	0	0	0	0	0	0	0	K.KSQIFSTASDNQPTV.T	0	1.568e-15
T2DR4_biorep1	NHGDTLTATATATARADQEGA	sp|P32942|ICAM3_HUMAN	target_3_23436_9271	0	9271	0	0	1	0	0	0	0	0	0	0.4082	2.5937	34.15	0	2071.96	-0.184478	21	0	0	1	0	0	0	0	0	0	M.NHGDTLTATATATARADQEGA.R	0	1.58e-15
T2DR4_biorep1	DTQFVRFDNDAASPR	sp|P13747|HLAE_HUMAN	target_3_23436_10968	0	10968	0	0	1	0	0	0	0	0	0	0.3457	2.3562	42.53	0.587433	1738.81	1.51832	15	0	0	1	0	0	0	0	0	0	D.DTQFVRFDNDAASPR.M	0	1.6e-15
T2DR4_biorep1	NGRLVYLVENPGGYV	sp|P02786|TFR1_HUMAN	target_2_23435_18792	0	18792	0	0	1	0	0	0	0	0	0	0.2487	1.8286	36.5	0	1649.86	1.60224	15	0	1	0	0	0	0	0	0	0	K.NGRLVYLVENPGGYV.A	0	1.631e-15
T2DR4_biorep1	AM[15.99]GIMNSFVNDIFER	sp|P62807|H2B1C_HUMAN	target_2_23435_22124	0	22124	0	0	1	0	0	0	1	0	0	0.0829	2.1227	36.88	0	1759.81	-0.119058	15	0	1	0	0	0	0	0	0	0	K.AM[15.99]GIMNSFVNDIFER.I	0	1.671e-15
T2DR4_biorep1	PMGALPQGPM	sp|P04233|HG2A_HUMAN	target_1_23437_23254	0	23254	0	0	1	0	0	0	0	0	0	0.4272	2.1244	34.55	0	998.48	-0.116788	10	1	0	0	0	0	0	0	0	0	L.PMGALPQGPM.Q	0	1.685e-15
T2DR4_biorep1	TKTYFPHFDLSHGS	sp|P69905|HBA_HUMAN	target_4_23435_14298	0	14298	0	0	1	0	0	0	0	0	0	0.4159	1.9212	32.46	0	1636.78	-0.413858	14	0	0	0	1	0	0	0	0	0	T.TKTYFPHFDLSHGS.A	0	1.698e-15
T2DR4_biorep1	SIDLKDKYKNIGAK	sp|P10809|CH60_HUMAN	target_5_23436_7511	0	7511	0	0	1	0	0	0	0	0	0	0.4587	2.9281	41.54	0	1592.9	0.380422	14	0	0	0	0	1	0	0	0	0	K.SIDLKDKYKNIGAK.L	0	1.726e-15
T2DR4_biorep1	AKEELQANGSAPAADKEEP	sp|P29966|MARCS_HUMAN	target_3_23435_6061	0	6061	0	0	1	0	0	0	0	0	0	0.4159	3.2583	32.55	0	1954.94	0.101142	19	0	0	1	0	0	0	0	0	0	G.AKEELQANGSAPAADKEEP.A	0	1.748e-15
T2DR4_biorep1	MKYFFTSVSRPGRGEPR	sp|P30499|1C01_HUMAN	target_5_23436_10416	0	10416	0	0	1	0	0	0	0	0	1	0.2477	3.1279	40.01	0	2015.03	1.14962	17	0	0	0	0	1	0	0	0	0	S.MKYFFTSVSRPGRGEPR.F	0	1.765e-15
T2DR4_biorep1	GRFASFEAQGALANI	sp|P01903|DRA_HUMAN	target_2_23435_18689	0	18689	0	0	1	0	0	0	0	0	0	0.4009	3.0582	33.02	0	1551.79	0.600542	15	0	1	0	0	0	0	0	0	0	F.GRFASFEAQGALANI.A	0	1.832e-15
T2DR4_biorep1	LARNLSDIDLMAPQPGV	sp|Q96B49|TOM6_HUMAN	target_2_23437_18488	0	18488	0	0	1	0	0	0	0	0	0	0.4938	2.2155	32.84	0	1809.95	-0.805588	17	0	1	0	0	0	0	0	0	0	W.LARNLSDIDLMAPQPGV.-	0	1.885e-15
T2DR4_biorep1	IEKFEKEAAEMGKG	sp|P68104|EF1A1_HUMAN	target_4_23435_8478	0	8478	0	0	1	0	0	0	0	0	0	0.4681	3.2595	29.87	0	1566.78	0.163142	14	0	0	0	1	0	0	0	0	0	T.IEKFEKEAAEMGKG.S	0	1.89e-15
T2DR4_biorep1	TPSDAIVREGDSVT	sp|P20273|CD22_HUMAN	target_2_23437_10243	0	10243	0	0	1	0	0	0	0	0	0	0.5077	3.1925	42.38	0	1446.71	-0.403288	14	0	1	0	0	0	0	0	0	0	V.TPSDAIVREGDSVT.M	0	1.904e-15
T2DR4_biorep1	VDENMVIDETLDVKEM	sp|Q06481|APLP2_HUMAN	target_2_23435_20194	0	20194	0	0	1	0	0	0	0	0	0	0.538	1.8947	31.38	0	1879.87	0.622242	16	0	1	0	0	0	0	0	0	0	K.VDENMVIDETLDVKEM.I	0	1.91e-15
T2DR4_biorep1	SPTEPKNYGSYSTQASAAAATA	sp|O14828|SCAM3_HUMAN	target_2_23435_10874	0	10874	0	0	1	0	0	0	0	0	0	0.5313	3.5209	42.58	0	2173	0.537842	22	0	1	0	0	0	0	0	0	0	L.SPTEPKNYGSYSTQASAAAATA.E	0	1.942e-15
T2DR4_biorep1	DSTYSLSSTLTLSK	sp|P01834|IGKC_HUMAN	target_2_23436_15225	0	15225	0	0	1	0	0	0	0	0	0	0.4665	1.7573	38.49	0.941193	1502.76	0.602722	14	0	1	0	0	0	0	0	0	0	K.DSTYSLSSTLTLSK.A	0	1.961e-15
T2DR4_biorep1	EVERLRRENQVLSVR	sp|Q10589|BST2_HUMAN	target_5_23437_7463	0	7463	0	0	1	0	0	0	0	0	0	0.3929	2.4687	40.97	0	1883.06	-0.101988	15	0	0	0	0	1	0	0	0	0	A.EVERLRRENQVLSVR.I	0	1.989e-15
T2DR4_biorep1	RKSSDRKGGSYSQAASSDSAQGSDVS	sp|P10316|1A69_HUMAN	target_5_23436_2858	0	2858	0	0	1	0	0	0	0	0	0	0.1377	4.1824	36.04	0	2618.2	0.414722	26	0	0	0	0	1	0	0	0	0	R.RKSSDRKGGSYSQAASSDSAQGSDVS.L	0	2.005e-15
T2DR4_biorep1	TQSYSLQLSNLKM[15.99]E	sp|Q96DU3|SLAF6_HUMAN	target_2_23435_14666	0	14666	0	0	1	0	0	0	1	0	0	0.2481	2.2526	33.62	0	1657.81	0.557142	14	0	1	0	0	0	0	0	0	0	F.TQSYSLQLSNLKM[15.99]E.D	0	2.04e-15
T2DR4_biorep1	KNSKYNAESTERESQD	sp|P49768|PSN1_HUMAN	target_4_23436_2341	0	2341	0	0	1	0	0	0	0	0	0	0.4842	2.8231	39.36	0	1885.85	-0.311978	16	0	0	0	1	0	0	0	0	0	S.KNSKYNAESTERESQD.T	0	2.075e-15
T2DR4_biorep1	KIKIYFDSDAKIEE	sp|Q8IZK6|MCLN2_HUMAN	target_4_23437_12915	0	12915	0	0	1	0	0	0	0	0	0	0.554	4.0569	41.23	0.942265	1698.89	-0.708488	14	0	0	0	1	0	0	0	0	0	G.KIKIYFDSDAKIEE.C	0	2.154e-15
T2DR4_biorep1	NGKLVINGNPIT	sp|P04406|G3P_HUMAN	target_2_23435_12087	0	12087	0	0	1	0	0	0	0	0	0	0.4587	1.9831	33.21	0	1239.71	0.809842	12	0	1	0	0	0	0	0	0	0	E.NGKLVINGNPIT.I	0	2.175e-15
T2DR4_biorep1	HVKVNGDASPAAAES	sp|P29966|MARCS_HUMAN	target_3_23435_3295	0	3295	0	0	1	0	0	0	0	0	0	0.4342	2.1468	34.05	0	1452.71	-0.864558	15	0	0	1	0	0	0	0	0	0	G.HVKVNGDASPAAAES.G	0	2.191e-15
T2DR4_biorep1	SSSSFHPAPGNAQSSSQTP	sp|P24394|IL4RA_HUMAN	target_2_23436_6091	0	6091	0	0	1	0	0	0	0	0	0	0.4237	2.0235	34.7	0	1873.83	-0.912078	19	0	1	0	0	0	0	0	0	0	K.SSSSFHPAPGNAQSSSQTP.K	0	2.217e-15
T2DR4_biorep1	KPVSKMRMATPLLMQ	sp|P04233|HG2A_HUMAN	target_4_23436_12128	0	12128	0	0	1	0	0	0	0	0	0	0.2548	2.8421	33.81	0	1730.95	-1.14428	15	0	0	0	1	0	0	0	0	0	P.KPVSKMRMATPLLMQ.A	0	2.221e-15
T2DR4_biorep1	DYNIQKESTL	sp|P62987|RL40_HUMAN	target_2_23435_10959	0	10959	0	0	1	0	0	0	0	0	0	0.4639	2.3815	35.1	0.582928	1210.59	0.316642	10	0	1	0	0	0	0	0	0	0	S.DYNIQKESTL.H	0	2.282e-15
T2DR4_biorep1	NSWFSTQVDTVATK	sp|P08195|4F2_HUMAN	target_2_23436_15754	0	15754	0	0	1	0	0	0	0	0	0	0.4076	1.594	34.23	0	1583.77	-0.171678	14	0	1	0	0	0	0	0	0	0	E.NSWFSTQVDTVATK.V	0	2.302e-15
T2DR4_biorep1	RAAEDDEDN[0.98]DVDTKKQKTDEDD	tr|Q9UMZ1|Q9UMZ1_HUMAN	target_5_23436_2517	0	2517	0	0	1	1	0	0	0	0	0	0.2072	2.8224	38.4	0	2553.07	-0.327178	22	0	0	0	0	1	0	0	0	0	K.RAAEDDEDN[0.98]DVDTKKQKTDEDD.-	0	2.341e-15
T2DR4_biorep1	ATPFLVVRHQLLKT	sp|P15954|COX7C_HUMAN	target_4_23437_14894	0	14894	0	0	1	0	0	0	0	0	0	0.2769	1.024	35.74	0	1622.97	-1.00619	14	0	0	0	1	0	0	0	0	0	F.ATPFLVVRHQLLKT.-	0	2.353e-15
T2DR4_biorep1	DKGRLSKEDIERMVQ	sp|P11142|HSP7C_HUMAN	target_5_23437_11353	0	11353	0	0	1	0	0	0	0	0	0	0.361	3.378	31.94	0	1803.94	-0.0685877	15	0	0	0	0	1	0	0	0	0	N.DKGRLSKEDIERMVQ.E	0	2.359e-15
T2DR4_biorep1	GERAMTKDNNLLGKFEL	sp|P11142|HSP7C_HUMAN	target_4_23436_16413	0	16413	0	0	1	0	0	0	0	0	0	0.4648	3.2331	38.95	0	1936	-0.0881775	17	0	0	0	1	0	0	0	0	0	E.GERAMTKDNNLLGKFEL.T	0	2.384e-15
T2DR4_biorep1	VGGMAKEATMKGSSS	sp|Q14126|DSG2_HUMAN	target_3_23435_3795	0	3795	0	0	1	0	0	0	0	0	0	0.4232	3.2033	38.37	0	1440.68	-0.576758	15	0	0	1	0	0	0	0	0	0	G.VGGMAKEATMKGSSS.A	0	2.429e-15
T2DR4_biorep1	FTQSYSLQLSNLKMEDT	sp|Q96DU3|SLAF6_HUMAN	target_2_23435_18303	0	18303	0	0	1	0	0	0	0	0	0	0.3739	2.0208	33.92	0	2004.96	-0.808058	17	0	1	0	0	0	0	0	0	0	N.FTQSYSLQLSNLKMEDT.G	0	2.45e-15
T2DR4_biorep1	LPKPPKPVSKM[15.99]RMATPLLMQALPM	sp|P04233|HG2A_HUMAN	target_5_23436_17355	0	17355	0	0	1	0	0	0	1	0	0	0.0365	3.5778	34.99	0	2691.49	0.853522	24	0	0	0	0	1	0	0	0	0	K.LPKPPKPVSKM[15.99]RMATPLLMQALPM.G	0	2.457e-15
T2DR4_biorep1	VSHLDILAVQEGKHFH	sp|Q9ULF5|S39AA_HUMAN	target_5_23436_11913	0	11913	0	0	1	0	0	0	0	0	0	0.3895	2.5227	40.76	0	1829.97	0.375922	16	0	0	0	0	1	0	0	0	0	H.VSHLDILAVQEGKHFH.S	0	2.519e-15
T2DR4_biorep1	DTQFVRFDSN[0.98]AASPRGEPR	tr|A0A0S4T1S6|A0A0S4T1S6_HUMAN	target_4_23436_10568	0	10568	0	0	1	1	0	0	0	0	0	0.0129	3.9635	38.85	0	2151.02	0.299822	19	0	0	0	1	0	0	0	0	0	D.DTQFVRFDSN[0.98]AASPRGEPR.E	0	2.542e-15
T2DR4_biorep1	ADYYKGEESNSSANK	sp|P54920|SNAA_HUMAN	target_3_23436_3350	0	3350	0	0	1	0	0	0	0	0	0	0.571	2.0526	30.79	0	1662.72	-0.399578	15	0	0	1	0	0	0	0	0	0	S.ADYYKGEESNSSANK.C	0	2.581e-15
T2DR4_biorep1	FGGPGTASRPS	sp|P08670|VIME_HUMAN	target_2_23435_4049	0	4049	0	0	1	0	0	0	0	0	0	0.4349	2.0505	34.11	0	1033.51	-0.630458	11	0	1	0	0	0	0	0	0	0	M.FGGPGTASRPS.S	0	2.674e-15
T2DR4_biorep1	IDEIKNDNVQDTAE	sp|P25445|TNR6_HUMAN	target_2_23435_7484	0	7484	0	0	1	0	0	0	0	0	0	0.4634	2.4902	42.48	0	1603.74	0.0790423	14	0	1	0	0	0	0	0	0	0	K.IDEIKNDNVQDTAE.Q	0	2.675e-15
T2DR4_biorep1	VDDTQFVRFDSDAASPRGEPRAP	tr|F8LFQ0|F8LFQ0_HUMAN	target_4_23436_13158.1	0	13158	0	0	1	0	0	0	0	0	0	0	0	41.36	0	2533.21	-0.108387	23	0	0	0	1	0	0	0	0	0	?.VDDTQFVRFDSDAASPRGEPRAP.?	0	2.684e-15
T2DR4_biorep1	TPSYVAFTDTERLI	sp|P0DMV9|HS71B_HUMAN	target_2_23435_20276	0	20276	0	0	1	0	0	0	0	0	0	0.4254	2.6015	31.59	0	1612.82	2.32674	14	0	1	0	0	0	0	0	0	0	T.TPSYVAFTDTERLI.G	0	2.706e-15
T2DR4_biorep1	VPFDAVVVDKSTGEG	sp|O94985|CSTN1_HUMAN	target_2_23437_13466	0	13466	0	0	1	0	0	0	0	0	0	0.4618	3.621	43.45	0.901159	1519.76	0.699212	15	0	1	0	0	0	0	0	0	0	N.VPFDAVVVDKSTGEG.V	0	2.726e-15
T2DR4_biorep1	HGDTLTATATATARADQEGA	sp|P32942|ICAM3_HUMAN	target_3_23436_9041	0	9041	0	0	1	0	0	0	0	0	0	0.495	2.7322	38.97	0	1957.92	-1.07978	20	0	0	1	0	0	0	0	0	0	N.HGDTLTATATATARADQEGA.R	0	2.73e-15
T2DR4_biorep1	FPTTKTYFPHFDLSHGSA	sp|P69905|HBA_HUMAN	target_4_23437_16756	0	16756	0	0	1	0	0	0	0	0	0	0.5062	2.6996	39.36	0	2052.98	-1.41569	18	0	0	0	1	0	0	0	0	0	S.FPTTKTYFPHFDLSHGSA.Q	0	2.772e-15
T2DR4_biorep1	LEDLKVDKVIQAQ	sp|O00560|SDCB1_HUMAN	target_3_23435_12046	0	12046	0	0	1	0	0	0	0	0	0	0.4651	3.1718	30.33	0	1498.85	0.934542	13	0	0	1	0	0	0	0	0	0	S.LEDLKVDKVIQAQ.T	0	2.783e-15
T2DR4_biorep1	NEDLSSWTAADTAAQITQR	tr|Q29938|Q29938_HUMAN	target_2_23437_17239.1	0	17239	0	0	1	0	0	0	0	0	0	0	0	42.95	0	2077.98	-0.598747	19	0	1	0	0	0	0	0	0	0	?.NEDLSSWTAADTAAQITQR.?	0	2.806e-15
T2DR4_biorep1	QDYQLVDESDAFHDN	sp|P10124|SRGN_HUMAN	target_2_23435_14410	0	14410	0	0	1	0	0	0	0	0	0	0.4048	1.4289	34	0	1795.74	-0.871158	15	0	1	0	0	0	0	0	0	0	E.QDYQLVDESDAFHDN.L	0	2.926e-15
T2DR4_biorep1	VEELEGEITTLNHKL	sp|Q10589|BST2_HUMAN	target_3_23436_16443	0	16443	0	0	1	0	0	0	0	0	0	0.4302	3.525	37.61	0	1724.91	-0.154178	15	0	0	1	0	0	0	0	0	0	K.VEELEGEITTLNHKL.Q	0	2.969e-15
T2DR4_biorep1	VSFELFADKVPKTAENF	sp|P62937|PPIA_HUMAN	target_3_23437_20261	0	20261	0	0	1	0	0	0	0	0	0	0.2788	2.9353	33.35	0	1942	1.44061	17	0	0	1	0	0	0	0	0	0	R.VSFELFADKVPKTAENF.R	0	2.985e-15
T2DR4_biorep1	KYYVTIIDAPGHRD	sp|P68104|EF1A1_HUMAN	target_4_23436_10496	0	10496	0	0	1	0	0	0	0	0	0	0.3678	2.0238	41.86	0	1647.85	0.207522	14	0	0	0	1	0	0	0	0	0	S.KYYVTIIDAPGHRD.F	0	3.003e-15
T2DR4_biorep1	LPKPPKPVSKMRMATPLLMQALPMG	sp|P04233|HG2A_HUMAN	target_5_23436_18752	0	18752	0	0	1	0	0	0	0	0	0	0.3212	3.3888	41	0	2732.52	0.383222	25	0	0	0	0	1	0	0	0	0	K.LPKPPKPVSKMRMATPLLMQALPMG.A	0	3.078e-15
T2DR4_biorep1	VPAYFNDSQRQA	sp|P38646|GRP75_HUMAN	target_2_23435_9534	0	9534	0	0	1	0	0	0	0	0	0	0.4861	1.9604	40.87	0	1395.67	0.736742	12	0	1	0	0	0	0	0	0	0	T.VPAYFNDSQRQA.T	0	3.094e-15
T2DR4_biorep1	DLRSWTAAN[0.98]TAAQIT	tr|B2YG96|B2YG96_HUMAN	target_2_23435_16738	0	16738	0	0	1	1	0	0	0	0	0	0.3533	3.1045	36.18	0	1619.8	0.0348423	15	0	1	0	0	0	0	0	0	0	E.DLRSWTAAN[0.98]TAAQIT.Q	0	3.131e-15
T2DR4_biorep1	SAPGLIIATGSVGKNL	sp|Q92673|SORL_HUMAN	target_2_23437_17599	0	17599	0	0	1	0	0	0	0	0	0	0.5078	3.3091	42.98	0	1497.86	-2.10649	16	0	1	0	0	0	0	0	0	0	E.SAPGLIIATGSVGKNL.A	0	3.175e-15
T2DR4_biorep1	IFVKTLTGKTIT	sp|P62987|RL40_HUMAN	target_3_23437_11769	0	11769	0	0	1	0	0	0	0	0	0	0.4284	2.0609	32.62	0	1321.81	0.532512	12	0	0	1	0	0	0	0	0	0	Q.IFVKTLTGKTIT.L	0	3.232e-15
T2DR4_biorep1	KN[0.98]YIALNEDLRSW	tr|D5G2L2|D5G2L2_HUMAN	target_3_23437_17778	0	17778	0	0	1	1	0	0	0	0	0	0.1287	5.1172	35.53	0	1622.82	1.30471	13	0	0	1	0	0	0	0	0	0	G.KN[0.98]YIALNEDLRSW.T	0	3.271e-15
T2DR4_biorep1	NVSYTRQPPNPGPG	sp|Q96AW1|VOPP1_HUMAN	target_2_23436_6324	0	6324	0	0	1	0	0	0	0	0	0	0.1335	1.3082	39.08	0	1483.73	-0.349078	14	0	1	0	0	0	0	0	0	0	F.NVSYTRQPPNPGPG.A	0	3.282e-15
T2DR4_biorep1	KPEDVLDDDDAGSAP	sp|P35613|BASI_HUMAN	target_2_23436_9679	0	9679	0	0	1	0	0	0	0	0	0	0.3522	1.7014	35.39	0	1543.68	-0.903078	15	0	1	0	0	0	0	0	0	0	R.KPEDVLDDDDAGSAP.L	0	3.368e-15
T2DR4_biorep1	SFPTTKTYFPHFDLSHGSAQV	sp|P69905|HBA_HUMAN	target_4_23435_18061	0	18061	0	0	1	0	0	0	0	0	0	0.2238	1.6264	35.3	0	2367.14	-0.570458	21	0	0	0	1	0	0	0	0	0	L.SFPTTKTYFPHFDLSHGSAQV.K	0	3.424e-15
T2DR4_biorep1	FSNKITPIQSKEAY	sp|P27144|KAD4_HUMAN	target_3_23437_10348	0	10348	0	0	1	0	0	0	0	0	0	0.4811	3.5557	39.56	0.602618	1625.85	-0.744088	14	0	0	1	0	0	0	0	0	0	L.FSNKITPIQSKEAY.-	0	3.427e-15
T2DR4_biorep1	N[0.98]LRSWTAADTAAQITQRKWE	tr|F8RHH9|F8RHH9_HUMAN	target_4_23437_18108	0	18108	0	0	1	1	0	0	0	0	0	0.0869	7.0734	40.28	0	2347.18	0.610612	20	0	0	0	1	0	0	0	0	0	E.N[0.98]LRSWTAADTAAQITQRKWE.A	0	3.47e-15
T2DR4_biorep1	HFYWTSDSCPRPGVV	sp|O00626|CCL22_HUMAN	target_3_23435_15718	0	15718	0	0	1	0	0	0	0	0	0	0.4389	2.6552	41.36	0	1750.8	0.596542	15	0	0	1	0	0	0	0	0	0	K.HFYWTSDSCPRPGVV.L	0	3.528e-15
T2DR4_biorep1	DSAQNSVIIVDKNGRL	sp|P02786|TFR1_HUMAN	target_3_23436_12656	0	12656	0	0	1	0	0	0	0	0	0	0.2292	2.5116	35.27	0	1728.92	0.366822	16	0	0	1	0	0	0	0	0	0	K.DSAQNSVIIVDKNGRL.V	0	3.536e-15
T2DR4_biorep1	HFYWTSDSCPRPGV	sp|O00626|CCL22_HUMAN	target_3_23435_14587	0	14587	0	0	1	0	0	0	0	0	0	0.4845	2.9778	37.55	0	1651.73	-0.183758	14	0	0	1	0	0	0	0	0	0	K.HFYWTSDSCPRPGV.V	0	3.622e-15
T2DR4_biorep1	KHFYWTSDSC[119.00]PRPG	sp|O00626|CCL22_HUMAN	target_4_23437_7834	0	7834	0	0	1	0	0	1	0	0	0	0.5509	1.7067	39.43	0	1799.76	-0.846688	14	0	0	0	1	0	0	0	0	0	V.KHFYWTSDSC[119.00]PRPG.V	0	3.634e-15
T2DR4_biorep1	APSGEIKNEGAPAVQ	sp|Q96GU1|PAGE5_HUMAN	target_2_23436_6150	0	6150	0	0	1	0	0	0	0	0	0	0.3758	2.3223	43.81	0.569493	1467.74	-0.408078	15	0	1	0	0	0	0	0	0	0	I.APSGEIKNEGAPAVQ.G	0	3.689e-15
T2DR4_biorep1	SNRLYKYDHNF	sp|P53634|CATC_HUMAN	target_4_23436_8424	0	8424	0	0	1	0	0	0	0	0	0	0.4015	2.5891	42.64	0.924677	1456.7	0.225222	11	0	0	0	1	0	0	0	0	0	Y.SNRLYKYDHNF.V	0	3.767e-15
T2DR4_biorep1	GRVYYVDHNTK	sp|O00308|WWP2_HUMAN	target_4_23436_3200	0	3200	0	0	1	0	0	0	0	0	0	0.0724	1.0004	38.08	0	1351.68	-0.196678	11	0	0	0	1	0	0	0	0	0	N.GRVYYVDHNTK.T	0	3.771e-15
T2DR4_biorep1	LVVRHQLLKT	sp|P15954|COX7C_HUMAN	target_4_23437_6621	0	6621	0	0	1	0	0	0	0	0	0	0.531	2.6854	34.14	0.992319	1206.77	-0.532288	10	0	0	0	1	0	0	0	0	0	F.LVVRHQLLKT.-	0	3.913e-15
T2DR4_biorep1	NQ[0.98]DLSSWTAADTAAQITQR	tr|I1W1M4|I1W1M4_HUMAN	target_2_23436_16792	0	16792	0	0	1	1	0	0	0	0	0	0.2749	2.6813	45.41	0	2077.98	1.82052	19	0	1	0	0	0	0	0	0	0	L.NQ[0.98]DLSSWTAADTAAQITQR.K	0	3.964e-15
T2DR4_biorep1	RKAGIFQSVK	sp|P09669|COX6C_HUMAN	target_4_23436_4911	0	4911	0	0	1	0	0	0	0	0	0	0.3806	2.0426	32.08	0	1133.68	0.0932225	10	0	0	0	1	0	0	0	0	0	M.RKAGIFQSVK.-	0	3.999e-15
T2DR4_biorep1	NDVWQNHEAVPGRAE	sp|O00461|GOLI4_HUMAN	target_3_23435_9302	0	9302	0	0	1	0	0	0	0	0	0	0.5244	2.3883	29.97	0	1721.8	0.954442	15	0	0	1	0	0	0	0	0	0	N.NDVWQNHEAVPGRAE.D	0	4.009e-15
T2DR4_biorep1	AEKVANAESLNAIGV	sp|P02786|TFR1_HUMAN	target_2_23437_14083	0	14083	0	0	1	0	0	0	0	0	0	0.3944	2.5515	40.78	0	1485.79	1.34851	15	0	1	0	0	0	0	0	0	0	F.AEKVANAESLNAIGV.L	0	4.03e-15
T2DR4_biorep1	VRKSNAAERRGPL	sp|P01903|DRA_HUMAN	target_5_23436_2297	0	2297	0	0	1	0	0	0	0	0	0	0.335	2.4391	33.83	0	1453.83	-0.993878	13	0	0	0	0	1	0	0	0	0	G.VRKSNAAERRGPL.-	0	4.049e-15
T2DR4_biorep1	VTQEIVTERSVSSRQAQ	sp|Q14126|DSG2_HUMAN	target_3_23435_7378	0	7378	0	0	1	0	0	0	0	0	0	0.5027	3.7506	36.85	0	1918	-1.22186	17	0	0	1	0	0	0	0	0	0	K.VTQEIVTERSVSSRQAQ.K	0	4.117e-15
T2DR4_biorep1	VFFDIAVDGEPLGRVS	sp|P62937|PPIA_HUMAN	target_2_23435_20978	0	20978	0	0	1	0	0	0	0	0	0	0.4932	2.2805	40.53	0	1720.89	1.02664	16	0	1	0	0	0	0	0	0	0	T.VFFDIAVDGEPLGRVS.F	0	4.303e-15
T2DR4_biorep1	PAGDGTFQKWAAVVVPSGEQQR	tr|V6A6E5|V6A6E5_HUMAN	target_3_23436_17766	0	17766	0	0	1	0	0	0	0	0	0	0.0002	3.6651	40.46	0	2328.17	-0.432478	22	0	0	1	0	0	0	0	0	0	R.PAGDGTFQKWAAVVVPSGEQQR.Y	0	4.337e-15
T2DR4_biorep1	ENGKLVINGNPITIF	sp|P04406|G3P_HUMAN	target_2_23437_20901	0	20901	0	0	1	0	0	0	0	0	0	0.3656	2.0939	33.59	0	1628.9	0.572712	15	0	1	0	0	0	0	0	0	0	A.ENGKLVINGNPITIF.Q	0	4.354e-15
T2DR4_biorep1	VN[0.98]DTQFVRFDSDAASQRMEPR	tr|F2X5X4|F2X5X4_HUMAN	target_4_23437_13839	0	13839	0	0	1	1	0	0	0	0	0	0.0531	4.7146	36.17	0	2470.14	0.364612	21	0	0	0	1	0	0	0	0	0	Y.VN[0.98]DTQFVRFDSDAASQRMEPR.A	0	4.386e-15
T2DR4_biorep1	ADPQWKTDSCQGDSGGP	sp|P00749|UROK_HUMAN	target_2_23437_8261	0	8261	0	0	1	0	0	0	0	0	0	0.562	2.009	42.64	0	1748.72	-0.327288	17	0	1	0	0	0	0	0	0	0	A.ADPQWKTDSCQGDSGGP.L	0	4.419e-15
T2DR4_biorep1	LRGFFQVGSDLHLIEPLDEGGEGGR	sp|P78325|ADAM8_HUMAN	target_4_23437_20796	0	20796	0	0	1	0	0	0	0	0	0	0.4877	2.2726	29.53	0	2698.36	2.19671	25	0	0	0	1	0	0	0	0	0	G.LRGFFQVGSDLHLIEPLDEGGEGGR.H	0	4.466e-15
T2DR4_biorep1	FVRFDSN[0.98]AASPRGEP	tr|A0A0S4T1S6|A0A0S4T1S6_HUMAN	target_3_23436_9954	0	9954	0	0	1	1	0	0	0	0	0	0.4748	2.8621	33.73	0	1650.79	0.0513225	15	0	0	1	0	0	0	0	0	0	Q.FVRFDSN[0.98]AASPRGEP.R	0	4.539e-15
T2DR4_biorep1	NRKVYELSNVQEDSQPM	sp|P05362|ICAM1_HUMAN	target_3_23436_10945	0	10945	0	0	1	0	0	0	0	0	0	0.3429	2.1421	32.88	0	2036.97	0.124222	17	0	0	1	0	0	0	0	0	0	N.NRKVYELSNVQEDSQPM.C	0	4.602e-15
T2DR4_biorep1	VDN[0.98]TQFVRFDSDAASPRGEPRAP	tr|M9P963|M9P963_HUMAN	target_4_23437_13728	0	13728	0	0	1	1	0	0	0	0	0	0.1117	3.1828	38.2	0	2533.21	-0.998588	23	0	0	0	1	0	0	0	0	0	Y.VDN[0.98]TQFVRFDSDAASPRGEPRAP.W	0	4.698e-15
T2DR4_biorep1	DVGPDGRLLRGHNQYAYDGKN[0.98]Y	tr|Q9MY55|Q9MY55_HUMAN	target_5_23437_11615	0	11615	0	0	1	1	0	0	0	0	0	0.0195	4.6519	38.24	0	2509.19	0.134612	22	0	0	0	0	1	0	0	0	0	C.DVGPDGRLLRGHNQYAYDGKN[0.98]Y.I	0	4.922e-15
T2DR4_biorep1	IRPEIHENYRING	sp|O75348|VATG1_HUMAN	target_4_23435_8732	0	8732	0	0	1	0	0	0	0	0	0	0.3981	2.0869	30.82	0	1610.84	0.242142	13	0	0	0	1	0	0	0	0	0	D.IRPEIHENYRING.-	0	4.957e-15
T2DR4_biorep1	AKVQWKVDNALQSGNS	sp|P01834|IGKC_HUMAN	target_3_23436_10425	0	10425	0	0	1	0	0	0	0	0	0	0.2216	2.8426	39.18	0	1744.9	-0.357978	16	0	0	1	0	0	0	0	0	0	E.AKVQWKVDNALQSGNS.Q	0	4.997e-15
T2DR4_biorep1	NGKLVINGNPITIF	sp|P04406|G3P_HUMAN	target_2_23437_20757	0	20757	0	0	1	0	0	0	0	0	0	0.6136	3.4578	38.85	0	1499.86	1.80691	14	0	1	0	0	0	0	0	0	0	E.NGKLVINGNPITIF.Q	0	5.101e-15
T2DR4_biorep1	KLTVTSQNLQLENLR	sp|P04233|HG2A_HUMAN	target_3_23437_14039	0	14039	0	0	1	0	0	0	0	0	0	0.3483	3.2242	37.66	0	1756.99	0.761512	15	0	0	1	0	0	0	0	0	0	D.KLTVTSQNLQLENLR.M	0	5.324e-15
T2DR4_biorep1	GKDYLALNEDLSSWTA	tr|S5LQY8|S5LQY8_HUMAN	target_2_23435_20106	0	20106	0	0	1	0	0	0	0	0	0	0.0337	2.509	38.17	0	1782.85	-0.166058	16	0	1	0	0	0	0	0	0	0	D.GKDYLALNEDLSSWTA.A	0	5.326e-15
T2DR4_biorep1	SGKELKIDIIPNPQE	sp|Q58FF7|H90B3_HUMAN	target_3_23436_14260	0	14260	0	0	1	0	0	0	0	0	0	0.1485	1.6496	37.45	0	1680.92	-1.17718	15	0	0	1	0	0	0	0	0	0	D.SGKELKIDIIPNPQE.R	0	5.334e-15
T2DR4_biorep1	VDDTQFVRFDSDAASPRTEPRAP	tr|Q29938|Q29938_HUMAN	target_4_23437_13595.1	0	13595	0	0	1	0	0	0	0	0	0	0	0	47.73	0	2577.25	0.569865	23	0	0	0	1	0	0	0	0	0	?.VDDTQFVRFDSDAASPRTEPRAP.?	0	5.474e-15
T2DR4_biorep1	SDEFKVETSNKVLDYD	sp|O14672|ADA10_HUMAN	target_3_23437_13597	0	13597	0	0	1	0	0	0	0	0	0	0.2378	1.557	34.95	0	1888.88	1.33101	16	0	0	1	0	0	0	0	0	0	F.SDEFKVETSNKVLDYD.T	0	5.509e-15
T2DR4_biorep1	VN[0.98]DTQFVRFDSDAASPRTE	tr|A0A090KJ24|A0A090KJ24_HUMAN	target_3_23437_13525	0	13525	0	0	1	1	0	0	0	0	0	0.0271	4.0003	38.8	0	2155.99	0.328512	19	0	0	1	0	0	0	0	0	0	Y.VN[0.98]DTQFVRFDSDAASPRTE.P	0	5.557e-15
T2DR4_biorep1	YTQIVVDRTQALDG	sp|Q92854|SEM4D_HUMAN	target_2_23435_12433	0	12433	0	0	1	0	0	0	0	0	0	0.3689	2.3288	32.96	0	1578.81	-0.329158	14	0	1	0	0	0	0	0	0	0	N.YTQIVVDRTQALDG.T	0	5.693e-15
T2DR4_biorep1	VEEHLVMAGNPDQQE	sp|O00461|GOLI4_HUMAN	target_2_23435_10087	0	10087	0	0	1	0	0	0	0	0	0	0.4539	2.5713	39.93	0	1695.76	1.30984	15	0	1	0	0	0	0	0	0	0	E.VEEHLVMAGNPDQQE.D	0	5.713e-15
T2DR4_biorep1	KDYSADTLAHHND	sp|P00749|UROK_HUMAN	target_4_23437_4548	0	4548	0	0	1	0	0	0	0	0	0	0.4291	2.1608	30.52	0	1486.66	0.350812	13	0	0	0	1	0	0	0	0	0	H.KDYSADTLAHHND.I	0	5.9e-15
T2DR4_biorep1	DTGSYRAQISTKTSAKLS	sp|Q96DU3|SLAF6_HUMAN	target_4_23435_8152	0	8152	0	0	1	0	0	0	0	0	0	0.4071	3.824	42.96	0.704042	1913.99	0.627742	18	0	0	0	1	0	0	0	0	0	E.DTGSYRAQISTKTSAKLS.S	0	5.974e-15
T2DR4_biorep1	KPPKPVSKMRMATPLLMQ	sp|P04233|HG2A_HUMAN	target_5_23436_11646	0	11646	0	0	1	0	0	0	0	0	0	0.1324	3.3549	34.7	0	2053.15	0.605722	18	0	0	0	0	1	0	0	0	0	P.KPPKPVSKMRMATPLLMQ.A	0	6.115e-15
T2DR4_biorep1	GPQPQDIIYYEDGVVPTTDRR	sp|P09564|CD7_HUMAN	target_3_23436_16083	0	16083	0	0	1	0	0	0	0	0	0	0.5362	3.3698	36.98	0	2419.19	-0.404678	21	0	0	1	0	0	0	0	0	0	L.GPQPQDIIYYEDGVVPTTDRR.F	0	6.164e-15
T2DR4_biorep1	GAVYVAEIGAKQVQ	sp|Q5JS37|NHLC3_HUMAN	target_2_23437_12199	0	12199	0	0	1	0	0	0	0	0	0	0.4457	2.484	31.86	0	1432.78	0.0347123	14	0	1	0	0	0	0	0	0	0	T.GAVYVAEIGAKQVQ.K	0	6.622e-15
T2DR4_biorep1	SKYYVTIIDAPGHR	sp|P68104|EF1A1_HUMAN	target_4_23436_10916	0	10916	0	0	1	0	0	0	0	0	0	0.2144	1.5261	34.64	0	1619.85	-0.154178	14	0	0	0	1	0	0	0	0	0	T.SKYYVTIIDAPGHR.D	0	7.065e-15
T2DR4_biorep1	APIIAVTRNPQTAR	sp|P14618|KPYM_HUMAN	target_3_23435_7925	0	7925	0	0	1	0	0	0	0	0	0	0.3425	2.2931	32.49	0	1507.87	2.09354	14	0	0	1	0	0	0	0	0	0	R.APIIAVTRNPQTAR.Q	0	7.117e-15
T2DR4_biorep1	VPGKTFVNITPAEVG	sp|P07737|PROF1_HUMAN	target_2_23436_14620	0	14620	0	0	1	0	0	0	0	0	0	0.2704	1.5151	36.2	0	1528.84	-0.966678	15	0	1	0	0	0	0	0	0	0	A.VPGKTFVNITPAEVG.V	0	7.157e-15
T2DR4_biorep1	EKGPMFELLPGESNKIPR	sp|P10124|SRGN_HUMAN	target_4_23436_15635	0	15635	0	0	1	0	0	0	0	0	0	0.2459	2.0849	40.25	0	2042.07	0.269622	18	0	0	0	1	0	0	0	0	0	E.EKGPMFELLPGESNKIPR.L	0	7.79e-15
T2DR4_biorep1	HGDTLTATATATARADQEGAREIV	sp|P32942|ICAM3_HUMAN	target_4_23437_13723	0	13723	0	0	1	0	0	0	0	0	0	0.3949	3.0994	30.43	0	2455.22	0.218312	24	0	0	0	1	0	0	0	0	0	N.HGDTLTATATATARADQEGAREIV.C	0	8.06e-15
T2DR4_biorep1	KGGSYSQAASSN[0.98]SAQ	sp|P01893|HLAH_HUMAN	target_2_23435_2763	0	2763	0	0	1	1	0	0	0	0	0	0.2146	2.5914	38.93	0	1443.63	-0.507058	15	0	1	0	0	0	0	0	0	0	R.KGGSYSQAASSN[0.98]SAQ.G	0	8.083e-15
T2DR4_biorep1	GSHSMRYFFTSVSRPGRG	sp|P04439|1A03_HUMAN	target_5_23436_11328	0	11328	0	0	1	0	0	0	0	0	0	0.1126	3.7967	41.98	0	2028.98	0.0949225	18	0	0	0	0	1	0	0	0	0	A.GSHSMRYFFTSVSRPGRG.E	0	8.119e-15
T2DR4_biorep1	KGGSYSQAASSN[0.98]SAQGSD	sp|P01893|HLAH_HUMAN	target_2_23435_3092	0	3092	0	0	1	1	0	0	0	0	0	0.3666	3.322	46.46	0	1702.72	-1.07186	18	0	1	0	0	0	0	0	0	0	R.KGGSYSQAASSN[0.98]SAQGSD.V	0	8.154e-15
T2DR4_biorep1	KDYLALNEDLSSW	tr|S5LQY8|S5LQY8_HUMAN	target_2_23435_20037	0	20037	0	0	1	0	0	0	0	0	0	0.07	4.1677	39.69	0.9446	1553.75	-0.190158	13	0	1	0	0	0	0	0	0	0	G.KDYLALNEDLSSW.T	0	8.316e-15
T2DR4_biorep1	DGTFQKWAAVVVPSGQEQ	sp|P10316|1A69_HUMAN	target_2_23436_19061	0	19061	0	0	1	0	0	0	0	0	0	0.0381	2.9719	42.05	0	1946.96	-0.594478	18	0	1	0	0	0	0	0	0	0	G.DGTFQKWAAVVVPSGQEQ.R	0	8.329e-15
T2DR4_biorep1	HPINEYYIADASEDQV	sp|Q92673|SORL_HUMAN	target_2_23437_14700	0	14700	0	0	1	0	0	0	0	0	0	0.3809	2.0586	32.22	0	1863.84	0.200512	16	0	1	0	0	0	0	0	0	0	R.HPINEYYIADASEDQV.F	0	8.632e-15
T2DR4_biorep1	ANGWGVMVSHRSGET	sp|P06733|ENOA_HUMAN	target_3_23436_9724	0	9724	0	0	1	0	0	0	0	0	0	0.4419	2.9897	36.91	0	1587.73	-0.227678	15	0	0	1	0	0	0	0	0	0	Q.ANGWGVMVSHRSGET.E	0	8.636e-15
T2DR4_biorep1	IERFYDKMQNAESGRG	sp|P24001|IL32_HUMAN	target_4_23436_8352	0	8352	0	0	1	0	0	0	0	0	0	0.4748	2.8098	38.59	0	1900.9	0.244522	16	0	0	0	1	0	0	0	0	0	A.IERFYDKMQNAESGRG.Q	0	8.663e-15
T2DR4_biorep1	GPDGRLLRGHNQYAYDGKN[0.98]Y	tr|Q9MY55|Q9MY55_HUMAN	target_5_23437_9910	0	9910	0	0	1	1	0	0	0	0	0	0.1016	4.8944	35.79	0	2295.09	0.752612	20	0	0	0	0	1	0	0	0	0	V.GPDGRLLRGHNQYAYDGKN[0.98]Y.I	0	8.732e-15
T2DR4_biorep1	DLRSWTAADTVAQITQ	sp|P30511|HLAF_HUMAN	target_2_23435_19590	0	19590	0	0	1	0	0	0	0	0	0	0.1752	2.805	34.93	0	1775.89	0.0507423	16	0	1	0	0	0	0	0	0	0	E.DLRSWTAADTVAQITQ.R	0	8.778e-15
T2DR4_biorep1	HGKVEIIANDQGNRT	sp|P0DMV9|HS71B_HUMAN	target_4_23436_4233	0	4233	0	0	1	0	0	0	0	0	0	0.3311	2.1919	31.83	0	1651.85	0.279822	15	0	0	0	1	0	0	0	0	0	Q.HGKVEIIANDQGNRT.T	0	8.892e-15
T2DR4_biorep1	KNSKYNAESTERESQDT	sp|P49768|PSN1_HUMAN	target_4_23437_2827	0	2827	0	0	1	0	0	0	0	0	0	0.2894	2.2181	32.11	0	1986.9	-0.241188	17	0	0	0	1	0	0	0	0	0	S.KNSKYNAESTERESQDT.V	0	8.963e-15
T2DR4_biorep1	LPFWNEEIVPQIK	sp|P15259|PGAM2_HUMAN	target_2_23437_21279	0	21279	0	0	1	0	0	0	0	0	0	0.4742	3.4234	43.88	0.884976	1612.87	0.149412	13	0	1	0	0	0	0	0	0	0	A.LPFWNEEIVPQIK.A	0	9.154e-15
T2DR4_biorep1	KPPKPVSKMRMATPLLMQAL	sp|P04233|HG2A_HUMAN	target_5_23436_16147	0	16147	0	0	1	0	0	0	0	0	0	0.2771	2.9029	32.87	0	2237.27	-0.190078	20	0	0	0	0	1	0	0	0	0	P.KPPKPVSKMRMATPLLMQAL.P	0	9.359e-15
T2DR4_biorep1	RNGFDTDSSC[119.00]LESHS	sp|P15260|INGR1_HUMAN	target_3_23436_6879	0	6879	0	0	1	0	0	1	0	0	0	0.3919	1.3322	32.23	0	1773.68	-0.109878	15	0	0	1	0	0	0	0	0	0	S.RNGFDTDSSC[119.00]LESHS.S	0	9.404e-15
T2DR4_biorep1	DPTGWVTIDENTGSIKV	sp|Q02487|DSC2_HUMAN	target_2_23437_19521	0	19521	0	0	1	0	0	0	0	0	0	0.512	2.6107	40.45	0	1831.91	1.30991	17	0	1	0	0	0	0	0	0	0	T.DPTGWVTIDENTGSIKV.F	0	9.477e-15
T2DR4_biorep1	NRLYKYDHNFVKA	sp|P53634|CATC_HUMAN	target_5_23436_8138	0	8138	0	0	1	0	0	0	0	0	0	0.4729	2.3183	38.49	0	1667.87	0.577422	13	0	0	0	0	1	0	0	0	0	S.NRLYKYDHNFVKA.I	0	9.482e-15
T2DR4_biorep1	QHIWESDSNEFSVI	sp|P14625|ENPL_HUMAN	target_2_23435_18630	0	18630	0	0	1	0	0	0	0	0	0	0.4876	2.649	29.42	0	1690.77	0.319342	14	0	1	0	0	0	0	0	0	0	T.QHIWESDSNEFSVI.A	0	9.486e-15
T2DR4_biorep1	INLDKAVLGTSNF	sp|P02786|TFR1_HUMAN	target_2_23435_17995	0	17995	0	0	1	0	0	0	0	0	0	0.5384	2.9394	41.63	0.832711	1391.75	1.71934	13	0	1	0	0	0	0	0	0	0	Y.INLDKAVLGTSNF.K	0	9.578e-15
T2DR4_biorep1	YKDSLLLDKDNEKFL	sp|P27930|IL1R2_HUMAN	target_4_23437_15328	0	15328	0	0	1	0	0	0	0	0	0	0.4846	2.7568	28.57	0	1840.97	-2.49429	15	0	0	0	1	0	0	0	0	0	W.YKDSLLLDKDNEKFL.S	0	9.606e-15
T2DR4_biorep1	Q[0.98]DLSSWTAADTAAQITQRKWE	tr|I1W1M4|I1W1M4_HUMAN	target_3_23436_19160	0	19160	0	0	1	1	0	0	0	0	0	0.1301	3.7874	36.83	0	2407.15	-0.460978	21	0	0	1	0	0	0	0	0	0	N.Q[0.98]DLSSWTAADTAAQITQRKWE.A	0	1.034e-14
T2DR4_biorep1	GRLVYLVENPGGY	sp|P02786|TFR1_HUMAN	target_2_23435_16887	0	16887	0	0	1	0	0	0	0	0	0	0.3196	1.9441	33.24	0	1436.75	1.37384	13	0	1	0	0	0	0	0	0	0	N.GRLVYLVENPGGY.V	0	1.038e-14
T2DR4_biorep1	KWAAVVVPSGQE	sp|P10316|1A69_HUMAN	target_2_23435_12496	0	12496	0	0	1	0	0	0	0	0	0	0.485	1.7837	31.34	0	1270.68	0.312942	12	0	1	0	0	0	0	0	0	0	Q.KWAAVVVPSGQE.Q	0	1.051e-14
T2DR4_biorep1	KGLFQKEQPAGERTP	sp|Q9NS93|TM7S3_HUMAN	target_4_23437_6629	0	6629	0	0	1	0	0	0	0	0	0	0.2483	2.0211	32.98	0	1685.9	0.502512	15	0	0	0	1	0	0	0	0	0	I.KGLFQKEQPAGERTP.L	0	1.062e-14
T2DR4_biorep1	N[0.98]RNTQIFKTNTQTYRE	tr|E0YTJ7|E0YTJ7_HUMAN	target_4_23436_8203	0	8203	0	0	1	1	0	0	0	0	0	0.0379	3.7605	42.53	0	2014.99	0.330822	16	0	0	0	1	0	0	0	0	0	W.N[0.98]RNTQIFKTNTQTYRE.S	0	1.099e-14
T2DR4_biorep1	SHSMKYFFTSVSRPG	sp|P30499|1C01_HUMAN	target_4_23436_12623	0	12623	0	0	1	0	0	0	0	0	0	0.2312	1.5338	40.12	0	1730.83	0.612222	15	0	0	0	1	0	0	0	0	0	C.SHSMKYFFTSVSRPG.R	0	1.151e-14
T2DR4_biorep1	TVKFEIWDTAGQER	sp|P20339|RAB5A_HUMAN	target_3_23435_15472	0	15472	0	0	1	0	0	0	0	0	0	0.3401	3.0413	30.9	0	1679.84	0.00654226	14	0	0	1	0	0	0	0	0	0	T.TVKFEIWDTAGQER.Y	0	1.168e-14
T2DR4_biorep1	EFGRFASFEAQGAL	sp|P01903|DRA_HUMAN	target_2_23435_18611	0	18611	0	0	1	0	0	0	0	0	0	0.3885	2.5321	41.75	0	1529.74	-0.689858	14	0	1	0	0	0	0	0	0	0	E.EFGRFASFEAQGAL.A	0	1.189e-14
T2DR4_biorep1	RVSFELFADKVPKTAENF	sp|P62937|PPIA_HUMAN	target_4_23436_18350	0	18350	0	0	1	0	0	0	0	0	0	0.3203	1.9921	31.34	0	2098.1	0.573922	18	0	0	0	1	0	0	0	0	0	G.RVSFELFADKVPKTAENF.R	0	1.197e-14
T2DR4_biorep1	QFVRFDSDAASPRTEPR	sp|P18464|1B51_HUMAN	target_4_23436_9034	0	9034	0	0	1	0	0	0	0	0	0	0.3969	2.2077	29.96	0	1978.97	0.285222	17	0	0	0	1	0	0	0	0	0	T.QFVRFDSDAASPRTEPR.A	0	1.198e-14
T2DR4_biorep1	LKSQDLELSWNLNGLQ	sp|P06734|FCER2_HUMAN	target_2_23435_20488	0	20488	0	0	1	0	0	0	0	0	0	0.4644	3.2105	38.49	0	1857.97	-0.445658	16	0	1	0	0	0	0	0	0	0	R.LKSQDLELSWNLNGLQ.A	0	1.201e-14
T2DR4_biorep1	VTYVPVTTFKNLQTVNVDEN	sp|P62899|RL31_HUMAN	target_2_23437_18359	0	18359	0	0	1	0	0	0	0	0	0	0.5418	2.8195	39.03	0	2281.17	-1.71389	20	0	1	0	0	0	0	0	0	0	L.VTYVPVTTFKNLQTVNVDEN.-	0	1.221e-14
T2DR4_biorep1	EPGEPEFKYIGNMHGNEV	sp|O75976|CBPD_HUMAN	target_3_23436_14580	0	14580	0	0	1	0	0	0	0	0	0	0.3836	2.082	31.85	0	2046.92	-0.723578	18	0	0	1	0	0	0	0	0	0	H.EPGEPEFKYIGNMHGNEV.V	0	1.269e-14
T2DR4_biorep1	LPFWNEEIVPQIKEG	sp|Q8N0Y7|PGAM4_HUMAN	target_2_23437_21159	0	21159	0	0	1	0	0	0	0	0	0	0.1856	1.9828	34.35	0	1798.94	1.85011	15	0	1	0	0	0	0	0	0	0	A.LPFWNEEIVPQIKEG.K	0	1.288e-14
T2DR4_biorep1	DPFFVVKGEVQKAVN	sp|O43752|STX6_HUMAN	target_3_23435_17603	0	17603	0	0	1	0	0	0	0	0	0	0.2366	1.8848	34.9	0	1676.9	-1.68646	15	0	0	1	0	0	0	0	0	0	E.DPFFVVKGEVQKAVN.T	0	1.321e-14
T2DR4_biorep1	DQPKLLGIETPLPKKE	sp|P05362|ICAM1_HUMAN	target_4_23435_13462	0	13462	0	0	1	0	0	0	0	0	0	0.4061	2.7808	37.66	0	1806.04	-0.389258	16	0	0	0	1	0	0	0	0	0	C.DQPKLLGIETPLPKKE.L	0	1.34e-14
T2DR4_biorep1	NSLKIISNASCTT	sp|P04406|G3P_HUMAN	target_2_23436_10771	0	10771	0	0	1	0	0	0	0	0	0	0.2787	1.5561	34.81	0	1351.69	0.217522	13	0	1	0	0	0	0	0	0	0	D.NSLKIISNASCTT.N	0	1.351e-14
T2DR4_biorep1	KALLNVVDNARSF	sp|Q8IV08|PLD3_HUMAN	target_3_23435_15168	0	15168	0	0	1	0	0	0	0	0	0	0.5133	2.8267	35.78	0	1446.81	0.833642	13	0	0	1	0	0	0	0	0	0	L.KALLNVVDNARSF.I	0	1.358e-14
T2DR4_biorep1	VPTIDIHMNQIGFERE	sp|Q02809|PLOD1_HUMAN	target_3_23437_17720	0	17720	0	0	1	0	0	0	0	0	0	0.4971	2.9105	36.1	0	1898.94	0.595112	16	0	0	1	0	0	0	0	0	0	N.VPTIDIHMNQIGFERE.W	0	1.38e-14
T2DR4_biorep1	AMGIMNSFVNDIFER	sp|P62807|H2B1C_HUMAN	target_2_23437_22811	0	22811	0	0	1	0	0	0	0	0	0	0.4952	2.2817	29.53	0	1743.82	0.515712	15	0	1	0	0	0	0	0	0	0	K.AMGIMNSFVNDIFER.I	0	1.391e-14
T2DR4_biorep1	APNTFKTLDSWRDE	sp|P51149|RAB7A_HUMAN	target_3_23435_14496	0	14496	0	0	1	0	0	0	0	0	0	0.434	1.7809	30.64	0	1679.8	0.732842	14	0	0	1	0	0	0	0	0	0	T.APNTFKTLDSWRDE.F	0	1.397e-14
T2DR4_biorep1	DGKDYLALNEDLSSWTAA	tr|S5LQY8|S5LQY8_HUMAN	target_2_23437_20823	0	20823	0	0	1	0	0	0	0	0	0	0.0004	3.9437	35.57	0	1968.92	0.865212	18	0	1	0	0	0	0	0	0	0	Y.DGKDYLALNEDLSSWTAA.D	0	1.412e-14
T2DR4_biorep1	IQVYSRHPAENGKSNFL	sp|P61769|B2MG_HUMAN	target_4_23435_10501	0	10501	0	0	1	0	0	0	0	0	0	0.4919	3.4613	26.58	0	1960	0.652442	17	0	0	0	1	0	0	0	0	0	K.IQVYSRHPAENGKSNFL.N	0	1.415e-14
T2DR4_biorep1	N[0.98]TQFVRFDSDAASPRT	tr|F2VNK8|F2VNK8_HUMAN	target_3_23437_11960	0	11960	0	0	1	1	0	0	0	0	0	0.0583	2.4032	39.61	0	1812.85	-0.195788	16	0	0	1	0	0	0	0	0	0	D.N[0.98]TQFVRFDSDAASPRT.E	0	1.415e-14
T2DR4_biorep1	DTGSYRAQISTKTSAKLSS	sp|Q96DU3|SLAF6_HUMAN	target_4_23437_7988	0	7988	0	0	1	0	0	0	0	0	0	0.3287	3.0298	38.15	0	2001.02	-0.596088	19	0	0	0	1	0	0	0	0	0	E.DTGSYRAQISTKTSAKLSS.Y	0	1.443e-14
T2DR4_biorep1	SHPRYYISANVTGFK	sp|Q16739|CEGT_HUMAN	target_4_23437_12250	0	12250	0	0	1	0	0	0	0	0	0	0.4831	2.5984	28.01	0	1739.89	-0.115688	15	0	0	0	1	0	0	0	0	0	T.SHPRYYISANVTGFK.C	0	1.535e-14
T2DR4_biorep1	IPADLRIISANGCKVDN	sp|P05023|AT1A1_HUMAN	target_3_23435_14705	0	14705	0	0	1	0	0	0	0	0	0	0.4296	2.1316	31.06	0	1798.95	0.435542	17	0	0	1	0	0	0	0	0	0	R.IPADLRIISANGCKVDN.S	0	1.566e-14
T2DR4_biorep1	KPRAIVVDPVHGFM	sp|P01130|LDLR_HUMAN	target_4_23436_13853	0	13853	0	0	1	0	0	0	0	0	0	0.3216	1.8032	31.85	0	1565.86	-0.0754775	14	0	0	0	1	0	0	0	0	0	S.KPRAIVVDPVHGFM.Y	0	1.619e-14
T2DR4_biorep1	KKVIYSQPSARSEGE	sp|Q9Y624|JAM1_HUMAN	target_4_23436_3664	0	3664	0	0	1	0	0	0	0	0	0	0.4109	1.8332	38.34	0	1678.88	-0.341778	15	0	0	0	1	0	0	0	0	0	S.KKVIYSQPSARSEGE.F	0	1.67e-14
T2DR4_biorep1	HGDTLTATATATARADQEGAREI	sp|P32942|ICAM3_HUMAN	target_4_23437_12257	0	12257	0	0	1	0	0	0	0	0	0	0.3879	3.2703	29.36	0	2356.15	0.616212	23	0	0	0	1	0	0	0	0	0	N.HGDTLTATATATARADQEGAREI.V	0	1.68e-14
T2DR4_biorep1	LITGKEDAANNY	sp|P68366|TBA4A_HUMAN	target_2_23435_7518	0	7518	0	0	1	0	0	0	0	0	0	0.4579	2.2413	31.19	0	1308.64	-2.04406	12	0	1	0	0	0	0	0	0	0	Q.LITGKEDAANNY.A	0	1.685e-14
T2DR4_biorep1	AKNQVAMNPTNTVFDAK	sp|P11142|HSP7C_HUMAN	target_3_23436_10926	0	10926	0	0	1	0	0	0	0	0	0	0.3667	2.3389	41.38	0	1848.93	-0.475078	17	0	0	1	0	0	0	0	0	0	A.AKNQVAMNPTNTVFDAK.R	0	1.728e-14
T2DR4_biorep1	N[0.98]GKDYIALKEDLRS	tr|H2DMM0|H2DMM0_HUMAN	target_4_23437_11421	0	11421	0	0	1	1	0	0	0	0	0	0.4246	2.2575	37.44	0.910155	1622.84	-0.211188	14	0	0	0	1	0	0	0	0	0	Y.N[0.98]GKDYIALKEDLRS.W	0	1.758e-14
T2DR4_biorep1	VDKVIQAQTAFSANPANP	sp|O00560|SDCB1_HUMAN	target_2_23437_12841	0	12841	0	0	1	0	0	0	0	0	0	0.3647	1.3338	33.77	0	1870.97	-0.723288	18	0	1	0	0	0	0	0	0	0	K.VDKVIQAQTAFSANPANP.A	0	1.789e-14
T2DR4_biorep1	VSPRRKLISVDSRSVS	sp|Q9HBE5|IL21R_HUMAN	target_5_23435_6339	0	6339	0	0	1	0	0	0	0	0	0	0.3749	1.4986	32.67	0	1786.03	-0.737858	16	0	0	0	0	1	0	0	0	0	A.VSPRRKLISVDSRSVS.L	0	1.809e-14
T2DR4_biorep1	LLWHWDTTQSLKQLE	sp|P06734|FCER2_HUMAN	target_3_23435_20295	0	20295	0	0	1	0	0	0	0	0	0	0.4205	2.8708	29.21	0	1897.98	-1.10026	15	0	0	1	0	0	0	0	0	0	L.LLWHWDTTQSLKQLE.E	0	1.826e-14
T2DR4_biorep1	ENRGYMEIEQSVKSFK	sp|Q8NC54|KCT2_HUMAN	target_4_23437_15072	0	15072	0	0	1	0	0	0	0	0	0	0.3556	2.3137	29.79	0	1944.95	0.0260123	16	0	0	0	1	0	0	0	0	0	E.ENRGYMEIEQSVKSFK.M	0	1.827e-14
T2DR4_biorep1	NPQFIKATIVHQDQ	sp|O75326|SEM7A_HUMAN	target_3_23437_10640	0	10640	0	0	1	0	0	0	0	0	0	0.4954	2.2477	36.35	0	1638.86	0.0666123	14	0	0	1	0	0	0	0	0	0	Q.NPQFIKATIVHQDQ.A	0	1.839e-14
T2DR4_biorep1	DLGNVTADKDGVADVS	sp|P00441|SODC_HUMAN	target_2_23437_11208	0	11208	0	0	1	0	0	0	0	0	0	0.573	2.6349	37.98	0	1575.75	0.361412	16	0	1	0	0	0	0	0	0	0	G.DLGNVTADKDGVADVS.I	0	1.849e-14
T2DR4_biorep1	GKLVINGNPITIF	sp|P04406|G3P_HUMAN	target_2_23437_20852	0	20852	0	0	1	0	0	0	0	0	0	0.4243	2.0811	39.19	0	1385.82	-0.402988	13	0	1	0	0	0	0	0	0	0	N.GKLVINGNPITIF.Q	0	1.856e-14
T2DR4_biorep1	EAKVQWKVDNALQSGNSQESVT	sp|P01834|IGKC_HUMAN	target_3_23436_12310	0	12310	0	0	1	0	0	0	0	0	0	0.363	3.8195	36.31	0	2418.19	-0.304578	22	0	0	1	0	0	0	0	0	0	R.EAKVQWKVDNALQSGNSQESVT.E	0	1.863e-14
T2DR4_biorep1	FELLPGESNKIPR	sp|P10124|SRGN_HUMAN	target_3_23436_13994	0	13994	0	0	1	0	0	0	0	0	0	0.2009	2.6008	37.63	0	1499.82	-0.444778	13	0	0	1	0	0	0	0	0	0	M.FELLPGESNKIPR.L	0	1.874e-14
T2DR4_biorep1	TPSDAIVREGDSVTMT	sp|P20273|CD22_HUMAN	target_2_23436_12311	0	12311	0	0	1	0	0	0	0	0	0	0.2891	1.8946	33.45	0	1678.8	1.44532	16	0	1	0	0	0	0	0	0	0	V.TPSDAIVREGDSVTMT.C	0	1.894e-14
T2DR4_biorep1	EGGYFHIETDAQTNE	sp|Q14126|DSG2_HUMAN	target_2_23436_12648	0	12648	0	0	1	0	0	0	0	0	0	0.4271	2.0387	30.79	0	1710.72	0.233022	15	0	1	0	0	0	0	0	0	0	N.EGGYFHIETDAQTNE.G	0	1.953e-14
T2DR4_biorep1	FQKWAAVVVPSGQ	sp|P10316|1A69_HUMAN	target_2_23437_14908	0	14908	0	0	1	0	0	0	0	0	0	0.499	3.8326	36.54	0	1416.76	0.753712	13	0	1	0	0	0	0	0	0	0	T.FQKWAAVVVPSGQ.E	0	1.983e-14
T2DR4_biorep1	MDAEFRHDSGYEVHHQ	sp|P05067|A4_HUMAN	target_5_23437_6435	0	6435	0	0	1	0	0	0	0	0	1	0.4003	2.339	27.79	0	1957.82	1.25141	16	0	0	0	0	1	0	0	0	0	K.MDAEFRHDSGYEVHHQ.K	0	2.008e-14
T2DR4_biorep1	LITVIKAPTSFGYDKP	sp|P15260|INGR1_HUMAN	target_3_23437_16251	0	16251	0	0	1	0	0	0	0	0	0	0.4267	2.8278	36.2	0	1749.98	0.574112	16	0	0	1	0	0	0	0	0	0	E.LITVIKAPTSFGYDKP.H	0	2.019e-14
T2DR4_biorep1	TPNYRGENSWFSTQ	sp|P08195|4F2_HUMAN	target_2_23437_13942	0	13942	0	0	1	0	0	0	0	0	0	0.4281	2.1913	29.82	0	1686.75	1.48521	14	0	1	0	0	0	0	0	0	0	L.TPNYRGENSWFSTQ.V	0	2.021e-14
T2DR4_biorep1	AKVQWKVDNALQSGNSQ	sp|P01834|IGKC_HUMAN	target_3_23436_10239	0	10239	0	0	1	0	0	0	0	0	0	0.3019	2.7821	37.2	0	1872.96	-0.462878	17	0	0	1	0	0	0	0	0	0	E.AKVQWKVDNALQSGNSQ.E	0	2.029e-14
T2DR4_biorep1	LSAKEETPGAGQK	sp|Q8NBI5|S43A3_HUMAN	target_3_23436_2825	0	2825	0	0	1	0	0	0	0	0	0	0.329	2.5364	36.79	0	1315.69	0.556222	13	0	0	1	0	0	0	0	0	0	F.LSAKEETPGAGQK.Q	0	2.041e-14
T2DR4_biorep1	DVGEYRAVTELGRPN[0.98]	tr|A0A0M3LBF4|A0A0M3LBF4_HUMAN	target_3_23435_12803	0	12803	0	0	1	1	0	0	0	0	0	0.0751	1.6874	39.64	0	1676.82	0.937642	15	0	0	1	0	0	0	0	0	0	S.DVGEYRAVTELGRPN[0.98].A	0	2.086e-14
T2DR4_biorep1	AGFAGDDAPR	sp|P68133|ACTS_HUMAN	target_2_23436_5118	0	5118	0	0	1	0	0	0	0	0	0	0.3677	1.5504	33.12	0	976.448	0.234622	10	0	1	0	0	0	0	0	0	0	K.AGFAGDDAPR.A	0	2.099e-14
T2DR4_biorep1	SNRLYKYDHNFVKA	sp|P53634|CATC_HUMAN	target_5_23435_9248	0	9248	0	0	1	0	0	0	0	0	0	0.3382	2.9355	29.95	0	1754.9	0.916842	14	0	0	0	0	1	0	0	0	0	Y.SNRLYKYDHNFVKA.I	0	2.111e-14
T2DR4_biorep1	VPIEIAPDDPSRKID	sp|Q92823|NRCAM_HUMAN	target_3_23437_11532	0	11532	0	0	1	0	0	0	0	0	0	0.4206	2.4232	30.21	0	1664.89	0.130512	15	0	0	1	0	0	0	0	0	0	G.VPIEIAPDDPSRKID.G	0	2.181e-14
T2DR4_biorep1	NPKDVLVGADSVRAA	sp|O43760|SNG2_HUMAN	target_3_23436_9904	0	9904	0	0	1	0	0	0	0	0	0	0.4122	2.4045	40.58	0	1511.82	0.267022	15	0	0	1	0	0	0	0	0	0	T.NPKDVLVGADSVRAA.I	0	2.214e-14
T2DR4_biorep1	DIQMTQSPSSLSASVGDR	sp|P01609|KV117_HUMAN	target_2_23436_12691	0	12691	0	0	1	0	0	0	0	0	0	0.0644	1.9803	41.86	0	1878.89	-0.660778	18	0	1	0	0	0	0	0	0	0	-.DIQMTQSPSSLSASVGDR.V	0	2.247e-14
T2DR4_biorep1	GRPFFIDHNTKTT	sp|Q96PU5|NED4L_HUMAN	target_4_23436_7149	0	7149	0	0	1	0	0	0	0	0	0	0.1891	1.8653	39.07	0	1533.78	-0.977978	13	0	0	0	1	0	0	0	0	0	N.GRPFFIDHNTKTT.T	0	2.275e-14
T2DR4_biorep1	QPWHSFGADSVPANTE	sp|P05067|A4_HUMAN	target_2_23436_12592	0	12592	0	0	1	0	0	0	0	0	0	0.3942	2.7974	38.62	0	1742.78	-0.240778	16	0	1	0	0	0	0	0	0	0	L.QPWHSFGADSVPANTE.N	0	2.294e-14
T2DR4_biorep1	NSVIIVDKNGRL	sp|P02786|TFR1_HUMAN	target_3_23435_10654	0	10654	0	0	1	0	0	0	0	0	0	0.2691	2.9103	31.92	0	1327.77	0.318742	12	0	0	1	0	0	0	0	0	0	Q.NSVIIVDKNGRL.V	0	2.353e-14
T2DR4_biorep1	NPDNPEAADKFKEINNAHAI	sp|Q9H3Z4|DNJC5_HUMAN	target_4_23436_11113	0	11113	0	0	1	0	0	0	0	0	0	0.3164	2.4804	40.01	0	2208.07	0.0615225	20	0	0	0	1	0	0	0	0	0	K.NPDNPEAADKFKEINNAHAI.L	0	2.362e-14
T2DR4_biorep1	IDESSLTGETTPC[119.00]SKVT	sp|P98194|AT2C1_HUMAN	target_2_23437_10066	0	10066	0	0	1	0	0	1	0	0	0	0.4136	1.8926	30.83	0	1886.84	-0.0747877	17	0	1	0	0	0	0	0	0	0	S.IDESSLTGETTPC[119.00]SKVT.A	0	2.363e-14
T2DR4_biorep1	KPSKPKTNMKHMAGAAAAGAVVGGL	sp|P04156|PRIO_HUMAN	target_6_23436_10301	0	10301	0	0	1	0	0	0	0	0	0	0.3548	3.1494	32.67	0	2392.3	-0.235478	25	0	0	0	0	0	1	0	0	0	N.KPSKPKTNMKHMAGAAAAGAVVGGL.G	0	2.366e-14
T2DR4_biorep1	MFGGPGTASRP	sp|P08670|VIME_HUMAN	target_2_23435_8225	0	8225	0	0	1	0	0	0	0	0	1	0.503	3.1396	41.79	0.997271	1077.51	-0.312658	11	0	1	0	0	0	0	0	0	0	R.MFGGPGTASRP.S	0	2.409e-14
T2DR4_biorep1	RNIIHGSDSVKSAE	sp|O60361|NDK8_HUMAN	target_4_23437_3991	0	3991	0	0	1	0	0	0	0	0	0	0.5028	1.996	40.03	0.720633	1512.78	0.303612	14	0	0	0	1	0	0	0	0	0	G.RNIIHGSDSVKSAE.K	0	2.41e-14
T2DR4_biorep1	ATPLLMQALPMGALPQGP	sp|P04233|HG2A_HUMAN	target_1_23435_22429	0	22429	0	0	1	0	0	0	0	0	0	0.5837	2.544	28.3	0	1805.97	1.47694	18	1	0	0	0	0	0	0	0	0	M.ATPLLMQALPMGALPQGP.M	0	2.472e-14
T2DR4_biorep1	DGRTFYIDHNSKIT	sp|Q96PU5|NED4L_HUMAN	target_4_23437_9311	0	9311	0	0	1	0	0	0	0	0	0	0.3923	2.1245	29.22	0	1666.82	0.493512	14	0	0	0	1	0	0	0	0	0	L.DGRTFYIDHNSKIT.Q	0	2.524e-14
T2DR4_biorep1	ITGIRTTGSTQSNFN	sp|Q8N8Z6|DCBD1_HUMAN	target_2_23437_8617	0	8617	0	0	1	0	0	0	0	0	0	0.4671	1.7837	30.99	0	1596.8	-0.902188	15	0	1	0	0	0	0	0	0	0	K.ITGIRTTGSTQSNFN.F	0	2.569e-14
T2DR4_biorep1	KPPKPVSKMRMATPLLM[15.99]QA	sp|P04233|HG2A_HUMAN	target_5_23436_10448	0	10448	0	0	1	0	0	0	1	0	0	0.0885	2.554	33.2	0	2140.18	0.0707225	19	0	0	0	0	1	0	0	0	0	P.KPPKPVSKMRMATPLLM[15.99]QA.L	0	2.595e-14
T2DR4_biorep1	RVTYDSDATSSAC[119.00]R	sp|O15243|OBRG_HUMAN	target_3_23436_3509	0	3509	0	0	1	0	0	1	0	0	0	0.4853	1.9398	39.03	0	1650.68	-1.12988	14	0	0	1	0	0	0	0	0	0	K.RVTYDSDATSSAC[119.00]R.E	0	2.626e-14
T2DR4_biorep1	VPIEIAPDDPSRKIDG	sp|Q92823|NRCAM_HUMAN	target_3_23437_11545	0	11545	0	0	1	0	0	0	0	0	0	0.3736	2.4388	30.67	0	1721.91	1.08111	16	0	0	1	0	0	0	0	0	0	G.VPIEIAPDDPSRKIDG.D	0	2.628e-14
T2DR4_biorep1	DLHAHKIRVDPVNFKLL	tr|A0A0K2BMD8|A0A0K2BMD8_HUMAN	target_6_23435_15928	0	15928	0	0	1	0	0	0	0	0	0	0.4511	2.7284	38.16	0	2015.15	1.22154	17	0	0	0	0	0	1	0	0	0	S.DLHAHKIRVDPVNFKLL.S	0	2.637e-14
T2DR4_biorep1	DIQMTQSPSSLSASVGDRVT	tr|Q6GMX0|Q6GMX0_HUMAN	target_2_23437_14896.1	0	14896	0	0	1	0	0	0	0	0	0	0	0	40.89	0	2079	-0.503378	20	0	1	0	0	0	0	0	0	0	?.DIQMTQSPSSLSASVGDRVT.?	0	2.683e-14
T2DR4_biorep1	GSHSMRYFFTSVSRPGRGEPR	sp|P04439|1A03_HUMAN	target_6_23436_10670	0	10670	0	0	1	0	0	0	0	0	0	0.0748	3.7568	34.21	0	2411.18	0.195222	21	0	0	0	0	0	1	0	0	0	A.GSHSMRYFFTSVSRPGRGEPR.F	0	2.724e-14
T2DR4_biorep1	MRYFFTSVSRPGRG	sp|P04439|1A03_HUMAN	target_4_23436_11536	0	11536	0	0	1	0	0	0	0	0	1	0.0929	2.1139	38.77	0	1660.84	-0.361078	14	0	0	0	1	0	0	0	0	0	S.MRYFFTSVSRPGRG.E	0	2.754e-14
T2DR4_biorep1	KIISKIENHEGVR	sp|P14618|KPYM_HUMAN	target_5_23436_4728	0	4728	0	0	1	0	0	0	0	0	0	0.4253	2.2696	37.59	0	1522.87	0.378622	13	0	0	0	0	1	0	0	0	0	I.KIISKIENHEGVR.R	0	2.782e-14
T2DR4_biorep1	RPAGDGTFQKWAAVVVPSGEQ	tr|V6A6E5|V6A6E5_HUMAN	target_3_23436_17587.1	0	17587	0	0	1	0	0	0	0	0	0	0	0	40.46	0	2200.11	-0.34662	21	0	0	1	0	0	0	0	0	0	?.RPAGDGTFQKWAAVVVPSGEQ.?	0	2.805e-14
T2DR4_biorep1	LPKPPKPVSKMRMATPLLM[15.99]QALP	sp|P04233|HG2A_HUMAN	target_5_23436_15969	0	15969	0	0	1	0	0	0	1	0	0	0.0157	2.9229	33.62	0	2560.45	0.623622	23	0	0	0	0	1	0	0	0	0	K.LPKPPKPVSKMRMATPLLM[15.99]QALP.M	0	2.958e-14
T2DR4_biorep1	YINLDKAVLGTSN	sp|P02786|TFR1_HUMAN	target_2_23435_15433	0	15433	0	0	1	0	0	0	0	0	0	0.4685	2.1391	38.19	0	1407.75	0.612942	13	0	1	0	0	0	0	0	0	0	T.YINLDKAVLGTSN.F	0	2.992e-14
T2DR4_biorep1	LKVLKPDTTYQVKVQ	sp|Q92673|SORL_HUMAN	target_4_23435_10567	0	10567	0	0	1	0	0	0	0	0	0	0.08	1.4278	35.67	0	1760.03	-1.82966	15	0	0	0	1	0	0	0	0	0	V.LKVLKPDTTYQVKVQ.V	0	3.069e-14
T2DR4_biorep1	GYRYGTDPTPQHYPS	sp|P06241|FYN_HUMAN	target_3_23435_8487	0	8487	0	0	1	0	0	0	0	0	0	0.2972	3.004	30.83	0	1738.78	-0.190058	15	0	0	1	0	0	0	0	0	0	S.GYRYGTDPTPQHYPS.F	0	3.091e-14
T2DR4_biorep1	KDSLLLDKDNEKFL	sp|P27930|IL1R2_HUMAN	target_4_23435_14608	0	14608	0	0	1	0	0	0	0	0	0	0.2762	2.2385	37.69	0	1677.91	0.958442	14	0	0	0	1	0	0	0	0	0	Y.KDSLLLDKDNEKFL.S	0	3.091e-14
T2DR4_biorep1	GPYRIYDPGGSVPSGEA	sp|Q15025|TNIP1_HUMAN	target_2_23437_12832	0	12832	0	0	1	0	0	0	0	0	0	0.5219	1.9474	29.64	0	1721.81	0.552812	17	0	1	0	0	0	0	0	0	0	R.GPYRIYDPGGSVPSGEA.S	0	3.097e-14
T2DR4_biorep1	PKPPKPVSKMRMATPLLMQALPM[15.99]	sp|P04233|HG2A_HUMAN	target_5_23437_16500	0	16500	0	0	1	0	0	0	1	0	0	0.2013	3.1123	36.16	0	2578.41	0.133012	23	0	0	0	0	1	0	0	0	0	L.PKPPKPVSKMRMATPLLMQALPM[15.99].G	0	3.25e-14
T2DR4_biorep1	RTQDAGIASGPGN	sp|O95183|VAMP5_HUMAN	target_2_23435_3292	0	3292	0	0	1	0	0	0	0	0	0	0.3455	2.5608	31.57	0	1243.6	1.28604	13	0	1	0	0	0	0	0	0	0	P.RTQDAGIASGPGN.-	0	3.319e-14
T2DR4_biorep1	APGHRDFIKNMITGTSQAD	sp|P68104|EF1A1_HUMAN	target_4_23435_13233	0	13233	0	0	1	0	0	0	0	0	0	0.4231	2.8027	36.78	0	2059	-0.448358	19	0	0	0	1	0	0	0	0	0	D.APGHRDFIKNMITGTSQAD.C	0	3.411e-14
T2DR4_biorep1	LPGNNRKVYELSNVQEDSQ	sp|P05362|ICAM1_HUMAN	target_3_23435_10793	0	10793	0	0	1	0	0	0	0	0	0	0.1907	2.037	34.21	0	2190.08	-2.29006	19	0	0	1	0	0	0	0	0	0	L.LPGNNRKVYELSNVQEDSQ.P	0	3.473e-14
T2DR4_biorep1	RNIIHGSDSVESAEKEIG	sp|P15531|NDKA_HUMAN	target_4_23436_10247	0	10247	0	0	1	0	0	0	0	0	0	0.3827	2.5678	29.4	0	1940.97	-0.624878	18	0	0	0	1	0	0	0	0	0	G.RNIIHGSDSVESAEKEIG.L	0	3.542e-14
T2DR4_biorep1	LQQAVVDDDANNAKA	sp|P60033|CD81_HUMAN	target_2_23435_6511	0	6511	0	0	1	0	0	0	0	0	0	0.3582	1.9563	31.9	0	1571.77	0.316142	15	0	1	0	0	0	0	0	0	0	A.LQQAVVDDDANNAKA.V	0	3.555e-14
T2DR4_biorep1	DRPFERTITMHKDST	sp|O00560|SDCB1_HUMAN	target_5_23435_7278	0	7278	0	0	1	0	0	0	0	0	0	0.2316	2.2739	32.06	0	1833.89	0.846442	15	0	0	0	0	1	0	0	0	0	R.DRPFERTITMHKDST.G	0	3.674e-14
T2DR4_biorep1	DGRTFYIDHNSKITQ	sp|Q96PU5|NED4L_HUMAN	target_4_23435_9303	0	9303	0	0	1	0	0	0	0	0	0	0.3104	2.357	38.53	0	1794.88	0.684642	15	0	0	0	1	0	0	0	0	0	L.DGRTFYIDHNSKITQ.W	0	3.691e-14
T2DR4_biorep1	LNEDLRSWTAAN[0.98]TAAQITQR	tr|B2YG96|B2YG96_HUMAN	target_3_23436_16091	0	16091	0	0	1	1	0	0	0	0	0	0.0582	3.1842	41.39	0	2260.13	0.0349225	20	0	0	1	0	0	0	0	0	0	A.LNEDLRSWTAAN[0.98]TAAQITQR.K	0	3.816e-14
T2DR4_biorep1	SPKHAYVKDDTM	sp|Q13077|TRAF1_HUMAN	target_4_23437_3476	0	3476	0	0	1	0	0	0	0	0	0	0.4237	2.4737	36.07	0	1391.66	0.630612	12	0	0	0	1	0	0	0	0	0	Q.SPKHAYVKDDTM.F	0	3.879e-14
T2DR4_biorep1	FYDKMQNAESGRG	sp|P24001|IL32_HUMAN	target_3_23436_5643	0	5643	0	0	1	0	0	0	0	0	0	0.5482	2.3449	37.86	0	1502.67	0.103722	13	0	0	1	0	0	0	0	0	0	R.FYDKMQNAESGRG.Q	0	3.888e-14
T2DR4_biorep1	LQNIIPASTGAAKAVG	sp|P04406|G3P_HUMAN	target_2_23437_12781	0	12781	0	0	1	0	0	0	0	0	0	0.2866	2.5621	37.66	0.897823	1510.86	0.565112	16	0	1	0	0	0	0	0	0	0	A.LQNIIPASTGAAKAVG.K	0	3.958e-14
T2DR4_biorep1	QTLVMLETVPRSG	sp|P13760|2B14_HUMAN	target_2_23435_15408	0	15408	0	0	1	0	0	0	0	0	0	0.455	1.5807	30.39	0	1430.77	0.374942	13	0	1	0	0	0	0	0	0	0	F.QTLVMLETVPRSG.E	0	3.982e-14
T2DR4_biorep1	DPEKETVEVSVKSDDKH	sp|Q9ULF5|S39AA_HUMAN	target_5_23435_4861	0	4861	0	0	1	0	0	0	0	0	0	0.3091	2.6617	30.94	0	1941.94	-0.161458	17	0	0	0	0	1	0	0	0	0	C.DPEKETVEVSVKSDDKH.M	0	4.064e-14
T2DR4_biorep1	RSWTAAN[0.98]TAAQITQ	tr|B2YG96|B2YG96_HUMAN	target_2_23437_11992	0	11992	0	0	1	1	0	0	0	0	0	0.431	3.4349	31.87	0	1519.75	-0.708888	14	0	1	0	0	0	0	0	0	0	L.RSWTAAN[0.98]TAAQITQ.R	0	4.087e-14
T2DR4_biorep1	DTQFVRFN[0.98]SDAASQR	tr|D5FHR2|D5FHR2_HUMAN	target_3_23435_11318	0	11318	0	0	1	1	0	0	0	0	0	0.134	4.255	39.38	0.872726	1742.81	-0.117958	15	0	0	1	0	0	0	0	0	0	D.DTQFVRFN[0.98]SDAASQR.M	0	4.095e-14
T2DR4_biorep1	LRSWTAADTVAQITQ	sp|P30511|HLAF_HUMAN	target_2_23435_16933	0	16933	0	0	1	0	0	0	0	0	0	0.1857	2.5136	33.42	0	1660.87	0.242142	15	0	1	0	0	0	0	0	0	0	D.LRSWTAADTVAQITQ.R	0	4.132e-14
T2DR4_biorep1	YKREFRLEGEPVALR	sp|P27930|IL1R2_HUMAN	target_5_23436_10984	0	10984	0	0	1	0	0	0	0	0	0	0.3053	2.1464	30.94	0	1863.02	0.325922	15	0	0	0	0	1	0	0	0	0	H.YKREFRLEGEPVALR.C	0	4.164e-14
T2DR4_biorep1	ISKYSQTESQQIR	sp|Q9H7F0|AT133_HUMAN	target_3_23437_4888	0	4888	0	0	1	0	0	0	0	0	0	0.4952	2.6733	28.13	0	1567.81	-2.08679	13	0	0	1	0	0	0	0	0	0	R.ISKYSQTESQQIR.Y	0	4.184e-14
T2DR4_biorep1	IEGNLIFDPNNYLPK	sp|P04114|APOB_HUMAN	target_2_23436_20754	0	20754	0	0	1	0	0	0	0	0	0	0.3312	1.904	31.63	0	1746.91	-0.177278	15	0	1	0	0	0	0	0	0	0	K.IEGNLIFDPNNYLPK.E	0	4.217e-14
T2DR4_biorep1	HGDTLTATATATARAD	sp|P32942|ICAM3_HUMAN	target_3_23437_7150	0	7150	0	0	1	0	0	0	0	0	0	0.3922	1.9609	31.15	0	1572.76	0.913412	16	0	0	1	0	0	0	0	0	0	N.HGDTLTATATATARAD.Q	0	4.22e-14
T2DR4_biorep1	FQKWAAVVVPSGEQ[0.98]	tr|V6A6E5|V6A6E5_HUMAN	target_2_23436_15169	0	15169	0	0	1	1	0	0	0	0	0	0.4473	2.5725	37.23	0.916549	1546.79	0.445022	14	0	1	0	0	0	0	0	0	0	T.FQKWAAVVVPSGEQ[0.98].Q	0	4.31e-14
T2DR4_biorep1	TQFVRFN[0.98]SDAASQRME	tr|D5FHR2|D5FHR2_HUMAN	target_3_23437_12302	0	12302	0	0	1	1	0	0	0	0	0	0.1598	3.8029	34.31	0	1887.87	0.787412	16	0	0	1	0	0	0	0	0	0	D.TQFVRFN[0.98]SDAASQRME.P	0	4.359e-14
T2DR4_biorep1	VPAYFNDSQRQATK	sp|P38646|GRP75_HUMAN	target_3_23436_7095	0	7095	0	0	1	0	0	0	0	0	0	0.2106	2.2552	32.74	0	1624.81	0.177322	14	0	0	1	0	0	0	0	0	0	T.VPAYFNDSQRQATK.D	0	4.372e-14
T2DR4_biorep1	IIDPGDSDIIRSMPEQTGEK	sp|P62888|RL30_HUMAN	target_3_23436_13924	0	13924	0	0	1	0	0	0	0	0	0	0.3269	2.5244	30.4	0	2201.08	1.56872	20	0	0	1	0	0	0	0	0	0	A.IIDPGDSDIIRSMPEQTGEK.-	0	4.383e-14
T2DR4_biorep1	ERAM[15.99]TKDNNLLGKFE	sp|P11142|HSP7C_HUMAN	target_4_23437_11157	0	11157	0	0	1	0	0	0	1	0	0	0.3756	2.131	26.7	0	1781.89	1.27321	15	0	0	0	1	0	0	0	0	0	G.ERAM[15.99]TKDNNLLGKFE.L	0	4.387e-14
T2DR4_biorep1	LQAFDFEDDHFGNVD	sp|Q9UQV4|LAMP3_HUMAN	target_2_23435_19559	0	19559	0	0	1	0	0	0	0	0	0	0.3381	1.4862	31.58	0	1768.74	0.897242	15	0	1	0	0	0	0	0	0	0	Q.LQAFDFEDDHFGNVD.E	0	4.542e-14
T2DR4_biorep1	GGYFHIETDAQTNE	sp|Q14126|DSG2_HUMAN	target_2_23436_12178	0	12178	0	0	1	0	0	0	0	0	0	0.2408	1.64	33.15	0	1581.68	1.22232	14	0	1	0	0	0	0	0	0	0	E.GGYFHIETDAQTNE.G	0	4.64e-14
T2DR4_biorep1	DTQFVRFDSN[0.98]AASPR	tr|G0ZMJ5|G0ZMJ5_HUMAN	target_3_23435_11842	0	11842	0	0	1	1	0	0	0	0	0	0.0701	3.7925	35.95	0	1711.8	0.806642	15	0	0	1	0	0	0	0	0	0	D.DTQFVRFDSN[0.98]AASPR.E	0	4.736e-14
T2DR4_biorep1	DTGSYRAQISTKTS	sp|Q96DU3|SLAF6_HUMAN	target_3_23436_5488	0	5488	0	0	1	0	0	0	0	0	0	0.3478	2.0462	31.44	0	1514.74	-0.794578	14	0	0	1	0	0	0	0	0	0	E.DTGSYRAQISTKTS.A	0	4.869e-14
T2DR4_biorep1	DRNTQIFKTNTQTYRE	tr|Q29938|Q29938_HUMAN	target_4_23435_8743.1	0	8743	0	0	1	0	0	0	0	0	0	0	0	37	0	2014.99	0.514379	16	0	0	0	1	0	0	0	0	0	?.DRNTQIFKTNTQTYRE.?	0	4.957e-14
T2DR4_biorep1	IDESSLTGETTPCSKVT	sp|P98194|AT2C1_HUMAN	target_2_23437_11828	0	11828	0	0	1	0	0	0	0	0	0	0.4392	2.3796	40.07	0	1767.83	-0.287188	17	0	1	0	0	0	0	0	0	0	S.IDESSLTGETTPCSKVT.A	0	5.1e-14
T2DR4_biorep1	SLLSSKFNNDDSVA	sp|Q9Y487|VPP2_HUMAN	target_2_23437_13229	0	13229	0	0	1	0	0	0	0	0	0	0.4461	1.3913	38.74	0	1496.72	-0.796688	14	0	1	0	0	0	0	0	0	0	F.SLLSSKFNNDDSVA.-	0	5.292e-14
T2DR4_biorep1	YDNSLKIISNASC[119.00]	sp|P04406|G3P_HUMAN	target_2_23435_11707	0	11707	0	0	1	0	0	1	0	0	0	0.4903	1.9965	27.73	0	1546.69	1.50064	13	0	1	0	0	0	0	0	0	0	K.YDNSLKIISNASC[119.00].T	0	5.343e-14
T2DR4_biorep1	FVRFDSN[0.98]AASPR	tr|G0ZMJ5|G0ZMJ5_HUMAN	target_3_23436_8214	0	8214	0	0	1	1	0	0	0	0	0	0.3509	3.3363	32.04	0	1367.67	0.676422	12	0	0	1	0	0	0	0	0	0	Q.FVRFDSN[0.98]AASPR.E	0	5.347e-14
T2DR4_biorep1	KHKVYACEVTHQGL	sp|P01834|IGKC_HUMAN	target_5_23437_6665	0	6665	0	0	1	0	0	0	0	0	0	0.5095	2.8904	36.79	0	1612.83	0.137112	14	0	0	0	0	1	0	0	0	0	E.KHKVYACEVTHQGL.S	0	5.352e-14
T2DR4_biorep1	QEEYVRFDSDVGQ[0.98]YR	tr|G9HWC7|G9HWC7_HUMAN	target_3_23436_12925	0	12925	0	0	1	1	0	0	0	0	0	0.2649	3.0347	33.05	0	1891.85	0.357822	15	0	0	1	0	0	0	0	0	0	H.QEEYVRFDSDVGQ[0.98]YR.A	0	5.449e-14
T2DR4_biorep1	SGGGGGGGLGSGGSIR	sp|P35527|K1C9_HUMAN	target_2_23437_4854	0	4854	0	0	1	0	0	0	0	0	0	0.466	1.9528	31.64	0	1232.6	0.0375123	16	0	1	0	0	0	0	0	0	0	R.SGGGGGGGLGSGGSIR.S	0	5.495e-14
T2DR4_biorep1	LPKPPKPVSKMRMATPLLM[15.99]QALPM	sp|P04233|HG2A_HUMAN	target_5_23436_16960	0	16960	0	0	1	0	0	0	1	0	0	0.055	3.4119	37.63	0	2691.49	0.125222	24	0	0	0	0	1	0	0	0	0	K.LPKPPKPVSKMRMATPLLM[15.99]QALPM.G	0	5.509e-14
T2DR4_biorep1	HQEEYVRFDSDVGQ[0.98]YRAV	tr|G9HWC7|G9HWC7_HUMAN	target_4_23436_13246	0	13246	0	0	1	1	0	0	0	0	0	0.281	2.6305	32.88	0	2199.01	-1.81538	18	0	0	0	1	0	0	0	0	0	Y.HQEEYVRFDSDVGQ[0.98]YRAV.T	0	5.619e-14
T2DR4_biorep1	FSKFIPEGSQRVG	sp|P04062|GLCM_HUMAN	target_3_23435_10233	0	10233	0	0	1	0	0	0	0	0	0	0.3521	2.0647	30.42	0	1451.76	1.07974	13	0	0	1	0	0	0	0	0	0	H.FSKFIPEGSQRVG.L	0	5.792e-14
T2DR4_biorep1	VTQEIVTERSVSSRQA	sp|Q14126|DSG2_HUMAN	target_3_23437_7721	0	7721	0	0	1	0	0	0	0	0	0	0.5491	2.7204	37.07	0	1789.94	0.603112	16	0	0	1	0	0	0	0	0	0	K.VTQEIVTERSVSSRQA.Q	0	5.841e-14
T2DR4_biorep1	KVQWKVDNALQSGNSQE	sp|P01834|IGKC_HUMAN	target_3_23437_10652	0	10652	0	0	1	0	0	0	0	0	0	0.184	2.1792	33.67	0	1930.96	-2.04879	17	0	0	1	0	0	0	0	0	0	A.KVQWKVDNALQSGNSQE.S	0	5.853e-14
T2DR4_biorep1	RIINEPTAAAIAYGLD	sp|P11021|GRP78_HUMAN	target_2_23437_17970	0	17970	0	0	1	0	0	0	0	0	0	0.0273	1.7386	36.86	0	1687.9	0.469512	16	0	1	0	0	0	0	0	0	0	M.RIINEPTAAAIAYGLD.K	0	5.875e-14
T2DR4_biorep1	EFGRFASFEAQGALANIAVD	sp|P01903|DRA_HUMAN	target_2_23437_21010	0	21010	0	0	1	0	0	0	0	0	0	0.3639	2.1914	30.46	0	2113.03	1.91691	20	0	1	0	0	0	0	0	0	0	E.EFGRFASFEAQGALANIAVD.K	0	5.908e-14
T2DR4_biorep1	NEGGYFHIETDAQTNEGIV	sp|Q14126|DSG2_HUMAN	target_2_23436_16789	0	16789	0	0	1	0	0	0	0	0	0	0.4351	2.283	29.44	0	2093.94	-0.198578	19	0	1	0	0	0	0	0	0	0	G.NEGGYFHIETDAQTNEGIV.T	0	5.967e-14
T2DR4_biorep1	IVVYTGDRTVMGRIA	sp|P05023|AT1A1_HUMAN	target_3_23437_13888	0	13888	0	0	1	0	0	0	0	0	0	0.325	2.5812	30.63	0	1650.9	-0.363088	15	0	0	1	0	0	0	0	0	0	G.IVVYTGDRTVMGRIA.T	0	5.993e-14
T2DR4_biorep1	DPANGKFSKSATSPEGK	sp|P13639|EF2_HUMAN	target_4_23436_3306	0	3306	0	0	1	0	0	0	0	0	0	0.1006	1.4136	35.64	0	1720.85	-1.71198	17	0	0	0	1	0	0	0	0	0	F.DPANGKFSKSATSPEGK.K	0	6.043e-14
T2DR4_biorep1	TFQKWAAVVVPSGQ	sp|P10316|1A69_HUMAN	target_2_23436_16149	0	16149	0	0	1	0	0	0	0	0	0	0.3414	1.9488	40.35	0	1517.81	0.724022	14	0	1	0	0	0	0	0	0	0	G.TFQKWAAVVVPSGQ.E	0	6.143e-14
T2DR4_biorep1	DTQFVRFN[0.98]SDAASQRMEPR	tr|D5FHR2|D5FHR2_HUMAN	target_4_23436_12174	0	12174	0	0	1	1	0	0	0	0	0	0.0148	4.2395	39.62	0.873272	2256.05	-0.851578	19	0	0	0	1	0	0	0	0	0	D.DTQFVRFN[0.98]SDAASQRMEPR.A	0	6.19e-14
T2DR4_biorep1	QTLVMLETVPRSGEV	sp|P13760|2B14_HUMAN	target_2_23435_17541	0	17541	0	0	1	0	0	0	0	0	0	0.4513	2.5258	28.76	0	1658.88	0.0299423	15	0	1	0	0	0	0	0	0	0	F.QTLVMLETVPRSGEV.Y	0	6.262e-14
T2DR4_biorep1	EFHHYVGGPTETHVV	sp|O14773|TPP1_HUMAN	target_4_23437_8638	0	8638	0	0	1	0	0	0	0	0	0	0.4885	3.3968	39.69	0.795878	1708.81	0.317612	15	0	0	0	1	0	0	0	0	0	A.EFHHYVGGPTETHVV.R	0	6.358e-14
T2DR4_biorep1	KPPKPVSKMRMATPLLMQALPM[15.99]	sp|P04233|HG2A_HUMAN	target_5_23436_15809	0	15809	0	0	1	0	0	0	1	0	0	0.2002	2.6559	35.79	0	2481.36	-0.201678	22	0	0	0	0	1	0	0	0	0	P.KPPKPVSKMRMATPLLMQALPM[15.99].G	0	6.374e-14
T2DR4_biorep1	YPNEYFPHGITNGAS	sp|O75976|CBPD_HUMAN	target_2_23437_14065	0	14065	0	0	1	0	0	0	0	0	0	0.5036	1.8106	39.52	0	1666.75	-0.808288	15	0	1	0	0	0	0	0	0	0	M.YPNEYFPHGITNGAS.W	0	6.435e-14
T2DR4_biorep1	HWDTTQSLKQLE	sp|P06734|FCER2_HUMAN	target_3_23437_12867	0	12867	0	0	1	0	0	0	0	0	0	0.5167	2.4957	34.11	0	1485.73	0.850512	12	0	0	1	0	0	0	0	0	0	W.HWDTTQSLKQLE.E	0	6.453e-14
T2DR4_biorep1	HQGVMVGMGQKDS	sp|P68133|ACTS_HUMAN	target_3_23435_5384	0	5384	0	0	1	0	0	0	0	0	0	0.4116	2.0382	30.52	0	1373.63	-1.76106	13	0	0	1	0	0	0	0	0	0	R.HQGVMVGMGQKDS.Y	0	6.583e-14
T2DR4_biorep1	ADEVQVFAPANALPARSEAA	sp|Q96FE7|P3IP1_HUMAN	target_2_23436_15464	0	15464	0	0	1	0	0	0	0	0	0	0.271	1.5461	33.58	0	2027.02	0.0529225	20	0	1	0	0	0	0	0	0	0	G.ADEVQVFAPANALPARSEAA.A	0	6.604e-14
T2DR4_biorep1	ESTLIEDGGARSDGSL	sp|Q9NRX5|SERC1_HUMAN	target_2_23437_11600	0	11600	0	0	1	0	0	0	0	0	0	0.5067	2.0327	29.27	0	1606.76	-0.525488	16	0	1	0	0	0	0	0	0	0	D.ESTLIEDGGARSDGSL.E	0	6.719e-14
T2DR4_biorep1	LNEDLSSWTAADTAAQITQR	tr|Q29938|Q29938_HUMAN	target_3_23437_18408.1	0	18408	0	0	1	0	0	0	0	0	0	0	0	38.83	0	2191.1	0.496452	20	0	0	1	0	0	0	0	0	0	?.LNEDLSSWTAADTAAQITQR.?	0	6.804e-14
T2DR4_biorep1	TQFVRFN[0.98]SDAASQR	tr|D5FHR2|D5FHR2_HUMAN	target_3_23436_9710	0	9710	0	0	1	1	0	0	0	0	0	0.167	3.4701	39.9	0.996758	1627.78	0.270822	14	0	0	1	0	0	0	0	0	0	D.TQFVRFN[0.98]SDAASQR.M	0	6.914e-14
T2DR4_biorep1	LPKPPKPVSKMRMATPLLMQAL	sp|P04233|HG2A_HUMAN	target_5_23437_18028	0	18028	0	0	1	0	0	0	0	0	0	0.2254	2.7586	31.75	0	2447.41	-0.324988	22	0	0	0	0	1	0	0	0	0	K.LPKPPKPVSKMRMATPLLMQAL.P	0	6.956e-14
T2DR4_biorep1	RIINEPTAAAIAY	sp|P11021|GRP78_HUMAN	target_2_23436_13693	0	13693	0	0	1	0	0	0	0	0	0	0.4933	2.0052	42.36	0.662849	1402.77	0.470122	13	0	1	0	0	0	0	0	0	0	M.RIINEPTAAAIAY.G	0	7.101e-14
T2DR4_biorep1	DNWISVDSVTSEIK	sp|Q14126|DSG2_HUMAN	target_2_23437_19386	0	19386	0	0	1	0	0	0	0	0	0	0.569	2.5657	36.79	0	1592.78	1.40561	14	0	1	0	0	0	0	0	0	0	R.DNWISVDSVTSEIK.L	0	7.375e-14
T2DR4_biorep1	DIDKVFRTSSLKGYHSS	sp|O75326|SEM7A_HUMAN	target_5_23437_11186	0	11186	0	0	1	0	0	0	0	0	0	0.202	1.8998	32.76	0	1939.99	0.650712	17	0	0	0	0	1	0	0	0	0	G.DIDKVFRTSSLKGYHSS.L	0	7.468e-14
T2DR4_biorep1	GGYFHIETDAQTNEG	sp|Q14126|DSG2_HUMAN	target_2_23435_12682	0	12682	0	0	1	0	0	0	0	0	0	0.3486	1.9552	38.28	0	1638.7	0.149742	15	0	1	0	0	0	0	0	0	0	E.GGYFHIETDAQTNEG.I	0	7.54e-14
T2DR4_biorep1	VLRIINEPTAAAIA	sp|P0DMV9|HS71B_HUMAN	target_2_23437_15876	0	15876	0	0	1	0	0	0	0	0	0	0.4247	1.252	30.99	0	1451.86	0.257812	14	0	1	0	0	0	0	0	0	0	N.VLRIINEPTAAAIA.Y	0	7.623e-14
T2DR4_biorep1	LTSMQPTEAMGEEPSRAE	sp|P32942|ICAM3_HUMAN	target_2_23435_11173	0	11173	0	0	1	0	0	0	0	0	0	0.3035	1.7642	31.71	0	1963.87	0.928842	18	0	1	0	0	0	0	0	0	0	P.LTSMQPTEAMGEEPSRAE.-	0	7.726e-14
T2DR4_biorep1	RMATPLLMQALP	sp|P04233|HG2A_HUMAN	target_2_23436_20107	0	20107	0	0	1	0	0	0	0	0	0	0.4356	2.2301	28.55	0	1341.74	2.05582	12	0	1	0	0	0	0	0	0	0	M.RMATPLLMQALP.M	0	7.73e-14
T2DR4_biorep1	FTQSYSLQLSNLKMED	sp|Q96DU3|SLAF6_HUMAN	target_2_23435_18448	0	18448	0	0	1	0	0	0	0	0	0	0.2616	1.3619	32.51	0	1903.91	-0.0108577	16	0	1	0	0	0	0	0	0	0	N.FTQSYSLQLSNLKMED.T	0	7.937e-14
T2DR4_biorep1	KPPKPVSKM[15.99]RMATPLLMQA	sp|P04233|HG2A_HUMAN	target_5_23436_10161	0	10161	0	0	1	0	0	0	1	0	0	0.0281	3.1842	32.01	0	2140.18	0.299722	19	0	0	0	0	1	0	0	0	0	P.KPPKPVSKM[15.99]RMATPLLMQA.L	0	8.216e-14
T2DR4_biorep1	VPSAPSSLKIVNPTLD	sp|Q92823|NRCAM_HUMAN	target_2_23437_15923	0	15923	0	0	1	0	0	0	0	0	0	0.5108	2.0197	37.2	0	1637.91	0.776312	16	0	1	0	0	0	0	0	0	0	G.VPSAPSSLKIVNPTLD.S	0	8.324e-14
T2DR4_biorep1	AKEELQANGSAPAADK	sp|P29966|MARCS_HUMAN	target_3_23437_3572	0	3572	0	0	1	0	0	0	0	0	0	0.4702	2.1285	29.03	0	1599.8	0.170112	16	0	0	1	0	0	0	0	0	0	G.AKEELQANGSAPAADK.E	0	8.401e-14
T2DR4_biorep1	LWHWDTTQSLK	sp|P06734|FCER2_HUMAN	target_3_23437_14625	0	14625	0	0	1	0	0	0	0	0	0	0.399	3.0033	31.59	0.77126	1414.71	0.744112	11	0	0	1	0	0	0	0	0	0	L.LWHWDTTQSLK.Q	0	8.409e-14
T2DR4_biorep1	VPIEIAPDDPSRKIDGDT	sp|Q92823|NRCAM_HUMAN	target_3_23437_12137	0	12137	0	0	1	0	0	0	0	0	0	0.4231	2.1756	29.15	0	1937.98	0.375212	18	0	0	1	0	0	0	0	0	0	G.VPIEIAPDDPSRKIDGDT.I	0	8.413e-14
T2DR4_biorep1	LEDVQPHDLGKVGEVIVTKDDAML	sp|P10809|CH60_HUMAN	target_4_23437_18964	0	18964	0	0	1	0	0	0	0	0	0	0.4122	3.5172	26.58	0	2621.35	-0.648288	24	0	0	0	1	0	0	0	0	0	N.LEDVQPHDLGKVGEVIVTKDDAML.L	0	8.53e-14
T2DR4_biorep1	AIIDPGDSDIIRSMPEQTGEK	sp|P62888|RL30_HUMAN	target_3_23436_15045	0	15045	0	0	1	0	0	0	0	0	0	0.4732	2.8758	34.67	0	2272.11	0.690822	21	0	0	1	0	0	0	0	0	0	L.AIIDPGDSDIIRSMPEQTGEK.-	0	8.803e-14
T2DR4_biorep1	GNRFVYAGSNSGVVQ	sp|Q92854|SEM4D_HUMAN	target_2_23437_10432	0	10432	0	0	1	0	0	0	0	0	0	0.2875	1.9047	32.06	0	1554.77	0.713512	15	0	1	0	0	0	0	0	0	0	K.GNRFVYAGSNSGVVQ.A	0	8.811e-14
T2DR4_biorep1	GPLKFLHQDIDSGQGI	sp|P11717|MPRI_HUMAN	target_3_23436_16151	0	16151	0	0	1	0	0	0	0	0	0	0.3589	2.0657	30.48	0	1724.9	-0.368678	16	0	0	1	0	0	0	0	0	0	S.GPLKFLHQDIDSGQGI.R	0	8.83e-14
T2DR4_biorep1	VDDTQFVRFDSDAASQRM[15.99]EPRAP	sp|P04439|1A03_HUMAN	target_4_23437_13310	0	13310	0	0	1	0	0	0	1	0	0	0.0305	3.943	29.37	0	2654.23	0.144112	23	0	0	0	1	0	0	0	0	0	Y.VDDTQFVRFDSDAASQRM[15.99]EPRAP.W	0	8.848e-14
T2DR4_biorep1	SPRRKLISVDSRSVS	sp|Q9HBE5|IL21R_HUMAN	target_5_23436_5544	0	5544	0	0	1	0	0	0	0	0	0	0.3902	1.6073	30.18	0	1686.96	0.324022	15	0	0	0	0	1	0	0	0	0	V.SPRRKLISVDSRSVS.L	0	8.957e-14
T2DR4_biorep1	HKWEAAHVAQ[0.98]QLRAY	tr|A0A109W0K0|A0A109W0K0_HUMAN	target_5_23436_11618	0	11618	0	0	1	1	0	0	0	0	0	0.0817	2.9729	36.04	0	1808.92	0.0659225	15	0	0	0	0	1	0	0	0	0	K.HKWEAAHVAQ[0.98]QLRAY.L	0	9.155e-14
T2DR4_biorep1	SGEVENNSDNSGRY	sp|O14836|TR13B_HUMAN	target_2_23435_3915	0	3915	0	0	1	0	0	0	0	0	0	0.5267	1.8317	37.11	0	1527.63	-1.32716	14	0	1	0	0	0	0	0	0	0	R.SGEVENNSDNSGRY.Q	0	9.276e-14
T2DR4_biorep1	KVQWKVDNALQSGN	sp|P01834|IGKC_HUMAN	target_3_23436_10085	0	10085	0	0	1	0	0	0	0	0	0	0.2403	1.7789	40.51	0	1586.83	-0.302078	14	0	0	1	0	0	0	0	0	0	A.KVQWKVDNALQSGN.S	0	9.426e-14
T2DR4_biorep1	VN[0.98]DTQFVRFDSDAASPRTEPR	tr|A0A090KJ24|A0A090KJ24_HUMAN	target_4_23435_12749	0	12749	0	0	1	1	0	0	0	0	0	0.0087	3.632	42.93	0	2409.14	-0.0988577	21	0	0	0	1	0	0	0	0	0	Y.VN[0.98]DTQFVRFDSDAASPRTEPR.A	0	9.448e-14
T2DR4_biorep1	NIAVDKANLEIM	sp|P01903|DRA_HUMAN	target_2_23435_15991	0	15991	0	0	1	0	0	0	0	0	0	0.0287	1.9991	35.43	0	1330.7	1.23404	12	0	1	0	0	0	0	0	0	0	A.NIAVDKANLEIM.T	0	9.575e-14
T2DR4_biorep1	NKETLKHLASLYANNHPS	sp|O75976|CBPD_HUMAN	target_5_23437_11531	0	11531	0	0	1	0	0	0	0	0	0	0.2844	3.1254	36.5	0	2037.05	0.923612	18	0	0	0	0	1	0	0	0	0	E.NKETLKHLASLYANNHPS.M	0	9.652e-14
T2DR4_biorep1	SRNGFDTDSSCLESHS	sp|P15260|INGR1_HUMAN	target_3_23436_8639	0	8639	0	0	1	0	0	0	0	0	0	0.2683	1.2959	32.56	0	1741.71	0.352022	16	0	0	1	0	0	0	0	0	0	H.SRNGFDTDSSCLESHS.S	0	9.688e-14
T2DR4_biorep1	KVQWKVDNAL	sp|P01834|IGKC_HUMAN	target_3_23437_11728	0	11728	0	0	1	0	0	0	0	0	0	0.3855	1.9696	29.28	0	1200.67	0.609812	10	0	0	1	0	0	0	0	0	0	A.KVQWKVDNAL.Q	0	9.725e-14
T2DR4_biorep1	KPPKPVSKMRMATPLLMQA	sp|P04233|HG2A_HUMAN	target_5_23436_12306	0	12306	0	0	1	0	0	0	0	0	0	0.1516	3.1677	31.55	0	2124.19	1.30892	19	0	0	0	0	1	0	0	0	0	P.KPPKPVSKMRMATPLLMQA.L	0	9.725e-14
T2DR4_biorep1	WHWDTTQSLKQLEER	sp|P06734|FCER2_HUMAN	target_4_23435_16798	0	16798	0	0	1	0	0	0	0	0	0	0.4293	1.8872	26.76	0	1956.96	0.286242	15	0	0	0	1	0	0	0	0	0	L.WHWDTTQSLKQLEER.A	0	9.729e-14
T2DR4_biorep1	VN[0.98]DTQFVRFDSDAASQRM	tr|F2X5X4|F2X5X4_HUMAN	target_3_23437_15047	0	15047	0	0	1	1	0	0	0	0	0	0.0697	4.1482	38.84	0	2087.95	-0.0333877	18	0	0	1	0	0	0	0	0	0	Y.VN[0.98]DTQFVRFDSDAASQRM.E	0	9.788e-14
T2DR4_biorep1	NHGDTLTATATATARADQE	sp|P32942|ICAM3_HUMAN	target_3_23435_8796	0	8796	0	0	1	0	0	0	0	0	0	0.4616	2.9404	34.29	0	1943.91	1.00274	19	0	0	1	0	0	0	0	0	0	M.NHGDTLTATATATARADQE.G	0	9.918e-14
T2DR4_biorep1	YNIYFQAMSSVEKE	sp|Q15262|PTPRK_HUMAN	target_2_23435_19911	0	19911	0	0	1	0	0	0	0	0	0	0.4021	2.444	37.97	0	1708.79	0.410942	14	0	1	0	0	0	0	0	0	0	G.YNIYFQAMSSVEKE.T	0	1.006e-13
T2DR4_biorep1	DTQFVRFDSDAASQRM[15.99]EPR	sp|P04439|1A03_HUMAN	target_4_23436_10107	0	10107	0	0	1	0	0	0	1	0	0	0.1354	2.7509	29.03	0	2272.04	-0.268478	19	0	0	0	1	0	0	0	0	0	D.DTQFVRFDSDAASQRM[15.99]EPR.A	0	1.008e-13
T2DR4_biorep1	KPPKPVSKM[15.99]RMATPLLMQALP	sp|P04233|HG2A_HUMAN	target_5_23436_15057	0	15057	0	0	1	0	0	0	1	0	0	0.064	3.1226	31.1	0	2350.32	0.837822	21	0	0	0	0	1	0	0	0	0	P.KPPKPVSKM[15.99]RMATPLLMQALP.M	0	1.059e-13
T2DR4_biorep1	DTQFVRFDSDAASQR	tr|O78126|O78126_HUMAN	target_3_23436_10810.1	0	10810	0	0	1	0	0	0	0	0	0	0	0	43.53	0.99793	1742.81	-0.0844933	15	0	0	1	0	0	0	0	0	0	?.DTQFVRFDSDAASQR.?	0	1.112e-13
T2DR4_biorep1	FIAPREPGAVSY	sp|Q92542|NICA_HUMAN	target_2_23437_12532	0	12532	0	0	1	0	0	0	0	0	0	0.4586	2.1181	28.54	0	1306.68	0.451412	12	0	1	0	0	0	0	0	0	0	L.FIAPREPGAVSY.-	0	1.119e-13
T2DR4_biorep1	RLEEFGRFASFEAQGAL	sp|P01903|DRA_HUMAN	target_3_23436_18505	0	18505	0	0	1	0	0	0	0	0	0	0.2316	2.5959	31.6	0	1927.97	-1.90928	17	0	0	1	0	0	0	0	0	0	W.RLEEFGRFASFEAQGAL.A	0	1.14e-13
T2DR4_biorep1	GKFSKSATSPEGK	sp|P13639|EF2_HUMAN	target_4_23436_2069	0	2069	0	0	1	0	0	0	0	0	0	0.3165	1.5338	36.72	0	1323.69	-0.111578	13	0	0	0	1	0	0	0	0	0	N.GKFSKSATSPEGK.K	0	1.142e-13
T2DR4_biorep1	TQFVRFN[0.98]SDAASQRM	tr|D5FHR2|D5FHR2_HUMAN	target_3_23436_12208	0	12208	0	0	1	1	0	0	0	0	0	0.2391	3.4519	38.05	0	1758.82	0.302122	15	0	0	1	0	0	0	0	0	0	D.TQFVRFN[0.98]SDAASQRM.E	0	1.149e-13
T2DR4_biorep1	GKN[0.98]YIALNEDLRSWT	tr|D5G2L2|D5G2L2_HUMAN	target_3_23437_18430	0	18430	0	0	1	1	0	0	0	0	0	0.0782	3.5401	35	0	1780.89	0.433012	15	0	0	1	0	0	0	0	0	0	D.GKN[0.98]YIALNEDLRSWT.A	0	1.151e-13
T2DR4_biorep1	GKN[0.98]YIALNEDLRSW	tr|D5G2L2|D5G2L2_HUMAN	target_3_23436_17430	0	17430	0	0	1	1	0	0	0	0	0	0.0602	3.4195	35.32	0	1679.84	0.770222	14	0	0	1	0	0	0	0	0	0	D.GKN[0.98]YIALNEDLRSW.T	0	1.151e-13
T2DR4_biorep1	VPERIVVAGNNEDVS	sp|Q9GZY8|MFF_HUMAN	target_2_23437_9869	0	9869	0	0	1	0	0	0	0	0	0	0.4721	1.5751	37.37	0	1597.82	1.24351	15	0	1	0	0	0	0	0	0	0	Q.VPERIVVAGNNEDVS.F	0	1.162e-13
T2DR4_biorep1	RHQGVMVGMGQKDS	sp|P68133|ACTS_HUMAN	target_4_23435_4211	0	4211	0	0	1	0	0	0	0	0	0	0.405	2.553	27.99	0	1529.73	-1.73576	14	0	0	0	1	0	0	0	0	0	P.RHQGVMVGMGQKDS.Y	0	1.178e-13
T2DR4_biorep1	KDYLALNEDLSSWT	tr|S5LQY8|S5LQY8_HUMAN	target_2_23437_20031	0	20031	0	0	1	0	0	0	0	0	0	0.0006	2.5429	34.65	0	1654.8	0.671512	14	0	1	0	0	0	0	0	0	0	G.KDYLALNEDLSSWT.A	0	1.18e-13
T2DR4_biorep1	DGKDYLALNEDLSSWTA	tr|S5LQY8|S5LQY8_HUMAN	target_2_23435_20675	0	20675	0	0	1	0	0	0	0	0	0	0.0406	3.217	33.72	0	1897.88	-0.257158	17	0	1	0	0	0	0	0	0	0	Y.DGKDYLALNEDLSSWTA.A	0	1.189e-13
T2DR4_biorep1	TQFVRFDSN[0.98]AASPR	tr|G0ZMJ5|G0ZMJ5_HUMAN	target_3_23436_10207	0	10207	0	0	1	1	0	0	0	0	0	0.3256	2.7607	38.03	0.995218	1596.78	-0.471878	14	0	0	1	0	0	0	0	0	0	D.TQFVRFDSN[0.98]AASPR.E	0	1.192e-13
T2DR4_biorep1	GTFQKWAAVVVPSGQE	sp|P10316|1A69_HUMAN	target_2_23436_17800	0	17800	0	0	1	0	0	0	0	0	0	0.0583	1.9794	39.7	0	1703.88	-1.33498	16	0	1	0	0	0	0	0	0	0	D.GTFQKWAAVVVPSGQE.Q	0	1.195e-13
T2DR4_biorep1	KHKWEAAHVAQ[0.98]QLRAY	tr|A0A109W0K0|A0A109W0K0_HUMAN	target_6_23437_10823	0	10823	0	0	1	1	0	0	0	0	0	0.0932	6.2538	43.89	0.974479	1937.01	0.464412	16	0	0	0	0	0	1	0	0	0	T.KHKWEAAHVAQ[0.98]QLRAY.L	0	1.207e-13
T2DR4_biorep1	ASKLTRAPDSPSSVG	sp|P28908|TNR8_HUMAN	target_3_23436_5074	0	5074	0	0	1	0	0	0	0	0	0	0.4129	3.092	28.44	0	1472.77	-0.0958775	15	0	0	1	0	0	0	0	0	0	A.ASKLTRAPDSPSSVG.R	0	1.213e-13
T2DR4_biorep1	STVFTIFGSNKEN	sp|Q92673|SORL_HUMAN	target_2_23436_16975	0	16975	0	0	1	0	0	0	0	0	0	0.2197	1.4036	33.09	0	1443.71	0.463822	13	0	1	0	0	0	0	0	0	0	K.STVFTIFGSNKEN.V	0	1.217e-13
T2DR4_biorep1	VPVYSSGDTVSGRVN	sp|Q96B67|ARRD3_HUMAN	target_2_23436_8484	0	8484	0	0	1	0	0	0	0	0	0	0.2643	1.8402	32.8	0	1536.77	-1.21508	15	0	1	0	0	0	0	0	0	0	N.VPVYSSGDTVSGRVN.L	0	1.221e-13
T2DR4_biorep1	TDKVVIGMDVAASEFF	sp|P06733|ENOA_HUMAN	target_2_23435_21848	0	21848	0	0	1	0	0	0	0	0	0	0.4741	2.3549	37.66	0	1728.85	1.56574	16	0	1	0	0	0	0	0	0	0	Y.TDKVVIGMDVAASEFF.R	0	1.228e-13
T2DR4_biorep1	YQWVRCNPDSNSA	sp|P10124|SRGN_HUMAN	target_2_23435_11734	0	11734	0	0	1	0	0	0	0	0	0	0.4529	2.1233	28.08	0	1539.66	0.160642	13	0	1	0	0	0	0	0	0	0	R.YQWVRCNPDSNSA.N	0	1.235e-13
T2DR4_biorep1	TTKHKWEAAHVAQ[0.98]QLR	tr|A0A109W0K0|A0A109W0K0_HUMAN	target_6_23437_7281	0	7281	0	0	1	1	0	0	0	0	0	0.0614	3.449	40.45	0	1905.01	0.496412	16	0	0	0	0	0	1	0	0	0	Q.TTKHKWEAAHVAQ[0.98]QLR.A	0	1.242e-13
T2DR4_biorep1	SWTAAN[0.98]TAAQITQR	tr|B2YG96|B2YG96_HUMAN	target_2_23435_13837	0	13837	0	0	1	1	0	0	0	0	0	0.2178	2.6222	41.1	0	1519.75	1.77144	14	0	1	0	0	0	0	0	0	0	R.SWTAAN[0.98]TAAQITQR.K	0	1.243e-13
T2DR4_biorep1	KFYFYAQTSAGSGS	sp|Q92823|NRCAM_HUMAN	target_2_23437_12985	0	12985	0	0	1	0	0	0	0	0	0	0.3668	1.7998	37.73	0	1513.7	-0.979688	14	0	1	0	0	0	0	0	0	0	Y.KFYFYAQTSAGSGS.Q	0	1.244e-13
T2DR4_biorep1	FPTTKTYFPHFDLSHGS	tr|D1MGQ2|D1MGQ2_HUMAN	target_8_23436_16250.1	0	16250	0	0	1	0	0	0	0	0	0	0	0	36.23	0	1982.95	2.10493	17	0	0	0	0	0	0	0	1	0	?.FPTTKTYFPHFDLSHGS.?	0	1.262e-13
T2DR4_biorep1	IKIISKIENHEGVR	sp|P14618|KPYM_HUMAN	target_5_23436_8315	0	8315	0	0	1	0	0	0	0	0	0	0.4312	2.1868	36.85	0	1635.95	1.08252	14	0	0	0	0	1	0	0	0	0	N.IKIISKIENHEGVR.R	0	1.271e-13
T2DR4_biorep1	WKVDNALQSGNS	sp|P01834|IGKC_HUMAN	target_2_23437_10626	0	10626	0	0	1	0	0	0	0	0	0	0.4542	2.6512	39.59	0.868259	1318.64	-0.772488	12	0	1	0	0	0	0	0	0	0	Q.WKVDNALQSGNS.Q	0	1.274e-13
T2DR4_biorep1	YVDDTQFVRFDSDAASQRMEPR	tr|O78126|O78126_HUMAN	target_4_23435_15068.1	0	15068	0	0	1	0	0	0	0	0	0	0	0	35.88	0	2633.2	1.06911	22	0	0	0	1	0	0	0	0	0	?.YVDDTQFVRFDSDAASQRMEPR.?	0	1.318e-13
T2DR4_biorep1	LWHWDTTQSLKQL	sp|P06734|FCER2_HUMAN	target_3_23437_18460	0	18460	0	0	1	0	0	0	0	0	0	0.4007	3.946	25.81	0	1655.85	-0.254388	13	0	0	1	0	0	0	0	0	0	L.LWHWDTTQSLKQL.E	0	1.32e-13
T2DR4_biorep1	WHWDTTQSLKQLE	sp|P06734|FCER2_HUMAN	target_3_23435_17267	0	17267	0	0	1	0	0	0	0	0	0	0.3536	3.272	36.24	0	1671.81	0.0245423	13	0	0	1	0	0	0	0	0	0	L.WHWDTTQSLKQLE.E	0	1.351e-13
T2DR4_biorep1	GKDYIALKEDLRS	sp|P10316|1A69_HUMAN	target_4_23435_10472	0	10472	0	0	1	0	0	0	0	0	0	0.4499	2.4943	34.52	0	1507.81	0.256642	13	0	0	0	1	0	0	0	0	0	D.GKDYIALKEDLRS.W	0	1.366e-13
T2DR4_biorep1	AADKFKEINNAHAI	sp|Q9H3Z4|DNJC5_HUMAN	target_4_23436_7936	0	7936	0	0	1	0	0	0	0	0	0	0.2066	1.6772	37.08	0	1541.81	-0.0839775	14	0	0	0	1	0	0	0	0	0	E.AADKFKEINNAHAI.L	0	1.376e-13
T2DR4_biorep1	LRSWTAAN[0.98]TAAQIT	tr|B2YG96|B2YG96_HUMAN	target_2_23436_13090	0	13090	0	0	1	1	0	0	0	0	0	0.3838	2.5737	31.94	0	1504.78	1.05712	14	0	1	0	0	0	0	0	0	0	D.LRSWTAAN[0.98]TAAQIT.Q	0	1.414e-13
T2DR4_biorep1	SASYKLTFTAGGAI	sp|Q969T9|WBP2_HUMAN	target_2_23437_16767	0	16767	0	0	1	0	0	0	0	0	0	0.519	2.6489	35.68	0	1386.73	-0.851388	14	0	1	0	0	0	0	0	0	0	G.SASYKLTFTAGGAI.E	0	1.442e-13
T2DR4_biorep1	RKSSDRKGGSYSQAASSDSAQGSDV	sp|P10316|1A69_HUMAN	target_5_23437_3645	0	3645	0	0	1	0	0	0	0	0	0	0.0013	2.0876	39.75	0	2531.17	1.34141	25	0	0	0	0	1	0	0	0	0	R.RKSSDRKGGSYSQAASSDSAQGSDV.S	0	1.455e-13
T2DR4_biorep1	FYVPGVAPINFHQND	sp|Q92544|TM9S4_HUMAN	target_2_23435_19359	0	19359	0	0	1	0	0	0	0	0	0	0.4536	2.1376	28.34	0	1717.83	-1.02556	15	0	1	0	0	0	0	0	0	0	A.FYVPGVAPINFHQND.P	0	1.499e-13
T2DR4_biorep1	GRPFFIDHNT	sp|Q96PU5|NED4L_HUMAN	target_3_23437_9663	0	9663	0	0	1	0	0	0	0	0	0	0.2678	1.219	31.92	0	1203.59	-0.311388	10	0	0	1	0	0	0	0	0	0	N.GRPFFIDHNT.K	0	1.522e-13
T2DR4_biorep1	GSHSMRYFFTSVSRPGRGEP	sp|P04439|1A03_HUMAN	target_5_23436_12334	0	12334	0	0	1	0	0	0	0	0	0	0.101	2.8933	32.69	0	2255.08	-0.642478	20	0	0	0	0	1	0	0	0	0	A.GSHSMRYFFTSVSRPGRGEP.R	0	1.545e-13
T2DR4_biorep1	N[0.98]VGPDGRLLRGHNQYAYDGK	tr|D2SSL0|D2SSL0_HUMAN	target_5_23435_9744	0	9744	0	0	1	1	0	0	0	0	0	0.1805	2.4369	35.11	0	2231.1	-0.0759577	20	0	0	0	0	1	0	0	0	0	C.N[0.98]VGPDGRLLRGHNQYAYDGK.D	0	1.545e-13
T2DR4_biorep1	IRPSFDVSPVVAGLIG	sp|Q9BT88|SYT11_HUMAN	target_2_23436_21141	0	21141	0	0	1	0	0	0	0	0	0	0.4007	2.3508	28.98	0	1626.92	1.41552	16	0	1	0	0	0	0	0	0	0	N.IRPSFDVSPVVAGLIG.A	0	1.552e-13
T2DR4_biorep1	VGPDGRLLRGHNQYAYDGKN[0.98]Y	tr|Q9MY55|Q9MY55_HUMAN	target_5_23437_11014	0	11014	0	0	1	1	0	0	0	0	0	0.0055	3.5623	36.39	0	2394.16	-0.721988	21	0	0	0	0	1	0	0	0	0	D.VGPDGRLLRGHNQYAYDGKN[0.98]Y.I	0	1.556e-13
T2DR4_biorep1	DSNEFSVIADPRGN	sp|P14625|ENPL_HUMAN	target_2_23435_13773	0	13773	0	0	1	0	0	0	0	0	0	0.3487	1.7779	30.39	0	1520.7	0.452842	14	0	1	0	0	0	0	0	0	0	S.DSNEFSVIADPRGN.T	0	1.559e-13
T2DR4_biorep1	FQKWAAVVVPSGEQ[0.98]QR	tr|V6A6E5|V6A6E5_HUMAN	target_3_23436_13032	0	13032	0	0	1	1	0	0	0	0	0	0.1055	2.5657	35.79	0	1830.95	0.281522	16	0	0	1	0	0	0	0	0	0	T.FQKWAAVVVPSGEQ[0.98]QR.Y	0	1.563e-13
T2DR4_biorep1	IKEKYGKDATNVGDEG	sp|P06733|ENOA_HUMAN	target_4_23437_4309	0	4309	0	0	1	0	0	0	0	0	0	0.3197	2.0519	36	0	1723.85	0.473912	16	0	0	0	1	0	0	0	0	0	V.IKEKYGKDATNVGDEG.G	0	1.574e-13
T2DR4_biorep1	DLRSWTAAN[0.98]TAAQITQRK	tr|B2YG96|B2YG96_HUMAN	target_4_23435_14819	0	14819	0	0	1	1	0	0	0	0	0	0.3566	3.4957	38.01	0	2032.06	-0.143658	18	0	0	0	1	0	0	0	0	0	E.DLRSWTAAN[0.98]TAAQITQRK.W	0	1.605e-13
T2DR4_biorep1	EDLRSWTAAN[0.98]TAAQITQR	tr|B2YG96|B2YG96_HUMAN	target_3_23437_15289	0	15289	0	0	1	1	0	0	0	0	0	0.2119	4.0773	32.46	0	2033	-0.874988	18	0	0	1	0	0	0	0	0	0	N.EDLRSWTAAN[0.98]TAAQITQR.K	0	1.613e-13
T2DR4_biorep1	NPEMGTDNDSENWK	sp|P07195|LDHB_HUMAN	target_2_23435_8472	0	8472	0	0	1	0	0	0	0	0	0	0.4532	1.2458	28.94	0	1636.65	0.227942	14	0	1	0	0	0	0	0	0	0	L.NPEMGTDNDSENWK.E	0	1.641e-13
T2DR4_biorep1	RVINEPTAAAMAYG	sp|P48723|HSP13_HUMAN	target_2_23435_12792	0	12792	0	0	1	0	0	0	0	0	0	0.4296	2.4208	36.04	0	1463.73	2.11284	14	0	1	0	0	0	0	0	0	0	L.RVINEPTAAAMAYG.L	0	1.659e-13
T2DR4_biorep1	SIAKEGFEK	sp|P10809|CH60_HUMAN	target_3_23436_3892	0	3892	0	0	1	0	0	0	0	0	0	0.1905	2.0548	32.08	0	1008.54	0.516422	9	0	0	1	0	0	0	0	0	0	R.SIAKEGFEK.I	0	1.672e-13
T2DR4_biorep1	DTQFVRFDSDAASPRGEP	tr|F8LFQ0|F8LFQ0_HUMAN	target_3_23437_12902.1	0	12902	0	0	1	0	0	0	0	0	0	0	0	39.74	0	1994.92	-0.0731662	18	0	0	1	0	0	0	0	0	0	?.DTQFVRFDSDAASPRGEP.?	0	1.698e-13
T2DR4_biorep1	KPPKPVSKMRM[15.99]ATPLLMQALPM	sp|P04233|HG2A_HUMAN	target_5_23436_16423	0	16423	0	0	1	0	0	0	1	0	0	0.0174	3.171	31.78	0	2481.36	-1.28578	22	0	0	0	0	1	0	0	0	0	P.KPPKPVSKMRM[15.99]ATPLLMQALPM.G	0	1.718e-13
T2DR4_biorep1	SDVGEYRAVTELGRPN[0.98]	tr|A0A0M3LBF4|A0A0M3LBF4_HUMAN	target_3_23435_12667	0	12667	0	0	1	1	0	0	0	0	0	0.2879	1.5163	34.68	0	1763.86	-0.631958	16	0	0	1	0	0	0	0	0	0	D.SDVGEYRAVTELGRPN[0.98].A	0	1.729e-13
T2DR4_biorep1	RPRAPIIAVTRNPQTAR	sp|P14618|KPYM_HUMAN	target_5_23436_6333	0	6333	0	0	1	0	0	0	0	0	0	0.382	2.041	36.41	0	1917.13	-0.0754775	17	0	0	0	0	1	0	0	0	0	Y.RPRAPIIAVTRNPQTAR.Q	0	1.756e-13
T2DR4_biorep1	LRSWTAVDTAAQISEQ	sp|P13747|HLAE_HUMAN	target_2_23435_15323	0	15323	0	0	1	0	0	0	0	0	0	0.0406	1.7696	41.62	0	1775.89	1.56554	16	0	1	0	0	0	0	0	0	0	D.LRSWTAVDTAAQISEQ.K	0	1.765e-13
T2DR4_biorep1	GKDSNVTASPTAPAC[119.00]PSDKPA	sp|Q15025|TNIP1_HUMAN	target_3_23435_4619	0	4619	0	0	1	0	0	1	0	0	0	0.334	1.9589	30.46	0	2132.96	-0.623958	21	0	0	1	0	0	0	0	0	0	T.GKDSNVTASPTAPAC[119.00]PSDKPA.P	0	1.772e-13
T2DR4_biorep1	GYVAYSKAATVTGK	sp|P02786|TFR1_HUMAN	target_3_23436_7253	0	7253	0	0	1	0	0	0	0	0	0	0.3032	1.1844	32.24	0	1415.75	-0.679578	14	0	0	1	0	0	0	0	0	0	G.GYVAYSKAATVTGK.L	0	1.785e-13
T2DR4_biorep1	DTQFVRFN[0.98]SDAA	tr|E5FXC3|E5FXC3_HUMAN	target_2_23437_13227	0	13227	0	0	1	1	0	0	0	0	0	0.5217	3.0053	33.02	0.755436	1371.62	-0.200288	12	0	1	0	0	0	0	0	0	0	D.DTQFVRFN[0.98]SDAA.S	0	1.842e-13
T2DR4_biorep1	DTQFVRFN[0.98]SDAASQRMEPRAP	tr|D5FHR2|D5FHR2_HUMAN	target_4_23436_13375	0	13375	0	0	1	1	0	0	0	0	0	0.0038	3.0561	35.16	0	2424.14	0.560622	21	0	0	0	1	0	0	0	0	0	D.DTQFVRFN[0.98]SDAASQRMEPRAP.W	0	1.864e-13
T2DR4_biorep1	EDTGSYRAQISTKTSAK	sp|Q96DU3|SLAF6_HUMAN	target_4_23436_5099	0	5099	0	0	1	0	0	0	0	0	0	0.335	1.7221	37.98	0	1842.92	0.231322	17	0	0	0	1	0	0	0	0	0	M.EDTGSYRAQISTKTSAK.L	0	1.914e-13
T2DR4_biorep1	LNVMFIETSAKAGYN	sp|P20340|RAB6A_HUMAN	target_2_23437_18067	0	18067	0	0	1	0	0	0	0	0	0	0.5326	2.4523	37.11	0	1657.83	-1.31859	15	0	1	0	0	0	0	0	0	0	E.LNVMFIETSAKAGYN.V	0	2.194e-13
T2DR4_biorep1	DNSLKIISNASCT	sp|P04406|G3P_HUMAN	target_2_23437_12812	0	12812	0	0	1	0	0	0	0	0	0	0.3962	1.5203	29.85	0	1365.67	0.241212	13	0	1	0	0	0	0	0	0	0	Y.DNSLKIISNASCT.T	0	2.196e-13
T2DR4_biorep1	DSKTFDQLTPDESKER	sp|Q15293|RCN1_HUMAN	target_4_23436_7931	0	7931	0	0	1	0	0	0	0	0	0	0.0362	1.9232	33.25	0	1895.9	-1.23048	16	0	0	0	1	0	0	0	0	0	E.DSKTFDQLTPDESKER.L	0	2.238e-13
T2DR4_biorep1	RAAEDDEDDDVDTKKQKTDEDD	tr|B8ZZQ6|B8ZZQ6_HUMAN	target_4_23436_2512.1	0	2512	0	0	1	0	0	0	0	0	0	0	0	35.65	0	2553.03	1.00981	22	0	0	0	1	0	0	0	0	0	?.RAAEDDEDDDVDTKKQKTDEDD.?	0	2.239e-13
T2DR4_biorep1	GRQTWTYLQDERAGRE	sp|P48449|ERG7_HUMAN	target_4_23435_10343	0	10343	0	0	1	0	0	0	0	0	0	0.4203	2.2909	34.61	0	1965.95	0.705142	16	0	0	0	1	0	0	0	0	0	R.GRQTWTYLQDERAGRE.Q	0	2.249e-13
T2DR4_biorep1	FVRFN[0.98]SDAASQRMEP	tr|D5FHR2|D5FHR2_HUMAN	target_3_23436_11889	0	11889	0	0	1	1	0	0	0	0	0	0.3019	4.1571	36.07	0	1755.81	-0.365278	15	0	0	1	0	0	0	0	0	0	Q.FVRFN[0.98]SDAASQRMEP.R	0	2.326e-13
T2DR4_biorep1	ELWWQAERASSSKSW	sp|P01730|CD4_HUMAN	target_3_23436_16460	0	16460	0	0	1	0	0	0	0	0	0	0.2676	1.722	30.32	0	1850.88	-0.233978	15	0	0	1	0	0	0	0	0	0	G.ELWWQAERASSSKSW.I	0	2.328e-13
T2DR4_biorep1	KHKWEAAHVAQ[0.98]QLRA	tr|A0A109W0K0|A0A109W0K0_HUMAN	target_6_23437_8558	0	8558	0	0	1	1	0	0	0	0	0	0.082	4.3008	34.12	0	1773.95	0.303112	15	0	0	0	0	0	1	0	0	0	T.KHKWEAAHVAQ[0.98]QLRA.Y	0	2.333e-13
T2DR4_biorep1	QQAVVDDDANNAKA	sp|P60033|CD81_HUMAN	target_2_23437_4308	0	4308	0	0	1	0	0	0	0	0	0	0.5977	2.336	38.63	0.886477	1458.68	-0.337288	14	0	1	0	0	0	0	0	0	0	L.QQAVVDDDANNAKA.V	0	2.375e-13
T2DR4_biorep1	DLQRSSSEQAMR	sp|P32248|CCR7_HUMAN	target_3_23437_3846	0	3846	0	0	1	0	0	0	0	0	0	0.2792	1.1248	31.12	0	1407.66	0.688712	12	0	0	1	0	0	0	0	0	0	S.DLQRSSSEQAMR.C	0	2.388e-13
T2DR4_biorep1	DSNSRYSALNVQHQMLK	sp|O00461|GOLI4_HUMAN	target_4_23437_10871	0	10871	0	0	1	0	0	0	0	0	0	0.3755	1.794	28.09	0	1990.98	-1.68709	17	0	0	0	1	0	0	0	0	0	Q.DSNSRYSALNVQHQMLK.S	0	2.398e-13
T2DR4_biorep1	KDYLALNEDLSSWTA	tr|S5LQY8|S5LQY8_HUMAN	target_2_23437_19965	0	19965	0	0	1	0	0	0	0	0	0	0.0655	3.5852	31.92	0	1725.83	-0.375388	15	0	1	0	0	0	0	0	0	0	G.KDYLALNEDLSSWTA.A	0	2.405e-13
T2DR4_biorep1	IQVYSRHPAENGKS	sp|P61769|B2MG_HUMAN	target_4_23437_3474	0	3474	0	0	1	0	0	0	0	0	0	0.1887	1.7746	30.86	0	1585.81	0.249412	14	0	0	0	1	0	0	0	0	0	K.IQVYSRHPAENGKS.N	0	2.451e-13
T2DR4_biorep1	DSTYSLSSTLTLSKADYE	sp|P01834|IGKC_HUMAN	target_2_23435_18041	0	18041	0	0	1	0	0	0	0	0	0	0.5733	2.2903	36.29	0	1980.93	0.827942	18	0	1	0	0	0	0	0	0	0	K.DSTYSLSSTLTLSKADYE.K	0	2.454e-13
T2DR4_biorep1	FTQSYSLQLSNLKMEDTGSYRAQ	sp|Q96DU3|SLAF6_HUMAN	target_3_23435_17063	0	17063	0	0	1	0	0	0	0	0	0	0.2362	1.4796	30.7	0	2667.27	1.70304	23	0	0	1	0	0	0	0	0	0	N.FTQSYSLQLSNLKMEDTGSYRAQ.I	0	2.457e-13
T2DR4_biorep1	EFGRFASFEAQGALANIA	sp|P01903|DRA_HUMAN	target_2_23436_20248	0	20248	0	0	1	0	0	0	0	0	0	0.3746	2.8283	37.77	0	1898.94	0.542222	18	0	1	0	0	0	0	0	0	0	E.EFGRFASFEAQGALANIA.V	0	2.47e-13
T2DR4_biorep1	SPYSHDLDTSADSVG	sp|Q8IV08|PLD3_HUMAN	target_2_23437_9789	0	9789	0	0	1	0	0	0	0	0	0	0.2463	1.6384	32.16	0	1550.66	0.0123123	15	0	1	0	0	0	0	0	0	0	D.SPYSHDLDTSADSVG.N	0	2.476e-13
T2DR4_biorep1	KPESKYVSLITSYQPF	sp|P15260|INGR1_HUMAN	target_3_23436_18869	0	18869	0	0	1	0	0	0	0	0	0	0.0718	1.7027	36.55	0	1886.99	0.587622	16	0	0	1	0	0	0	0	0	0	T.KPESKYVSLITSYQPF.S	0	2.537e-13
T2DR4_biorep1	DSNEFSVIADPRGNT	sp|P14625|ENPL_HUMAN	target_2_23435_14055	0	14055	0	0	1	0	0	0	0	0	0	0.5073	2.4776	26.46	0	1621.75	0.264642	15	0	1	0	0	0	0	0	0	0	S.DSNEFSVIADPRGNT.L	0	2.576e-13
T2DR4_biorep1	PGDSDIIRSMPEQTGEK	sp|P62888|RL30_HUMAN	target_3_23435_10359	0	10359	0	0	1	0	0	0	0	0	0	0.5685	1.9379	25.61	0	1859.88	0.889742	17	0	0	1	0	0	0	0	0	0	D.PGDSDIIRSMPEQTGEK.-	0	2.622e-13
T2DR4_biorep1	TTKHKWEAAHVAQ[0.98]QLRA	tr|A0A109W0K0|A0A109W0K0_HUMAN	target_6_23437_8593	0	8593	0	0	1	1	0	0	0	0	0	0.059	2.8908	36.15	0	1976.05	0.696712	17	0	0	0	0	0	1	0	0	0	Q.TTKHKWEAAHVAQ[0.98]QLRA.Y	0	2.624e-13
T2DR4_biorep1	VPPSPTLFSMHPTTGVIT	sp|Q02487|DSC2_HUMAN	target_2_23435_19248	0	19248	0	0	1	0	0	0	0	0	0	0.3078	1.1238	31.92	0	1881.98	-0.684558	18	0	1	0	0	0	0	0	0	0	Q.VPPSPTLFSMHPTTGVIT.T	0	2.711e-13
T2DR4_biorep1	YENEVALRQ	sp|P13645|K1C10_HUMAN	target_2_23437_7086	0	7086	0	0	1	0	0	0	0	0	0	0.5087	2.5742	30.21	0.914499	1121.56	1.69451	9	0	1	0	0	0	0	0	0	0	K.YENEVALRQ.S	0	2.726e-13
T2DR4_biorep1	ERM[15.99]FLSFPTTKTY	sp|P69905|HBA_HUMAN	target_3_23436_15003	0	15003	0	0	1	0	0	0	1	0	0	0.3248	1.8054	31.66	0	1636.8	0.225322	13	0	0	1	0	0	0	0	0	0	L.ERM[15.99]FLSFPTTKTY.F	0	2.746e-13
T2DR4_biorep1	IPADLRIISANGCKVD	sp|P05023|AT1A1_HUMAN	target_3_23437_15324	0	15324	0	0	1	0	0	0	0	0	0	0.2804	1.9127	34.86	0	1684.91	2.16611	16	0	0	1	0	0	0	0	0	0	R.IPADLRIISANGCKVD.N	0	2.774e-13
T2DR4_biorep1	VDDTQFVRFDSN[0.98]AASPRGEP	tr|A0A0S4T1S6|A0A0S4T1S6_HUMAN	target_3_23437_14233	0	14233	0	0	1	1	0	0	0	0	0	0.0146	3.0709	39.38	0	2209.02	0.290712	20	0	0	1	0	0	0	0	0	0	Y.VDDTQFVRFDSN[0.98]AASPRGEP.R	0	2.788e-13
T2DR4_biorep1	GNRFVYAGSNSGVV	sp|Q92854|SEM4D_HUMAN	target_2_23437_11865	0	11865	0	0	1	0	0	0	0	0	0	0.3247	1.2356	31.16	0	1426.71	0.563612	14	0	1	0	0	0	0	0	0	0	K.GNRFVYAGSNSGVV.Q	0	2.912e-13
T2DR4_biorep1	NSKYNAESTERESQ	sp|P49768|PSN1_HUMAN	target_3_23435_2655	0	2655	0	0	1	0	0	0	0	0	0	0.2804	1.7427	38.67	0	1642.73	-0.608558	14	0	0	1	0	0	0	0	0	0	K.NSKYNAESTERESQ.D	0	2.92e-13
T2DR4_biorep1	DYNIQKESTLHLV	sp|P62987|RL40_HUMAN	target_3_23436_14233	0	14233	0	0	1	0	0	0	0	0	0	0.3136	1.7808	34.57	0	1559.81	-0.450978	13	0	0	1	0	0	0	0	0	0	S.DYNIQKESTLHLV.L	0	2.93e-13
T2DR4_biorep1	DTGSYRAQISTKTSAKLSSYT	sp|Q96DU3|SLAF6_HUMAN	target_4_23435_11780	0	11780	0	0	1	0	0	0	0	0	0	0.4016	2.0137	26.95	0	2265.14	1.21964	21	0	0	0	1	0	0	0	0	0	E.DTGSYRAQISTKTSAKLSSYT.L	0	2.958e-13
T2DR4_biorep1	N[0.98]TQFVRFDSDAASPRTE	tr|F2VNK8|F2VNK8_HUMAN	target_3_23436_11691	0	11691	0	0	1	1	0	0	0	0	0	0.0656	2.859	42.95	0	1941.89	-0.229178	17	0	0	1	0	0	0	0	0	0	D.N[0.98]TQFVRFDSDAASPRTE.P	0	2.985e-13
T2DR4_biorep1	DRPFERTITMHKDS	tr|B4DHN5|B4DHN5_HUMAN	target_2_23437_6856.1	0	6856	0	0	1	0	0	0	0	0	0	0	0	36.82	0	1732.88	0.102726	14	0	1	0	0	0	0	0	0	0	?.DRPFERTITMHKDS.?	0	2.991e-13
T2DR4_biorep1	HNGNLIPTHTQPSYRFK	sp|P31995|FCG2C_HUMAN	target_5_23436_8992	0	8992	0	0	1	0	0	0	0	0	0	0.3121	1.6623	29.73	0	2010.03	-0.304078	17	0	0	0	0	1	0	0	0	0	F.HNGNLIPTHTQPSYRFK.A	0	3.113e-13
T2DR4_biorep1	SPSKNYILSVISGSI	sp|Q92896|GSLG1_HUMAN	target_2_23437_22157	0	22157	0	0	1	0	0	0	0	0	0	0.2531	1.9045	30.82	0	1564.86	1.94611	15	0	1	0	0	0	0	0	0	0	T.SPSKNYILSVISGSI.C	0	3.123e-13
T2DR4_biorep1	SKPTFSRATALDNV	sp|Q96DU3|SLAF6_HUMAN	target_3_23437_11000	0	11000	0	0	1	0	0	0	0	0	0	0.3287	1.995	29.62	0	1506.79	-0.163588	14	0	0	1	0	0	0	0	0	0	E.SKPTFSRATALDNV.V	0	3.132e-13
T2DR4_biorep1	YVGEVSPTALR	sp|P11166|GTR1_HUMAN	target_2_23436_10253	0	10253	0	0	1	0	0	0	0	0	0	0.3854	1.7131	29.33	0	1191.64	-0.248078	11	0	1	0	0	0	0	0	0	0	M.YVGEVSPTALR.G	0	3.197e-13
T2DR4_biorep1	ALERMFLSFPTTKTYFPH	sp|P69905|HBA_HUMAN	target_4_23436_19738	0	19738	0	0	1	0	0	0	0	0	0	0.1957	2.1165	36.11	0	2186.11	-1.14388	18	0	0	0	1	0	0	0	0	0	E.ALERMFLSFPTTKTYFPH.F	0	3.249e-13
T2DR4_biorep1	ELITVIKAPTSFGYDKP	sp|P15260|INGR1_HUMAN	target_3_23435_17585	0	17585	0	0	1	0	0	0	0	0	0	0.3936	2.4682	27	0	1879.02	2.11434	17	0	0	1	0	0	0	0	0	0	Q.ELITVIKAPTSFGYDKP.H	0	3.381e-13
T2DR4_biorep1	FSAQEAPPIHSS	sp|Q9BUM1|G6PC3_HUMAN	target_2_23437_8209	0	8209	0	0	1	0	0	0	0	0	0	0.3798	1.7005	29.88	0	1270.61	-1.67189	12	0	1	0	0	0	0	0	0	0	M.FSAQEAPPIHSS.-	0	3.483e-13
T2DR4_biorep1	DTQFVRFDSN[0.98]AASPRGEP	tr|A0A0S4T1S6|A0A0S4T1S6_HUMAN	target_3_23436_12604	0	12604	0	0	1	1	0	0	0	0	0	0.0027	3.947	37.97	0	1994.92	-0.112478	18	0	0	1	0	0	0	0	0	0	D.DTQFVRFDSN[0.98]AASPRGEP.R	0	3.503e-13
T2DR4_biorep1	GPDNKGIYKGDRESSG	sp|Q15363|TMED2_HUMAN	target_4_23437_2656	0	2656	0	0	1	0	0	0	0	0	0	0.4955	1.8944	34.12	0	1679.8	0.798812	16	0	0	0	1	0	0	0	0	0	T.GPDNKGIYKGDRESSG.K	0	3.569e-13
T2DR4_biorep1	HQEEYVRFDSDVGQ[0.98]YR	tr|G9HWC7|G9HWC7_HUMAN	target_4_23436_11439	0	11439	0	0	1	1	0	0	0	0	0	0.3359	2.9872	37.49	0	2028.9	-0.407678	16	0	0	0	1	0	0	0	0	0	Y.HQEEYVRFDSDVGQ[0.98]YR.A	0	3.582e-13
T2DR4_biorep1	RSWTAAN[0.98]TAAQIT	tr|B2YG96|B2YG96_HUMAN	target_2_23436_11426	0	11426	0	0	1	1	0	0	0	0	0	0.3415	2.4755	31.88	0	1391.69	0.601122	13	0	1	0	0	0	0	0	0	0	L.RSWTAAN[0.98]TAAQIT.Q	0	3.597e-13
T2DR4_biorep1	GRMHAPGKGLS	sp|P62277|RS13_HUMAN	target_4_23436_2606	0	2606	0	0	1	0	0	0	0	0	0	0.1717	1.9004	31.26	0	1110.58	-0.0432775	11	0	0	0	1	0	0	0	0	0	M.GRMHAPGKGLS.Q	0	3.619e-13
T2DR4_biorep1	N[0.98]GKDYIALKEDLR	tr|H2DMM0|H2DMM0_HUMAN	target_4_23437_11386	0	11386	0	0	1	1	0	0	0	0	0	0.3636	2.2226	35.31	0.962404	1535.81	-0.0947877	13	0	0	0	1	0	0	0	0	0	Y.N[0.98]GKDYIALKEDLR.S	0	3.627e-13
T2DR4_biorep1	N[0.98]DTQFVRFDSDAASQR	tr|F2X5X4|F2X5X4_HUMAN	target_3_23437_12244	0	12244	0	0	1	1	0	0	0	0	0	0.2033	4.1176	36.2	0	1857.84	0.682512	16	0	0	1	0	0	0	0	0	0	V.N[0.98]DTQFVRFDSDAASQR.M	0	3.637e-13
T2DR4_biorep1	FLLGPRLVLA	sp|P49755|TMEDA_HUMAN	target_2_23436_20459	0	20459	0	0	1	0	0	0	0	0	0	0.3619	1.9422	33.92	0.970982	1098.7	1.71192	10	0	1	0	0	0	0	0	0	0	L.FLLGPRLVLA.I	0	3.649e-13
T2DR4_biorep1	ALLSSLARC[119.00]	sp|Q9UNW1|MINP1_HUMAN	target_2_23435_11323	0	11323	0	0	1	0	0	1	0	0	0	0.2949	2.5103	28.33	0	1052.52	1.50774	9	0	1	0	0	0	0	0	0	0	A.ALLSSLARC[119.00].S	0	3.697e-13
T2DR4_biorep1	GRFYYVDHNTRTT	sp|O00308|WWP2_HUMAN	target_4_23436_6240	0	6240	0	0	1	0	0	0	0	0	0	0.3357	1.6262	27.41	0	1629.78	0.948622	13	0	0	0	1	0	0	0	0	0	R.GRFYYVDHNTRTT.T	0	3.699e-13
T2DR4_biorep1	VPFDAVVVDKSTGEGVI	sp|O94985|CSTN1_HUMAN	target_2_23437_18241	0	18241	0	0	1	0	0	0	0	0	0	0.4244	2.5015	35.72	0	1731.92	-1.92979	17	0	1	0	0	0	0	0	0	0	N.VPFDAVVVDKSTGEGVI.R	0	3.705e-13
T2DR4_biorep1	DTGSYRAQISTKTSA	sp|Q96DU3|SLAF6_HUMAN	target_3_23437_6599	0	6599	0	0	1	0	0	0	0	0	0	0.1151	1.5764	33.27	0	1585.78	0.646712	15	0	0	1	0	0	0	0	0	0	E.DTGSYRAQISTKTSA.K	0	3.779e-13
T2DR4_biorep1	TTAFQYIIDNKGIDSD	sp|P25774|CATS_HUMAN	target_2_23437_19068	0	19068	0	0	1	0	0	0	0	0	0	0.3285	1.3793	29.9	0	1800.86	0.762712	16	0	1	0	0	0	0	0	0	0	M.TTAFQYIIDNKGIDSD.A	0	3.796e-13
T2DR4_biorep1	VLNLQDESFTRGSDSLIKGKK	sp|Q99623|PHB2_HUMAN	target_5_23436_12977	0	12977	0	0	1	0	0	0	0	0	0	0.4299	2.6246	36.58	0	2335.26	-1.33358	21	0	0	0	0	1	0	0	0	0	L.VLNLQDESFTRGSDSLIKGKK.-	0	3.882e-13
T2DR4_biorep1	AKEELQANGSAPAADKEEPA	sp|P29966|MARCS_HUMAN	target_3_23436_5466	0	5466	0	0	1	0	0	0	0	0	0	0.2853	2.4465	30.05	0	2025.97	-0.340578	20	0	0	1	0	0	0	0	0	0	G.AKEELQANGSAPAADKEEPA.A	0	3.943e-13
T2DR4_biorep1	ESEDYQNSASIHQWR	sp|Q9GZY6|NTAL_HUMAN	target_3_23436_9101	0	9101	0	0	1	0	0	0	0	0	0	0.4624	2.6187	34.82	0	1849.81	0.648422	15	0	0	1	0	0	0	0	0	0	E.ESEDYQNSASIHQWR.E	0	3.959e-13
T2DR4_biorep1	DVGPDGRLLRGHNQYAYDGKN[0.98]	tr|Q9MY55|Q9MY55_HUMAN	target_5_23435_10051	0	10051	0	0	1	1	0	0	0	0	0	0.0286	3.026	35.67	0	2346.12	0.0164423	21	0	0	0	0	1	0	0	0	0	C.DVGPDGRLLRGHNQYAYDGKN[0.98].Y	0	4.005e-13
T2DR4_biorep1	APRFLEVETSWPVD	sp|P32942|ICAM3_HUMAN	target_2_23435_20172	0	20172	0	0	1	0	0	0	0	0	0	0.2716	2.1199	30.16	0	1645.82	-1.57446	14	0	1	0	0	0	0	0	0	0	V.APRFLEVETSWPVD.C	0	4.218e-13
T2DR4_biorep1	PKPPKPVSKMRMATPLLMQALPM	sp|P04233|HG2A_HUMAN	target_5_23437_18765	0	18765	0	0	1	0	0	0	0	0	0	0.2896	2.6621	28.84	0	2562.42	-0.331388	23	0	0	0	0	1	0	0	0	0	L.PKPPKPVSKMRMATPLLMQALPM.G	0	4.226e-13
T2DR4_biorep1	SDESTLIEDGGARSDGSL	sp|Q9NRX5|SERC1_HUMAN	target_2_23436_12843	0	12843	0	0	1	0	0	0	0	0	0	0.3327	1.6148	30.62	0	1808.81	-0.519978	18	0	1	0	0	0	0	0	0	0	T.SDESTLIEDGGARSDGSL.E	0	4.326e-13
T2DR4_biorep1	YDNSLKIISNASC[119.00]T	sp|P04406|G3P_HUMAN	target_2_23437_12172	0	12172	0	0	1	0	0	1	0	0	0	0.6438	2.1244	35.69	0	1647.74	0.951612	14	0	1	0	0	0	0	0	0	0	K.YDNSLKIISNASC[119.00]T.T	0	4.363e-13
T2DR4_biorep1	AVASFPKKQE	sp|P14406|CX7A2_HUMAN	target_3_23435_3838	0	3838	0	0	1	0	0	0	0	0	0	0.2501	2.4871	35.34	0.995215	1104.6	-0.732058	10	0	0	1	0	0	0	0	0	0	L.AVASFPKKQE.-	0	4.393e-13
T2DR4_biorep1	NLDFSVIVANKAAFH	sp|Q14126|DSG2_HUMAN	target_3_23435_18781	0	18781	0	0	1	0	0	0	0	0	0	0.3853	1.5529	34.07	0	1645.87	0.649242	15	0	0	1	0	0	0	0	0	0	K.NLDFSVIVANKAAFH.K	0	4.446e-13
T2DR4_biorep1	N[0.98]TQFVRFDSDAASPRTEP	tr|F2VNK8|F2VNK8_HUMAN	target_3_23437_12979	0	12979	0	0	1	1	0	0	0	0	0	0.0418	3.6629	37.77	0	2038.95	-0.266388	18	0	0	1	0	0	0	0	0	0	D.N[0.98]TQFVRFDSDAASPRTEP.R	0	4.47e-13
T2DR4_biorep1	ESEDYQNSASIHQWRE	sp|Q9GZY6|NTAL_HUMAN	target_3_23437_9996	0	9996	0	0	1	0	0	0	0	0	0	0.5334	1.8885	25.6	0	1978.85	-2.14769	16	0	0	1	0	0	0	0	0	0	E.ESEDYQNSASIHQWRE.S	0	4.477e-13
T2DR4_biorep1	NSHVHSTDDPEAARSS	sp|Q9NUM3|S39A9_HUMAN	target_4_23437_2305	0	2305	0	0	1	0	0	0	0	0	0	0.2673	2.273	28.64	0	1709.75	0.316112	16	0	0	0	1	0	0	0	0	0	G.NSHVHSTDDPEAARSS.N	0	4.499e-13
T2DR4_biorep1	MFGGPGTASRPS	sp|P08670|VIME_HUMAN	target_2_23437_7058	0	7058	0	0	1	0	0	0	0	0	1	0.5145	1.6239	25.57	0	1164.55	-0.241988	12	0	1	0	0	0	0	0	0	0	R.MFGGPGTASRPS.S	0	4.651e-13
T2DR4_biorep1	SSGAHGEEGSARM[15.99]WKTLTF	sp|P12074|CX6A1_HUMAN	target_4_23435_13324	0	13324	0	0	1	0	0	0	1	0	0	0.4267	1.9027	31.93	0	2067.96	-1.82146	19	0	0	0	1	0	0	0	0	0	M.SSGAHGEEGSARM[15.99]WKTLTF.F	0	4.72e-13
T2DR4_biorep1	DSKDSTYSLSSTLTLSKADYE	sp|P01834|IGKC_HUMAN	target_3_23437_16522	0	16522	0	0	1	0	0	0	0	0	0	0.4514	2.4465	33.33	0	2311.08	-0.147488	21	0	0	1	0	0	0	0	0	0	Q.DSKDSTYSLSSTLTLSKADYE.K	0	4.741e-13
T2DR4_biorep1	YVTTSTRTYSLGSA	sp|P08670|VIME_HUMAN	target_2_23437_10499	0	10499	0	0	1	0	0	0	0	0	0	0.408	2.6219	34.83	0	1506.74	0.161712	14	0	1	0	0	0	0	0	0	0	S.YVTTSTRTYSLGSA.L	0	4.744e-13
T2DR4_biorep1	VN[0.98]DTQFVRFDSDAASPR	tr|B6V6K3|B6V6K3_HUMAN	target_3_23435_13537	0	13537	0	0	1	1	0	0	0	0	0	0.0545	3.8285	37.28	0	1925.9	0.0969423	17	0	0	1	0	0	0	0	0	0	Y.VN[0.98]DTQFVRFDSDAASPR.G	0	4.764e-13
T2DR4_biorep1	AAIYNIDTSSESPDHY	sp|P49327|FAS_HUMAN	target_2_23435_13796	0	13796	0	0	1	0	0	0	0	0	0	0.5079	1.6768	36.65	0	1782.78	0.585742	16	0	1	0	0	0	0	0	0	0	S.AAIYNIDTSSESPDHY.L	0	4.791e-13
T2DR4_biorep1	FTQSYSLQLSNLKMEDTGSYRA	sp|Q96DU3|SLAF6_HUMAN	target_3_23437_17363	0	17363	0	0	1	0	0	0	0	0	0	0.483	2.4034	33.42	0	2539.21	-2.29359	22	0	0	1	0	0	0	0	0	0	N.FTQSYSLQLSNLKMEDTGSYRA.Q	0	4.897e-13
T2DR4_biorep1	GPDNKGIYKGDRESSGKYT	sp|Q15363|TMED2_HUMAN	target_5_23435_3981	0	3981	0	0	1	0	0	0	0	0	0	0.4106	2.779	36.21	0	2072	-1.21236	19	0	0	0	0	1	0	0	0	0	T.GPDNKGIYKGDRESSGKYT.F	0	4.926e-13
T2DR4_biorep1	DIQMTQSPSSLSASVGDRV	sp|P01609|KV117_HUMAN	target_2_23436_15227	0	15227	0	0	1	0	0	0	0	0	0	0.1834	1.1438	33.5	0	1977.95	-1.42728	19	0	1	0	0	0	0	0	0	0	-.DIQMTQSPSSLSASVGDRV.T	0	4.927e-13
T2DR4_biorep1	KEKYGKDATNVGDEGG	sp|P06733|ENOA_HUMAN	target_4_23436_2814	0	2814	0	0	1	0	0	0	0	0	0	0.5029	3.1252	32.39	0	1667.79	-0.627578	16	0	0	0	1	0	0	0	0	0	I.KEKYGKDATNVGDEGG.F	0	4.954e-13
T2DR4_biorep1	ETQMMIHSKSSNGK	sp|P32249|GP183_HUMAN	target_4_23436_2594	0	2594	0	0	1	0	0	0	0	0	0	0.3144	2.2889	32.81	0.908326	1577.74	-1.29748	14	0	0	0	1	0	0	0	0	0	T.ETQMMIHSKSSNGK.-	0	5.089e-13
T2DR4_biorep1	KGGSYSQAASSN[0.98]SAQGS	sp|P01893|HLAH_HUMAN	target_2_23435_2879	0	2879	0	0	1	1	0	0	0	0	0	0.3077	3.1759	41.98	0	1587.69	-1.43166	17	0	1	0	0	0	0	0	0	0	R.KGGSYSQAASSN[0.98]SAQGS.D	0	5.126e-13
T2DR4_biorep1	SGEIKIAYTYSVS	sp|Q99805|TM9S2_HUMAN	target_2_23437_14305	0	14305	0	0	1	0	0	0	0	0	0	0.3765	1.4196	28.89	0	1417.72	1.09721	13	0	1	0	0	0	0	0	0	0	A.SGEIKIAYTYSVS.F	0	5.175e-13
T2DR4_biorep1	QRLKSQDLELSWNLNGLQAD	sp|P06734|FCER2_HUMAN	target_3_23436_18602	0	18602	0	0	1	0	0	0	0	0	0	0.2373	1.9792	29.95	0	2328.19	-0.591478	20	0	0	1	0	0	0	0	0	0	Q.QRLKSQDLELSWNLNGLQAD.L	0	5.178e-13
T2DR4_biorep1	RFYDKM[15.99]QNAESGRG	sp|P24001|IL32_HUMAN	target_4_23436_2860	0	2860	0	0	1	0	0	0	1	0	0	0.4836	1.5706	31.39	0	1674.77	0.123222	14	0	0	0	1	0	0	0	0	0	E.RFYDKM[15.99]QNAESGRG.Q	0	5.33e-13
T2DR4_biorep1	HPHFLNADPVLAEA	sp|Q8WTV0|SCRB1_HUMAN	target_3_23436_14236	0	14236	0	0	1	0	0	0	0	0	0	0.3166	1.7239	37.83	0	1530.77	-0.0931775	14	0	0	1	0	0	0	0	0	0	S.HPHFLNADPVLAEA.V	0	5.335e-13
T2DR4_biorep1	DGKDYIALNEDLSSWTA	tr|Q29938|Q29938_HUMAN	target_3_23436_20193.1	0	20193	0	0	1	0	0	0	0	0	0	0	0	38.15	0	1897.92	0.935594	17	0	0	1	0	0	0	0	0	0	?.DGKDYIALNEDLSSWTA.?	0	5.365e-13
T2DR4_biorep1	IDDKGILRQITVNDLPV	sp|Q06830|PRDX1_HUMAN	target_3_23436_20028	0	20028	0	0	1	0	0	0	0	0	0	0.4006	3.8708	33.92	0	1909.08	1.22312	17	0	0	1	0	0	0	0	0	0	I.IDDKGILRQITVNDLPV.G	0	5.422e-13
T2DR4_biorep1	QKWAAVVVPSGQEQ	sp|P10316|1A69_HUMAN	target_2_23436_11896	0	11896	0	0	1	0	0	0	0	0	0	0.0502	2.3486	40.06	0	1526.8	-0.486578	14	0	1	0	0	0	0	0	0	0	F.QKWAAVVVPSGQEQ.R	0	5.477e-13
T2DR4_biorep1	AKEELQANGSAPAADKE	sp|P29966|MARCS_HUMAN	target_3_23436_4069	0	4069	0	0	1	0	0	0	0	0	0	0.0715	1.4166	36.14	0	1728.84	0.124022	17	0	0	1	0	0	0	0	0	0	G.AKEELQANGSAPAADKE.E	0	5.646e-13
T2DR4_biorep1	FGEVIVDGDVVHGF	sp|P98194|AT2C1_HUMAN	target_2_23435_19756	0	19756	0	0	1	0	0	0	0	0	0	0.4309	2.8731	36.08	0	1489.73	-0.446458	14	0	1	0	0	0	0	0	0	0	Q.FGEVIVDGDVVHGF.Y	0	5.716e-13
T2DR4_biorep1	YLLYYTEFTPTEKD	sp|P61769|B2MG_HUMAN	target_2_23437_19054	0	19054	0	0	1	0	0	0	0	0	0	0.4011	1.9881	35.23	0	1782.85	1.06931	14	0	1	0	0	0	0	0	0	0	F.YLLYYTEFTPTEKD.E	0	5.717e-13
T2DR4_biorep1	YPSLEDLKVDKVIQAQTAF	sp|O00560|SDCB1_HUMAN	target_3_23435_20577	0	20577	0	0	1	0	0	0	0	0	0	0.2663	2.2538	34.16	0	2165.15	-0.134758	19	0	0	1	0	0	0	0	0	0	L.YPSLEDLKVDKVIQAQTAF.S	0	5.859e-13
T2DR4_biorep1	SYELPDGQVITIGNER	sp|P68133|ACTS_HUMAN	target_2_23435_18477	0	18477	0	0	1	0	0	0	0	0	0	0.3405	2.102	28.72	0	1790.89	-0.595358	16	0	1	0	0	0	0	0	0	0	K.SYELPDGQVITIGNER.F	0	5.876e-13
T2DR4_biorep1	EKVANAESLNAIG	sp|P02786|TFR1_HUMAN	target_2_23436_9628	0	9628	0	0	1	0	0	0	0	0	0	0.3668	2.4089	35.07	0	1315.69	-1.10068	13	0	1	0	0	0	0	0	0	0	A.EKVANAESLNAIG.V	0	5.911e-13
T2DR4_biorep1	KPVSKMRMATPLLMQA	sp|P04233|HG2A_HUMAN	target_4_23436_13011	0	13011	0	0	1	0	0	0	0	0	0	0.3102	3.1812	34.71	0	1801.98	-0.113178	16	0	0	0	1	0	0	0	0	0	P.KPVSKMRMATPLLMQA.L	0	5.918e-13
T2DR4_biorep1	GRPFFIDHN	sp|Q96PU5|NED4L_HUMAN	target_3_23437_9520	0	9520	0	0	1	0	0	0	0	0	0	0.3082	1.9063	28.55	0	1102.54	0.649212	9	0	0	1	0	0	0	0	0	0	N.GRPFFIDHN.T	0	6.033e-13
T2DR4_biorep1	YVN[0.98]DTQFVRFDSDAASQRMEPR	tr|F2X5X4|F2X5X4_HUMAN	target_4_23435_15056	0	15056	0	0	1	1	0	0	0	0	0	0.0426	2.8769	33.42	0	2633.2	-0.664458	22	0	0	0	1	0	0	0	0	0	G.YVN[0.98]DTQFVRFDSDAASQRMEPR.A	0	6.049e-13
T2DR4_biorep1	LPSYEEALSLPSKTPEG	sp|Q13571|LAPM5_HUMAN	target_2_23435_17173	0	17173	0	0	1	0	0	0	0	0	0	0.3202	2.333	35.81	0	1817.92	-1.04386	17	0	1	0	0	0	0	0	0	0	V.LPSYEEALSLPSKTPEG.G	0	6.276e-13
T2DR4_biorep1	GRSYYVDHNSR	sp|P46934|NEDD4_HUMAN	target_4_23436_2738	0	2738	0	0	1	0	0	0	0	0	0	0.2161	2.1817	34.25	0	1353.63	-0.332878	11	0	0	0	1	0	0	0	0	0	R.GRSYYVDHNSR.T	0	6.295e-13
T2DR4_biorep1	YDKMQNAESGRG	sp|P24001|IL32_HUMAN	target_3_23435_2663	0	2663	0	0	1	0	0	0	0	0	0	0.417	2.5562	26.41	0	1355.6	-0.126358	12	0	0	1	0	0	0	0	0	0	F.YDKMQNAESGRG.Q	0	6.377e-13
T2DR4_biorep1	ISQELEELRAEQQRLK	sp|P06734|FCER2_HUMAN	target_4_23436_13134	0	13134	0	0	1	0	0	0	0	0	0	0.1844	2.4715	28.1	0	1970.07	0.734122	16	0	0	0	1	0	0	0	0	0	Q.ISQELEELRAEQQRLK.S	0	6.493e-13
T2DR4_biorep1	GHQQLYWSHPRK	sp|P62273|RS29_HUMAN	target_5_23436_4496	0	4496	0	0	1	0	0	0	0	0	0	0.5335	1.8192	34.28	0	1536.78	-0.427678	12	0	0	0	0	1	0	0	0	0	M.GHQQLYWSHPRK.F	0	6.52e-13
T2DR4_biorep1	RFASFEAQGALANIAVD	sp|P01903|DRA_HUMAN	target_2_23437_18988	0	18988	0	0	1	0	0	0	0	0	0	0.3335	2.2162	37.18	0	1779.9	1.76051	17	0	1	0	0	0	0	0	0	0	G.RFASFEAQGALANIAVD.K	0	6.565e-13
T2DR4_biorep1	LPKPPKPVSKMRMATPLLM[15.99]QA	sp|P04233|HG2A_HUMAN	target_5_23437_13332	0	13332	0	0	1	0	0	0	1	0	0	0.2245	1.8759	28.45	0	2350.32	-0.142188	21	0	0	0	0	1	0	0	0	0	K.LPKPPKPVSKMRMATPLLM[15.99]QA.L	0	6.57e-13
T2DR4_biorep1	NGRLVYLVENPGGYVA	sp|P02786|TFR1_HUMAN	target_2_23435_18087	0	18087	0	0	1	0	0	0	0	0	0	0.0952	1.0049	34.41	0	1720.9	-1.10016	16	0	1	0	0	0	0	0	0	0	K.NGRLVYLVENPGGYVA.Y	0	6.574e-13
T2DR4_biorep1	RVIISAPSADAP	sp|P04406|G3P_HUMAN	target_2_23437_10808	0	10808	0	0	1	0	0	0	0	0	0	0.428	1.7422	28.58	0	1196.66	-1.41919	12	0	1	0	0	0	0	0	0	0	K.RVIISAPSADAP.M	0	6.631e-13
T2DR4_biorep1	VGKVIPELNGKL	sp|P04406|G3P_HUMAN	target_3_23437_13569	0	13569	0	0	1	0	0	0	0	0	0	0.3642	3.0312	35.06	0	1266.78	1.04581	12	0	0	1	0	0	0	0	0	0	A.VGKVIPELNGKL.T	0	6.64e-13
T2DR4_biorep1	RVTYDSDATSSAC[119.00]RE	sp|O15243|OBRG_HUMAN	target_3_23436_4015	0	4015	0	0	1	0	0	1	0	0	0	0.5371	1.9191	33.93	0	1779.73	0.354222	15	0	0	1	0	0	0	0	0	0	K.RVTYDSDATSSAC[119.00]RE.L	0	6.805e-13
T2DR4_biorep1	FLYQDSNWASKVE	sp|P02786|TFR1_HUMAN	target_2_23435_16491	0	16491	0	0	1	0	0	0	0	0	0	0.2095	2.1149	36.87	0	1586.75	2.42674	13	0	1	0	0	0	0	0	0	0	Q.FLYQDSNWASKVE.K	0	6.97e-13
T2DR4_biorep1	KVQWKVDNALQSGNSQ	sp|P01834|IGKC_HUMAN	target_3_23436_9964	0	9964	0	0	1	0	0	0	0	0	0	0.3247	2.3536	39.28	0.493835	1801.92	-0.151878	16	0	0	1	0	0	0	0	0	0	A.KVQWKVDNALQSGNSQ.E	0	6.973e-13
T2DR4_biorep1	SNRLYKYDHNFV	sp|P53634|CATC_HUMAN	target_4_23436_10122	0	10122	0	0	1	0	0	0	0	0	0	0.3589	1.5883	34	0	1555.77	-0.297978	12	0	0	0	1	0	0	0	0	0	Y.SNRLYKYDHNFV.K	0	7.205e-13
T2DR4_biorep1	LNEDLRSWTAAN[0.98]TAAQITQ	tr|B2YG96|B2YG96_HUMAN	target_2_23435_17553	0	17553	0	0	1	1	0	0	0	0	0	0.0002	2.9359	35.86	0	2104.03	0.0844423	19	0	1	0	0	0	0	0	0	0	A.LNEDLRSWTAAN[0.98]TAAQITQ.R	0	7.213e-13
T2DR4_biorep1	RFYDKMQNAESGRGQV	sp|P24001|IL32_HUMAN	target_4_23436_7548	0	7548	0	0	1	0	0	0	0	0	0	0.3823	2.5976	33.52	0	1885.9	1.81952	16	0	0	0	1	0	0	0	0	0	E.RFYDKMQNAESGRGQV.M	0	7.358e-13
T2DR4_biorep1	YVN[0.98]DTQFVRFDSDAASPRTEPRAP	tr|A0A090KJ24|A0A090KJ24_HUMAN	target_4_23435_14617	0	14617	0	0	1	1	0	0	0	0	0	0.1889	2.5099	31.59	0	2740.3	-0.0517577	24	0	0	0	1	0	0	0	0	0	G.YVN[0.98]DTQFVRFDSDAASPRTEPRAP.W	0	7.505e-13
T2DR4_biorep1	PKPPKPVSKMRMATPLLM[15.99]QA	sp|P04233|HG2A_HUMAN	target_5_23437_11450	0	11450	0	0	1	0	0	0	1	0	0	0.237	1.8802	28.04	0	2237.23	0.118412	20	0	0	0	0	1	0	0	0	0	L.PKPPKPVSKMRMATPLLM[15.99]QA.L	0	7.533e-13
T2DR4_biorep1	GPTPSQSRFQVDLVSENAGR	sp|P55011|S12A2_HUMAN	target_3_23436_12557	0	12557	0	0	1	0	0	0	0	0	0	0.3872	2.4024	33.03	0	2145.07	0.764322	20	0	0	1	0	0	0	0	0	0	L.GPTPSQSRFQVDLVSENAGR.A	0	7.534e-13
T2DR4_biorep1	KDDVILNEPSADAPAA	sp|Q9Y287|ITM2B_HUMAN	target_2_23437_11336	0	11336	0	0	1	0	0	0	0	0	0	0.472	3.0826	33.6	0	1625.8	0.203112	16	0	1	0	0	0	0	0	0	0	I.KDDVILNEPSADAPAA.L	0	7.607e-13
T2DR4_biorep1	DTQFVRFDSDAASPRTE	tr|Q29938|Q29938_HUMAN	target_3_23437_12067.1	0	12067	0	0	1	0	0	0	0	0	0	0	0	37.83	0	1941.89	-0.525365	17	0	0	1	0	0	0	0	0	0	?.DTQFVRFDSDAASPRTE.?	0	7.691e-13
T2DR4_biorep1	DPVPKPVIKIEKIEDMDD	sp|P09326|CD48_HUMAN	target_4_23435_15506	0	15506	0	0	1	0	0	0	0	0	0	0.4189	1.2833	26.58	0	2081.08	-0.747758	18	0	0	0	1	0	0	0	0	0	L.DPVPKPVIKIEKIEDMDD.N	0	7.716e-13
T2DR4_biorep1	SSSSFHPAPGNAQSSSQTPK	sp|P24394|IL4RA_HUMAN	target_3_23436_4213	0	4213	0	0	1	0	0	0	0	0	0	0.2608	1.4817	39.23	0	2001.93	0.169122	20	0	0	1	0	0	0	0	0	0	K.SSSSFHPAPGNAQSSSQTPK.I	0	7.741e-13
T2DR4_biorep1	KKVIYSQPSARSEGEF	sp|Q9Y624|JAM1_HUMAN	target_4_23436_7568	0	7568	0	0	1	0	0	0	0	0	0	0.2927	1.7361	36.12	0	1825.94	0.283522	16	0	0	0	1	0	0	0	0	0	S.KKVIYSQPSARSEGEF.K	0	7.765e-13
T2DR4_biorep1	KSAFSEEVNIKTAE	sp|Q14254|FLOT2_HUMAN	target_3_23436_10320	0	10320	0	0	1	0	0	0	0	0	0	0.4696	1.9587	35.72	0	1552.79	-0.454878	14	0	0	1	0	0	0	0	0	0	Q.KSAFSEEVNIKTAE.A	0	7.934e-13
T2DR4_biorep1	VN[0.98]DTQFVRFDSDAASQ	tr|F2X5X4|F2X5X4_HUMAN	target_2_23436_13868	0	13868	0	0	1	1	0	0	0	0	0	0.0754	4.1463	38.34	0	1800.8	-0.0560775	16	0	1	0	0	0	0	0	0	0	Y.VN[0.98]DTQFVRFDSDAASQ.R	0	7.98e-13
T2DR4_biorep1	MAPLALHLL	sp|Q96RQ9|OXLA_HUMAN	target_2_23437_20761	0	20761	0	0	1	0	0	0	0	0	1	0.438	1.3414	30.3	0.860539	978.581	1.09421	9	0	1	0	0	0	0	0	0	0	-.MAPLALHLL.V	0	8.025e-13
T2DR4_biorep1	SQDLELSWNLNGLQA	sp|P06734|FCER2_HUMAN	target_1_23435_21479	0	21479	0	0	1	0	0	0	0	0	0	0.3077	2.1264	34.68	0	1687.83	-0.686758	15	1	0	0	0	0	0	0	0	0	K.SQDLELSWNLNGLQA.D	0	8.027e-13
T2DR4_biorep1	YAPEPSTVQILHSP	sp|P20273|CD22_HUMAN	target_2_23437_14148	0	14148	0	0	1	0	0	0	0	0	0	0.3022	1.4864	37.78	0	1538.78	1.14211	14	0	1	0	0	0	0	0	0	0	Q.YAPEPSTVQILHSP.A	0	8.097e-13
T2DR4_biorep1	RGYMEIEQSVKSFK	sp|Q8NC54|KCT2_HUMAN	target_4_23435_13576	0	13576	0	0	1	0	0	0	0	0	0	0.284	1.9966	27.18	0	1701.86	0.457242	14	0	0	0	1	0	0	0	0	0	N.RGYMEIEQSVKSFK.M	0	8.141e-13
T2DR4_biorep1	RKSSDRKGGSYSQAASSDSAQGSD	sp|P30456|1A43_HUMAN	target_5_23436_2253	0	2253	0	0	1	0	0	0	0	0	0	0.1442	3.6025	29.93	0	2432.1	0.530222	24	0	0	0	0	1	0	0	0	0	R.RKSSDRKGGSYSQAASSDSAQGSD.M	0	8.33e-13
T2DR4_biorep1	AKDLFIGDVIHNAGPHRD	sp|Q9NY97|B3GN2_HUMAN	target_5_23435_13563	0	13563	0	0	1	0	0	0	0	0	0	0.2144	2.7761	34.72	0	1975.01	1.07964	18	0	0	0	0	1	0	0	0	0	K.AKDLFIGDVIHNAGPHRD.K	0	8.406e-13
T2DR4_biorep1	DSNEFSVIADPRGNTL	sp|P14625|ENPL_HUMAN	target_2_23436_16824	0	16824	0	0	1	0	0	0	0	0	0	0.5748	2.2319	35.65	0	1734.83	-1.78128	16	0	1	0	0	0	0	0	0	0	S.DSNEFSVIADPRGNTL.G	0	8.586e-13
T2DR4_biorep1	RKGGSYSQAASSN[0.98]SAQGSD	sp|P01893|HLAH_HUMAN	target_3_23436_2550	0	2550	0	0	1	1	0	0	0	0	0	0.0401	2.8652	35.85	0	1858.82	0.127722	19	0	0	1	0	0	0	0	0	0	D.RKGGSYSQAASSN[0.98]SAQGSD.V	0	8.592e-13
T2DR4_biorep1	DTGSYRAQIS	sp|Q96DU3|SLAF6_HUMAN	target_2_23437_5841	0	5841	0	0	1	0	0	0	0	0	0	0.3813	1.9938	40.28	0.770172	1097.52	0.881712	10	0	1	0	0	0	0	0	0	0	E.DTGSYRAQIS.T	0	8.769e-13
T2DR4_biorep1	KWAAVVVPSGQEQ	sp|P10316|1A69_HUMAN	target_2_23436_11435	0	11435	0	0	1	0	0	0	0	0	0	0.0774	1.3218	33.35	0	1398.74	0.914622	13	0	1	0	0	0	0	0	0	0	Q.KWAAVVVPSGQEQ.R	0	8.918e-13
T2DR4_biorep1	DQHLNNSSSSPQRSVD	sp|Q15154|PCM1_HUMAN	target_3_23436_3263	0	3263	0	0	1	0	0	0	0	0	0	0.3049	1.6396	29.12	0	1770.8	-0.281178	16	0	0	1	0	0	0	0	0	0	R.DQHLNNSSSSPQRSVD.Q	0	9.187e-13
T2DR4_biorep1	SKDSTYSLSSTLTLSKADYE	sp|P01834|IGKC_HUMAN	target_3_23437_15819	0	15819	0	0	1	0	0	0	0	0	0	0.2982	1.7434	28.94	0	2196.06	0.301912	20	0	0	1	0	0	0	0	0	0	D.SKDSTYSLSSTLTLSKADYE.K	0	9.204e-13
T2DR4_biorep1	SKDSTYSLSSTLTLSKADY	sp|P01834|IGKC_HUMAN	target_3_23436_15765	0	15765	0	0	1	0	0	0	0	0	0	0.1126	1.6325	31.67	0	2067.01	1.92052	19	0	0	1	0	0	0	0	0	0	D.SKDSTYSLSSTLTLSKADY.E	0	9.248e-13
T2DR4_biorep1	SPRYENHSATAESSR	sp|Q15262|PTPRK_HUMAN	target_4_23436_2339	0	2339	0	0	1	0	0	0	0	0	0	0.1028	1.345	31.53	0	1691.77	-0.434578	15	0	0	0	1	0	0	0	0	0	F.SPRYENHSATAESSR.L	0	9.444e-13
T2DR4_biorep1	TRTTITTTTTSSSGLG	sp|Q96S97|MYADM_HUMAN	target_2_23437_7656	0	7656	0	0	1	0	0	0	0	0	0	0.2613	1.3212	36.72	0	1584.81	-0.815288	16	0	1	0	0	0	0	0	0	0	V.TRTTITTTTTSSSGLG.S	0	9.533e-13
T2DR4_biorep1	VDDTQFVRFDSDAASQRMEPR	tr|O78126|O78126_HUMAN	target_4_23436_13538.1	0	13538	0	0	1	0	0	0	0	0	0	0	0	34.07	0	2470.14	0.599124	21	0	0	0	1	0	0	0	0	0	?.VDDTQFVRFDSDAASQRMEPR.?	0	9.61e-13
T2DR4_biorep1	TDLLQIDPNFGSKEDFD	sp|P08195|4F2_HUMAN	target_2_23436_19857	0	19857	0	0	1	0	0	0	0	0	0	0.3502	1.7169	27.6	0	1953.91	1.77372	17	0	1	0	0	0	0	0	0	0	Q.TDLLQIDPNFGSKEDFD.S	0	9.648e-13
T2DR4_biorep1	IKEKYGKDATNVGDEGG	sp|P06733|ENOA_HUMAN	target_4_23437_4275	0	4275	0	0	1	0	0	0	0	0	0	0.3034	1.8971	34.32	0	1780.87	-0.684388	17	0	0	0	1	0	0	0	0	0	V.IKEKYGKDATNVGDEGG.F	0	9.661e-13
T2DR4_biorep1	NPENQFRVD	sp|Q5JWF2|GNAS1_HUMAN	target_2_23436_8150	0	8150	0	0	1	0	0	0	0	0	0	0.3285	1.9562	27.43	0	1118.52	2.07652	9	0	1	0	0	0	0	0	0	0	A.NPENQFRVD.Y	0	9.715e-13
T2DR4_biorep1	DIDKVFRTSSLKGYH	sp|O75326|SEM7A_HUMAN	target_5_23436_11185	0	11185	0	0	1	0	0	0	0	0	0	0.2994	1.794	28.36	0	1765.92	0.613822	15	0	0	0	0	1	0	0	0	0	G.DIDKVFRTSSLKGYH.S	0	9.742e-13
T2DR4_biorep1	GSHSMRYFYTAMSRPGRG	sp|P18464|1B51_HUMAN	target_5_23435_11290	0	11290	0	0	1	0	0	0	0	0	0	0.2267	1.3898	38.15	0	2060.95	-0.844458	18	0	0	0	0	1	0	0	0	0	A.GSHSMRYFYTAMSRPGRG.E	0	9.843e-13
T2DR4_biorep1	KVQWKVDNALQSGNSQES	sp|P01834|IGKC_HUMAN	target_3_23435_10674	0	10674	0	0	1	0	0	0	0	0	0	0.4964	1.8063	25.76	0	2017.99	-0.921258	18	0	0	1	0	0	0	0	0	0	A.KVQWKVDNALQSGNSQES.V	0	1.03e-12
T2DR4_biorep1	NGKELNKSINPDEAV	sp|P54652|HSP72_HUMAN	target_3_23435_8466	0	8466	0	0	1	0	0	0	0	0	0	0.1814	1.1625	31.16	0	1627.83	1.67474	15	0	0	1	0	0	0	0	0	0	F.NGKELNKSINPDEAV.A	0	1.043e-12
T2DR4_biorep1	RQTWTYLQDERAGR	sp|P48449|ERG7_HUMAN	target_4_23436_9210	0	9210	0	0	1	0	0	0	0	0	0	0.204	1.5102	28.82	0	1779.89	-0.775378	14	0	0	0	1	0	0	0	0	0	G.RQTWTYLQDERAGR.E	0	1.089e-12
T2DR4_biorep1	GKDYLALNEDLSSWT	tr|S5LQY8|S5LQY8_HUMAN	target_2_23435_20195	0	20195	0	0	1	0	0	0	0	0	0	0.0497	2.8028	38.17	0	1711.82	0.193242	15	0	1	0	0	0	0	0	0	0	D.GKDYLALNEDLSSWT.A	0	1.09e-12
T2DR4_biorep1	QQAVVDDDANNAKAVV	sp|P60033|CD81_HUMAN	target_2_23435_9500	0	9500	0	0	1	0	0	0	0	0	0	0.2114	1.1358	31.45	0	1656.82	1.06074	16	0	1	0	0	0	0	0	0	0	L.QQAVVDDDANNAKAVV.K	0	1.093e-12
T2DR4_biorep1	NRHTLADNFNPVSEE	sp|P20645|MPRD_HUMAN	target_3_23436_11332	0	11332	0	0	1	0	0	0	0	0	0	0.3442	1.8388	27.57	0	1742.81	0.178122	15	0	0	1	0	0	0	0	0	0	C.NRHTLADNFNPVSEE.R	0	1.094e-12
T2DR4_biorep1	VTHLLQQELTEAQKGFQDVE	sp|Q10589|BST2_HUMAN	target_3_23436_19834	0	19834	0	0	1	0	0	0	0	0	0	0.301	1.6588	33.86	0	2313.17	1.27082	20	0	0	1	0	0	0	0	0	0	N.VTHLLQQELTEAQKGFQDVE.A	0	1.103e-12
T2DR4_biorep1	DGRTFYIDHNSK	sp|Q96PU5|NED4L_HUMAN	target_4_23436_5645	0	5645	0	0	1	0	0	0	0	0	0	0.3534	2.0898	34.09	0	1452.69	0.377122	12	0	0	0	1	0	0	0	0	0	L.DGRTFYIDHNSK.I	0	1.105e-12
T2DR4_biorep1	IQEGVFDINNEANGIK	sp|P61019|RAB2A_HUMAN	target_2_23436_15213	0	15213	0	0	1	0	0	0	0	0	0	0.2626	1.1297	30.8	0	1760.88	-1.09818	16	0	1	0	0	0	0	0	0	0	K.IQEGVFDINNEANGIK.I	0	1.131e-12
T2DR4_biorep1	KDYIALNEDLRSWTA	tr|F8LFQ0|F8LFQ0_HUMAN	target_3_23436_17774.1	0	17774	0	0	1	0	0	0	0	0	0	0	0	35.25	0	1794.9	0.0701308	15	0	0	1	0	0	0	0	0	0	?.KDYIALNEDLRSWTA.?	0	1.164e-12
T2DR4_biorep1	VDDTQFVRFDSDASSQRMEPR	tr|D5H3U7|D5H3U7_HUMAN	target_4_23437_12145	0	12145	0	0	1	0	0	0	0	0	0	0.007	3.0163	29.94	0	2486.14	-0.159888	21	0	0	0	1	0	0	0	0	0	Y.VDDTQFVRFDSDASSQRMEPR.A	0	1.168e-12
T2DR4_biorep1	GKDYIALKEDLR	sp|P10316|1A69_HUMAN	target_4_23436_9872	0	9872	0	0	1	0	0	0	0	0	0	0.2787	1.8905	33.54	0	1420.78	0.116522	12	0	0	0	1	0	0	0	0	0	D.GKDYIALKEDLR.S	0	1.18e-12
T2DR4_biorep1	DSKDSTYSLSSTLTLSKA	sp|P01834|IGKC_HUMAN	target_3_23437_15128	0	15128	0	0	1	0	0	0	0	0	0	0.3429	1.3187	28.59	0	1903.95	1.10731	18	0	0	1	0	0	0	0	0	0	Q.DSKDSTYSLSSTLTLSKA.D	0	1.182e-12
T2DR4_biorep1	ERAITIAGVPQSVT	sp|Q15365|PCBP1_HUMAN	target_2_23437_13865	0	13865	0	0	1	0	0	0	0	0	0	0.2813	1.707	30.01	0	1441.8	-0.736388	14	0	1	0	0	0	0	0	0	0	T.ERAITIAGVPQSVT.E	0	1.193e-12
T2DR4_biorep1	FGGPGTASRPSSS	sp|P08670|VIME_HUMAN	target_2_23437_4125	0	4125	0	0	1	0	0	0	0	0	0	0.2715	1.2489	36.09	0	1207.57	-0.318188	13	0	1	0	0	0	0	0	0	0	M.FGGPGTASRPSSS.R	0	1.196e-12
T2DR4_biorep1	DVGPDGRLLRGHNQYAYDGKN[0.98]YI	tr|Q9MY55|Q9MY55_HUMAN	target_5_23437_13794	0	13794	0	0	1	1	0	0	0	0	0	0.0368	3.6981	33.29	0	2622.27	-0.278988	23	0	0	0	0	1	0	0	0	0	C.DVGPDGRLLRGHNQYAYDGKN[0.98]YI.A	0	1.196e-12
T2DR4_biorep1	LRRVLSGQDDEEQGLTAQ	sp|Q8WV19|SFT2A_HUMAN	target_3_23436_8549	0	8549	0	0	1	0	0	0	0	0	0	0.2494	2.1626	29.02	0	2015.02	-0.726278	18	0	0	1	0	0	0	0	0	0	K.LRRVLSGQDDEEQGLTAQ.V	0	1.223e-12
T2DR4_biorep1	NDKGRLSKEDIERMVQ	sp|P11142|HSP7C_HUMAN	target_5_23437_10895	0	10895	0	0	1	0	0	0	0	0	0	0.2253	2.5906	28.09	0	1917.98	0.492612	16	0	0	0	0	1	0	0	0	0	T.NDKGRLSKEDIERMVQ.E	0	1.238e-12
T2DR4_biorep1	ALPFWNEEIVPQIK	sp|P15259|PGAM2_HUMAN	target_2_23435_21443	0	21443	0	0	1	0	0	0	0	0	0	0.0597	1.2942	32.77	0	1683.91	0.187442	14	0	1	0	0	0	0	0	0	0	R.ALPFWNEEIVPQIK.A	0	1.255e-12
T2DR4_biorep1	GPN[0.98]GRLLRGYDQYAYDGK	tr|F6IQA4|F6IQA4_HUMAN	target_4_23435_12769	0	12769	0	0	1	1	0	0	0	0	0	0.0155	3.3594	32.98	0	2043.99	-0.340858	18	0	0	0	1	0	0	0	0	0	L.GPN[0.98]GRLLRGYDQYAYDGK.D	0	1.262e-12
T2DR4_biorep1	SNRLYKYDHN	sp|P53634|CATC_HUMAN	target_4_23436_3559	0	3559	0	0	1	0	0	0	0	0	0	0.1602	1.9074	39.99	0.814756	1309.63	-0.0636775	10	0	0	0	1	0	0	0	0	0	Y.SNRLYKYDHN.F	0	1.266e-12
T2DR4_biorep1	TQSYSLQLSNLKMEDTG	sp|Q96DU3|SLAF6_HUMAN	target_2_23435_16981	0	16981	0	0	1	0	0	0	0	0	0	0.3323	2.1719	27.45	0	1914.91	0.604742	17	0	1	0	0	0	0	0	0	0	F.TQSYSLQLSNLKMEDTG.S	0	1.322e-12
T2DR4_biorep1	LAGIENEGGQVGLR	sp|P48960|CD97_HUMAN	target_2_23435_11935	0	11935	0	0	1	0	0	0	0	0	0	0.3469	1.9065	28.13	0	1412.75	1.19914	14	0	1	0	0	0	0	0	0	0	F.LAGIENEGGQVGLR.C	0	1.329e-12
T2DR4_biorep1	DYNIQKESTLHLVL	sp|P62987|RL40_HUMAN	target_3_23437_18092	0	18092	0	0	1	0	0	0	0	0	0	0.3959	1.7517	32.41	0	1672.89	-0.527088	14	0	0	1	0	0	0	0	0	0	S.DYNIQKESTLHLVL.R	0	1.329e-12
T2DR4_biorep1	FGGPGTASRP	sp|P08670|VIME_HUMAN	target_2_23435_4891	0	4891	0	0	1	0	0	0	0	0	0	0.3184	2.3783	33.87	0.979072	946.474	-0.290258	10	0	1	0	0	0	0	0	0	0	M.FGGPGTASRP.S	0	1.358e-12
T2DR4_biorep1	IQVYSRHPAENGK	sp|P61769|B2MG_HUMAN	target_4_23436_3294	0	3294	0	0	1	0	0	0	0	0	0	0.1556	1.8945	29.48	0	1498.78	-0.470078	13	0	0	0	1	0	0	0	0	0	K.IQVYSRHPAENGK.S	0	1.36e-12
T2DR4_biorep1	HEFAKELDATNIS	sp|P29320|EPHA3_HUMAN	target_3_23435_10781	0	10781	0	0	1	0	0	0	0	0	0	0.4174	1.5248	32.33	0	1474.72	0.495942	13	0	0	1	0	0	0	0	0	0	V.HEFAKELDATNIS.I	0	1.362e-12
T2DR4_biorep1	LHKDYSADTLAHHND	sp|P00749|UROK_HUMAN	target_5_23436_4195	0	4195	0	0	1	0	0	0	0	0	0	0.2959	1.4882	28.86	0	1736.8	-0.388678	15	0	0	0	0	1	0	0	0	0	I.LHKDYSADTLAHHND.I	0	1.369e-12
T2DR4_biorep1	LPKPPKPVSKMRM[15.99]ATPLLMQALPM	P04233|HG2A_HUMAN	target_4_23436_17421.1	0	17421	0	0	1	0	0	0	1	0	0	0	0	32.05	0	2689.58	1.09258	24	0	0	0	1	0	0	0	0	0	?.LPKPPKPVSKMRM[15.99]ATPLLMQALPM.?	0	1.375e-12
T2DR4_biorep1	QFVRFN[0.98]SDAASQR	tr|D5FHR2|D5FHR2_HUMAN	target_3_23436_8877	0	8877	0	0	1	1	0	0	0	0	0	0.2782	3.5794	34.68	0.996084	1526.73	0.214322	13	0	0	1	0	0	0	0	0	0	T.QFVRFN[0.98]SDAASQR.M	0	1.375e-12
T2DR4_biorep1	ASLDAEKAQGQKKVE	sp|Q10589|BST2_HUMAN	target_4_23436_3484	0	3484	0	0	1	0	0	0	0	0	0	0.2217	1.9781	33.98	0	1601.85	0.0213225	15	0	0	0	1	0	0	0	0	0	M.ASLDAEKAQGQKKVE.E	0	1.388e-12
T2DR4_biorep1	KSQIFSTASDNQPTVT	sp|P11021|GRP78_HUMAN	target_2_23435_10515	0	10515	0	0	1	0	0	0	0	0	0	0.4726	1.9124	35.32	0	1723.85	1.15764	16	0	1	0	0	0	0	0	0	0	K.KSQIFSTASDNQPTVT.I	0	1.39e-12
T2DR4_biorep1	VMLETVPRSGEV	sp|P13760|2B14_HUMAN	target_2_23437_12322	0	12322	0	0	1	0	0	0	0	0	0	0.4843	2.7641	34.13	0	1316.69	-0.0257877	12	0	1	0	0	0	0	0	0	0	L.VMLETVPRSGEV.Y	0	1.392e-12
T2DR4_biorep1	SDLQRSSSEQAMR	sp|P32248|CCR7_HUMAN	target_3_23437_3817	0	3817	0	0	1	0	0	0	0	0	0	0.4295	2.4283	25.14	0	1494.7	0.663912	13	0	0	1	0	0	0	0	0	0	Y.SDLQRSSSEQAMR.C	0	1.416e-12
T2DR4_biorep1	NNDVWQNHEAVPGRAED	sp|O00461|GOLI4_HUMAN	target_3_23436_9009	0	9009	0	0	1	0	0	0	0	0	0	0.5113	2.5553	33.42	0	1950.87	0.611522	17	0	0	1	0	0	0	0	0	0	R.NNDVWQNHEAVPGRAED.T	0	1.456e-12
T2DR4_biorep1	LPVPAFNVINGGSHAG	sp|P13929|ENOB_HUMAN	target_2_23437_17508	0	17508	0	0	1	0	0	0	0	0	0	0.3126	1.4324	30.5	0	1549.81	-2.18659	16	0	1	0	0	0	0	0	0	0	I.LPVPAFNVINGGSHAG.N	0	1.486e-12
T2DR4_biorep1	YVN[0.98]DTQFVRFDSDAASQRM	tr|F2X5X4|F2X5X4_HUMAN	target_3_23437_16074	0	16074	0	0	1	1	0	0	0	0	0	0.0322	2.5769	34.27	0	2251.01	-0.385488	19	0	0	1	0	0	0	0	0	0	G.YVN[0.98]DTQFVRFDSDAASQRM.E	0	1.49e-12
T2DR4_biorep1	NGKLVINGNPITI	sp|P04406|G3P_HUMAN	target_2_23437_17317	0	17317	0	0	1	0	0	0	0	0	0	0.3946	1.8511	27.66	0	1352.79	-0.716988	13	0	1	0	0	0	0	0	0	0	E.NGKLVINGNPITI.F	0	1.513e-12
T2DR4_biorep1	DYNIQKESTLH	sp|P62987|RL40_HUMAN	target_3_23436_7469	0	7469	0	0	1	0	0	0	0	0	0	0.2493	1.3963	33.1	0	1347.65	0.589122	11	0	0	1	0	0	0	0	0	0	S.DYNIQKESTLH.L	0	1.514e-12
T2DR4_biorep1	GPDNKGIYKGDR	sp|Q15363|TMED2_HUMAN	target_4_23437_2525	0	2525	0	0	1	0	0	0	0	0	0	0.2414	1.5031	28.42	0	1319.67	0.810012	12	0	0	0	1	0	0	0	0	0	T.GPDNKGIYKGDR.E	0	1.516e-12
T2DR4_biorep1	EDLRSWTAAN[0.98]TAAQIT	tr|B2YG96|B2YG96_HUMAN	target_2_23436_15573	0	15573	0	0	1	1	0	0	0	0	0	0.1121	3.004	33.73	0	1748.84	-1.57498	16	0	1	0	0	0	0	0	0	0	N.EDLRSWTAAN[0.98]TAAQIT.Q	0	1.592e-12
T2DR4_biorep1	TQFVRFDSDAASQRM[15.99]	sp|P04439|1A03_HUMAN	target_3_23437_9969	0	9969	0	0	1	0	0	0	1	0	0	0.3984	2.7303	23.25	0	1774.82	-0.447588	15	0	0	1	0	0	0	0	0	0	D.TQFVRFDSDAASQRM[15.99].E	0	1.602e-12
T2DR4_biorep1	DPGADYRID	sp|Q92896|GSLG1_HUMAN	target_2_23437_8162	0	8162	0	0	1	0	0	0	0	0	0	0.3881	2.8034	31.33	0.989177	1021.46	-0.422188	9	0	1	0	0	0	0	0	0	0	T.DPGADYRID.R	0	1.626e-12
T2DR4_biorep1	SNPAVRTAAANAAAGAA	sp|O14828|SCAM3_HUMAN	target_2_23435_7542	0	7542	0	0	1	0	0	0	0	0	0	0.2529	1.4059	31.7	0	1483.76	-0.844258	17	0	1	0	0	0	0	0	0	0	F.SNPAVRTAAANAAAGAA.E	0	1.659e-12
T2DR4_biorep1	GRVYYVNHNTRTT	sp|O00308|WWP2_HUMAN	target_4_23436_3517	0	3517	0	0	1	0	0	0	0	0	0	0.0421	1.0594	35.65	0	1580.79	-0.452078	13	0	0	0	1	0	0	0	0	0	N.GRVYYVNHNTRTT.Q	0	1.676e-12
T2DR4_biorep1	N[0.98]TQFVRFDSDAASPRTEPRAP	tr|F2VNK8|F2VNK8_HUMAN	target_4_23436_11943	0	11943	0	0	1	1	0	0	0	0	0	0.0301	3.4529	39.27	0	2363.14	0.464522	21	0	0	0	1	0	0	0	0	0	D.N[0.98]TQFVRFDSDAASPRTEPRAP.W	0	1.686e-12
T2DR4_biorep1	RRFVNVVPTFGKKKGPNANS	sp|P62861|RS30_HUMAN	target_6_23435_8769	0	8769	0	0	1	0	0	0	0	0	0	0.2724	1.4493	29.59	0	2216.24	1.26624	20	0	0	0	0	0	1	0	0	0	N.RRFVNVVPTFGKKKGPNANS.-	0	1.695e-12
T2DR4_biorep1	FQKWAAVMVPSGEEQ	sp|P30499|1C01_HUMAN	target_2_23435_15908	0	15908	0	0	1	0	0	0	0	0	0	0.3269	2.242	34.29	0	1706.82	0.345442	15	0	1	0	0	0	0	0	0	0	T.FQKWAAVMVPSGEEQ.R	0	1.71e-12
T2DR4_biorep1	LVQYRTDWDHSWT	sp|P31785|IL2RG_HUMAN	target_3_23435_15103	0	15103	0	0	1	0	0	0	0	0	0	0.3352	1.52	27.13	0	1706.79	-0.650558	13	0	0	1	0	0	0	0	0	0	H.LVQYRTDWDHSWT.E	0	1.727e-12
T2DR4_biorep1	DQHFVKIQVKDSAQ	sp|P02786|TFR1_HUMAN	target_4_23437_8452	0	8452	0	0	1	0	0	0	0	0	0	0.3756	2.0629	25.14	0	1642.85	0.127612	14	0	0	0	1	0	0	0	0	0	R.DQHFVKIQVKDSAQ.N	0	1.73e-12
T2DR4_biorep1	NPDGGFATYETKRGGHL	sp|P48449|ERG7_HUMAN	target_4_23436_9206	0	9206	0	0	1	0	0	0	0	0	0	0.3182	2.8519	32.43	0	1819.87	-0.806378	17	0	0	0	1	0	0	0	0	0	R.NPDGGFATYETKRGGHL.L	0	1.733e-12
T2DR4_biorep1	ASFPKKQE	sp|P14406|CX7A2_HUMAN	target_3_23436_3837	0	3837	0	0	1	0	0	0	0	0	0	0.3927	1.4117	31.81	0	934.499	-0.426578	8	0	0	1	0	0	0	0	0	0	V.ASFPKKQE.-	0	1.74e-12
T2DR4_biorep1	WHWDTTQSLKQL	sp|P06734|FCER2_HUMAN	target_3_23436_16511	0	16511	0	0	1	0	0	0	0	0	0	0.1606	1.4931	36.48	0	1542.77	1.26272	12	0	0	1	0	0	0	0	0	0	L.WHWDTTQSLKQL.E	0	1.773e-12
T2DR4_biorep1	NEIINWLDKNQTAE	sp|P11142|HSP7C_HUMAN	target_2_23435_18955	0	18955	0	0	1	0	0	0	0	0	0	0.3829	1.319	26.56	0	1687.83	2.20454	14	0	1	0	0	0	0	0	0	0	C.NEIINWLDKNQTAE.K	0	1.785e-12
T2DR4_biorep1	NLQQLQHSTNQLAKETN	sp|Q86Y82|STX12_HUMAN	target_3_23437_10807	0	10807	0	0	1	0	0	0	0	0	0	0.3603	2.519	25.64	0	1966.99	0.802312	17	0	0	1	0	0	0	0	0	0	E.NLQQLQHSTNQLAKETN.E	0	1.821e-12
T2DR4_biorep1	YPSLEDLKVDKVIQAQT	sp|O00560|SDCB1_HUMAN	target_3_23437_18002	0	18002	0	0	1	0	0	0	0	0	0	0.4133	2.4071	31.54	0	1947.04	-0.854788	17	0	0	1	0	0	0	0	0	0	L.YPSLEDLKVDKVIQAQT.A	0	1.855e-12
T2DR4_biorep1	LPKPPKPVSKM[15.99]RMATPLLMQAL	sp|P04233|HG2A_HUMAN	target_5_23436_15738	0	15738	0	0	1	0	0	0	1	0	0	0.0409	3.2201	28.34	0	2463.4	0.261122	22	0	0	0	0	1	0	0	0	0	K.LPKPPKPVSKM[15.99]RMATPLLMQAL.P	0	1.872e-12
T2DR4_biorep1	KHFYWTSDSC[119.00]PRPGVV	sp|O00626|CCL22_HUMAN	target_4_23437_11192	0	11192	0	0	1	0	0	1	0	0	0	0.4068	1.9563	23.37	0	1997.9	1.11351	16	0	0	0	1	0	0	0	0	0	V.KHFYWTSDSC[119.00]PRPGVV.L	0	1.941e-12
T2DR4_biorep1	SSWTAADTAAQITQR	sp|Q95365|1B38_HUMAN	target_2_23437_13560	0	13560	0	0	1	0	0	0	0	0	0	0.3593	1.8788	37.16	0	1606.78	-2.34909	15	0	1	0	0	0	0	0	0	0	L.SSWTAADTAAQITQR.K	0	1.958e-12
T2DR4_biorep1	FFDIAVDGEPLGRVS	sp|P62937|PPIA_HUMAN	target_2_23436_19794	0	19794	0	0	1	0	0	0	0	0	0	0.2567	1.4954	37.04	0	1621.82	1.65582	15	0	1	0	0	0	0	0	0	0	V.FFDIAVDGEPLGRVS.F	0	1.961e-12
T2DR4_biorep1	GDEIFHVDMAKKET	sp|P01903|DRA_HUMAN	target_4_23435_10832	0	10832	0	0	1	0	0	0	0	0	0	0.3892	2.1636	24.6	0	1619.77	0.559642	14	0	0	0	1	0	0	0	0	0	D.GDEIFHVDMAKKET.V	0	2e-12
T2DR4_biorep1	GKDYIALNEDLSSWTA	tr|Q29938|Q29938_HUMAN	target_3_23436_19533.1	0	19533	0	0	1	0	0	0	0	0	0	0	0	35.21	0	1782.89	-0.137395	16	0	0	1	0	0	0	0	0	0	?.GKDYIALNEDLSSWTA.?	0	2.01e-12
T2DR4_biorep1	SGYRYGTDPTPQHY	sp|P06241|FYN_HUMAN	target_3_23435_8522	0	8522	0	0	1	0	0	0	0	0	0	0.2969	2.2369	27.35	0	1641.73	-0.722358	14	0	0	1	0	0	0	0	0	0	S.SGYRYGTDPTPQHY.P	0	2.059e-12
T2DR4_biorep1	GDTLTATATATARA	sp|P32942|ICAM3_HUMAN	target_2_23435_9144	0	9144	0	0	1	0	0	0	0	0	0	0.4623	2.114	33.33	0	1320.68	-0.673958	14	0	1	0	0	0	0	0	0	0	H.GDTLTATATATARA.D	0	2.251e-12
T2DR4_biorep1	PM[15.99]GALPQGP	sp|P04233|HG2A_HUMAN	target_1_23436_21384	0	21384	0	0	1	0	0	0	1	0	0	0.235	2.1031	30.27	0	883.434	1.14992	9	1	0	0	0	0	0	0	0	0	L.PM[15.99]GALPQGP.M	0	2.252e-12
T2DR4_biorep1	GRLLRGYN[0.98]QYAYDGK	tr|D6MLB2|D6MLB2_HUMAN	target_4_23437_10131	0	10131	0	0	1	1	0	0	0	0	0	0.1117	2.8215	31.1	0	1774.89	0.172112	15	0	0	0	1	0	0	0	0	0	D.GRLLRGYN[0.98]QYAYDGK.D	0	2.323e-12
T2DR4_biorep1	VMVGMGQKDS	sp|P68133|ACTS_HUMAN	target_2_23436_5479	0	5479	0	0	1	0	0	0	0	0	0	0.2487	1.3719	29.84	0	1051.49	0.0438225	10	0	1	0	0	0	0	0	0	0	G.VMVGMGQKDS.Y	0	2.333e-12
T2DR4_biorep1	KVQWKVDNALQSGNSQESVT	sp|P01834|IGKC_HUMAN	target_3_23435_12184	0	12184	0	0	1	0	0	0	0	0	0	0.4791	1.9553	24.83	0	2218.11	-0.324958	20	0	0	1	0	0	0	0	0	0	A.KVQWKVDNALQSGNSQESVT.E	0	2.341e-12
T2DR4_biorep1	VGVPYRITVTAVSASG	sp|Q6UWB1|I27RA_HUMAN	target_2_23437_15562	0	15562	0	0	1	0	0	0	0	0	0	0.2136	1.1943	38.92	0	1576.87	-0.255688	16	0	1	0	0	0	0	0	0	0	T.VGVPYRITVTAVSASG.L	0	2.348e-12
T2DR4_biorep1	RKGGSYSQAASSN[0.98]SAQGSDVS	sp|P01893|HLAH_HUMAN	target_3_23437_3813	0	3813	0	0	1	1	0	0	0	0	0	0.2063	2.0659	33.16	0	2044.92	0.441412	21	0	0	1	0	0	0	0	0	0	D.RKGGSYSQAASSN[0.98]SAQGSDVS.L	0	2.351e-12
T2DR4_biorep1	KSQIFSTASDNQPT	sp|P11021|GRP78_HUMAN	target_2_23437_8019	0	8019	0	0	1	0	0	0	0	0	0	0.2779	1.6695	34.96	0	1523.73	-2.26859	14	0	1	0	0	0	0	0	0	0	K.KSQIFSTASDNQPT.V	0	2.401e-12
T2DR4_biorep1	SKETIEQEKQAGES	sp|P62328|TYB4_HUMAN	target_3_23435_2631	0	2631	0	0	1	0	0	0	0	0	0	0.2876	1.5979	36.47	0	1563.75	-0.833258	14	0	0	1	0	0	0	0	0	0	P.SKETIEQEKQAGES.-	0	2.431e-12
T2DR4_biorep1	NTQIFKTNTQTYRE	sp|P18464|1B51_HUMAN	target_3_23435_8966	0	8966	0	0	1	0	0	0	0	0	0	0.4844	1.9229	33.25	0	1743.87	0.258342	14	0	0	1	0	0	0	0	0	0	R.NTQIFKTNTQTYRE.N	0	2.432e-12
T2DR4_biorep1	KPPKPVSKMRMATPLLM[15.99]Q	sp|P04233|HG2A_HUMAN	target_5_23436_9856	0	9856	0	0	1	0	0	0	1	0	0	0.3231	3.2761	29.63	0	2069.14	1.10412	18	0	0	0	0	1	0	0	0	0	P.KPPKPVSKMRMATPLLM[15.99]Q.A	0	2.456e-12
T2DR4_biorep1	RAPWSLQSVNPGLKT	sp|P10912|GHR_HUMAN	target_3_23435_15292	0	15292	0	0	1	0	0	0	0	0	0	0.2978	2.7434	26.46	0	1653.91	0.549242	15	0	0	1	0	0	0	0	0	0	S.RAPWSLQSVNPGLKT.N	0	2.55e-12
T2DR4_biorep1	VNYSFRVMAVNSIGK	sp|Q92823|NRCAM_HUMAN	target_3_23437_15606	0	15606	0	0	1	0	0	0	0	0	0	0.3038	1.8786	27.61	0	1684.88	-0.296988	15	0	0	1	0	0	0	0	0	0	Y.VNYSFRVMAVNSIGK.S	0	2.57e-12
T2DR4_biorep1	YPREAKVQWKVDNALQSGN	sp|P01834|IGKC_HUMAN	target_4_23437_11715	0	11715	0	0	1	0	0	0	0	0	0	0.2815	2.0112	26.58	0	2203.13	-1.28629	19	0	0	0	1	0	0	0	0	0	F.YPREAKVQWKVDNALQSGN.S	0	2.632e-12
T2DR4_biorep1	KTNVYISSSAGARWR	sp|Q92673|SORL_HUMAN	target_4_23436_8734	0	8734	0	0	1	0	0	0	0	0	0	0.3613	2.8866	31.38	0	1695.89	-1.22958	15	0	0	0	1	0	0	0	0	0	S.KTNVYISSSAGARWR.E	0	2.694e-12
T2DR4_biorep1	KPPKPVSKM[15.99]RMATPLLMQ	sp|P04233|HG2A_HUMAN	target_5_23436_8995	0	8995	0	0	1	0	0	0	1	0	0	0.1009	2.8378	27.24	0	2069.14	0.514522	18	0	0	0	0	1	0	0	0	0	P.KPPKPVSKM[15.99]RMATPLLMQ.A	0	2.731e-12
T2DR4_biorep1	KIGYNPDTVAFVPI	sp|P68104|EF1A1_HUMAN	target_2_23436_19293	0	19293	0	0	1	0	0	0	0	0	0	0.4435	1.8153	33.46	0	1533.83	-0.658478	14	0	1	0	0	0	0	0	0	0	K.KIGYNPDTVAFVPI.S	0	2.823e-12
T2DR4_biorep1	DVWQNHEAVPGRAED	sp|O00461|GOLI4_HUMAN	target_3_23436_8991	0	8991	0	0	1	0	0	0	0	0	0	0.245	1.4524	32.77	0	1722.78	0.638022	15	0	0	1	0	0	0	0	0	0	N.DVWQNHEAVPGRAED.T	0	2.864e-12
T2DR4_biorep1	KVFIQRDYSSGTR	sp|Q7Z5G4|GOGA7_HUMAN	target_4_23436_5554	0	5554	0	0	1	0	0	0	0	0	0	0.2952	2.436	25	0	1556.82	1.07522	13	0	0	0	1	0	0	0	0	0	G.KVFIQRDYSSGTR.C	0	2.912e-12
T2DR4_biorep1	DTQFVRFDSDAASQRM	tr|O78126|O78126_HUMAN	target_3_23436_13275.1	0	13275	0	0	1	0	0	0	0	0	0	0	0	36.07	0	1873.85	-0.409376	16	0	0	1	0	0	0	0	0	0	?.DTQFVRFDSDAASQRM.?	0	2.963e-12
T2DR4_biorep1	VPKDEEWELAQDQLIRNSG	sp|Q8NCL4|GALT6_HUMAN	target_3_23436_15934	0	15934	0	0	1	0	0	0	0	0	0	0.5095	2.5342	32.01	0	2227.1	1.96192	19	0	0	1	0	0	0	0	0	0	Q.VPKDEEWELAQDQLIRNSG.S	0	2.983e-12
T2DR4_biorep1	PKPPKPVSKMRMATPLLMQA	sp|P04233|HG2A_HUMAN	target_5_23435_13119	0	13119	0	0	1	0	0	0	0	0	0	0.0591	1.883	31.3	0	2221.24	0.264542	20	0	0	0	0	1	0	0	0	0	L.PKPPKPVSKMRMATPLLMQA.L	0	3.028e-12
T2DR4_biorep1	DRKGGSYSQAASSN[0.98]SAQGSD	sp|P01893|HLAH_HUMAN	target_3_23435_2923	0	2923	0	0	1	1	0	0	0	0	0	0.2269	2.4224	36.12	0	1973.84	-0.827458	20	0	0	1	0	0	0	0	0	0	S.DRKGGSYSQAASSN[0.98]SAQGSD.V	0	3.052e-12
T2DR4_biorep1	NDVWQNHEAVPGRAEDT	sp|O00461|GOLI4_HUMAN	target_3_23435_9748	0	9748	0	0	1	0	0	0	0	0	0	0.2705	1.4437	28.44	0	1937.87	-0.582158	17	0	0	1	0	0	0	0	0	0	N.NDVWQNHEAVPGRAEDT.K	0	3.089e-12
T2DR4_biorep1	KKFQSEKAAGSVS	sp|Q9Y3D6|FIS1_HUMAN	target_4_23436_2198	0	2198	0	0	1	0	0	0	0	0	0	0.3414	2.2448	31.75	0	1366.73	0.0200225	13	0	0	0	1	0	0	0	0	0	E.KKFQSEKAAGSVS.K	0	3.118e-12
T2DR4_biorep1	FYDKMQNAESGRGQVM	sp|P24001|IL32_HUMAN	target_3_23435_9980	0	9980	0	0	1	0	0	0	0	0	0	0.3116	1.5953	26.49	0	1860.84	2.59084	16	0	0	1	0	0	0	0	0	0	R.FYDKMQNAESGRGQVM.S	0	3.183e-12
T2DR4_biorep1	GSHSM[15.99]RYFFTSVSRPG	sp|P04439|1A03_HUMAN	target_4_23437_10809	0	10809	0	0	1	0	0	0	1	0	0	0.2391	2.5055	24.67	0	1831.85	-1.26109	16	0	0	0	1	0	0	0	0	0	A.GSHSM[15.99]RYFFTSVSRPG.R	0	3.221e-12
T2DR4_biorep1	VGAHAGEYGAEALERM	sp|P69905|HBA_HUMAN	target_3_23436_14134	0	14134	0	0	1	0	0	0	0	0	0	0.4732	2.5449	30.2	0	1660.77	-0.324878	16	0	0	1	0	0	0	0	0	0	K.VGAHAGEYGAEALERM.F	0	3.326e-12
T2DR4_biorep1	NSVIIVDKNGR	sp|P02786|TFR1_HUMAN	target_3_23435_5220	0	5220	0	0	1	0	0	0	0	0	0	0.4092	2.8474	24.37	0	1214.69	0.204142	11	0	0	1	0	0	0	0	0	0	Q.NSVIIVDKNGR.L	0	3.366e-12
T2DR4_biorep1	YDSDATSSACRE	sp|O15243|OBRG_HUMAN	target_2_23436_4211	0	4211	0	0	1	0	0	0	0	0	0	0.4206	1.9016	25.62	0	1304.51	0.689222	12	0	1	0	0	0	0	0	0	0	T.YDSDATSSACRE.L	0	3.427e-12
T2DR4_biorep1	LPKPPKPVSKMRMATPLLMQA	sp|P04233|HG2A_HUMAN	target_5_23437_14805	0	14805	0	0	1	0	0	0	0	0	0	0.208	2.1077	28.38	0	2334.32	0.502912	21	0	0	0	0	1	0	0	0	0	K.LPKPPKPVSKMRMATPLLMQA.L	0	3.456e-12
T2DR4_biorep1	FEQEMATAASSSSLEK	sp|P60709|ACTB_HUMAN	target_2_23437_10501	0	10501	0	0	1	0	0	0	0	0	0	0.364	1.7847	26.91	0	1715.78	0.137612	16	0	1	0	0	0	0	0	0	0	D.FEQEMATAASSSSLEK.S	0	3.469e-12
T2DR4_biorep1	ITLTWRQDGVSLSHNT	sp|Q29980|MICB_HUMAN	target_3_23437_15205	0	15205	0	0	1	0	0	0	0	0	0	0.4455	2.7198	30.11	0	1827.93	-0.821088	16	0	0	1	0	0	0	0	0	0	N.ITLTWRQDGVSLSHNT.Q	0	3.486e-12
T2DR4_biorep1	VSKMRMATPLLMQALP	sp|P04233|HG2A_HUMAN	target_3_23436_19473	0	19473	0	0	1	0	0	0	0	0	0	0.3313	2.4222	25.98	0	1786.97	0.141422	16	0	0	1	0	0	0	0	0	0	P.VSKMRMATPLLMQALP.M	0	3.601e-12
T2DR4_biorep1	NPAVRTAAANAAAG	sp|O14828|SCAM3_HUMAN	target_2_23436_4244	0	4244	0	0	1	0	0	0	0	0	0	0.3615	1.4779	28.41	0	1254.65	-0.166878	14	0	1	0	0	0	0	0	0	0	S.NPAVRTAAANAAAG.A	0	3.65e-12
T2DR4_biorep1	RDFIKNMITGTSQA	sp|P68104|EF1A1_HUMAN	target_3_23435_14225	0	14225	0	0	1	0	0	0	0	0	0	0.1477	1.72	29.62	0	1581.81	0.625342	14	0	0	1	0	0	0	0	0	0	H.RDFIKNMITGTSQA.D	0	3.739e-12
T2DR4_biorep1	TFQKWAAVVVPSGEQ[0.98]QR	tr|V6A6E5|V6A6E5_HUMAN	target_3_23436_14688	0	14688	0	0	1	1	0	0	0	0	0	0.0642	2.5512	36.26	0	1932	-0.621578	17	0	0	1	0	0	0	0	0	0	G.TFQKWAAVVVPSGEQ[0.98]QR.Y	0	3.771e-12
T2DR4_biorep1	VDN[0.98]TQFVRFDSDAASPRGEPRAPW	tr|M9P963|M9P963_HUMAN	target_4_23435_17096	0	17096	0	0	1	1	0	0	0	0	0	0.1434	2.7905	29.97	0	2719.29	0.863142	24	0	0	0	1	0	0	0	0	0	Y.VDN[0.98]TQFVRFDSDAASPRGEPRAPW.V	0	3.874e-12
T2DR4_biorep1	KDYIALNEDLSSWTA	tr|Q29938|Q29938_HUMAN	target_3_23436_19489.1	0	19489	0	0	1	0	0	0	0	0	0	0	0	39.52	0	1725.87	1.3881	15	0	0	1	0	0	0	0	0	0	?.KDYIALNEDLSSWTA.?	0	3.925e-12
T2DR4_biorep1	FVRFN[0.98]SDAASQ	tr|D5FHR2|D5FHR2_HUMAN	target_2_23437_9042	0	9042	0	0	1	1	0	0	0	0	0	0.3897	2.5629	28.3	0	1242.57	-0.175088	11	0	1	0	0	0	0	0	0	0	Q.FVRFN[0.98]SDAASQ.R	0	4.013e-12
T2DR4_biorep1	VGPN[0.98]GRLLRGHNQYAYDGK	tr|H6V7S6|H6V7S6_HUMAN	target_5_23435_9039	0	9039	0	0	1	1	0	0	0	0	0	0.1169	2.8722	31.96	0	2116.07	0.0579423	19	0	0	0	0	1	0	0	0	0	D.VGPN[0.98]GRLLRGHNQYAYDGK.D	0	4.081e-12
T2DR4_biorep1	DGKDYIALNEDLRSWTA	tr|F8LFQ0|F8LFQ0_HUMAN	target_4_23436_19313.1	0	19313	0	0	1	0	0	0	0	0	0	0	0	32.75	0	1966.99	0.664459	17	0	0	0	1	0	0	0	0	0	?.DGKDYIALNEDLRSWTA.?	0	4.145e-12
T2DR4_biorep1	TPLLMQALPM[15.99]GALPQ	sp|P04233|HG2A_HUMAN	target_1_23436_21073	0	21073	0	0	1	0	0	0	1	0	0	0.1389	1.9435	31	0	1596.85	0.849322	15	1	0	0	0	0	0	0	0	0	A.TPLLMQALPM[15.99]GALPQ.G	0	4.168e-12
T2DR4_biorep1	KN[0.98]YIALNEDLRSWT	tr|D5G2L2|D5G2L2_HUMAN	target_3_23435_18434	0	18434	0	0	1	1	0	0	0	0	0	0.0009	2.4967	37.85	0.769221	1723.86	-0.251958	14	0	0	1	0	0	0	0	0	0	G.KN[0.98]YIALNEDLRSWT.A	0	4.202e-12
T2DR4_biorep1	SHSMRYFFTSVSRPGRG	sp|P04439|1A03_HUMAN	target_5_23436_11231	0	11231	0	0	1	0	0	0	0	0	0	0.0763	2.8413	33.46	0	1971.96	0.234122	17	0	0	0	0	1	0	0	0	0	G.SHSMRYFFTSVSRPGRG.E	0	4.235e-12
T2DR4_biorep1	VRFN[0.98]SDAASQR	tr|D5FHR2|D5FHR2_HUMAN	target_3_23436_4669	0	4669	0	0	1	1	0	0	0	0	0	0.3321	3.1631	33.04	0	1251.61	0.158322	11	0	0	1	0	0	0	0	0	0	F.VRFN[0.98]SDAASQR.M	0	4.253e-12
T2DR4_biorep1	RATYIGTSNWSGNY	sp|Q8IV08|PLD3_HUMAN	target_2_23437_13744	0	13744	0	0	1	0	0	0	0	0	0	0.4879	1.889	24.49	0	1589.73	-0.889388	14	0	1	0	0	0	0	0	0	0	E.RATYIGTSNWSGNY.F	0	4.266e-12
T2DR4_biorep1	RNGFDTDSSCLESHS	sp|P15260|INGR1_HUMAN	target_3_23437_8891	0	8891	0	0	1	0	0	0	0	0	0	0.3651	2.2339	30.73	0	1654.68	0.0795123	15	0	0	1	0	0	0	0	0	0	S.RNGFDTDSSCLESHS.S	0	4.276e-12
T2DR4_biorep1	TRPAGDRTFQKWAAVVVPSGEEQR	tr|Q29938|Q29938_HUMAN	target_2_23436_14405.1	0	14405	0	0	1	0	0	0	0	0	0	0	0	34.31	0	2686.44	0.355566	24	0	1	0	0	0	0	0	0	0	?.TRPAGDRTFQKWAAVVVPSGEEQR.?	0	4.396e-12
T2DR4_biorep1	TERAITIAGVPQSVT	sp|Q15365|PCBP1_HUMAN	target_2_23437_14031	0	14031	0	0	1	0	0	0	0	0	0	0.2093	1.646	29.79	0	1542.85	-0.604288	15	0	1	0	0	0	0	0	0	0	S.TERAITIAGVPQSVT.E	0	4.447e-12
T2DR4_biorep1	Q[.98]RLKSQDLELSWNLNGLQAD	P06734|FCER2_HUMAN	target_3_23435_19380.1	0	19380	0	0	1	1	0	0	0	0	0	0	0	37.64	0	2329.18	-2.29538	20	0	0	1	0	0	0	0	0	0	?.Q[.98]RLKSQDLELSWNLNGLQAD.?	0	4.503e-12
T2DR4_biorep1	LHYWYKNSDNDKVQK	sp|P31785|IL2RG_HUMAN	target_5_23436_6235	0	6235	0	0	1	0	0	0	0	0	0	0.1622	1.4732	28.72	0	1937.95	0.157122	15	0	0	0	0	1	0	0	0	0	T.LHYWYKNSDNDKVQK.C	0	4.504e-12
T2DR4_biorep1	LPKPPKPVSKM[15.99]RMATPLLMQALPM[15.99]	P04233|HG2A_HUMAN	target_8_23437_16215.1	0	16215	0	0	1	0	0	0	1	0	0	0	0	31.17	0	2707.49	-0.126339	24	0	0	0	0	0	0	0	1	0	?.LPKPPKPVSKM[15.99]RMATPLLMQALPM[15.99].?	0	4.515e-12
T2DR4_biorep1	KGGSYSQAASSN[0.98]SAQGSDVS	sp|P01893|HLAH_HUMAN	target_2_23437_4700	0	4700	0	0	1	1	0	0	0	0	0	0.2723	2.6958	31.04	0	1888.82	0.378112	20	0	1	0	0	0	0	0	0	0	R.KGGSYSQAASSN[0.98]SAQGSDVS.L	0	4.593e-12
T2DR4_biorep1	LADLQKQVTDLEAE	sp|Q15025|TNIP1_HUMAN	target_2_23435_16086	0	16086	0	0	1	0	0	0	0	0	0	0.4474	1.4586	25.75	0	1572.81	-1.08536	14	0	1	0	0	0	0	0	0	0	K.LADLQKQVTDLEAE.R	0	4.599e-12
T2DR4_biorep1	KSQEFLEDADRKSLETK	sp|P19320|VCAM1_HUMAN	target_5_23437_8297	0	8297	0	0	1	0	0	0	0	0	0	0.3642	2.6102	24.62	0	2024.03	-0.260688	17	0	0	0	0	1	0	0	0	0	M.KSQEFLEDADRKSLETK.S	0	4.625e-12
T2DR4_biorep1	GKN[0.98]YIALNEDLRSWTA	tr|D5G2L2|D5G2L2_HUMAN	target_3_23435_18599	0	18599	0	0	1	1	0	0	0	0	0	0.0952	4.3829	33.5	0	1851.92	0.202242	16	0	0	1	0	0	0	0	0	0	D.GKN[0.98]YIALNEDLRSWTA.A	0	4.731e-12
T2DR4_biorep1	KWEAAHVAQ[0.98]QLR	tr|A0A109W0K0|A0A109W0K0_HUMAN	target_4_23436_9175	0	9175	0	0	1	1	0	0	0	0	0	0.0491	1.8558	32.34	0	1437.76	1.22702	12	0	0	0	1	0	0	0	0	0	H.KWEAAHVAQ[0.98]QLR.A	0	4.734e-12
T2DR4_biorep1	KDQMYSDGNFTDVS	sp|P40189|IL6RB_HUMAN	target_2_23435_11791	0	11791	0	0	1	0	0	0	0	0	0	0.3663	1.5086	26.84	0	1606.67	-1.22256	14	0	1	0	0	0	0	0	0	0	S.KDQMYSDGNFTDVS.V	0	4.787e-12
T2DR4_biorep1	PPKPVSKMRMATPLLMQAL	sp|P04233|HG2A_HUMAN	target_4_23436_17769	0	17769	0	0	1	0	0	0	0	0	0	0.2837	2.4843	25.48	0	2109.17	-0.750478	19	0	0	0	1	0	0	0	0	0	K.PPKPVSKMRMATPLLMQAL.P	0	4.882e-12
T2DR4_biorep1	DTQFVRFN[0.98]SDAAS	tr|E5FXC3|E5FXC3_HUMAN	target_2_23436_12231	0	12231	0	0	1	1	0	0	0	0	0	0.028	2.4123	34.22	0	1458.65	-0.662778	13	0	1	0	0	0	0	0	0	0	D.DTQFVRFN[0.98]SDAAS.P	0	4.891e-12
T2DR4_biorep1	EAKVQWKVDNALQSGNSQ	sp|P01834|IGKC_HUMAN	target_3_23435_11448	0	11448	0	0	1	0	0	0	0	0	0	0.2425	2.0331	31.81	0	2002	0.684842	18	0	0	1	0	0	0	0	0	0	R.EAKVQWKVDNALQSGNSQ.E	0	4.973e-12
T2DR4_biorep1	DSYVGDEAQSK	sp|P68133|ACTS_HUMAN	target_2_23436_4114	0	4114	0	0	1	0	0	0	0	0	0	0.2973	1.3435	36.73	0.68882	1198.52	-0.469278	11	0	1	0	0	0	0	0	0	0	K.DSYVGDEAQSK.R	0	4.991e-12
T2DR4_biorep1	GSHSLRYFSTAVSRPGRG	sp|P30511|HLAF_HUMAN	target_5_23437_8960	0	8960	0	0	1	0	0	0	0	0	0	0.3682	1.4532	26.48	0	1934.99	0.849812	18	0	0	0	0	1	0	0	0	0	A.GSHSLRYFSTAVSRPGRG.E	0	5.008e-12
T2DR4_biorep1	SPRVYWLGLNDRAQEG	sp|Q6ZS10|CL17A_HUMAN	target_3_23435_15464	0	15464	0	0	1	0	0	0	0	0	0	0.0824	1.2698	30.71	0	1860.94	0.430342	16	0	0	1	0	0	0	0	0	0	G.SPRVYWLGLNDRAQEG.D	0	5.097e-12
T2DR4_biorep1	FQKWASVVVPSGQE	sp|P30456|1A43_HUMAN	target_2_23436_13678	0	13678	0	0	1	0	0	0	0	0	0	0.139	1.0423	30.97	0	1561.8	-0.453478	14	0	1	0	0	0	0	0	0	0	T.FQKWASVVVPSGQE.Q	0	5.185e-12
T2DR4_biorep1	KAAWDSIQSFLQ	sp|P19397|CD53_HUMAN	target_2_23435_20936	0	20936	0	0	1	0	0	0	0	0	0	0.4488	2.5505	31.43	0	1393.71	0.656942	12	0	1	0	0	0	0	0	0	0	T.KAAWDSIQSFLQ.C	0	5.436e-12
T2DR4_biorep1	GRLLRGHNQYAYDGKD	tr|Q29938|Q29938_HUMAN	target_3_23436_5441.1	0	5441	0	0	1	0	0	0	0	0	0	0	0	33.5	0	1864.96	0.730397	16	0	0	1	0	0	0	0	0	0	?.GRLLRGHNQYAYDGKD.?	0	5.55e-12
T2DR4_biorep1	YVN[0.98]DTQFVRFDSDAASQR	tr|F2X5X4|F2X5X4_HUMAN	target_3_23435_14427	0	14427	0	0	1	1	0	0	0	0	0	0.0908	3.7469	38.27	0	2119.97	-1.74626	18	0	0	1	0	0	0	0	0	0	G.YVN[0.98]DTQFVRFDSDAASQR.M	0	5.553e-12
T2DR4_biorep1	YTGDRTVMGRIA	sp|P05023|AT1A1_HUMAN	target_3_23436_8640	0	8640	0	0	1	0	0	0	0	0	0	0.2812	1.81	31.07	0	1339.68	-0.131878	12	0	0	1	0	0	0	0	0	0	V.YTGDRTVMGRIA.T	0	5.573e-12
T2DR4_biorep1	VDDTQFVRFDSDAASPRTEP	tr|Q29938|Q29938_HUMAN	target_3_23437_14302.1	0	14302	0	0	1	0	0	0	0	0	0	0	0	34.14	0	2253.04	-0.870442	20	0	0	1	0	0	0	0	0	0	?.VDDTQFVRFDSDAASPRTEP.?	0	5.586e-12
T2DR4_biorep1	TPLLM[15.99]QALPMGALPQGP	sp|P04233|HG2A_HUMAN	target_1_23436_20567	0	20567	0	0	1	0	0	0	1	0	0	0.3292	2.0077	29.76	0	1750.92	-0.205278	17	1	0	0	0	0	0	0	0	0	A.TPLLM[15.99]QALPMGALPQGP.M	0	5.615e-12
T2DR4_biorep1	ARVITNQYNNPAGL	sp|O00151|PDLI1_HUMAN	target_2_23435_11857	0	11857	0	0	1	0	0	0	0	0	0	0.2678	1.7812	35.48	0	1530.8	0.581842	14	0	1	0	0	0	0	0	0	0	T.ARVITNQYNNPAGL.Y	0	5.641e-12
T2DR4_biorep1	NGNLIPTHTQPSYR	sp|P31995|FCG2C_HUMAN	target_3_23436_8419	0	8419	0	0	1	0	0	0	0	0	0	0.0849	1.179	31.28	0	1597.81	-1.04268	14	0	0	1	0	0	0	0	0	0	H.NGNLIPTHTQPSYR.F	0	5.795e-12
T2DR4_biorep1	DSYVGDEAQSKRG	sp|P68133|ACTS_HUMAN	target_3_23437_3884	0	3884	0	0	1	0	0	0	0	0	0	0.3681	1.2455	26.66	0	1411.64	-0.0141877	13	0	0	1	0	0	0	0	0	0	K.DSYVGDEAQSKRG.I	0	5.884e-12
T2DR4_biorep1	AADKFKEINNAH	sp|Q9H3Z4|DNJC5_HUMAN	target_4_23436_3632	0	3632	0	0	1	0	0	0	0	0	0	0.3978	2.1121	30.67	0	1357.69	-0.339178	12	0	0	0	1	0	0	0	0	0	E.AADKFKEINNAH.A	0	5.973e-12
T2DR4_biorep1	KGDTVELTC[119.00]TASQKKS	sp|P01730|CD4_HUMAN	target_4_23436_3257	0	3257	0	0	1	0	0	1	0	0	0	0.0292	1.3999	35.32	0	1814.86	0.889722	16	0	0	0	1	0	0	0	0	0	K.KGDTVELTC[119.00]TASQKKS.I	0	6e-12
T2DR4_biorep1	PAGDGTFQKWAAVVVPSGEQ	tr|V6A6E5|V6A6E5_HUMAN	target_2_23436_19690	0	19690	0	0	1	0	0	0	0	0	0	0.0005	1.1447	33.18	0	2044.01	0.751422	20	0	1	0	0	0	0	0	0	0	R.PAGDGTFQKWAAVVVPSGEQ.Q	0	6.243e-12
T2DR4_biorep1	DIQMTQSPSSLS	sp|P01609|KV117_HUMAN	target_1_23435_11612	0	11612	0	0	1	0	0	0	0	0	0	0.025	1.9764	33.65	0	1293.6	0.434142	12	1	0	0	0	0	0	0	0	0	-.DIQMTQSPSSLS.A	0	6.285e-12
T2DR4_biorep1	DIIKGEMSRPGEV	sp|P07602|SAP_HUMAN	target_3_23437_10671	0	10671	0	0	1	0	0	0	0	0	0	0.4504	2.471	32.2	0	1430.73	0.471512	13	0	0	1	0	0	0	0	0	0	L.DIIKGEMSRPGEV.C	0	6.487e-12
T2DR4_biorep1	DVWQNHEAVPGRAEDT	O00461|GOLI4_HUMAN	target_2_23436_9252.1	0	9252	0	0	1	0	0	0	0	0	0	0	0	33.88	0	1823.85	0.35948	16	0	1	0	0	0	0	0	0	0	?.DVWQNHEAVPGRAEDT.?	0	6.536e-12
T2DR4_biorep1	VDKVIQAQTAFSANPANPA	sp|O00560|SDCB1_HUMAN	target_2_23437_12850	0	12850	0	0	1	0	0	0	0	0	0	0.5008	2.0988	32.34	0	1942	-0.0320877	19	0	1	0	0	0	0	0	0	0	K.VDKVIQAQTAFSANPANPA.I	0	6.54e-12
T2DR4_biorep1	MPHNQFIKM	sp|Q13571|LAPM5_HUMAN	target_3_23437_11236	0	11236	0	0	1	0	0	0	0	0	1	0.2023	1.5116	30.32	0.735432	1145.56	-0.407388	9	0	0	1	0	0	0	0	0	0	D.MPHNQFIKM.M	0	6.659e-12
T2DR4_biorep1	AAQISEQKSNDASEA	sp|P13747|HLAE_HUMAN	target_2_23437_3428	0	3428	0	0	1	0	0	0	0	0	0	0.4111	1.6612	32.85	0	1548.71	0.176812	15	0	1	0	0	0	0	0	0	0	T.AAQISEQKSNDASEA.E	0	6.759e-12
T2DR4_biorep1	LPKPPKPVSKMRMATPLLM[15.99]QAL	sp|P04233|HG2A_HUMAN	target_5_23435_16055	0	16055	0	0	1	0	0	0	1	0	0	0.0494	1.5252	28.91	0	2463.4	0.628442	22	0	0	0	0	1	0	0	0	0	K.LPKPPKPVSKMRMATPLLM[15.99]QAL.P	0	6.777e-12
T2DR4_biorep1	TPSYVAFTDTERL	sp|P0DMV9|HS71B_HUMAN	target_2_23435_17053	0	17053	0	0	1	0	0	0	0	0	0	0.317	2.2557	33.98	0	1499.74	0.184942	13	0	1	0	0	0	0	0	0	0	T.TPSYVAFTDTERL.I	0	6.801e-12
T2DR4_biorep1	DAVTYTEHAK	sp|P62805|H4_HUMAN	target_3_23436_3742	0	3742	0	0	1	0	0	0	0	0	0	0.2071	1.0572	31.83	0	1134.54	0.620122	10	0	0	1	0	0	0	0	0	0	R.DAVTYTEHAK.R	0	6.871e-12
T2DR4_biorep1	AM[15.99]GIM[15.99]NSFVNDIFER	tr|A8K9J7|A8K9J7_HUMAN	target_2_23435_20638.1	0	20638	0	0	1	0	0	0	1	0	0	0	0	34.25	0	1775.83	1.25889	15	0	1	0	0	0	0	0	0	0	?.AM[15.99]GIM[15.99]NSFVNDIFER.?	0	6.885e-12
T2DR4_biorep1	IVIVPSLNPDGRER	sp|O75976|CBPD_HUMAN	target_3_23436_13037	0	13037	0	0	1	0	0	0	0	0	0	0.3826	2.3675	29.73	0	1564.88	0.386122	14	0	0	1	0	0	0	0	0	0	R.IVIVPSLNPDGRER.A	0	7.003e-12
T2DR4_biorep1	KPPKPVSKMRMATPLLM[15.99]QAL	sp|P04233|HG2A_HUMAN	target_5_23436_13791	0	13791	0	0	1	0	0	0	1	0	0	0.2321	2.8144	29.98	0	2253.26	1.10312	20	0	0	0	0	1	0	0	0	0	P.KPPKPVSKMRMATPLLM[15.99]QAL.P	0	7.017e-12
T2DR4_biorep1	LPGLAKQPSFRQYSG	sp|P10619|PPGB_HUMAN	target_3_23437_12268	0	12268	0	0	1	0	0	0	0	0	0	0.2522	2.5173	30.45	0	1648.88	0.191212	15	0	0	1	0	0	0	0	0	0	R.LPGLAKQPSFRQYSG.Y	0	7.193e-12
T2DR4_biorep1	RDNWISVDSVTSEIK	sp|Q14126|DSG2_HUMAN	target_3_23436_16613	0	16613	0	0	1	0	0	0	0	0	0	0.4273	2.7629	32.01	0	1748.88	-0.385678	15	0	0	1	0	0	0	0	0	0	D.RDNWISVDSVTSEIK.L	0	7.215e-12
T2DR4_biorep1	RNNDVWQNHEAVPGRAEDT	sp|O00461|GOLI4_HUMAN	target_4_23436_7996	0	7996	0	0	1	0	0	0	0	0	0	0.3197	2.196	31.64	0	2208.02	-0.708278	19	0	0	0	1	0	0	0	0	0	S.RNNDVWQNHEAVPGRAEDT.K	0	7.22e-12
T2DR4_biorep1	VDDTQFVRFDSDASSQRMEPRAP	tr|D5H3U7|D5H3U7_HUMAN	target_4_23435_13581.1	0	13581	0	0	1	0	0	0	0	0	0	0	0	31.69	0	2654.23	1.59623	23	0	0	0	1	0	0	0	0	0	?.VDDTQFVRFDSDASSQRMEPRAP.?	0	7.257e-12
T2DR4_biorep1	RQTWTYLQDERAGRE	sp|P48449|ERG7_HUMAN	target_4_23437_9848	0	9848	0	0	1	0	0	0	0	0	0	0.3323	2.2626	23.57	0	1908.93	-0.698588	15	0	0	0	1	0	0	0	0	0	G.RQTWTYLQDERAGRE.Q	0	7.344e-12
T2DR4_biorep1	AKVQWKVDNALQSGNSQESVT	sp|P01834|IGKC_HUMAN	target_3_23437_12134	0	12134	0	0	1	0	0	0	0	0	0	0.3488	1.5596	26.04	0	2289.15	0.516112	21	0	0	1	0	0	0	0	0	0	E.AKVQWKVDNALQSGNSQESVT.E	0	7.688e-12
T2DR4_biorep1	TFQKWAAVVVPSGEQQ	tr|V6A6E5|V6A6E5_HUMAN	target_2_23437_16276	0	16276	0	0	1	0	0	0	0	0	0	0.4639	2.3976	23.7	0	1774.91	-0.977288	16	0	1	0	0	0	0	0	0	0	G.TFQKWAAVVVPSGEQQ.R	0	7.775e-12
T2DR4_biorep1	KVQWKVDNALQSG	sp|P01834|IGKC_HUMAN	target_3_23435_11067	0	11067	0	0	1	0	0	0	0	0	0	0.3168	1.6526	33.95	0	1472.79	0.671242	13	0	0	1	0	0	0	0	0	0	A.KVQWKVDNALQSG.N	0	7.882e-12
T2DR4_biorep1	FVRFDSDAASPRGQ[0.98]PRAP	tr|M9P9D3|M9P9D3_HUMAN	target_4_23435_10464	0	10464	0	0	1	1	0	0	0	0	0	0.3576	2.5823	27.01	0	1974.98	-1.09746	18	0	0	0	1	0	0	0	0	0	Q.FVRFDSDAASPRGQ[0.98]PRAP.W	0	7.922e-12
T2DR4_biorep1	GRSYYVDHNSRTT	sp|P46934|NEDD4_HUMAN	target_4_23436_3107	0	3107	0	0	1	0	0	0	0	0	0	0.0999	1.1604	29	0	1555.72	0.0170225	13	0	0	0	1	0	0	0	0	0	R.GRSYYVDHNSRTT.T	0	8.099e-12
T2DR4_biorep1	EDLRSWTAVDTAAQISEQ	sp|P13747|HLAE_HUMAN	target_2_23435_17683	0	17683	0	0	1	0	0	0	0	0	0	0.0318	1.7992	30.5	0	2019.96	1.46714	18	0	1	0	0	0	0	0	0	0	N.EDLRSWTAVDTAAQISEQ.K	0	8.303e-12
T2DR4_biorep1	NVRIATTALAIY	sp|Q13571|LAPM5_HUMAN	target_2_23436_16645	0	16645	0	0	1	0	0	0	0	0	0	0.3471	1.6791	26.06	0	1305.75	0.870022	12	0	1	0	0	0	0	0	0	0	F.NVRIATTALAIY.H	0	8.318e-12
T2DR4_biorep1	SSSSFHPAPGNAQSSSQ	sp|P24394|IL4RA_HUMAN	target_2_23437_4277	0	4277	0	0	1	0	0	0	0	0	0	0.4113	1.8638	34.98	0	1675.73	-0.673488	17	0	1	0	0	0	0	0	0	0	K.SSSSFHPAPGNAQSSSQ.T	0	8.321e-12
T2DR4_biorep1	QHIWESDSNEFSVIA	sp|P14625|ENPL_HUMAN	target_2_23436_17471	0	17471	0	0	1	0	0	0	0	0	0	0.535	2.2379	32.39	0	1761.81	-1.43938	15	0	1	0	0	0	0	0	0	0	T.QHIWESDSNEFSVIA.D	0	8.422e-12
T2DR4_biorep1	SMKYFFTSVSRPGRGEPR	sp|P30499|1C01_HUMAN	target_5_23437_11595	0	11595	0	0	1	0	0	0	0	0	0	0.0326	1.1711	31.28	0	2102.06	-0.220388	18	0	0	0	0	1	0	0	0	0	H.SMKYFFTSVSRPGRGEPR.F	0	8.425e-12
T2DR4_biorep1	FVRFN[0.98]SDAASQRM	tr|D5FHR2|D5FHR2_HUMAN	target_3_23435_11231	0	11231	0	0	1	1	0	0	0	0	0	0.412	3.0886	36.01	0.933705	1529.72	-0.526358	13	0	0	1	0	0	0	0	0	0	Q.FVRFN[0.98]SDAASQRM.E	0	8.515e-12
T2DR4_biorep1	NHGDTLTATATATARADQEGAR	sp|P32942|ICAM3_HUMAN	target_4_23437_8627	0	8627	0	0	1	0	0	0	0	0	0	0.4265	2.0425	23.57	0	2228.06	0.703212	22	0	0	0	1	0	0	0	0	0	M.NHGDTLTATATATARADQEGAR.E	0	8.614e-12
T2DR4_biorep1	NSKYNAESTERESQD	sp|P49768|PSN1_HUMAN	target_3_23437_3061	0	3061	0	0	1	0	0	0	0	0	0	0.4413	1.4551	30.3	0	1757.76	-0.406088	15	0	0	1	0	0	0	0	0	0	K.NSKYNAESTERESQD.T	0	8.902e-12
T2DR4_biorep1	ESSLTGETTPCSKVT	sp|P98194|AT2C1_HUMAN	target_2_23437_8641	0	8641	0	0	1	0	0	0	0	0	0	0.2246	1.1319	29.46	0	1539.72	-0.600688	15	0	1	0	0	0	0	0	0	0	D.ESSLTGETTPCSKVT.A	0	8.987e-12
T2DR4_biorep1	LDKLTVTSQNLQLENL	sp|P04233|HG2A_HUMAN	target_2_23437_18505	0	18505	0	0	1	0	0	0	0	0	0	0.3531	1.3626	26.42	0	1829	-1.01879	16	0	1	0	0	0	0	0	0	0	R.LDKLTVTSQNLQLENL.R	0	9.351e-12
T2DR4_biorep1	EEASFWKINAERSRGEGPE	sp|Q9H425|CA198_HUMAN	target_4_23436_11538	0	11538	0	0	1	0	0	0	0	0	0	0.3554	2.2965	31.02	0	2192.04	-0.919278	19	0	0	0	1	0	0	0	0	0	E.EEASFWKINAERSRGEGPE.A	0	9.351e-12
T2DR4_biorep1	DPHQLFDDTSSAQSRGYG	sp|Q5BJH7|YIF1B_HUMAN	target_3_23435_12068	0	12068	0	0	1	0	0	0	0	0	0	0.5286	1.6791	23.17	0	1980.87	-1.02466	18	0	0	1	0	0	0	0	0	0	A.DPHQLFDDTSSAQSRGYG.A	0	9.411e-12
T2DR4_biorep1	IKTVESITDIRADID	sp|P11279|LAMP1_HUMAN	target_3_23435_16113	0	16113	0	0	1	0	0	0	0	0	0	0.2809	2.2327	33.44	0	1688.91	0.750142	15	0	0	1	0	0	0	0	0	0	E.IKTVESITDIRADID.K	0	9.494e-12
T2DR4_biorep1	NPDTLSAMSNPRAM	sp|Q9UHD9|UBQL2_HUMAN	target_2_23436_12029	0	12029	0	0	1	0	0	0	0	0	0	0.302	1.6268	33.19	0	1504.69	-2.07948	14	0	1	0	0	0	0	0	0	0	Q.NPDTLSAMSNPRAM.Q	0	9.554e-12
T2DR4_biorep1	GPTLWRLQDAPPGTPA	sp|Q6UWB1|I27RA_HUMAN	target_2_23436_16046	0	16046	0	0	1	0	0	0	0	0	0	0.3362	1.7275	35.02	0	1676.88	-0.374978	16	0	1	0	0	0	0	0	0	0	V.GPTLWRLQDAPPGTPA.I	0	9.775e-12
T2DR4_biorep1	FLSFPTTKTYFPH	sp|P69905|HBA_HUMAN	target_3_23436_17550	0	17550	0	0	1	0	0	0	0	0	0	0.3441	1.6162	30.41	0	1585.8	-1.33488	13	0	0	1	0	0	0	0	0	0	M.FLSFPTTKTYFPH.F	0	9.878e-12
T2DR4_biorep1	TIEKFEKEAAEMGKGSF	sp|P68104|EF1A1_HUMAN	target_4_23437_15864	0	15864	0	0	1	0	0	0	0	0	0	0.4911	2.341	29.74	0	1901.93	0.364412	17	0	0	0	1	0	0	0	0	0	R.TIEKFEKEAAEMGKGSF.K	0	1.005e-11
T2DR4_biorep1	VIKEKYGKDATNVGDEGGF	sp|P06733|ENOA_HUMAN	target_4_23437_9047	0	9047	0	0	1	0	0	0	0	0	0	0.1531	1.8802	27.19	0	2027.01	1.69971	19	0	0	0	1	0	0	0	0	0	N.VIKEKYGKDATNVGDEGGF.A	0	1.012e-11
T2DR4_biorep1	KLVIIDQSVAFVG	sp|Q13393|PLD1_HUMAN	target_2_23436_18560	0	18560	0	0	1	0	0	0	0	0	0	0.3931	1.1969	32.72	0	1388.81	0.585822	13	0	1	0	0	0	0	0	0	0	E.KLVIIDQSVAFVG.G	0	1.016e-11
T2DR4_biorep1	DNSLKIISNASCTT	sp|P04406|G3P_HUMAN	target_2_23436_12542	0	12542	0	0	1	0	0	0	0	0	0	0.3304	1.5496	32.82	0	1466.72	0.507022	14	0	1	0	0	0	0	0	0	0	Y.DNSLKIISNASCTT.N	0	1.018e-11
T2DR4_biorep1	LPKPPKPVSKMRMATPLLM[15.99]QALPM[15.99]	P04233|HG2A_HUMAN	target_3_23436_15386.1	0	15386	0	0	1	0	0	0	1	0	0	0	0	31.02	0	2707.55	0.628334	24	0	0	1	0	0	0	0	0	0	?.LPKPPKPVSKMRMATPLLM[15.99]QALPM[15.99].?	0	1.026e-11
T2DR4_biorep1	DGKDYIALNEDLSSWTAADTA	tr|Q29938|Q29938_HUMAN	target_2_23435_20786.1	0	20786	0	0	1	0	0	0	0	0	0	0	0	37.36	0	2256.03	0.811823	21	0	1	0	0	0	0	0	0	0	?.DGKDYIALNEDLSSWTAADTA.?	0	1.03e-11
T2DR4_biorep1	AKVQWKVDNALQSGNSQE	sp|P01834|IGKC_HUMAN	target_3_23437_10913	0	10913	0	0	1	0	0	0	0	0	0	0.0968	2.0948	31.76	0	2002	-0.137388	18	0	0	1	0	0	0	0	0	0	E.AKVQWKVDNALQSGNSQE.S	0	1.074e-11
T2DR4_biorep1	AQPDLALARSLPPAEE	sp|Q5FWE3|PRRT3_HUMAN	target_2_23435_15072	0	15072	0	0	1	0	0	0	0	0	0	0.442	1.6518	25	0	1677.88	-0.746058	16	0	1	0	0	0	0	0	0	0	G.AQPDLALARSLPPAEE.L	0	1.086e-11
T2DR4_biorep1	GSDWRFLRGYHQY	sp|P10316|1A69_HUMAN	target_4_23436_13572	0	13572	0	0	1	0	0	0	0	0	0	0.0291	1.4136	28.86	0	1684.8	0.297822	13	0	0	0	1	0	0	0	0	0	V.GSDWRFLRGYHQY.A	0	1.087e-11
T2DR4_biorep1	LNEDLRSWTAADTAAQITQR	tr|F8LFQ0|F8LFQ0_HUMAN	target_3_23435_16726.1	0	16726	0	0	1	0	0	0	0	0	0	0	0	34.91	0	2260.13	0.449411	20	0	0	1	0	0	0	0	0	0	?.LNEDLRSWTAADTAAQITQR.?	0	1.087e-11
T2DR4_biorep1	AVGLTSCF	sp|P10176|COX8A_HUMAN	target_1_23437_17773	0	17773	0	0	1	0	0	0	0	0	0	0.2529	1.2298	28.22	0	797.386	1.98411	8	1	0	0	0	0	0	0	0	0	L.AVGLTSCF.V	0	1.091e-11
T2DR4_biorep1	EALERMFLSFPTT	sp|P69905|HBA_HUMAN	target_2_23436_20952	0	20952	0	0	1	0	0	0	0	0	0	0.3069	2.0688	32.11	0	1541.77	0.597122	13	0	1	0	0	0	0	0	0	0	A.EALERMFLSFPTT.K	0	1.093e-11
T2DR4_biorep1	DLKVDKVIQAQTA	sp|O00560|SDCB1_HUMAN	target_3_23437_11002	0	11002	0	0	1	0	0	0	0	0	0	0.1584	1.48	31.42	0	1428.81	0.475312	13	0	0	1	0	0	0	0	0	0	E.DLKVDKVIQAQTA.F	0	1.119e-11
T2DR4_biorep1	EDLRSWTAAN[0.98]TAAQITQRK	tr|B2YG96|B2YG96_HUMAN	target_4_23436_13806	0	13806	0	0	1	1	0	0	0	0	0	0.2558	2.5739	35.87	0	2161.1	0.143622	19	0	0	0	1	0	0	0	0	0	N.EDLRSWTAAN[0.98]TAAQITQRK.W	0	1.119e-11
T2DR4_biorep1	DVWQNHEAVPGRAE	sp|O00461|GOLI4_HUMAN	target_3_23435_9358	0	9358	0	0	1	0	0	0	0	0	0	0.3266	2.16	29.83	0	1607.76	-1.06876	14	0	0	1	0	0	0	0	0	0	N.DVWQNHEAVPGRAE.D	0	1.143e-11
T2DR4_biorep1	YVDDTQFVRFDSN[0.98]AASPRGEP	tr|A0A0S4T1S6|A0A0S4T1S6_HUMAN	target_3_23437_15238	0	15238	0	0	1	1	0	0	0	0	0	0.036	3.2168	37.54	0	2372.08	2.33301	21	0	0	1	0	0	0	0	0	0	G.YVDDTQFVRFDSN[0.98]AASPRGEP.R	0	1.149e-11
T2DR4_biorep1	KFEKEAAEMGKG	sp|P68104|EF1A1_HUMAN	target_4_23436_3763	0	3763	0	0	1	0	0	0	0	0	0	0.2316	1.4369	31.7	0	1324.66	-0.988978	12	0	0	0	1	0	0	0	0	0	E.KFEKEAAEMGKG.S	0	1.172e-11
T2DR4_biorep1	EGGYFHIETDAQTNEGIV	sp|Q14126|DSG2_HUMAN	target_2_23437_17173	0	17173	0	0	1	0	0	0	0	0	0	0.1755	1.8219	33.83	0	1979.9	-0.875088	18	0	1	0	0	0	0	0	0	0	N.EGGYFHIETDAQTNEGIV.T	0	1.176e-11
T2DR4_biorep1	SDTEFYGAKSSRERPP	sp|Q92823|NRCAM_HUMAN	target_4_23435_6808	0	6808	0	0	1	0	0	0	0	0	0	0.1889	1.3574	26.8	0	1826.87	1.07214	16	0	0	0	1	0	0	0	0	0	L.SDTEFYGAKSSRERPP.T	0	1.188e-11
T2DR4_biorep1	ETKSFYPEEVSSMVL	sp|P11142|HSP7C_HUMAN	target_2_23437_20187	0	20187	0	0	1	0	0	0	0	0	0	0.2435	1.4901	27.1	0	1745.83	0.793112	15	0	1	0	0	0	0	0	0	0	G.ETKSFYPEEVSSMVL.T	0	1.203e-11
T2DR4_biorep1	DDTQFVRFDSDAASQ	tr|O78126|O78126_HUMAN	target_2_23437_13454.1	0	13454	0	0	1	0	0	0	0	0	0	0	0	33.42	0	1701.74	-0.14585	15	0	1	0	0	0	0	0	0	0	?.DDTQFVRFDSDAASQ.?	0	1.203e-11
T2DR4_biorep1	DSPYSHDLDTSADSVG	Q8IV08|PLD3_HUMAN	target_3_23437_11039.1	0	11039	0	0	1	0	0	0	0	0	0	0	0	33.64	0	1665.67	0.0827479	16	0	0	1	0	0	0	0	0	0	?.DSPYSHDLDTSADSVG.?	0	1.238e-11
T2DR4_biorep1	YVN[0.98]DTQFVRFDSDAASPRTE	tr|A0A090KJ24|A0A090KJ24_HUMAN	target_3_23435_14829	0	14829	0	0	1	1	0	0	0	0	0	0.0354	2.3624	32.15	0	2319.05	0.245842	20	0	0	1	0	0	0	0	0	0	G.YVN[0.98]DTQFVRFDSDAASPRTE.P	0	1.247e-11
T2DR4_biorep1	LPFWAYSAAKS	sp|P32248|CCR7_HUMAN	target_2_23435_17273	0	17273	0	0	1	0	0	0	0	0	0	0.4522	2.2853	33.82	0.761324	1240.64	0.314742	11	0	1	0	0	0	0	0	0	0	T.LPFWAYSAAKS.W	0	1.267e-11
T2DR4_biorep1	DKRDFVSAGAAAGVA	sp|P51797|CLCN6_HUMAN	target_3_23435_9746	0	9746	0	0	1	0	0	0	0	0	0	0.1863	1.2339	31.63	0	1434.73	0.705042	15	0	0	1	0	0	0	0	0	0	R.DKRDFVSAGAAAGVA.A	0	1.289e-11
T2DR4_biorep1	KGIYKGDRESSGKY	sp|Q15363|TMED2_HUMAN	target_5_23437_2902	0	2902	0	0	1	0	0	0	0	0	0	0.3267	2.1747	31.07	0	1587.81	-0.289288	14	0	0	0	0	1	0	0	0	0	N.KGIYKGDRESSGKY.T	0	1.309e-11
T2DR4_biorep1	IYIMKADTVIVGTVK	sp|P28908|TNR8_HUMAN	target_3_23435_15820	0	15820	0	0	1	0	0	0	0	0	0	0.2777	2.9458	29	0	1650.95	0.665942	15	0	0	1	0	0	0	0	0	0	K.IYIMKADTVIVGTVK.A	0	1.356e-11
T2DR4_biorep1	NPRKFNLDATE	sp|O43752|STX6_HUMAN	target_3_23436_7294	0	7294	0	0	1	0	0	0	0	0	0	0.3717	1.4285	24.42	0	1304.66	1.89992	11	0	0	1	0	0	0	0	0	0	A.NPRKFNLDATE.L	0	1.373e-11
T2DR4_biorep1	LRVAPEEHPVL	sp|P60709|ACTB_HUMAN	target_3_23437_10805	0	10805	0	0	1	0	0	0	0	0	0	0.2104	1.2894	27.88	0	1259.71	0.175912	11	0	0	1	0	0	0	0	0	0	E.LRVAPEEHPVL.L	0	1.376e-11
T2DR4_biorep1	HPVTGQFLYQDSNWASKVEKLT	sp|P02786|TFR1_HUMAN	target_4_23435_19147	0	19147	0	0	1	0	0	0	0	0	0	0.4593	2.4794	29.93	0	2548.28	-0.510458	22	0	0	0	1	0	0	0	0	0	K.HPVTGQFLYQDSNWASKVEKLT.L	0	1.49e-11
T2DR4_biorep1	ESYSVYVYK	sp|P62807|H2B1C_HUMAN	target_2_23435_11637	0	11637	0	0	1	0	0	0	0	0	0	0.3002	1.0944	31.36	0.857625	1137.55	-0.494358	9	0	1	0	0	0	0	0	0	0	K.ESYSVYVYK.V	0	1.51e-11
T2DR4_biorep1	EASFWKINAERSRGEGP	sp|Q9H425|CA198_HUMAN	target_4_23436_11354	0	11354	0	0	1	0	0	0	0	0	0	0.1173	1.8178	27.56	0	1933.95	-0.561378	17	0	0	0	1	0	0	0	0	0	E.EASFWKINAERSRGEGP.E	0	1.513e-11
T2DR4_biorep1	KHKWEAAHVAQ[0.98]Q	tr|A0A109W0K0|A0A109W0K0_HUMAN	target_5_23436_3304	0	3304	0	0	1	1	0	0	0	0	0	0.0954	3.008	30.48	0	1433.73	-0.262278	12	0	0	0	0	1	0	0	0	0	T.KHKWEAAHVAQ[0.98]Q.L	0	1.523e-11
T2DR4_biorep1	EKPFTVEISPGPR	sp|P19320|VCAM1_HUMAN	target_3_23436_11246	0	11246	0	0	1	0	0	0	0	0	0	0.2349	1.599	27.01	0	1456.78	0.273122	13	0	0	1	0	0	0	0	0	0	Q.EKPFTVEISPGPR.I	0	1.532e-11
T2DR4_biorep1	ATPLLMQALPMGALPQ	P04233|HG2A_HUMAN	target_4_23436_21845.1	0	21845	0	0	1	0	0	0	0	0	0	0	0	32.04	0	1651.89	1.13547	16	0	0	0	1	0	0	0	0	0	?.ATPLLMQALPMGALPQ.?	0	1.534e-11
T2DR4_biorep1	FLYQQQGRLDKLTVT	sp|P04233|HG2A_HUMAN	target_3_23437_14371	0	14371	0	0	1	0	0	0	0	0	0	0.2419	1.8504	26.31	0	1809.99	-0.811088	15	0	0	1	0	0	0	0	0	0	Y.FLYQQQGRLDKLTVT.S	0	1.535e-11
T2DR4_biorep1	EEMRKAGIFQSVK	sp|P09669|COX6C_HUMAN	target_4_23437_8045	0	8045	0	0	1	0	0	0	0	0	0	0.4209	1.6118	29.99	0	1522.8	0.384412	13	0	0	0	1	0	0	0	0	0	F.EEMRKAGIFQSVK.-	0	1.562e-11
T2DR4_biorep1	KDDVILNEPSADAPA	sp|Q9Y287|ITM2B_HUMAN	target_2_23435_11069	0	11069	0	0	1	0	0	0	0	0	0	0.3154	1.5981	26.22	0	1554.76	1.06164	15	0	1	0	0	0	0	0	0	0	I.KDDVILNEPSADAPA.A	0	1.584e-11
T2DR4_biorep1	KPPKPVSKMRM[15.99]ATPLLMQALP	P04233|HG2A_HUMAN	target_5_23436_15068.1	0	15068	0	0	1	0	0	0	1	0	0	0	0	30.95	0	2350.32	0.0729984	21	0	0	0	0	1	0	0	0	0	?.KPPKPVSKMRM[15.99]ATPLLMQALP.?	0	1.597e-11
T2DR4_biorep1	NTRIYITDGNMQ	sp|O00754|MA2B1_HUMAN	target_2_23437_10700	0	10700	0	0	1	0	0	0	0	0	0	0.4392	1.9447	23.46	0	1425.68	-0.633688	12	0	1	0	0	0	0	0	0	0	V.NTRIYITDGNMQ.L	0	1.6e-11
T2DR4_biorep1	LSSITSSRNPACSGAN	sp|P11717|MPRI_HUMAN	target_2_23435_6786	0	6786	0	0	1	0	0	0	0	0	0	0.2866	1.1727	35.32	0	1564.74	1.26744	16	0	1	0	0	0	0	0	0	0	Q.LSSITSSRNPACSGAN.I	0	1.639e-11
T2DR4_biorep1	GKDYIALNEDLRSWTA	tr|F8LFQ0|F8LFQ0_HUMAN	target_3_23437_18404.1	0	18404	0	0	1	0	0	0	0	0	0	0	0	33.94	0	1851.92	0.105068	16	0	0	1	0	0	0	0	0	0	?.GKDYIALNEDLRSWTA.?	0	1.684e-11
T2DR4_biorep1	N[0.98]VGSDWRFLRGYHQYAYDG	tr|A0A0K0KR33|A0A0K0KR33_HUMAN	target_4_23435_17853	0	17853	0	0	1	1	0	0	0	0	0	0.1943	2.0337	35.01	0	2305.04	1.13354	19	0	0	0	1	0	0	0	0	0	C.N[0.98]VGSDWRFLRGYHQYAYDG.K	0	1.719e-11
T2DR4_biorep1	KRVIISAPSADAP	sp|P04406|G3P_HUMAN	target_3_23436_8369	0	8369	0	0	1	0	0	0	0	0	0	0.2094	1.9736	30.09	0	1324.76	-0.00777754	13	0	0	1	0	0	0	0	0	0	A.KRVIISAPSADAP.M	0	1.726e-11
T2DR4_biorep1	RSIAKEGFEK	sp|P10809|CH60_HUMAN	target_4_23437_3242	0	3242	0	0	1	0	0	0	0	0	0	0.3792	2.2223	29.03	0	1164.64	0.908412	10	0	0	0	1	0	0	0	0	0	A.RSIAKEGFEK.I	0	1.73e-11
T2DR4_biorep1	YVDDTQFVRFDSN[0.98]AASPRGEPR	tr|A0A0S4T1S6|A0A0S4T1S6_HUMAN	target_4_23437_13467	0	13467	0	0	1	1	0	0	0	0	0	0.0829	2.757	35.24	0	2528.18	0.811812	22	0	0	0	1	0	0	0	0	0	G.YVDDTQFVRFDSN[0.98]AASPRGEPR.E	0	1.735e-11
T2DR4_biorep1	RLYKYDHNF	sp|P53634|CATC_HUMAN	target_4_23437_7483	0	7483	0	0	1	0	0	0	0	0	0	0.2678	1.6093	24.33	0	1255.62	0.0250123	9	0	0	0	1	0	0	0	0	0	N.RLYKYDHNF.V	0	1.747e-11
T2DR4_biorep1	KGDTVELTC[119.00]TASQKKSI	sp|P01730|CD4_HUMAN	target_4_23436_6304	0	6304	0	0	1	0	0	1	0	0	0	0.3036	1.4322	32.92	0	1927.95	0.647822	17	0	0	0	1	0	0	0	0	0	K.KGDTVELTC[119.00]TASQKKSI.Q	0	1.759e-11
T2DR4_biorep1	SEIHVEVERTSTAKPA	sp|Q8IY22|CMIP_HUMAN	target_4_23435_6510	0	6510	0	0	1	0	0	0	0	0	0	0.3024	1.6506	25.2	0	1753.91	-1.47516	16	0	0	0	1	0	0	0	0	0	S.SEIHVEVERTSTAKPA.L	0	1.786e-11
T2DR4_biorep1	DVGPDGRLLRGHNQYAYDGKN[0.98]YIA	tr|Q9MY55|Q9MY55_HUMAN	target_5_23437_13216	0	13216	0	0	1	1	0	0	0	0	0	0.0168	4.4403	36.25	0	2693.31	0.207712	24	0	0	0	0	1	0	0	0	0	C.DVGPDGRLLRGHNQYAYDGKN[0.98]YIA.L	0	1.8e-11
T2DR4_biorep1	GAVYVAEIGAKQVQK	sp|Q5JS37|NHLC3_HUMAN	target_3_23435_10604	0	10604	0	0	1	0	0	0	0	0	0	0.39	1.9049	29.17	0	1560.87	0.812242	15	0	0	1	0	0	0	0	0	0	T.GAVYVAEIGAKQVQK.Y	0	1.829e-11
T2DR4_biorep1	KEELQANGSAPAADK	sp|P29966|MARCS_HUMAN	target_3_23437_3351	0	3351	0	0	1	0	0	0	0	0	0	0.3793	2.4549	23.89	0	1528.76	0.517612	15	0	0	1	0	0	0	0	0	0	A.KEELQANGSAPAADK.E	0	1.848e-11
T2DR4_biorep1	EAKVQWKVDNALQSGNSQE	sp|P01834|IGKC_HUMAN	target_3_23435_11767	0	11767	0	0	1	0	0	0	0	0	0	0.0876	1.4932	29.07	0	2131.04	0.617642	19	0	0	1	0	0	0	0	0	0	R.EAKVQWKVDNALQSGNSQE.S	0	1.875e-11
T2DR4_biorep1	DAEFRHDSGYEVHH	sp|P05067|A4_HUMAN	target_5_23437_4921	0	4921	0	0	1	0	0	0	0	0	0	0.1086	1.5656	32.56	0	1698.73	0.439612	14	0	0	0	0	1	0	0	0	0	M.DAEFRHDSGYEVHH.Q	0	1.877e-11
T2DR4_biorep1	DTQFVRFDSDAASPRTEPRAP	tr|Q29938|Q29938_HUMAN	target_4_23437_12387.1	0	12387	0	0	1	0	0	0	0	0	0	0	0	35.18	0	2363.14	-0.602131	21	0	0	0	1	0	0	0	0	0	?.DTQFVRFDSDAASPRTEPRAP.?	0	1.877e-11
T2DR4_biorep1	PKPPKPVSKMRMATPLLM[15.99]Q	sp|P04233|HG2A_HUMAN	target_5_23437_10769	0	10769	0	0	1	0	0	0	1	0	0	0.2344	1.5943	24.52	0	2166.2	0.989812	19	0	0	0	0	1	0	0	0	0	L.PKPPKPVSKMRMATPLLM[15.99]Q.A	0	1.882e-11
T2DR4_biorep1	DSKDSTYSLSSTL	sp|P01834|IGKC_HUMAN	target_2_23437_13413	0	13413	0	0	1	0	0	0	0	0	0	0.1106	1.7468	29.52	0	1403.65	-1.21889	13	0	1	0	0	0	0	0	0	0	Q.DSKDSTYSLSSTL.T	0	1.885e-11
T2DR4_biorep1	IINEPTAAAIAYG	sp|P11021|GRP78_HUMAN	target_1_23437_15267	0	15267	0	0	1	0	0	0	0	0	0	0.409	1.8863	25.03	0	1303.69	-0.224788	13	1	0	0	0	0	0	0	0	0	R.IINEPTAAAIAYG.L	0	1.897e-11
T2DR4_biorep1	DGTFQKWAAVVVPSGEQ	tr|V6A6E5|V6A6E5_HUMAN	target_2_23436_20274.1	0	20274	0	0	1	0	0	0	0	0	0	0	0	36.12	0	1818.9	1.2472	17	0	1	0	0	0	0	0	0	0	?.DGTFQKWAAVVVPSGEQ.?	0	1.901e-11
T2DR4_biorep1	KHKVYAC[119.00]EVTHQG	sp|P01834|IGKC_HUMAN	target_5_23436_2420	0	2420	0	0	1	0	0	1	0	0	0	0.2382	1.3675	25.8	0	1618.75	1.05202	13	0	0	0	0	1	0	0	0	0	E.KHKVYAC[119.00]EVTHQG.L	0	1.933e-11
T2DR4_biorep1	VMLETVPRSG	sp|P13760|2B14_HUMAN	target_2_23437_9055	0	9055	0	0	1	0	0	0	0	0	0	0.3547	2.2856	28.57	0.807482	1088.58	1.02791	10	0	1	0	0	0	0	0	0	0	L.VMLETVPRSG.E	0	1.956e-11
T2DR4_biorep1	AVGKVIPELNGKLTG	sp|P04406|G3P_HUMAN	target_3_23435_13552	0	13552	0	0	1	0	0	0	0	0	0	0.3652	2.311	28.73	0	1495.88	1.34494	15	0	0	1	0	0	0	0	0	0	K.AVGKVIPELNGKLTG.M	0	1.976e-11
T2DR4_biorep1	GPDGRLLRGYDQYAYDGKN[0.98]Y	tr|D5G2L2|D5G2L2_HUMAN	target_4_23435_14583	0	14583	0	0	1	1	0	0	0	0	0	0.0585	2.5388	35.32	0	2322.08	-0.0607577	20	0	0	0	1	0	0	0	0	0	V.GPDGRLLRGYDQYAYDGKN[0.98]Y.I	0	1.976e-11
T2DR4_biorep1	SHSM[15.99]RYFFTSVSRPG	sp|P04439|1A03_HUMAN	target_4_23436_10408	0	10408	0	0	1	0	0	0	1	0	0	0.0953	2.3274	28.28	0	1774.83	-0.122678	15	0	0	0	1	0	0	0	0	0	G.SHSM[15.99]RYFFTSVSRPG.R	0	2.004e-11
T2DR4_biorep1	KPGIYRSNMDGSAAYH	sp|Q92673|SORL_HUMAN	target_4_23435_6478	0	6478	0	0	1	0	0	0	0	0	0	0.395	2.0481	22.46	0	1766.83	0.375942	16	0	0	0	1	0	0	0	0	0	L.KPGIYRSNMDGSAAYH.L	0	2.021e-11
T2DR4_biorep1	TFQKWAAVVVPSGEQ[0.98]Q	tr|V6A6E5|V6A6E5_HUMAN	target_2_23436_16312	0	16312	0	0	1	1	0	0	0	0	0	0.0789	3.1456	30.49	0	1775.9	0.726222	16	0	1	0	0	0	0	0	0	0	G.TFQKWAAVVVPSGEQ[0.98]Q.R	0	2.042e-11
T2DR4_biorep1	NRKVYELSNVQEDSQP	sp|P05362|ICAM1_HUMAN	target_3_23436_9326	0	9326	0	0	1	0	0	0	0	0	0	0.2185	3.009	28.93	0	1905.93	-0.176978	16	0	0	1	0	0	0	0	0	0	N.NRKVYELSNVQEDSQP.M	0	2.064e-11
T2DR4_biorep1	RYDPEGDNTGEQV	sp|P23458|JAK1_HUMAN	target_2_23435_6809	0	6809	0	0	1	0	0	0	0	0	0	0.2442	1.5984	26.65	0	1479.63	0.488542	13	0	1	0	0	0	0	0	0	0	C.RYDPEGDNTGEQV.A	0	2.075e-11
T2DR4_biorep1	KFISDKDASIVG	sp|P30101|PDIA3_HUMAN	target_3_23436_9190	0	9190	0	0	1	0	0	0	0	0	0	0.2487	1.8883	29.57	0	1279.69	0.0778225	12	0	0	1	0	0	0	0	0	0	K.KFISDKDASIVG.F	0	2.11e-11
T2DR4_biorep1	N[0.98]DTQFVRFDSDAASQRMEPR	tr|F2X5X4|F2X5X4_HUMAN	target_4_23436_12960	0	12960	0	0	1	1	0	0	0	0	0	0.0612	3.0353	36.25	0	2371.07	-0.890578	20	0	0	0	1	0	0	0	0	0	V.N[0.98]DTQFVRFDSDAASQRMEPR.A	0	2.189e-11
T2DR4_biorep1	EQDSKDSTYSLSSTLTLSKADYE	sp|P01834|IGKC_HUMAN	target_3_23437_16137	0	16137	0	0	1	0	0	0	0	0	0	0.2246	1.3337	31.57	0	2568.18	-0.0828877	23	0	0	1	0	0	0	0	0	0	T.EQDSKDSTYSLSSTLTLSKADYE.K	0	2.207e-11
T2DR4_biorep1	DSYVGDEAQSKR	sp|P68133|ACTS_HUMAN	target_3_23436_3706	0	3706	0	0	1	0	0	0	0	0	0	0.3094	1.2568	25.75	0	1354.62	0.573522	12	0	0	1	0	0	0	0	0	0	K.DSYVGDEAQSKR.G	0	2.214e-11
T2DR4_biorep1	KPPKPVSKMRMATPLLM[15.99]QALP	sp|P04233|HG2A_HUMAN	target_5_23436_14409	0	14409	0	0	1	0	0	0	1	0	0	0.0709	3.8383	28.94	0	2350.32	0.629322	21	0	0	0	0	1	0	0	0	0	P.KPPKPVSKMRMATPLLM[15.99]QALP.M	0	2.238e-11
T2DR4_biorep1	AAETWVDISSNTAGKT	sp|Q14697|GANAB_HUMAN	target_2_23436_13003	0	13003	0	0	1	0	0	0	0	0	0	0.3904	1.613	34.06	0	1650.8	-1.29958	16	0	1	0	0	0	0	0	0	0	N.AAETWVDISSNTAGKT.L	0	2.246e-11
T2DR4_biorep1	GRSFSCSATLEVAGQ	sp|P05362|ICAM1_HUMAN	target_2_23436_12716	0	12716	0	0	1	0	0	0	0	0	0	0.1809	1.6262	28.65	0	1512.71	-0.712978	15	0	1	0	0	0	0	0	0	0	N.GRSFSCSATLEVAGQ.L	0	2.252e-11
T2DR4_biorep1	EGGYFHIETDAQTNEGI	sp|Q14126|DSG2_HUMAN	target_2_23435_16466	0	16466	0	0	1	0	0	0	0	0	0	0.3213	1.8608	33.05	0	1880.83	1.26864	17	0	1	0	0	0	0	0	0	0	N.EGGYFHIETDAQTNEGI.V	0	2.266e-11
T2DR4_biorep1	RIINEPTAAAIA	sp|P11021|GRP78_HUMAN	target_2_23436_11032	0	11032	0	0	1	0	0	0	0	0	0	0.2253	1.906	27.61	0	1239.71	-1.61558	12	0	1	0	0	0	0	0	0	0	M.RIINEPTAAAIA.Y	0	2.289e-11
T2DR4_biorep1	RNIIHGSDSVKSAEKEI	sp|O60361|NDK8_HUMAN	target_5_23437_8760	0	8760	0	0	1	0	0	0	0	0	0	0.4248	3.7791	28.68	0	1883	1.39041	17	0	0	0	0	1	0	0	0	0	G.RNIIHGSDSVKSAEKEI.S	0	2.362e-11
T2DR4_biorep1	LLWHWDTTQSLKQ	sp|P06734|FCER2_HUMAN	target_3_23435_17061	0	17061	0	0	1	0	0	0	0	0	0	0.341	3.5877	26.94	0	1655.85	0.356942	13	0	0	1	0	0	0	0	0	0	L.LLWHWDTTQSLKQ.L	0	2.383e-11
T2DR4_biorep1	VN[0.98]DTQFVRFDSDAASPRT	tr|A0A090KJ24|A0A090KJ24_HUMAN	target_3_23435_13774	0	13774	0	0	1	1	0	0	0	0	0	0.0588	2.2087	34.36	0	2026.95	1.98194	18	0	0	1	0	0	0	0	0	0	Y.VN[0.98]DTQFVRFDSDAASPRT.E	0	2.393e-11
T2DR4_biorep1	KDYIALNEDLSSW	tr|Q29938|Q29938_HUMAN	target_2_23436_19500.1	0	19500	0	0	1	0	0	0	0	0	0	0	0	38.48	0.754509	1553.75	1.23255	13	0	1	0	0	0	0	0	0	0	?.KDYIALNEDLSSW.?	0	2.45e-11
T2DR4_biorep1	LPKPPKPVSKM[15.99]RMATPLLMQA	P04233|HG2A_HUMAN	target_4_23437_13269.1	0	13269	0	0	1	0	0	0	1	0	0	0	0	29.56	0	2348.36	-1.01809	21	0	0	0	1	0	0	0	0	0	?.LPKPPKPVSKM[15.99]RMATPLLMQA.?	0	2.512e-11
T2DR4_biorep1	FTSTTSGTGHNQTRA	sp|P48960|CD97_HUMAN	target_3_23436_2453	0	2453	0	0	1	0	0	0	0	0	0	0.2926	2.0582	25.44	0	1565.73	0.0397225	15	0	0	1	0	0	0	0	0	0	E.FTSTTSGTGHNQTRA.L	0	2.537e-11
T2DR4_biorep1	SDVGQ[0.98]YRAVT	tr|G9HWC7|G9HWC7_HUMAN	target_2_23437_7199	0	7199	0	0	1	1	0	0	0	0	0	0.0799	1.1154	32.81	0	1096.53	1.49571	10	0	1	0	0	0	0	0	0	0	D.SDVGQ[0.98]YRAVT.E	0	2.548e-11
T2DR4_biorep1	QTLVMLETVPRSGE	sp|P13760|2B14_HUMAN	target_2_23436_15062	0	15062	0	0	1	0	0	0	0	0	0	0.4195	2.4676	29.93	0	1559.81	2.44682	14	0	1	0	0	0	0	0	0	0	F.QTLVMLETVPRSGE.V	0	2.559e-11
T2DR4_biorep1	KTNVYISSSAGAR	sp|Q92673|SORL_HUMAN	target_3_23437_4943	0	4943	0	0	1	0	0	0	0	0	0	0.2129	1.8062	26.93	0	1353.71	0.360412	13	0	0	1	0	0	0	0	0	0	S.KTNVYISSSAGAR.W	0	2.563e-11
T2DR4_biorep1	NSLKIISNASCTTN	sp|P04406|G3P_HUMAN	target_2_23435_10600	0	10600	0	0	1	0	0	0	0	0	0	0.3376	1.1773	32.12	0	1465.73	0.105842	14	0	1	0	0	0	0	0	0	0	D.NSLKIISNASCTTN.C	0	2.58e-11
T2DR4_biorep1	GRNIIHGSDSVESAEK	sp|P15531|NDKA_HUMAN	target_4_23436_4609	0	4609	0	0	1	0	0	0	0	0	0	0.3694	2.0879	23.17	0	1698.84	-0.801978	16	0	0	0	1	0	0	0	0	0	V.GRNIIHGSDSVESAEK.E	0	2.603e-11
T2DR4_biorep1	ELWWQAERASSSKS	sp|P01730|CD4_HUMAN	target_3_23435_12992	0	12992	0	0	1	0	0	0	0	0	0	0.4217	1.8296	31.33	0	1664.8	-0.103658	14	0	0	1	0	0	0	0	0	0	G.ELWWQAERASSSKS.W	0	2.617e-11
T2DR4_biorep1	TPSYVAFTDTERLIG	sp|P0DMV9|HS71B_HUMAN	target_2_23436_19432	0	19432	0	0	1	0	0	0	0	0	0	0.2531	1.5277	26.14	0	1669.84	1.53802	15	0	1	0	0	0	0	0	0	0	T.TPSYVAFTDTERLIG.D	0	2.621e-11
T2DR4_biorep1	RKGGSYSQAASSN[0.98]SAQGSDV	sp|P01893|HLAH_HUMAN	target_3_23435_4317	0	4317	0	0	1	1	0	0	0	0	0	0.1428	2.1005	31.45	0	1957.88	0.212842	20	0	0	1	0	0	0	0	0	0	D.RKGGSYSQAASSN[0.98]SAQGSDV.S	0	2.669e-11
T2DR4_biorep1	APNSRYYLSC[119.00]PMESRHAT	sp|O75326|SEM7A_HUMAN	target_4_23437_8392	0	8392	0	0	1	0	0	1	0	0	0	0.5784	2.3419	27.17	0	2201.95	0.0767123	18	0	0	0	1	0	0	0	0	0	L.APNSRYYLSC[119.00]PMESRHAT.Y	0	2.715e-11
T2DR4_biorep1	NSVIIVDKNG	sp|P02786|TFR1_HUMAN	target_2_23435_6948	0	6948	0	0	1	0	0	0	0	0	0	0.2247	2.4073	30.37	0.773516	1058.58	-0.0243577	10	0	1	0	0	0	0	0	0	0	Q.NSVIIVDKNG.R	0	2.749e-11
T2DR4_biorep1	DTQFVRFDSDAASPRTEP	tr|Q29938|Q29938_HUMAN	target_3_23437_12893.1	0	12893	0	0	1	0	0	0	0	0	0	0	0	32.2	0	2038.95	-0.270213	18	0	0	1	0	0	0	0	0	0	?.DTQFVRFDSDAASPRTEP.?	0	2.777e-11
T2DR4_biorep1	FVQMMTAK	sp|P62158|CALM_HUMAN	target_2_23435_8784	0	8784	0	0	1	0	0	0	0	0	0	0.2575	2.0925	25.53	0	955.474	-0.0612577	8	0	1	0	0	0	0	0	0	0	E.FVQMMTAK.-	0	2.883e-11
T2DR4_biorep1	DRKGGSYSQAASSN[0.98]SAQGSDVS	sp|P01893|HLAH_HUMAN	target_3_23437_4385	0	4385	0	0	1	1	0	0	0	0	0	0.1864	2.2085	30.55	0	2159.94	0.249512	22	0	0	1	0	0	0	0	0	0	S.DRKGGSYSQAASSN[0.98]SAQGSDVS.L	0	2.933e-11
T2DR4_biorep1	LDSLTLEWDPPSHPN	sp|Q92823|NRCAM_HUMAN	target_2_23437_17980	0	17980	0	0	1	0	0	0	0	0	0	0.4029	2.1622	31.78	0	1720.82	-0.224188	15	0	1	0	0	0	0	0	0	0	T.LDSLTLEWDPPSHPN.G	0	2.938e-11
T2DR4_biorep1	AVTAMKSRP	sp|Q9BW72|HIG2A_HUMAN	target_3_23436_2649	0	2649	0	0	1	0	0	0	0	0	0	0.3423	2.4247	28.82	0.952153	960.53	0.726522	9	0	0	1	0	0	0	0	0	0	L.AVTAMKSRP.-	0	2.946e-11
T2DR4_biorep1	RGFFQVGSDLHLI	sp|P78325|ADAM8_HUMAN	target_3_23435_20568	0	20568	0	0	1	0	0	0	0	0	0	0.1853	1.5012	26.67	0	1488.8	1.60424	13	0	0	1	0	0	0	0	0	0	L.RGFFQVGSDLHLI.E	0	3.007e-11
T2DR4_biorep1	KDSYVGDEAQSKRGI	sp|P68133|ACTS_HUMAN	target_4_23437_5808	0	5808	0	0	1	0	0	0	0	0	0	0.053	1.4619	31.79	0	1652.82	0.263812	15	0	0	0	1	0	0	0	0	0	Q.KDSYVGDEAQSKRGI.L	0	3.172e-11
T2DR4_biorep1	TPLLMQALPMGALPQ	sp|P04233|HG2A_HUMAN	target_1_23436_21763	0	21763	0	0	1	0	0	0	0	0	0	0.4657	2.2475	28.91	0	1580.85	2.45772	15	1	0	0	0	0	0	0	0	0	A.TPLLMQALPMGALPQ.G	0	3.203e-11
T2DR4_biorep1	GKDYIALNEDLSSWT	tr|Q29938|Q29938_HUMAN	target_2_23436_19644.1	0	19644	0	0	1	0	0	0	0	0	0	0	0	31.99	0	1711.82	0.893377	15	0	1	0	0	0	0	0	0	0	?.GKDYIALNEDLSSWT.?	0	3.228e-11
T2DR4_biorep1	RKSSDRKGGSYSQAASSDSAQG	sp|P30456|1A43_HUMAN	target_5_23436_2187	0	2187	0	0	1	0	0	0	0	0	0	0.2375	2.9813	25.44	0	2230.04	-0.402578	22	0	0	0	0	1	0	0	0	0	R.RKSSDRKGGSYSQAASSDSAQG.S	0	3.282e-11
T2DR4_biorep1	ITSIVKDSSAARNG	sp|O00560|SDCB1_HUMAN	target_3_23437_5308	0	5308	0	0	1	0	0	0	0	0	0	0.3669	1.4431	29.05	0	1418.76	0.143112	14	0	0	1	0	0	0	0	0	0	K.ITSIVKDSSAARNG.L	0	3.379e-11
T2DR4_biorep1	ATPLLMQALPM[15.99]GALPQ	sp|P04233|HG2A_HUMAN	target_1_23437_21297	0	21297	0	0	1	0	0	0	1	0	0	0.3416	1.8682	23.3	0	1667.89	0.108012	16	1	0	0	0	0	0	0	0	0	M.ATPLLMQALPM[15.99]GALPQ.G	0	3.437e-11
T2DR4_biorep1	NIKIISKIENHEGVR	sp|P14618|KPYM_HUMAN	target_5_23436_9829	0	9829	0	0	1	0	0	0	0	0	0	0.1076	1.7888	31.77	0	1750	-0.684078	15	0	0	0	0	1	0	0	0	0	K.NIKIISKIENHEGVR.R	0	3.547e-11
T2DR4_biorep1	VSFRWEALGNTLS	sp|Q96DU3|SLAF6_HUMAN	target_2_23435_19874	0	19874	0	0	1	0	0	0	0	0	0	0.3667	1.8547	32.02	0	1479.76	0.157042	13	0	1	0	0	0	0	0	0	0	N.VSFRWEALGNTLS.S	0	3.583e-11
T2DR4_biorep1	GVGFDRTLGGLE	sp|Q9Y4L1|HYOU1_HUMAN	target_2_23435_15356	0	15356	0	0	1	0	0	0	0	0	0	0.2677	2.0183	33.1	0	1220.63	0.283142	12	0	1	0	0	0	0	0	0	0	R.GVGFDRTLGGLE.M	0	3.624e-11
T2DR4_biorep1	GKDYIALNQ[.98]DLRSW	tr|A0A0U5Q1S9|A0A0U5Q1S9_HUMAN	target_4_23436_17415.1	0	17415	0	0	1	1	0	0	0	0	0	0	0	33.16	0	1679.88	1.3738	14	0	0	0	1	0	0	0	0	0	?.GKDYIALNQ[.98]DLRSW.?	0	3.681e-11
T2DR4_biorep1	VDDTQFVRFDSDAASPR	tr|Q29938|Q29938_HUMAN	target_3_23437_13256.1	0	13256	0	0	1	0	0	0	0	0	0	0	0	33.01	0	1925.9	0.892724	17	0	0	1	0	0	0	0	0	0	?.VDDTQFVRFDSDAASPR.?	0	3.827e-11
T2DR4_biorep1	GRLLRGHNQYAYDG	sp|P30460|1B08_HUMAN	target_4_23436_6036	0	6036	0	0	1	0	0	0	0	0	0	0.2703	1.5218	30.01	0	1619.8	0.710122	14	0	0	0	1	0	0	0	0	0	D.GRLLRGHNQYAYDG.K	0	3.837e-11
T2DR4_biorep1	VN[0.98]DTQFVRFDSDAASPRTEP	tr|A0A090KJ24|A0A090KJ24_HUMAN	target_3_23435_14432	0	14432	0	0	1	1	0	0	0	0	0	0.1146	2.3104	30.19	0	2253.04	-0.551158	20	0	0	1	0	0	0	0	0	0	Y.VN[0.98]DTQFVRFDSDAASPRTEP.R	0	3.959e-11
T2DR4_biorep1	LLPLVMQGVSRAEMG	sp|P15260|INGR1_HUMAN	target_2_23436_19943	0	19943	0	0	1	0	0	0	0	0	0	0.1946	1.0429	28.17	0	1600.85	-0.576878	15	0	1	0	0	0	0	0	0	0	F.LLPLVMQGVSRAEMG.T	0	3.961e-11
T2DR4_biorep1	N[0.98]VGSDWRFLRGYHQYA	tr|A0A0K0KR33|A0A0K0KR33_HUMAN	target_4_23435_17312	0	17312	0	0	1	1	0	0	0	0	0	0.2073	2.0457	27.02	0	1969.93	0.467742	16	0	0	0	1	0	0	0	0	0	C.N[0.98]VGSDWRFLRGYHQYA.Y	0	3.978e-11
T2DR4_biorep1	NEDLRSWTAAN[0.98]TAAQITQ	tr|B2YG96|B2YG96_HUMAN	target_2_23435_16194	0	16194	0	0	1	1	0	0	0	0	0	0.226	3.135	36	0	1990.95	-0.817458	18	0	1	0	0	0	0	0	0	0	L.NEDLRSWTAAN[0.98]TAAQITQ.R	0	4.008e-11
T2DR4_biorep1	VTRTTITTTTTSSSGLG	sp|Q96S97|MYADM_HUMAN	target_2_23437_8553	0	8553	0	0	1	0	0	0	0	0	0	0.3956	1.2101	33.73	0	1683.88	-0.176888	17	0	1	0	0	0	0	0	0	0	T.VTRTTITTTTTSSSGLG.S	0	4.042e-11
T2DR4_biorep1	DPGADYRIDRAL	sp|Q92896|GSLG1_HUMAN	target_3_23436_11529	0	11529	0	0	1	0	0	0	0	0	0	0.3781	1.8749	23.38	0	1361.68	-0.264578	12	0	0	1	0	0	0	0	0	0	T.DPGADYRIDRAL.N	0	4.092e-11
T2DR4_biorep1	KPSKPKTNMKHMAGAAAAGAVVG	sp|P04156|PRIO_HUMAN	target_6_23436_6190	0	6190	0	0	1	0	0	0	0	0	0	0.3329	2.929	29.82	0	2222.19	-1.05688	23	0	0	0	0	0	1	0	0	0	N.KPSKPKTNMKHMAGAAAAGAVVG.G	0	4.153e-11
T2DR4_biorep1	SSSSFHPAPGNAQSSS	sp|P24394|IL4RA_HUMAN	target_2_23437_4257	0	4257	0	0	1	0	0	0	0	0	0	0.4188	1.5554	24.39	0	1547.67	-0.144588	16	0	1	0	0	0	0	0	0	0	K.SSSSFHPAPGNAQSSS.Q	0	4.163e-11
T2DR4_biorep1	AKDVKFGADA	sp|P10809|CH60_HUMAN	target_3_23435_4004	0	4004	0	0	1	0	0	0	0	0	0	0.1147	1.8243	32.46	0.774372	1021.53	-0.662358	10	0	0	1	0	0	0	0	0	0	Y.AKDVKFGADA.R	0	4.361e-11
T2DR4_biorep1	LPKPPKPVSKM[15.99]RM[15.99]ATPLLMQALP	P04233|HG2A_HUMAN	target_4_23436_14737.1	0	14737	0	0	1	0	0	0	1	0	0	0	0	28.35	0	2576.48	0.784371	23	0	0	0	1	0	0	0	0	0	?.LPKPPKPVSKM[15.99]RM[15.99]ATPLLMQALP.?	0	4.45e-11
T2DR4_biorep1	KPPKPVSKMRMATPLLM[15.99]QALPM	sp|P04233|HG2A_HUMAN	target_5_23436_15711	0	15711	0	0	1	0	0	0	1	0	0	0.1455	2.1162	28.88	0	2481.36	-0.495878	22	0	0	0	0	1	0	0	0	0	P.KPPKPVSKMRMATPLLM[15.99]QALPM.G	0	4.46e-11
T2DR4_biorep1	DTQFVRFDSDAASPRGEPRAP	tr|F8LFQ0|F8LFQ0_HUMAN	target_4_23435_12634.1	0	12634	0	0	1	0	0	0	0	0	0	0	0	30.87	0	2319.11	-0.69291	21	0	0	0	1	0	0	0	0	0	?.DTQFVRFDSDAASPRGEPRAP.?	0	4.46e-11
T2DR4_biorep1	NEIINWLDKNQTA	sp|P11142|HSP7C_HUMAN	target_2_23435_19034	0	19034	0	0	1	0	0	0	0	0	0	0.0959	1.0682	29.12	0	1558.79	-1.45266	13	0	1	0	0	0	0	0	0	0	C.NEIINWLDKNQTA.E	0	4.482e-11
T2DR4_biorep1	YVGN[0.98]EAQSKRGILT	tr|L0R5C4|L0R5C4_HUMAN	target_3_23436_7587	0	7587	0	0	1	1	0	0	0	0	0	0.3926	1.9718	30.4	0.760691	1536.8	-0.317078	14	0	0	1	0	0	0	0	0	0	S.YVGN[0.98]EAQSKRGILT.L	0	4.54e-11
T2DR4_biorep1	GSHSMRYFYTAMSRPGRGEPR	sp|P18464|1B51_HUMAN	target_6_23435_10782	0	10782	0	0	1	0	0	0	0	0	0	0.1993	1.607	26.75	0	2443.15	0.234942	21	0	0	0	0	0	1	0	0	0	A.GSHSMRYFYTAMSRPGRGEPR.F	0	4.567e-11
T2DR4_biorep1	KDSTYSLSSTL	sp|P01834|IGKC_HUMAN	target_2_23436_12299	0	12299	0	0	1	0	0	0	0	0	0	0.2013	1.0867	27.47	0	1201.59	0.141522	11	0	1	0	0	0	0	0	0	0	S.KDSTYSLSSTL.T	0	4.726e-11
T2DR4_biorep1	HGKVEIIANDQGNRTT	sp|P0DMV9|HS71B_HUMAN	target_4_23435_4393	0	4393	0	0	1	0	0	0	0	0	0	0.3484	1.6535	23.35	0	1752.9	-1.47386	16	0	0	0	1	0	0	0	0	0	Q.HGKVEIIANDQGNRTT.P	0	4.925e-11
T2DR4_biorep1	SKDQMYSDGNFTDVS	sp|P40189|IL6RB_HUMAN	target_2_23437_11586	0	11586	0	0	1	0	0	0	0	0	0	0.4818	1.6402	30.01	0	1693.7	0.170412	15	0	1	0	0	0	0	0	0	0	N.SKDQMYSDGNFTDVS.V	0	4.976e-11
T2DR4_biorep1	LKSQDLELSWNLNGLQADLSS	sp|P06734|FCER2_HUMAN	target_2_23437_21713	0	21713	0	0	1	0	0	0	0	0	0	0.4118	1.6883	32.07	0	2331.18	0.360912	21	0	1	0	0	0	0	0	0	0	R.LKSQDLELSWNLNGLQADLSS.F	0	4.991e-11
T2DR4_biorep1	GTFQKWAAVVVPSGEQ	tr|V6A6E5|V6A6E5_HUMAN	target_2_23436_17807.1	0	17807	0	0	1	0	0	0	0	0	0	0	0	35.06	0	1703.88	-1.44006	16	0	1	0	0	0	0	0	0	0	?.GTFQKWAAVVVPSGEQ.?	0	5.043e-11
T2DR4_biorep1	IARRLVDDTDAMSNAC[119.00]	sp|O95214|LERL1_HUMAN	target_3_23435_8513	0	8513	0	0	1	0	0	1	0	0	0	0.361	2.0082	22.55	0	1869.83	-0.498758	16	0	0	1	0	0	0	0	0	0	C.IARRLVDDTDAMSNAC[119.00].K	0	5.199e-11
T2DR4_biorep1	AKRVIISAPSADAP	sp|P04406|G3P_HUMAN	target_3_23436_8599	0	8599	0	0	1	0	0	0	0	0	0	0.2723	1.2242	26.41	0	1395.8	-0.224578	14	0	0	1	0	0	0	0	0	0	G.AKRVIISAPSADAP.M	0	5.202e-11
T2DR4_biorep1	KVEIIANDQGNRTTPS	sp|P0DMV9|HS71B_HUMAN	target_3_23436_6187	0	6187	0	0	1	0	0	0	0	0	0	0.1682	2.231	28.97	0	1742.9	0.809122	16	0	0	1	0	0	0	0	0	0	G.KVEIIANDQGNRTTPS.Y	0	5.206e-11
T2DR4_biorep1	AKIAYKQNKANTAQEQQ	sp|P36383|CXG1_HUMAN	target_4_23436_2484	0	2484	0	0	1	0	0	0	0	0	0	0.1118	1.4293	26.58	0	1934.01	0.105522	17	0	0	0	1	0	0	0	0	0	N.AKIAYKQNKANTAQEQQ.Y	0	5.338e-11
T2DR4_biorep1	GERAMTKDNNLLGKF	sp|P54652|HSP72_HUMAN	target_4_23437_12105	0	12105	0	0	1	0	0	0	0	0	0	0.2709	1.8929	23.38	0	1693.87	0.595212	15	0	0	0	1	0	0	0	0	0	E.GERAMTKDNNLLGKF.D	0	5.338e-11
T2DR4_biorep1	LPKPPKPVSKM[15.99]RMATPLLM[15.99]QA	P04233|HG2A_HUMAN	target_5_23435_11776.1	0	11776	0	0	1	0	0	0	1	0	0	0	0	29.1	0	2366.33	1.61353	21	0	0	0	0	1	0	0	0	0	?.LPKPPKPVSKM[15.99]RMATPLLM[15.99]QA.?	0	5.376e-11
T2DR4_biorep1	EEFGRFASFEAQGALANIA	sp|P01903|DRA_HUMAN	target_2_23437_20979	0	20979	0	0	1	0	0	0	0	0	0	0.1991	1.7081	33.28	0	2027.98	2.27471	19	0	1	0	0	0	0	0	0	0	L.EEFGRFASFEAQGALANIA.V	0	5.419e-11
T2DR4_biorep1	AKIAYKQNKANTAQEQ	sp|P36383|CXG1_HUMAN	target_4_23435_2437	0	2437	0	0	1	0	0	0	0	0	0	0.2874	2.1889	23.2	0	1805.95	-1.16986	16	0	0	0	1	0	0	0	0	0	N.AKIAYKQNKANTAQEQ.Q	0	5.469e-11
T2DR4_biorep1	KHKWEAAHVAQ[0.98]QL	tr|A0A109W0K0|A0A109W0K0_HUMAN	target_5_23436_8269	0	8269	0	0	1	1	0	0	0	0	0	0.0833	2.889	33.86	0.863749	1546.81	0.548422	13	0	0	0	0	1	0	0	0	0	T.KHKWEAAHVAQ[0.98]QL.R	0	5.562e-11
T2DR4_biorep1	Q[0.98]DLSSWTAADTAAQITQRKW	tr|I1W1M4|I1W1M4_HUMAN	target_3_23436_19580	0	19580	0	0	1	1	0	0	0	0	0	0.3832	2.3082	25.26	0	2278.11	-0.0591775	20	0	0	1	0	0	0	0	0	0	N.Q[0.98]DLSSWTAADTAAQITQRKW.E	0	5.585e-11
T2DR4_biorep1	TVLIKRNTTIPTKQT	sp|P11142|HSP7C_HUMAN	target_4_23435_6477	0	6477	0	0	1	0	0	0	0	0	0	0.1871	1.7916	31.58	0	1714.02	-0.0276577	15	0	0	0	1	0	0	0	0	0	M.TVLIKRNTTIPTKQT.Q	0	5.671e-11
T2DR4_biorep1	NKGIYKGDRESSGKY	sp|Q15363|TMED2_HUMAN	target_5_23437_2983	0	2983	0	0	1	0	0	0	0	0	0	0.2098	1.4257	26.46	0	1701.86	-0.646788	15	0	0	0	0	1	0	0	0	0	D.NKGIYKGDRESSGKY.T	0	5.673e-11
T2DR4_biorep1	GPDGRLLRGYDQYAYDGK	tr|F8LFQ0|F8LFQ0_HUMAN	target_4_23436_12020.1	0	12020	0	0	1	0	0	0	0	0	0	0	0	33.39	0	2043.99	0.547455	18	0	0	0	1	0	0	0	0	0	?.GPDGRLLRGYDQYAYDGK.?	0	5.719e-11
T2DR4_biorep1	GPDGRLLRGYDQYAYDGKD	tr|F8LFQ0|F8LFQ0_HUMAN	target_4_23435_12989.1	0	12989	0	0	1	0	0	0	0	0	0	0	0	29.93	0	2159.02	0.785468	19	0	0	0	1	0	0	0	0	0	?.GPDGRLLRGYDQYAYDGKD.?	0	5.736e-11
T2DR4_biorep1	QFVRFN[0.98]SDAASQRM	tr|D5FHR2|D5FHR2_HUMAN	target_3_23436_11637	0	11637	0	0	1	1	0	0	0	0	0	0.1123	2.7821	28.81	0	1657.78	0.0288225	14	0	0	1	0	0	0	0	0	0	T.QFVRFN[0.98]SDAASQRM.E	0	5.789e-11
T2DR4_biorep1	KIDEIKNDNVQDTAEQ	sp|P25445|TNR6_HUMAN	target_3_23437_6566	0	6566	0	0	1	0	0	0	0	0	0	0.3497	2.4918	22.27	0	1859.9	-0.0628877	16	0	0	1	0	0	0	0	0	0	A.KIDEIKNDNVQDTAEQ.K	0	5.973e-11
T2DR4_biorep1	EGPQ[0.98]YWDGETRKVK	tr|G0KXH3|G0KXH3_HUMAN	target_4_23436_7624	0	7624	0	0	1	1	0	0	0	0	0	0.2629	1.6834	33.11	0	1693.82	-0.926978	14	0	0	0	1	0	0	0	0	0	Q.EGPQ[0.98]YWDGETRKVK.A	0	5.977e-11
T2DR4_biorep1	DPGADYRIDRALNEAC[119.00]	sp|Q92896|GSLG1_HUMAN	target_3_23437_12073	0	12073	0	0	1	0	0	1	0	0	0	0.3056	1.8113	23.04	0	1897.82	0.818212	16	0	0	1	0	0	0	0	0	0	T.DPGADYRIDRALNEAC[119.00].E	0	5.98e-11
T2DR4_biorep1	QKWAAVVVPSGQEQR	sp|P10316|1A69_HUMAN	target_3_23436_10245	0	10245	0	0	1	0	0	0	0	0	0	0.041	2.6618	29.02	0	1682.9	-0.204178	15	0	0	1	0	0	0	0	0	0	F.QKWAAVVVPSGQEQR.Y	0	6.039e-11
T2DR4_biorep1	EQVYYVGHSQGTT	sp|P38571|LICH_HUMAN	target_2_23437_7535	0	7535	0	0	1	0	0	0	0	0	0	0.3012	1.4454	25.17	0	1468.67	-0.766488	13	0	1	0	0	0	0	0	0	0	Q.EQVYYVGHSQGTT.I	0	6.092e-11
T2DR4_biorep1	RAVAGDASESAL	sp|P05023|AT1A1_HUMAN	target_2_23436_6300	0	6300	0	0	1	0	0	0	0	0	0	0.3428	2.052	29.79	0	1146.57	0.692722	12	0	1	0	0	0	0	0	0	0	K.RAVAGDASESAL.L	0	6.097e-11
T2DR4_biorep1	GYSFTTTAER	sp|P60709|ACTB_HUMAN	target_2_23435_9142	0	9142	0	0	1	0	0	0	0	0	0	0.4262	2.0573	29.98	0	1132.53	1.24194	10	0	1	0	0	0	0	0	0	0	R.GYSFTTTAER.E	0	6.148e-11
T2DR4_biorep1	FIMEVSKSSSQE	sp|Q9NY97|B3GN2_HUMAN	target_2_23437_9903	0	9903	0	0	1	0	0	0	0	0	0	0.316	1.805	30.3	0	1371.65	-1.00959	12	0	1	0	0	0	0	0	0	0	Y.FIMEVSKSSSQE.K	0	6.224e-11
T2DR4_biorep1	YVAYSKAATVTGKLVHA	sp|P02786|TFR1_HUMAN	target_4_23435_12173	0	12173	0	0	1	0	0	0	0	0	0	0.2829	1.2249	24.65	0	1778.98	-0.135658	17	0	0	0	1	0	0	0	0	0	G.YVAYSKAATVTGKLVHA.N	0	6.239e-11
T2DR4_biorep1	GKDYLALNEDLSSW	tr|S5LQY8|S5LQY8_HUMAN	target_2_23436_19497	0	19497	0	0	1	0	0	0	0	0	0	0.3182	1.9115	32.03	0	1610.77	-0.818078	14	0	1	0	0	0	0	0	0	0	D.GKDYLALNEDLSSW.T	0	6.247e-11
T2DR4_biorep1	RRNKFVLSGNLHGGS	sp|O75976|CBPD_HUMAN	target_5_23437_6707	0	6707	0	0	1	0	0	0	0	0	0	0.2305	1.2256	25.86	0	1641.89	1.64561	15	0	0	0	0	1	0	0	0	0	I.RRNKFVLSGNLHGGS.V	0	6.255e-11
T2DR4_biorep1	KIDEIKNDNVQDTAEQKV	sp|P25445|TNR6_HUMAN	target_4_23436_8131	0	8131	0	0	1	0	0	0	0	0	0	0.5137	1.7561	28.01	0	2087.06	1.79242	18	0	0	0	1	0	0	0	0	0	A.KIDEIKNDNVQDTAEQKV.Q	0	6.272e-11
T2DR4_biorep1	YVDDTQFVRFDSDAASQRME	tr|O78126|O78126_HUMAN	target_3_23437_15729.1	0	15729	0	0	1	0	0	0	0	0	0	0	0	30.66	0	2380.05	0.0998004	20	0	0	1	0	0	0	0	0	0	?.YVDDTQFVRFDSDAASQRME.?	0	6.355e-11
T2DR4_biorep1	NIIHGSDSVKSAEK	sp|O60361|NDK8_HUMAN	target_4_23436_3642	0	3642	0	0	1	0	0	0	0	0	0	0.1298	1.6055	32.31	0	1484.77	0.498122	14	0	0	0	1	0	0	0	0	0	R.NIIHGSDSVKSAEK.E	0	6.545e-11
T2DR4_biorep1	QFVRFN[0.98]SDAASQRME	tr|D5FHR2|D5FHR2_HUMAN	target_3_23436_11404	0	11404	0	0	1	1	0	0	0	0	0	0.1804	1.9553	28.53	0	1786.82	0.0968225	15	0	0	1	0	0	0	0	0	0	T.QFVRFN[0.98]SDAASQRME.P	0	6.726e-11
T2DR4_biorep1	VGPDGRLLRGHNQYAYDGKN[0.98]	tr|Q9MY55|Q9MY55_HUMAN	target_5_23435_9345	0	9345	0	0	1	1	0	0	0	0	0	0.0264	3.2801	35.86	0	2231.1	-0.183558	20	0	0	0	0	1	0	0	0	0	D.VGPDGRLLRGHNQYAYDGKN[0.98].Y	0	6.784e-11
T2DR4_biorep1	FYDKMQNAESGRGQV	sp|P24001|IL32_HUMAN	target_3_23437_8055	0	8055	0	0	1	0	0	0	0	0	0	0.2725	2.4238	23.58	0	1729.8	-0.171788	15	0	0	1	0	0	0	0	0	0	R.FYDKMQNAESGRGQV.M	0	6.803e-11
T2DR4_biorep1	VDDTQFVRFDSDAASQRMEP	tr|O78126|O78126_HUMAN	target_3_23435_16022.1	0	16022	0	0	1	0	0	0	0	0	0	0	0	30.83	0	2314.04	0.135237	20	0	0	1	0	0	0	0	0	0	?.VDDTQFVRFDSDAASQRMEP.?	0	6.926e-11
T2DR4_biorep1	LPKPPKPVSKMRMATPLLMQALPM[15.99]G	sp|P04233|HG2A_HUMAN	target_5_23436_17074	0	17074	0	0	1	0	0	0	1	0	0	0.1674	2.3959	28.03	0	2748.52	1.41462	25	0	0	0	0	1	0	0	0	0	K.LPKPPKPVSKMRMATPLLMQALPM[15.99]G.A	0	7.327e-11
T2DR4_biorep1	KDYIALN[.98]QDLRS	tr|A0A0U5Q1S9|A0A0U5Q1S9_HUMAN	target_3_23436_11816.1	0	11816	0	0	1	1	0	0	0	0	0	0	0	33.94	0	1436.74	0.278009	12	0	0	1	0	0	0	0	0	0	?.KDYIALN[.98]QDLRS.?	0	7.432e-11
T2DR4_biorep1	N[0.98]DTQFVRFDSDAASPRTEPR	tr|A0A090KJ24|A0A090KJ24_HUMAN	target_4_23436_11398	0	11398	0	0	1	1	0	0	0	0	0	0.0847	2.2741	33.87	0	2310.07	-0.152778	20	0	0	0	1	0	0	0	0	0	V.N[0.98]DTQFVRFDSDAASPRTEPR.A	0	7.513e-11
T2DR4_biorep1	DGKDYLALNEDLSSWTAAD	tr|S5LQY8|S5LQY8_HUMAN	target_2_23437_20614	0	20614	0	0	1	0	0	0	0	0	0	0.001	1.9023	32.55	0	2083.95	0.570912	19	0	1	0	0	0	0	0	0	0	Y.DGKDYLALNEDLSSWTAAD.T	0	7.519e-11
T2DR4_biorep1	RPAGDRTFQKWAAVVVPSGQ[0.98]EQR	tr|X2L7S8|X2L7S8_HUMAN	target_5_23436_14276	0	14276	0	0	1	1	0	0	0	0	0	0.0727	2.9851	35.07	0	2584.34	1.86832	23	0	0	0	0	1	0	0	0	0	T.RPAGDRTFQKWAAVVVPSGQ[0.98]EQR.Y	0	7.667e-11
T2DR4_biorep1	TQFVRFN[0.98]SDAASQRMEPRAP	tr|D5FHR2|D5FHR2_HUMAN	target_4_23436_12564	0	12564	0	0	1	1	0	0	0	0	0	0.1319	2.4519	33.39	0	2309.11	-0.584878	20	0	0	0	1	0	0	0	0	0	D.TQFVRFN[0.98]SDAASQRMEPRAP.W	0	7.692e-11
T2DR4_biorep1	LASVTRSVDKDPGIPRALS	sp|Q96L08|SUSD3_HUMAN	target_4_23435_11426	0	11426	0	0	1	0	0	0	0	0	0	0.2024	2.4425	24.3	0	1982.1	-0.668158	19	0	0	0	1	0	0	0	0	0	K.LASVTRSVDKDPGIPRALS.L	0	7.831e-11
T2DR4_biorep1	DIDKVFRTSSLKGYHS	sp|O75326|SEM7A_HUMAN	target_5_23437_11553	0	11553	0	0	1	0	0	0	0	0	0	0.1244	1.6173	26.37	0	1852.96	1.45151	16	0	0	0	0	1	0	0	0	0	G.DIDKVFRTSSLKGYHS.S	0	8.25e-11
T2DR4_biorep1	YDNSLKIISNAS	sp|P04406|G3P_HUMAN	target_2_23437_12210	0	12210	0	0	1	0	0	0	0	0	0	0.2794	1.7962	30.02	0	1324.67	1.06221	12	0	1	0	0	0	0	0	0	0	K.YDNSLKIISNAS.C	0	8.294e-11
T2DR4_biorep1	DPTGTYHGDSDLQLDR	sp|P07437|TBB5_HUMAN	target_3_23435_9968	0	9968	0	0	1	0	0	0	0	0	0	0.4146	1.4191	27.84	0	1789.8	0.362042	16	0	0	1	0	0	0	0	0	0	I.DPTGTYHGDSDLQLDR.I	0	8.614e-11
T2DR4_biorep1	GKDSNVTASPTAPACPSDKPA	sp|Q15025|TNIP1_HUMAN	target_3_23437_6766	0	6766	0	0	1	0	0	0	0	0	0	0.4478	2.4821	27.22	0	2013.95	-1.33249	21	0	0	1	0	0	0	0	0	0	T.GKDSNVTASPTAPACPSDKPA.P	0	8.638e-11
T2DR4_biorep1	DGKDYIALNEDLRSWTAADTA	tr|F8LFQ0|F8LFQ0_HUMAN	target_4_23437_20197.1	0	20197	0	0	1	0	0	0	0	0	0	0	0	29.45	0	2325.11	1.53532	21	0	0	0	1	0	0	0	0	0	?.DGKDYIALNEDLRSWTAADTA.?	0	8.762e-11
T2DR4_biorep1	VRFN[0.98]SDAASQRM	tr|D5FHR2|D5FHR2_HUMAN	target_3_23437_8192	0	8192	0	0	1	1	0	0	0	0	0	0.3387	1.8796	26.37	0	1382.65	-0.702288	12	0	0	1	0	0	0	0	0	0	F.VRFN[0.98]SDAASQRM.E	0	8.795e-11
T2DR4_biorep1	TPLLMQALPM[15.99]GALPQGP	sp|P04233|HG2A_HUMAN	target_1_23436_20908	0	20908	0	0	1	0	0	0	1	0	0	0.2332	1.3451	24.37	0	1750.92	1.53662	17	1	0	0	0	0	0	0	0	0	A.TPLLMQALPM[15.99]GALPQGP.M	0	8.854e-11
T2DR4_biorep1	LQQLQHSTNQLAKETN	sp|Q86Y82|STX12_HUMAN	target_3_23437_7127	0	7127	0	0	1	0	0	0	0	0	0	0.3862	2.362	26.97	0	1852.95	-1.00939	16	0	0	1	0	0	0	0	0	0	N.LQQLQHSTNQLAKETN.E	0	9.04e-11
T2DR4_biorep1	ADKFKEINNAHAI	sp|Q9H3Z4|DNJC5_HUMAN	target_4_23437_7864	0	7864	0	0	1	0	0	0	0	0	0	0.0395	1.1828	27.48	0	1470.77	0.563812	13	0	0	0	1	0	0	0	0	0	A.ADKFKEINNAHAI.L	0	9.094e-11
T2DR4_biorep1	SSSSFHPAPGNAQ	sp|P24394|IL4RA_HUMAN	target_2_23437_4310	0	4310	0	0	1	0	0	0	0	0	0	0.3557	1.366	30.2	0	1286.58	-0.538088	13	0	1	0	0	0	0	0	0	0	K.SSSSFHPAPGNAQ.S	0	9.351e-11
T2DR4_biorep1	FIAVGYVN[0.98]DTQFVRFDSDAAS	tr|F2X5X4|F2X5X4_HUMAN	target_2_23435_20741	0	20741	0	0	1	1	0	0	0	0	0	0.1071	2.037	29.64	0	2323.09	1.17304	21	0	1	0	0	0	0	0	0	0	R.FIAVGYVN[0.98]DTQFVRFDSDAAS.Q	0	9.489e-11
T2DR4_biorep1	KDYIALNEDLRS	tr|F8LFQ0|F8LFQ0_HUMAN	target_3_23436_11826.1	0	11826	0	0	1	0	0	0	0	0	0	0	0	35.94	0	1436.74	-0.975708	12	0	0	1	0	0	0	0	0	0	?.KDYIALNEDLRS.?	0	9.565e-11
T2DR4_biorep1	NVPFDAVVVDKSTGEG	sp|O94985|CSTN1_HUMAN	target_2_23435_14642	0	14642	0	0	1	0	0	0	0	0	0	0.489	1.295	29.52	0	1633.81	2.54854	16	0	1	0	0	0	0	0	0	0	Q.NVPFDAVVVDKSTGEG.V	0	9.664e-11
T2DR4_biorep1	QHGKVEIIANDQGNR	sp|P0DMV9|HS71B_HUMAN	target_4_23436_4043	0	4043	0	0	1	0	0	0	0	0	0	0.2212	1.0282	25.19	0	1678.86	-1.00288	15	0	0	0	1	0	0	0	0	0	F.QHGKVEIIANDQGNR.T	0	9.69e-11
T2DR4_biorep1	KDSTYSLSSTLTLS	sp|P01834|IGKC_HUMAN	target_2_23436_15514	0	15514	0	0	1	0	0	0	0	0	0	0.3497	1.631	29.8	0	1502.76	1.49442	14	0	1	0	0	0	0	0	0	0	S.KDSTYSLSSTLTLS.K	0	9.731e-11
T2DR4_biorep1	PSKETIEQEKQAGES	sp|P62328|TYB4_HUMAN	target_3_23437_12490	0	12490	0	0	1	0	0	0	0	0	0	0.2738	1.1829	25.61	0	1660.8	-1.98279	15	0	0	1	0	0	0	0	0	0	L.PSKETIEQEKQAGES.-	0	9.773e-11
T2DR4_biorep1	STVFTIFGSNKENV	sp|Q92673|SORL_HUMAN	target_2_23437_19021	0	19021	0	0	1	0	0	0	0	0	0	0.463	1.3753	29.5	0	1542.78	0.180112	14	0	1	0	0	0	0	0	0	0	K.STVFTIFGSNKENV.H	0	9.843e-11
T2DR4_biorep1	DLYANTVLSGGTTM[15.99]YPGIADR	sp|P60709|ACTB_HUMAN	target_2_23435_17673	0	17673	0	0	1	0	0	0	1	0	0	0.4475	2.5551	26.29	0	2231.06	1.65874	21	0	1	0	0	0	0	0	0	0	K.DLYANTVLSGGTTM[15.99]YPGIADR.M	0	1.004e-10
T2DR4_biorep1	SGVFEGIPTYRFV	sp|Q8WTV0|SCRB1_HUMAN	target_2_23437_20765	0	20765	0	0	1	0	0	0	0	0	0	0.317	1.9912	29.37	0	1471.76	1.80531	13	0	1	0	0	0	0	0	0	0	E.SGVFEGIPTYRFV.A	0	1.015e-10
T2DR4_biorep1	PPKPVSKMRMATPLLMQA	sp|P04233|HG2A_HUMAN	target_4_23436_13935	0	13935	0	0	1	0	0	0	0	0	0	0.0905	2.8124	28.91	0	1996.09	0.752822	18	0	0	0	1	0	0	0	0	0	K.PPKPVSKMRMATPLLMQA.L	0	1.019e-10
T2DR4_biorep1	KVDKVIQAQTAFSANPA	sp|O00560|SDCB1_HUMAN	target_3_23436_10351	0	10351	0	0	1	0	0	0	0	0	0	0.1051	1.1862	29.96	0	1787.96	-0.575878	17	0	0	1	0	0	0	0	0	0	L.KVDKVIQAQTAFSANPA.N	0	1.048e-10
T2DR4_biorep1	DTQFVRFDSN[0.98]AASPRGE	tr|A0A0S4T1S6|A0A0S4T1S6_HUMAN	target_3_23437_11925	0	11925	0	0	1	1	0	0	0	0	0	0.0931	2.8661	29.16	0	1897.87	-1.53189	17	0	0	1	0	0	0	0	0	0	D.DTQFVRFDSN[0.98]AASPRGE.P	0	1.048e-10
T2DR4_biorep1	QHIWESDSNE	sp|P14625|ENPL_HUMAN	target_2_23437_7290	0	7290	0	0	1	0	0	0	0	0	0	0.2669	2.3597	28.91	0	1244.52	0.898212	10	0	1	0	0	0	0	0	0	0	T.QHIWESDSNE.F	0	1.05e-10
T2DR4_biorep1	KPVSKMRMATPLLM[15.99]QA	P04233|HG2A_HUMAN	target_4_23435_11333.1	0	11333	0	0	1	0	0	0	1	0	0	0	0	27.45	0	1818	0.647171	16	0	0	0	1	0	0	0	0	0	?.KPVSKMRMATPLLM[15.99]QA.?	0	1.069e-10
T2DR4_biorep1	LPKPPKPVSKMRM[15.99]ATPLLMQAL	P04233|HG2A_HUMAN	target_5_23436_15926.1	0	15926	0	0	1	0	0	0	1	0	0	0	0	28.75	0	2463.4	0.323163	22	0	0	0	0	1	0	0	0	0	?.LPKPPKPVSKMRM[15.99]ATPLLMQAL.?	0	1.088e-10
T2DR4_biorep1	VGPDGRLLRGHNQYAYDGKD	tr|Q29938|Q29938_HUMAN	target_6_23435_9356.1	0	9356	0	0	1	0	0	0	0	0	0	0	0	36.21	0	2231.11	-0.258138	20	0	0	0	0	0	1	0	0	0	?.VGPDGRLLRGHNQYAYDGKD.?	0	1.121e-10
T2DR4_biorep1	VN[0.98]DTQFVRFDSD	tr|F2X5X4|F2X5X4_HUMAN	target_2_23437_14161	0	14161	0	0	1	1	0	0	0	0	0	0.0651	2.4127	29.64	0	1443.64	-0.142788	12	0	1	0	0	0	0	0	0	0	Y.VN[0.98]DTQFVRFDSD.A	0	1.133e-10
T2DR4_biorep1	RVIISAPSADAPM	sp|P04406|G3P_HUMAN	target_2_23435_12972	0	12972	0	0	1	0	0	0	0	0	0	0.4715	2.0698	29.11	0	1327.7	2.34504	13	0	1	0	0	0	0	0	0	0	K.RVIISAPSADAPM.F	0	1.137e-10
T2DR4_biorep1	ATWTIQGAANALSGDV	sp|P02786|TFR1_HUMAN	target_1_23435_21787	0	21787	0	0	1	0	0	0	0	0	0	0.3563	1.523	31.95	0	1574.78	0.543242	16	1	0	0	0	0	0	0	0	0	L.ATWTIQGAANALSGDV.W	0	1.144e-10
T2DR4_biorep1	GRNIIHGSDSVKSAEKE	sp|O60361|NDK8_HUMAN	target_5_23435_3904	0	3904	0	0	1	0	0	0	0	0	0	0.2783	1.7683	24.48	0	1826.94	-0.537258	17	0	0	0	0	1	0	0	0	0	V.GRNIIHGSDSVKSAEKE.I	0	1.15e-10
T2DR4_biorep1	LPKPPKPVSKMRMATPLLM[15.99]Q	sp|P04233|HG2A_HUMAN	target_5_23437_13014	0	13014	0	0	1	0	0	0	1	0	0	0.0613	2.2435	24.62	0	2279.28	0.361912	20	0	0	0	0	1	0	0	0	0	K.LPKPPKPVSKMRMATPLLM[15.99]Q.A	0	1.15e-10
T2DR4_biorep1	IDESSLTGETTPC[119.00]SKV	sp|P98194|AT2C1_HUMAN	target_2_23437_10632	0	10632	0	0	1	0	0	1	0	0	0	0.3691	2.0657	22.33	0	1785.79	-1.28259	16	0	1	0	0	0	0	0	0	0	S.IDESSLTGETTPC[119.00]SKV.T	0	1.153e-10
T2DR4_biorep1	YPREAKVQWKVDNALQSGNSQE	sp|P01834|IGKC_HUMAN	target_4_23435_12129	0	12129	0	0	1	0	0	0	0	0	0	0.2945	1.9001	30.03	0	2547.26	-0.387458	22	0	0	0	1	0	0	0	0	0	F.YPREAKVQWKVDNALQSGNSQE.S	0	1.16e-10
T2DR4_biorep1	TQFVRFN[0.98]SDAASQRMEPR	tr|D5FHR2|D5FHR2_HUMAN	target_4_23436_11165	0	11165	0	0	1	1	0	0	0	0	0	0.1328	2.2215	32.82	0	2141.02	0.149222	18	0	0	0	1	0	0	0	0	0	D.TQFVRFN[0.98]SDAASQRMEPR.A	0	1.187e-10
T2DR4_biorep1	KDYIALNEDLSSWT	tr|Q29938|Q29938_HUMAN	target_3_23436_19568.1	0	19568	0	0	1	0	0	0	0	0	0	0	0	31.19	0	1654.83	1.91526	14	0	0	1	0	0	0	0	0	0	?.KDYIALNEDLSSWT.?	0	1.194e-10
T2DR4_biorep1	YVDDTQFVRFDSDAASPRGEPR	tr|F8LFQ0|F8LFQ0_HUMAN	target_4_23436_13079.1	0	13079	0	0	1	0	0	0	0	0	0	0	0	29.44	0	2528.18	-0.974291	22	0	0	0	1	0	0	0	0	0	?.YVDDTQFVRFDSDAASPRGEPR.?	0	1.205e-10
T2DR4_biorep1	RPAGDRTFQKWAAVVVPSGQ[0.98]E	tr|X2L7S8|X2L7S8_HUMAN	target_4_23436_15788	0	15788	0	0	1	1	0	0	0	0	0	0.0996	1.765	28.93	0	2300.18	-0.134178	21	0	0	0	1	0	0	0	0	0	T.RPAGDRTFQKWAAVVVPSGQ[0.98]E.Q	0	1.219e-10
T2DR4_biorep1	VN[0.98]DTQFVRFDSDAA	tr|F2X5X4|F2X5X4_HUMAN	target_2_23435_15037	0	15037	0	0	1	1	0	0	0	0	0	0.1684	2.942	35.16	0	1585.71	-1.56746	14	0	1	0	0	0	0	0	0	0	Y.VN[0.98]DTQFVRFDSDAA.S	0	1.233e-10
T2DR4_biorep1	DRKGGSYSQAASSN[0.98]SAQGSDV	sp|P01893|HLAH_HUMAN	target_3_23435_5089	0	5089	0	0	1	1	0	0	0	0	0	0.1228	2.2647	32.6	0	2072.91	-1.10736	21	0	0	1	0	0	0	0	0	0	S.DRKGGSYSQAASSN[0.98]SAQGSDV.S	0	1.252e-10
T2DR4_biorep1	KN[0.98]YIALNEDLRS	tr|D5G2L2|D5G2L2_HUMAN	target_3_23437_12203	0	12203	0	0	1	1	0	0	0	0	0	0.0099	2.0323	30.74	0	1436.74	-0.521788	12	0	0	1	0	0	0	0	0	0	G.KN[0.98]YIALNEDLRS.W	0	1.294e-10
T2DR4_biorep1	GRVYYVNHNTRTTQ	sp|O00308|WWP2_HUMAN	target_4_23436_3467	0	3467	0	0	1	0	0	0	0	0	0	0.2278	1.6443	29.84	0	1708.85	0.0838225	14	0	0	0	1	0	0	0	0	0	N.GRVYYVNHNTRTTQ.W	0	1.308e-10
T2DR4_biorep1	RSWTAAN[0.98]TAAQITQR	tr|B2YG96|B2YG96_HUMAN	target_3_23436_11198	0	11198	0	0	1	1	0	0	0	0	0	0.1789	1.1423	36.26	0	1675.85	0.139422	15	0	0	1	0	0	0	0	0	0	L.RSWTAAN[0.98]TAAQITQR.K	0	1.32e-10
T2DR4_biorep1	LANIAVDKANLE	sp|P01903|DRA_HUMAN	target_2_23435_11959	0	11959	0	0	1	0	0	0	0	0	0	0.2874	1.7374	30.86	0	1270.7	1.75304	12	0	1	0	0	0	0	0	0	0	A.LANIAVDKANLE.I	0	1.384e-10
T2DR4_biorep1	KMRMATPLLMQALPMGALPQGPM	sp|P04233|HG2A_HUMAN	target_3_23435_21748	0	21748	0	0	1	0	0	0	0	0	0	0.5105	2.3741	26.21	0	2483.28	2.74774	23	0	0	1	0	0	0	0	0	0	S.KMRMATPLLMQALPMGALPQGPM.Q	0	1.397e-10
T2DR4_biorep1	YIKEFGSLPTTPSEQRQ	sp|O15400|STX7_HUMAN	target_3_23436_11979	0	11979	0	0	1	0	0	0	0	0	0	0.2661	2.3524	29.43	0	1981	1.95332	17	0	0	1	0	0	0	0	0	0	K.YIKEFGSLPTTPSEQRQ.R	0	1.429e-10
T2DR4_biorep1	VDDTQFVRFN[.98]SDAASQRM[15.99]EPRAP	tr|R9WXA9|R9WXA9_HUMAN	target_4_23435_13569.1	0	13569	0	0	1	1	0	0	1	0	0	0	0	34.9	0	2654.23	0.088629	23	0	0	0	1	0	0	0	0	0	?.VDDTQFVRFN[.98]SDAASQRM[15.99]EPRAP.?	0	1.475e-10
T2DR4_biorep1	DRPFERTITMHKDSTGHVG	sp|O00560|SDCB1_HUMAN	target_6_23435_7550	0	7550	0	0	1	0	0	0	0	0	0	0.286	1.9259	30.66	0	2184.06	-0.523258	19	0	0	0	0	0	1	0	0	0	R.DRPFERTITMHKDSTGHVG.F	0	1.482e-10
T2DR4_biorep1	VVHWAGEKSNVI	sp|Q92673|SORL_HUMAN	target_3_23436_10484	0	10484	0	0	1	0	0	0	0	0	0	0.3158	1.556	23.45	0	1338.72	-0.227278	12	0	0	1	0	0	0	0	0	0	M.VVHWAGEKSNVI.V	0	1.511e-10
T2DR4_biorep1	QFVRFDSN[0.98]AASPR	tr|G0ZMJ5|G0ZMJ5_HUMAN	target_3_23436_9514	0	9514	0	0	1	1	0	0	0	0	0	0.1897	2.5752	34.51	0.947289	1495.73	-0.639878	13	0	0	1	0	0	0	0	0	0	T.QFVRFDSN[0.98]AASPR.E	0	1.565e-10
T2DR4_biorep1	YVDN[0.98]TQFVRFDSDAASPRGEPRAP	tr|M9P963|M9P963_HUMAN	target_4_23437_14424	0	14424	0	0	1	1	0	0	0	0	0	0.0722	2.7533	35.15	0	2696.27	-2.02039	24	0	0	0	1	0	0	0	0	0	G.YVDN[0.98]TQFVRFDSDAASPRGEPRAP.W	0	1.578e-10
T2DR4_biorep1	QGALANIAVDKANL	sp|P01903|DRA_HUMAN	target_2_23435_15358	0	15358	0	0	1	0	0	0	0	0	0	0.3017	1.047	30.29	0	1397.77	0.207642	14	0	1	0	0	0	0	0	0	0	A.QGALANIAVDKANL.E	0	1.61e-10
T2DR4_biorep1	EQVYYVGHSQGTTIG	sp|P38571|LICH_HUMAN	target_2_23437_10858	0	10858	0	0	1	0	0	0	0	0	0	0.4409	1.4087	21.51	0	1638.78	1.22621	15	0	1	0	0	0	0	0	0	0	Q.EQVYYVGHSQGTTIG.F	0	1.618e-10
T2DR4_biorep1	SPTNNTVYASVTHSNRETE	sp|Q96DU3|SLAF6_HUMAN	target_3_23435_9042	0	9042	0	0	1	0	0	0	0	0	0	0.3406	1.6007	22.3	0	2106.97	1.65014	19	0	0	1	0	0	0	0	0	0	V.SPTNNTVYASVTHSNRETE.I	0	1.627e-10
T2DR4_biorep1	IFVKTLTGKTI	sp|P62987|RL40_HUMAN	target_3_23436_12392	0	12392	0	0	1	0	0	0	0	0	0	0.0295	1.0806	29.23	0	1220.76	0.0191225	11	0	0	1	0	0	0	0	0	0	Q.IFVKTLTGKTI.T	0	1.636e-10
T2DR4_biorep1	LVQAVSDPSSPQYGK	sp|O14773|TPP1_HUMAN	target_2_23437_8068	0	8068	0	0	1	0	0	0	0	0	0	0.4217	2.484	27.97	0	1575.8	0.437412	15	0	1	0	0	0	0	0	0	0	E.LVQAVSDPSSPQYGK.Y	0	1.643e-10
T2DR4_biorep1	VDDTQFVRFDSDAASQ	tr|O78126|O78126_HUMAN	target_2_23437_14170.1	0	14170	0	0	1	0	0	0	0	0	0	0	0	33.43	0	1800.8	0.675714	16	0	1	0	0	0	0	0	0	0	?.VDDTQFVRFDSDAASQ.?	0	1.648e-10
T2DR4_biorep1	FVRFDSDAASPRTE	sp|P18464|1B51_HUMAN	target_3_23436_8841	0	8841	0	0	1	0	0	0	0	0	0	0.4105	2.4686	27.98	0	1597.76	1.24802	14	0	0	1	0	0	0	0	0	0	Q.FVRFDSDAASPRTE.P	0	1.721e-10
T2DR4_biorep1	DESSLTGETTPCSK	sp|P98194|AT2C1_HUMAN	target_2_23435_6899	0	6899	0	0	1	0	0	0	0	0	0	0.3907	1.6508	30.5	0	1454.63	0.554642	14	0	1	0	0	0	0	0	0	0	I.DESSLTGETTPCSK.V	0	1.724e-10
T2DR4_biorep1	IPQEFQKTVS	tr|Q6FHJ5|Q6FHJ5_HUMAN	target_2_23437_8980.1	0	8980	0	0	1	0	0	0	0	0	0	0	0	30.8	0	1176.61	-1.44451	10	0	1	0	0	0	0	0	0	0	?.IPQEFQKTVS.?	0	1.767e-10
T2DR4_biorep1	TPEDTPNKSGAEAKTQKDSSNKSGAE	sp|O43493|TGON2_HUMAN	target_5_23435_2237	0	2237	0	0	1	0	0	0	0	0	0	0.237	1.7633	25.32	0	2677.25	-1.08516	26	0	0	0	0	1	0	0	0	0	Q.TPEDTPNKSGAEAKTQKDSSNKSGAE.A	0	1.787e-10
T2DR4_biorep1	KEFGSLPTTPSEQR	sp|O15400|STX7_HUMAN	target_3_23436_8751	0	8751	0	0	1	0	0	0	0	0	0	0.0647	1.8271	33.09	0	1576.8	-2.03248	14	0	0	1	0	0	0	0	0	0	I.KEFGSLPTTPSEQR.Q	0	1.789e-10
T2DR4_biorep1	TITMHKDSTGHVG	sp|O00560|SDCB1_HUMAN	target_4_23437_3035	0	3035	0	0	1	0	0	0	0	0	0	0.1489	1.3811	25.46	0	1383.67	-0.725188	13	0	0	0	1	0	0	0	0	0	R.TITMHKDSTGHVG.F	0	1.797e-10
T2DR4_biorep1	NVPTIDIHMNQIGFE	sp|Q02809|PLOD1_HUMAN	target_2_23437_20191	0	20191	0	0	1	0	0	0	0	0	0	0.224	1.6228	24.3	0	1727.84	0.901312	15	0	1	0	0	0	0	0	0	0	E.NVPTIDIHMNQIGFE.R	0	1.824e-10
T2DR4_biorep1	ADYYKGEESNSSAN	sp|P54920|SNAA_HUMAN	target_2_23437_4387	0	4387	0	0	1	0	0	0	0	0	0	0.259	1.569	31.45	0	1534.63	0.356612	14	0	1	0	0	0	0	0	0	0	S.ADYYKGEESNSSAN.K	0	1.868e-10
T2DR4_biorep1	TQFVRFDSN[0.98]AASPRGEP	tr|A0A0S4T1S6|A0A0S4T1S6_HUMAN	target_3_23435_12174	0	12174	0	0	1	1	0	0	0	0	0	0.145	3.0464	27.04	0	1879.89	0.122142	17	0	0	1	0	0	0	0	0	0	D.TQFVRFDSN[0.98]AASPRGEP.R	0	1.879e-10
T2DR4_biorep1	NPSTGHLFDLSSLSGRAG	sp|P11717|MPRI_HUMAN	target_3_23436_16528	0	16528	0	0	1	0	0	0	0	0	0	0.3113	1.92	30.99	0	1815.9	0.100322	18	0	0	1	0	0	0	0	0	0	T.NPSTGHLFDLSSLSGRAG.F	0	1.884e-10
T2DR4_biorep1	FVRFDSDAASQRM	tr|O78126|O78126_HUMAN	target_2_23436_10588.1	0	10588	0	0	1	0	0	0	0	0	0	0	0	30.16	0	1529.72	0.0473797	13	0	1	0	0	0	0	0	0	0	?.FVRFDSDAASQRM.?	0	1.894e-10
T2DR4_biorep1	DDTQFVRFDSDAASPRGEPR	tr|F8LFQ0|F8LFQ0_HUMAN	target_4_23436_11437.1	0	11437	0	0	1	0	0	0	0	0	0	0	0	29.05	0	2266.05	-0.716554	20	0	0	0	1	0	0	0	0	0	?.DDTQFVRFDSDAASPRGEPR.?	0	1.918e-10
T2DR4_biorep1	LPKPPKPVSKMRM[15.99]ATPLLM[15.99]QALP	P04233|HG2A_HUMAN	target_3_23436_14298.1	0	14298	0	0	1	0	0	0	1	0	0	0	0	27.88	0	2576.45	0.667886	23	0	0	1	0	0	0	0	0	0	?.LPKPPKPVSKMRM[15.99]ATPLLM[15.99]QALP.?	0	1.945e-10
T2DR4_biorep1	TLSDYNIQKESTLH	sp|P62987|RL40_HUMAN	target_3_23436_10078	0	10078	0	0	1	0	0	0	0	0	0	0.2223	1.2363	32.03	0	1648.82	-1.93498	14	0	0	1	0	0	0	0	0	0	R.TLSDYNIQKESTLH.L	0	1.949e-10
T2DR4_biorep1	IFVKTLTGKTITL	sp|P62987|RL40_HUMAN	target_3_23435_18579	0	18579	0	0	1	0	0	0	0	0	0	0.4455	2.2745	25.35	0	1434.89	0.140042	13	0	0	1	0	0	0	0	0	0	Q.IFVKTLTGKTITL.E	0	1.972e-10
T2DR4_biorep1	KANIRNMSVIAHVDHG	sp|P13639|EF2_HUMAN	target_5_23436_8151	0	8151	0	0	1	0	0	0	0	0	0	0.2047	1.5514	24.61	0	1761.92	1.31892	16	0	0	0	0	1	0	0	0	0	K.KANIRNMSVIAHVDHG.K	0	2.011e-10
T2DR4_biorep1	DVGPNGRLLRGHN[.98]QYAYDGKDY	tr|G1EPU4|G1EPU4_HUMAN	target_5_23437_11605.1	0	11605	0	0	1	1	0	0	0	0	0	0	0	36.8	0	2509.19	-0.227231	22	0	0	0	0	1	0	0	0	0	?.DVGPNGRLLRGHN[.98]QYAYDGKDY.?	0	2.039e-10
T2DR4_biorep1	YRTFQFQPSKSHGSE	sp|Q8WTV0|SCRB1_HUMAN	target_4_23436_7843	0	7843	0	0	1	0	0	0	0	0	0	0.3014	1.0936	28.48	0	1798.85	-0.453778	15	0	0	0	1	0	0	0	0	0	E.YRTFQFQPSKSHGSE.S	0	2.078e-10
T2DR4_biorep1	PMGALPQGP	sp|P04233|HG2A_HUMAN	target_1_23437_22508	0	22508	0	0	1	0	0	0	0	0	0	0.1161	2.1913	26.3	0	867.439	1.20511	9	1	0	0	0	0	0	0	0	0	L.PMGALPQGP.M	0	2.087e-10
T2DR4_biorep1	LQNIIPASTGAAKAV	sp|P04406|G3P_HUMAN	target_2_23437_13300	0	13300	0	0	1	0	0	0	0	0	0	0.2976	2.6293	23.39	0	1453.84	-1.25899	15	0	1	0	0	0	0	0	0	0	A.LQNIIPASTGAAKAV.G	0	2.156e-10
T2DR4_biorep1	DPGADYRIDRALN	sp|Q92896|GSLG1_HUMAN	target_3_23436_10045	0	10045	0	0	1	0	0	0	0	0	0	0.2904	1.3217	30.41	0	1475.72	0.604222	13	0	0	1	0	0	0	0	0	0	T.DPGADYRIDRALN.E	0	2.165e-10
T2DR4_biorep1	APFSREASPRSAMS	sp|Q02487|DSC2_HUMAN	target_3_23435_6876	0	6876	0	0	1	0	0	0	0	0	0	0.2235	1.4692	24.82	0	1493.72	0.0267423	14	0	0	1	0	0	0	0	0	0	E.APFSREASPRSAMS.T	0	2.176e-10
T2DR4_biorep1	YVRFDSDVGQ[0.98]YR	tr|G9HWC7|G9HWC7_HUMAN	target_3_23437_11244	0	11244	0	0	1	1	0	0	0	0	0	0.1958	3.1822	25.07	0	1505.7	0.561912	12	0	0	1	0	0	0	0	0	0	E.YVRFDSDVGQ[0.98]YR.A	0	2.184e-10
T2DR4_biorep1	KGGSYSQAASSN[0.98]SAQGSDV	sp|P01893|HLAH_HUMAN	target_2_23435_5508	0	5508	0	0	1	1	0	0	0	0	0	0.2005	2.5433	35.75	0	1801.78	-0.164858	19	0	1	0	0	0	0	0	0	0	R.KGGSYSQAASSN[0.98]SAQGSDV.S	0	2.205e-10
T2DR4_biorep1	KAAFERESDVPLKT	sp|Q969H8|MYDGF_HUMAN	target_4_23437_7952	0	7952	0	0	1	0	0	0	0	0	0	0.3071	1.1819	22.38	0	1590.85	-0.167488	14	0	0	0	1	0	0	0	0	0	S.KAAFERESDVPLKT.E	0	2.21e-10
T2DR4_biorep1	LRSWTAAN[0.98]TAAQITQR	tr|B2YG96|B2YG96_HUMAN	target_3_23436_12612	0	12612	0	0	1	1	0	0	0	0	0	0.2355	2.0008	34.28	0	1788.94	-0.403678	16	0	0	1	0	0	0	0	0	0	D.LRSWTAAN[0.98]TAAQITQR.K	0	2.21e-10
T2DR4_biorep1	QQTWTDEGTPSMREL	sp|Q9UIQ6|LCAP_HUMAN	target_2_23437_15243	0	15243	0	0	1	0	0	0	0	0	0	0.4421	1.0436	21.46	0	1778.8	-0.294488	15	0	1	0	0	0	0	0	0	0	Q.QQTWTDEGTPSMREL.R	0	2.275e-10
T2DR4_biorep1	LPKPPKPVSKMRM[15.99]ATPLLM[15.99]QALPM[15.99]	P04233|HG2A_HUMAN	target_5_23437_14173.1	0	14173	0	0	1	0	0	0	1	0	0	0	0	27.46	0	2723.5	1.29294	24	0	0	0	0	1	0	0	0	0	?.LPKPPKPVSKMRM[15.99]ATPLLM[15.99]QALPM[15.99].?	0	2.295e-10
T2DR4_biorep1	KWIDDVRTERGSDV	sp|Q9H0N0|RAB6C_HUMAN	target_4_23436_9540	0	9540	0	0	1	0	0	0	0	0	0	0.2143	1.6574	23.28	0	1675.84	-1.68648	14	0	0	0	1	0	0	0	0	0	T.KWIDDVRTERGSDV.I	0	2.325e-10
T2DR4_biorep1	NKGIYKGDRESSGKYT	sp|Q15363|TMED2_HUMAN	target_5_23437_3158	0	3158	0	0	1	0	0	0	0	0	0	0.276	1.4806	23.21	0	1802.9	1.28611	16	0	0	0	0	1	0	0	0	0	D.NKGIYKGDRESSGKYT.F	0	2.388e-10
T2DR4_biorep1	DGKN[0.98]YIALNEDLRSWTAADTA	tr|D5G2L2|D5G2L2_HUMAN	target_3_23435_20262	0	20262	0	0	1	1	0	0	0	0	0	0.0003	2.4361	29.92	0	2325.1	-0.190358	21	0	0	1	0	0	0	0	0	0	Y.DGKN[0.98]YIALNEDLRSWTAADTA.A	0	2.408e-10
T2DR4_biorep1	KN[0.98]YIALNEDLRSWTA	tr|D5G2L2|D5G2L2_HUMAN	target_3_23437_18215	0	18215	0	0	1	1	0	0	0	0	0	0.1227	3.2612	26.64	0	1794.9	-1.13219	15	0	0	1	0	0	0	0	0	0	G.KN[0.98]YIALNEDLRSWTA.A	0	2.474e-10
T2DR4_biorep1	QRKWEAARQ[0.98]AEQR	tr|M4QNN1|M4QNN1_HUMAN	target_5_23436_3499	0	3499	0	0	1	1	0	0	0	0	0	0.1523	2.085	32.71	0	1657.85	1.52462	13	0	0	0	0	1	0	0	0	0	T.QRKWEAARQ[0.98]AEQR.R	0	2.488e-10
T2DR4_biorep1	EDLRSWTAADTAAQIT	tr|F8LFQ0|F8LFQ0_HUMAN	target_3_23437_15972.1	0	15972	0	0	1	0	0	0	0	0	0	0	0	30.76	0	1748.88	-0.835422	16	0	0	1	0	0	0	0	0	0	?.EDLRSWTAADTAAQIT.?	0	2.582e-10
T2DR4_biorep1	VDDTQFVRFDSDAAS	tr|A0A0S4XQU0|A0A0S4XQU0_HUMAN	target_2_23437_14272.1	0	14272	0	0	1	0	0	0	0	0	0	0	0	30.09	0	1672.74	0.0723505	15	0	1	0	0	0	0	0	0	0	?.VDDTQFVRFDSDAAS.?	0	2.638e-10
T2DR4_biorep1	DPGADYRIDRALNEA	sp|Q92896|GSLG1_HUMAN	target_3_23437_12950	0	12950	0	0	1	0	0	0	0	0	0	0.3313	1.9557	21.82	0	1675.8	0.406512	15	0	0	1	0	0	0	0	0	0	T.DPGADYRIDRALNEA.C	0	2.639e-10
T2DR4_biorep1	LPGNNRKVYELSNVQEDSQPM	sp|P05362|ICAM1_HUMAN	target_3_23437_12848	0	12848	0	0	1	0	0	0	0	0	0	0.1375	1.7645	25.18	0	2418.17	-1.00309	21	0	0	1	0	0	0	0	0	0	L.LPGNNRKVYELSNVQEDSQPM.C	0	2.665e-10
T2DR4_biorep1	FTYINLDKAVLGTSNF	sp|P02786|TFR1_HUMAN	target_2_23437_21375	0	21375	0	0	1	0	0	0	0	0	0	0.1924	1.7057	23.95	0	1802.93	2.38981	16	0	1	0	0	0	0	0	0	0	A.FTYINLDKAVLGTSNF.K	0	2.739e-10
T2DR4_biorep1	APGHRDFIKNMITGTSQA	sp|P68104|EF1A1_HUMAN	target_4_23435_13287	0	13287	0	0	1	0	0	0	0	0	0	0.2209	1.6083	30.25	0	1943.98	-0.442958	18	0	0	0	1	0	0	0	0	0	D.APGHRDFIKNMITGTSQA.D	0	2.776e-10
T2DR4_biorep1	RPAGDRTFQKWAAVVVPSGQ[0.98]EQ	tr|X2L7S8|X2L7S8_HUMAN	target_4_23436_15600	0	15600	0	0	1	1	0	0	0	0	0	0.1931	1.5702	26.73	0	2428.24	-0.296878	22	0	0	0	1	0	0	0	0	0	T.RPAGDRTFQKWAAVVVPSGQ[0.98]EQ.R	0	2.819e-10
T2DR4_biorep1	HKVYACEVTHQGLS	sp|P01834|IGKC_HUMAN	target_4_23435_6960	0	6960	0	0	1	0	0	0	0	0	0	0.2728	1.4025	29.51	0	1571.76	-0.625558	14	0	0	0	1	0	0	0	0	0	K.HKVYACEVTHQGLS.S	0	2.87e-10
T2DR4_biorep1	VDDTQFVRFDSDAASQRM[15.99]EP	sp|P04439|1A03_HUMAN	target_3_23435_13992	0	13992	0	0	1	0	0	0	1	0	0	0.1563	1.8285	27.34	0	2330.04	0.965242	20	0	0	1	0	0	0	0	0	0	Y.VDDTQFVRFDSDAASQRM[15.99]EP.R	0	2.872e-10
T2DR4_biorep1	NNDVWQNHEAVPGRAE	sp|O00461|GOLI4_HUMAN	target_3_23437_9225	0	9225	0	0	1	0	0	0	0	0	0	0.3488	2.3731	25.8	0	1835.84	-1.06749	16	0	0	1	0	0	0	0	0	0	R.NNDVWQNHEAVPGRAE.D	0	2.873e-10
T2DR4_biorep1	RQVTITGSAASIS	sp|Q15365|PCBP1_HUMAN	target_2_23436_9006	0	9006	0	0	1	0	0	0	0	0	0	0.2345	1.415	29.48	0	1290.7	-0.129578	13	0	1	0	0	0	0	0	0	0	G.RQVTITGSAASIS.L	0	2.889e-10
T2DR4_biorep1	FQKWAAVVVPSGEQ[0.98]Q	tr|V6A6E5|V6A6E5_HUMAN	target_2_23435_15351	0	15351	0	0	1	1	0	0	0	0	0	0.1825	1.3654	33.59	0	1674.85	0.740142	15	0	1	0	0	0	0	0	0	0	T.FQKWAAVVVPSGEQ[0.98]Q.R	0	2.964e-10
T2DR4_biorep1	LPKPPKPVSKM[15.99]RM[15.99]ATPLLMQALPM	P04233|HG2A_HUMAN	target_4_23436_16126.1	0	16126	0	0	1	0	0	0	1	0	0	0	0	26.33	0	2707.53	0.111058	24	0	0	0	1	0	0	0	0	0	?.LPKPPKPVSKM[15.99]RM[15.99]ATPLLMQALPM.?	0	3.077e-10
T2DR4_biorep1	KIQSIKKEDSSNSQVS	sp|O75071|EFC14_HUMAN	target_4_23436_2518	0	2518	0	0	1	0	0	0	0	0	0	0.138	2.1867	23.54	0	1777.93	-0.222278	16	0	0	0	1	0	0	0	0	0	V.KIQSIKKEDSSNSQVS.K	0	3.084e-10
T2DR4_biorep1	PKPPKPVSKMRMATPLLMQ	sp|P04233|HG2A_HUMAN	target_5_23437_12352	0	12352	0	0	1	0	0	0	0	0	0	0.0342	1.7624	26.42	0	2150.2	0.982312	19	0	0	0	0	1	0	0	0	0	L.PKPPKPVSKMRMATPLLMQ.A	0	3.097e-10
T2DR4_biorep1	TQSYSLQLSNLKMEDT	sp|Q96DU3|SLAF6_HUMAN	target_2_23435_17272	0	17272	0	0	1	0	0	0	0	0	0	0.4379	1.7413	28.15	0	1857.89	-0.967658	16	0	1	0	0	0	0	0	0	0	F.TQSYSLQLSNLKMEDT.G	0	3.115e-10
T2DR4_biorep1	EPGEPEFKYIGNMHG	sp|O75976|CBPD_HUMAN	target_3_23436_13709	0	13709	0	0	1	0	0	0	0	0	0	0.164	1.5613	25.24	0	1704.77	-1.38248	15	0	0	1	0	0	0	0	0	0	H.EPGEPEFKYIGNMHG.N	0	3.124e-10
T2DR4_biorep1	ESSLTGETTPCSK	sp|P98194|AT2C1_HUMAN	target_2_23435_5646	0	5646	0	0	1	0	0	0	0	0	0	0.4332	1.1958	22.15	0	1339.6	-0.889258	13	0	1	0	0	0	0	0	0	0	D.ESSLTGETTPCSK.V	0	3.158e-10
T2DR4_biorep1	KWC[119.00]SEKTETGQELE	sp|Q92896|GSLG1_HUMAN	target_3_23436_6411	0	6411	0	0	1	0	0	1	0	0	0	0.4466	2.4985	26.27	0	1786.76	0.197722	14	0	0	1	0	0	0	0	0	0	G.KWC[119.00]SEKTETGQELE.C	0	3.184e-10
T2DR4_biorep1	AKEELQANGSAPAADKEEPAAAGSG	sp|P29966|MARCS_HUMAN	target_3_23437_6113	0	6113	0	0	1	0	0	0	0	0	0	0.2566	1.7098	24.7	0	2369.12	0.494312	25	0	0	1	0	0	0	0	0	0	G.AKEELQANGSAPAADKEEPAAAGSG.A	0	3.195e-10
T2DR4_biorep1	NVLRIINEPTAAAIA	P11142|HSP7C_HUMAN	target_2_23436_17051.1	0	17051	0	0	1	0	0	0	0	0	0	0	0	30.49	0	1566.88	-0.521314	15	0	1	0	0	0	0	0	0	0	?.NVLRIINEPTAAAIA.?	0	3.21e-10
T2DR4_biorep1	IPEFSHETADC[119.00]Q	sp|P11717|MPRI_HUMAN	target_2_23435_8297	0	8297	0	0	1	0	0	1	0	0	0	0.2357	1.4066	23.56	0	1495.58	-1.06116	12	0	1	0	0	0	0	0	0	0	G.IPEFSHETADC[119.00]Q.Y	0	3.218e-10
T2DR4_biorep1	FSDEFKVETSNKVLDYD	sp|O14672|ADA10_HUMAN	target_3_23437_15703	0	15703	0	0	1	0	0	0	0	0	0	0.435	1.2904	28.35	0	2035.95	1.00401	17	0	0	1	0	0	0	0	0	0	L.FSDEFKVETSNKVLDYD.T	0	3.32e-10
T2DR4_biorep1	KEKYGKDATNVGDEGGF	sp|P06733|ENOA_HUMAN	target_4_23436_7011	0	7011	0	0	1	0	0	0	0	0	0	0.2275	1.1334	23.74	0	1814.86	-0.366578	17	0	0	0	1	0	0	0	0	0	I.KEKYGKDATNVGDEGGF.A	0	3.331e-10
T2DR4_biorep1	DQQSFTGSRTYSLVG	sp|Q9GZY6|NTAL_HUMAN	target_2_23437_13478	0	13478	0	0	1	0	0	0	0	0	0	0.3597	1.1443	23.04	0	1645.78	-1.16499	15	0	1	0	0	0	0	0	0	0	E.DQQSFTGSRTYSLVG.Q	0	3.332e-10
T2DR4_biorep1	MRYVASYLL	sp|P05387|RLA2_HUMAN	target_2_23436_17578	0	17578	0	0	1	0	0	0	0	0	1	0.1195	1.6913	27.75	0.799464	1115.59	0.00872247	9	0	1	0	0	0	0	0	0	0	-.MRYVASYLL.A	0	3.338e-10
T2DR4_biorep1	RKWEAAREAEQR	tr|F8LFQ0|F8LFQ0_HUMAN	target_5_23436_3041.1	0	3041	0	0	1	0	0	0	0	0	0	0	0	29.11	0	1529.79	-0.67227	12	0	0	0	0	1	0	0	0	0	?.RKWEAAREAEQR.?	0	3.405e-10
T2DR4_biorep1	SGYRYGTDPTPQHYPSFG	sp|P06241|FYN_HUMAN	target_3_23436_12101	0	12101	0	0	1	0	0	0	0	0	0	0.4759	2.4126	28.16	0	2029.9	-2.08858	18	0	0	1	0	0	0	0	0	0	S.SGYRYGTDPTPQHYPSFG.V	0	3.416e-10
T2DR4_biorep1	HQEEYVRFDSDVGEYRA	tr|Q9MYB9|Q9MYB9_HUMAN	target_4_23435_12874.1	0	12874	0	0	1	0	0	0	0	0	0	0	0	27.13	0	2100.93	1.38971	17	0	0	0	1	0	0	0	0	0	?.HQEEYVRFDSDVGEYRA.?	0	3.452e-10
T2DR4_biorep1	SAQEAPPIHSS	sp|Q9BUM1|G6PC3_HUMAN	target_2_23436_3731	0	3731	0	0	1	0	0	0	0	0	0	0.3312	1.1263	30.79	0	1123.54	-0.115378	11	0	1	0	0	0	0	0	0	0	F.SAQEAPPIHSS.-	0	3.544e-10
T2DR4_biorep1	ATKGYLDDPTVPRGST	sp|P11413|G6PD_HUMAN	target_3_23437_8924	0	8924	0	0	1	0	0	0	0	0	0	0.3507	1.6115	22.2	0	1677.84	-0.0676877	16	0	0	1	0	0	0	0	0	0	E.ATKGYLDDPTVPRGST.T	0	3.597e-10
T2DR4_biorep1	PKPPKPVSKM[15.99]RMATPLLMQAL	sp|P04233|HG2A_HUMAN	target_5_23436_14507	0	14507	0	0	1	0	0	0	1	0	0	0.0021	3.386	26.97	0	2350.32	-0.408878	21	0	0	0	0	1	0	0	0	0	L.PKPPKPVSKM[15.99]RMATPLLMQAL.P	0	3.614e-10
T2DR4_biorep1	QRQRPRESYQMGH	sp|O14672|ADA10_HUMAN	target_5_23435_2653	0	2653	0	0	1	0	0	0	0	0	0	0.1145	1.446	25.3	0	1672.81	-1.18526	13	0	0	0	0	1	0	0	0	0	P.QRQRPRESYQMGH.M	0	3.66e-10
T2DR4_biorep1	GRLLRGHNQYAYDGKN[0.98]	tr|Q9MY55|Q9MY55_HUMAN	target_5_23437_5678	0	5678	0	0	1	1	0	0	0	0	0	0.2564	1.9392	25.86	0	1862.93	-0.512188	16	0	0	0	0	1	0	0	0	0	D.GRLLRGHNQYAYDGKN[0.98].Y	0	3.777e-10
T2DR4_biorep1	RDFIKNMITGTSQ	sp|P68104|EF1A1_HUMAN	target_3_23435_13907	0	13907	0	0	1	0	0	0	0	0	0	0.3929	1.3954	20.92	0	1510.77	0.559942	13	0	0	1	0	0	0	0	0	0	H.RDFIKNMITGTSQ.A	0	3.779e-10
T2DR4_biorep1	VGPDGRLLRGHNQYAYDGK	tr|Q29938|Q29938_HUMAN	target_5_23437_8803.1	0	8803	0	0	1	0	0	0	0	0	0	0	0	34.56	0	2116.07	-0.630829	19	0	0	0	0	1	0	0	0	0	?.VGPDGRLLRGHNQYAYDGK.?	0	3.812e-10
T2DR4_biorep1	DTQFVRFN[0.98]SDA	tr|E5FXC3|E5FXC3_HUMAN	target_2_23435_13390	0	13390	0	0	1	1	0	0	0	0	0	0.0529	2.7499	32.7	0.8348	1300.58	0.0502423	11	0	1	0	0	0	0	0	0	0	D.DTQFVRFN[0.98]SDA.A	0	3.834e-10
T2DR4_biorep1	GDGTFQKWAAVVVPSGQEQR	sp|P10316|1A69_HUMAN	target_3_23436_17214	0	17214	0	0	1	0	0	0	0	0	0	0.0005	2.2733	27.99	0	2160.08	0.797622	20	0	0	1	0	0	0	0	0	0	A.GDGTFQKWAAVVVPSGQEQR.Y	0	3.863e-10
T2DR4_biorep1	FVRFDSDAASPRTEP	sp|P18464|1B51_HUMAN	target_3_23436_10004	0	10004	0	0	1	0	0	0	0	0	0	0.3301	1.6529	26.23	0	1694.81	-0.615178	15	0	0	1	0	0	0	0	0	0	Q.FVRFDSDAASPRTEP.R	0	3.886e-10
T2DR4_biorep1	NPAVRTAAANAAAGA	sp|O14828|SCAM3_HUMAN	target_2_23435_6186	0	6186	0	0	1	0	0	0	0	0	0	0.1984	1.3401	29.62	0	1325.69	0.792842	15	0	1	0	0	0	0	0	0	0	S.NPAVRTAAANAAAGA.A	0	3.906e-10
T2DR4_biorep1	DDTQFVRFDSDAASPRTEPR	tr|Q29938|Q29938_HUMAN	target_3_23436_11484.1	0	11484	0	0	1	0	0	0	0	0	0	0	0	28.98	0	2310.07	0.0301519	20	0	0	1	0	0	0	0	0	0	?.DDTQFVRFDSDAASPRTEPR.?	0	3.908e-10
T2DR4_biorep1	SPVSFENEHS	sp|P19320|VCAM1_HUMAN	target_2_23436_6796	0	6796	0	0	1	0	0	0	0	0	0	0.3832	1.4836	30.07	0.552025	1132.49	-0.133678	10	0	1	0	0	0	0	0	0	0	L.SPVSFENEHS.Y	0	3.914e-10
T2DR4_biorep1	FLYQQQGRLDKLTVTSQNLQ	sp|P04233|HG2A_HUMAN	target_3_23437_15333	0	15333	0	0	1	0	0	0	0	0	0	0.4175	1.8465	25.89	0	2380.26	0.762312	20	0	0	1	0	0	0	0	0	0	Y.FLYQQQGRLDKLTVTSQNLQ.L	0	3.953e-10
T2DR4_biorep1	SSSFHPAPGNAQSSS	sp|P24394|IL4RA_HUMAN	target_2_23435_4015	0	4015	0	0	1	0	0	0	0	0	0	0.4099	1.1424	30.29	0	1460.64	0.790242	15	0	1	0	0	0	0	0	0	0	S.SSSFHPAPGNAQSSS.Q	0	3.966e-10
T2DR4_biorep1	N[0.98]DTQFVRFDSDAASQ	tr|F2X5X4|F2X5X4_HUMAN	target_2_23436_13088	0	13088	0	0	1	1	0	0	0	0	0	0.0136	2.3568	29.29	0	1701.74	0.258822	15	0	1	0	0	0	0	0	0	0	V.N[0.98]DTQFVRFDSDAASQ.R	0	4.066e-10
T2DR4_biorep1	TFQKWAAVVVPSGQEQRY	tr|O78126|O78126_HUMAN	target_4_23436_15960.1	0	15960	0	0	1	0	0	0	0	0	0	0	0	27.5	0	2094.08	1.0971	18	0	0	0	1	0	0	0	0	0	?.TFQKWAAVVVPSGQEQRY.?	0	4.115e-10
T2DR4_biorep1	RPAGDGTFQKWAAVVVPSGQ	sp|P10316|1A69_HUMAN	target_3_23436_17518	0	17518	0	0	1	0	0	0	0	0	0	0.3152	2.2734	26.17	0	2071.07	-0.830478	20	0	0	1	0	0	0	0	0	0	T.RPAGDGTFQKWAAVVVPSGQ.E	0	4.147e-10
T2DR4_biorep1	NGRVYYVNHNTRTTQ	sp|O00308|WWP2_HUMAN	target_4_23437_3782	0	3782	0	0	1	0	0	0	0	0	0	0.1987	1.3036	22.8	0	1822.89	-0.421788	15	0	0	0	1	0	0	0	0	0	D.NGRVYYVNHNTRTTQ.W	0	4.242e-10
T2DR4_biorep1	MFGGPGTA	sp|P08670|VIME_HUMAN	target_1_23436_8386	0	8386	0	0	1	0	0	0	0	0	1	0.0642	1.0443	31.24	0.887757	737.329	-0.200578	8	1	0	0	0	0	0	0	0	0	R.MFGGPGTA.S	0	4.293e-10
T2DR4_biorep1	HAHKIRVDPVNFK	tr|A0A0K2BMD8|A0A0K2BMD8_HUMAN	target_6_23437_6797	0	6797	0	0	1	0	0	0	0	0	0	0.3794	1.0858	22.29	0	1560.88	-0.330088	13	0	0	0	0	0	1	0	0	0	L.HAHKIRVDPVNFK.L	0	4.506e-10
T2DR4_biorep1	SSSFHPAPGNAQSS	sp|P24394|IL4RA_HUMAN	target_2_23436_3977	0	3977	0	0	1	0	0	0	0	0	0	0.325	1.241	31.11	0	1373.61	-0.625678	14	0	1	0	0	0	0	0	0	0	S.SSSFHPAPGNAQSS.S	0	4.508e-10
T2DR4_biorep1	QQRLAVQQVEEAQQL	sp|O00461|GOLI4_HUMAN	target_2_23435_13974	0	13974	0	0	1	0	0	0	0	0	0	0.5264	1.8168	26.91	0	1767.93	-0.480758	15	0	1	0	0	0	0	0	0	0	E.QQRLAVQQVEEAQQL.R	0	4.556e-10
T2DR4_biorep1	NSRHYIYIENQ	sp|Q13393|PLD1_HUMAN	target_3_23436_7852	0	7852	0	0	1	0	0	0	0	0	0	0.0306	1.035	26.32	0	1436.69	0.826022	11	0	0	1	0	0	0	0	0	0	E.NSRHYIYIENQ.F	0	4.603e-10
T2DR4_biorep1	KPSKPKTNMKHMAGAAAAGAVV	sp|P04156|PRIO_HUMAN	target_6_23436_6339	0	6339	0	0	1	0	0	0	0	0	0	0.182	2.1356	25.75	0	2165.17	-1.01588	22	0	0	0	0	0	1	0	0	0	N.KPSKPKTNMKHMAGAAAAGAVV.G	0	4.697e-10
T2DR4_biorep1	FTQSYSLQLSNLKMEDTGSY	sp|Q96DU3|SLAF6_HUMAN	target_2_23437_19152	0	19152	0	0	1	0	0	0	0	0	0	0.3923	2.1814	28.49	0	2312.08	-0.0402877	20	0	1	0	0	0	0	0	0	0	N.FTQSYSLQLSNLKMEDTGSY.R	0	4.752e-10
T2DR4_biorep1	EIHLYQTFVVQLQDPREP	sp|P31785|IL2RG_HUMAN	target_3_23435_20260	0	20260	0	0	1	0	0	0	0	0	0	0.2438	1.6449	21.57	0	2212.14	2.19324	18	0	0	1	0	0	0	0	0	0	K.EIHLYQTFVVQLQDPREP.R	0	4.765e-10
T2DR4_biorep1	KSIYRYDLASGATEQ	sp|Q92673|SORL_HUMAN	target_3_23436_9635	0	9635	0	0	1	0	0	0	0	0	0	0.2814	2.3807	28.48	0	1701.84	0.0530225	15	0	0	1	0	0	0	0	0	0	R.KSIYRYDLASGATEQ.L	0	4.77e-10
T2DR4_biorep1	PKPPKPVSKMRMATPLLMQAL	sp|P04233|HG2A_HUMAN	target_5_23437_16764	0	16764	0	0	1	0	0	0	0	0	0	0.1131	2.3674	24.4	0	2334.32	-0.332488	21	0	0	0	0	1	0	0	0	0	L.PKPPKPVSKMRMATPLLMQAL.P	0	4.782e-10
T2DR4_biorep1	IPEFSHETADCQ	sp|P11717|MPRI_HUMAN	target_2_23437_10104	0	10104	0	0	1	0	0	0	0	0	0	0.0623	1.3353	26.54	0	1376.58	0.133312	12	0	1	0	0	0	0	0	0	0	G.IPEFSHETADCQ.Y	0	4.855e-10
T2DR4_biorep1	DVMKDFEEMRKAGIFQSVK	sp|P09669|COX6C_HUMAN	target_5_23436_19509	0	19509	0	0	1	0	0	0	0	0	0	0.3139	1.7075	28.65	0	2258.13	-0.321578	19	0	0	0	0	1	0	0	0	0	Y.DVMKDFEEMRKAGIFQSVK.-	0	4.913e-10
T2DR4_biorep1	VLLAAGPSAA	sp|Q8TEM1|PO210_HUMAN	target_1_23437_10774	0	10774	0	0	1	0	0	0	0	0	0	0.3179	1.5396	30.05	0.713927	869.509	-0.758588	10	1	0	0	0	0	0	0	0	0	S.VLLAAGPSAA.A	0	4.965e-10
T2DR4_biorep1	VPLLATESVKQEEAGVRPS	sp|O43493|TGON2_HUMAN	target_3_23435_13061	0	13061	0	0	1	0	0	0	0	0	0	0.4082	1.5589	25.98	0	2010.09	0.179442	19	0	0	1	0	0	0	0	0	0	A.VPLLATESVKQEEAGVRPS.A	0	5.05e-10
T2DR4_biorep1	TVPAYFNDSQRQAT	sp|P38646|GRP75_HUMAN	target_2_23436_9816	0	9816	0	0	1	0	0	0	0	0	0	0.3694	1.4377	29.81	0	1597.76	-1.49328	14	0	1	0	0	0	0	0	0	0	I.TVPAYFNDSQRQAT.K	0	5.073e-10
T2DR4_biorep1	PKPPKPVSKM[15.99]RMATPLLMQALPM[15.99]	P04233|HG2A_HUMAN	target_3_23437_14832.1	0	14832	0	0	1	0	0	0	1	0	0	0	0	27.28	0	2594.42	-1.14629	23	0	0	1	0	0	0	0	0	0	?.PKPPKPVSKM[15.99]RMATPLLMQALPM[15.99].?	0	5.104e-10
T2DR4_biorep1	VGPDGRLLRGHNQYAYDGKDY	tr|Q29938|Q29938_HUMAN	target_6_23435_11240.1	0	11240	0	0	1	0	0	0	0	0	0	0	0	33.24	0	2394.17	2.26141	21	0	0	0	0	0	1	0	0	0	?.VGPDGRLLRGHNQYAYDGKDY.?	0	5.146e-10
T2DR4_biorep1	SDYNIQKEST	gi|51703339|sp|P62988|UBIQ_HUMAN_contaminant	target_1_23437_5503.1	0	5503	1	0	0	0	0	0	0	0	0	0	0	22.86	0	1184.56	-0.859321	10	1	0	0	0	0	0	0	0	0	?.SDYNIQKEST.?	0	5.148e-10
T2DR4_biorep1	PKPPKPVSKM[15.99]RMATPLLMQALP	P04233|HG2A_HUMAN	target_2_23436_15276.1	0	15276	0	0	1	0	0	0	1	0	0	0	0	31.44	0	2447.35	0.668276	22	0	1	0	0	0	0	0	0	0	?.PKPPKPVSKM[15.99]RMATPLLMQALP.?	0	5.309e-10
T2DR4_biorep1	VEILANDQGNRTTP	sp|P48741|HSP77_HUMAN	target_2_23436_8418	0	8418	0	0	1	0	0	0	0	0	0	0.2607	1.6305	23.13	0	1527.78	0.153622	14	0	1	0	0	0	0	0	0	0	R.VEILANDQGNRTTP.S	0	5.328e-10
T2DR4_biorep1	GARVQVTLDGVPAAAPGQPAQ	sp|P32942|ICAM3_HUMAN	target_2_23437_13469	0	13469	0	0	1	0	0	0	0	0	0	0.4767	2.4205	27.08	0	2003.07	-0.0387877	21	0	1	0	0	0	0	0	0	0	A.GARVQVTLDGVPAAAPGQPAQ.L	0	5.376e-10
T2DR4_biorep1	SKTNVYISSSAGARWR	sp|Q92673|SORL_HUMAN	target_4_23436_8996	0	8996	0	0	1	0	0	0	0	0	0	0.2307	2.0236	21.65	0	1782.92	-0.329478	16	0	0	0	1	0	0	0	0	0	A.SKTNVYISSSAGARWR.E	0	5.47e-10
T2DR4_biorep1	RVTYDSDATSSACR	sp|O15243|OBRG_HUMAN	target_3_23436_4714	0	4714	0	0	1	0	0	0	0	0	0	0.3183	1.292	22.35	0	1531.68	0.0621225	14	0	0	1	0	0	0	0	0	0	K.RVTYDSDATSSACR.E	0	5.488e-10
T2DR4_biorep1	TPLLMQALPMGALPQGP	sp|P04233|HG2A_HUMAN	target_1_23436_21868	0	21868	0	0	1	0	0	0	0	0	0	0.2152	1.5289	24.36	0	1734.93	1.60212	17	1	0	0	0	0	0	0	0	0	A.TPLLMQALPMGALPQGP.M	0	5.576e-10
T2DR4_biorep1	FVRFDSDAASQRM[15.99]	sp|P04439|1A03_HUMAN	target_3_23437_7909	0	7909	0	0	1	0	0	0	1	0	0	0.1843	3.0775	19.53	0	1545.71	0.628112	13	0	0	1	0	0	0	0	0	0	Q.FVRFDSDAASQRM[15.99].E	0	5.683e-10
T2DR4_biorep1	SSSFHPAPGNAQ	sp|P24394|IL4RA_HUMAN	target_2_23437_4177	0	4177	0	0	1	0	0	0	0	0	0	0.1702	1.3274	25.6	0	1199.54	-0.712888	12	0	1	0	0	0	0	0	0	0	S.SSSFHPAPGNAQ.S	0	5.856e-10
T2DR4_biorep1	LQQAVVDDDANNAKAV	sp|P60033|CD81_HUMAN	target_2_23435_8710	0	8710	0	0	1	0	0	0	0	0	0	0.2736	1.6713	28.31	0	1670.83	1.24174	16	0	1	0	0	0	0	0	0	0	A.LQQAVVDDDANNAKAV.V	0	5.896e-10
T2DR4_biorep1	LSSITSSRNPACSG	sp|P11717|MPRI_HUMAN	target_2_23437_6783	0	6783	0	0	1	0	0	0	0	0	0	0.2573	1.2055	28.81	0	1379.66	0.127712	14	0	1	0	0	0	0	0	0	0	Q.LSSITSSRNPACSG.A	0	5.967e-10
T2DR4_biorep1	KPVSKMRMATPLLM[15.99]Q	sp|P04233|HG2A_HUMAN	target_4_23436_10134	0	10134	0	0	1	0	0	0	1	0	0	0.3138	1.3346	18.56	0	1746.94	0.853122	15	0	0	0	1	0	0	0	0	0	P.KPVSKMRMATPLLM[15.99]Q.A	0	6.011e-10
T2DR4_biorep1	HGKYMQSTTVEQSHT	sp|Q92854|SEM4D_HUMAN	target_4_23436_3641	0	3641	0	0	1	0	0	0	0	0	0	0.2394	1.3538	27.26	0	1733.79	-0.269678	15	0	0	0	1	0	0	0	0	0	S.HGKYMQSTTVEQSHT.K	0	6.092e-10
T2DR4_biorep1	RDWKLDPVLYRK	sp|Q92896|GSLG1_HUMAN	target_5_23435_11367	0	11367	0	0	1	0	0	0	0	0	0	0.2725	1.5678	27.51	0	1588.9	1.02114	12	0	0	0	0	1	0	0	0	0	S.RDWKLDPVLYRK.C	0	6.096e-10
T2DR4_biorep1	TRPAGDGTFQKWAAVVVPSGEQQRY	tr|V6A6E5|V6A6E5_HUMAN	target_4_23437_17792	0	17792	0	0	1	0	0	0	0	0	0	0.2518	1.4492	21.68	0	2748.39	0.610612	25	0	0	0	1	0	0	0	0	0	E.TRPAGDGTFQKWAAVVVPSGEQQRY.T	0	6.123e-10
T2DR4_biorep1	RPPKQLLPESTPAGNQE	sp|Q9H7F0|AT133_HUMAN	target_3_23435_8611	0	8611	0	0	1	0	0	0	0	0	0	0.3084	1.1681	21.9	0	1861.98	1.90494	17	0	0	1	0	0	0	0	0	0	V.RPPKQLLPESTPAGNQE.M	0	6.583e-10
T2DR4_biorep1	GDGTFQKWAAVVVPSGEQQ	tr|V6A6E5|V6A6E5_HUMAN	target_2_23437_19118	0	19118	0	0	1	0	0	0	0	0	0	0.2647	1.5545	23.1	0	2003.98	0.444212	19	0	1	0	0	0	0	0	0	0	A.GDGTFQKWAAVVVPSGEQQ.R	0	6.622e-10
T2DR4_biorep1	KGDTVELTC[119.00]TASQKKSIQ	sp|P01730|CD4_HUMAN	target_4_23437_5686	0	5686	0	0	1	0	0	1	0	0	0	0.2605	2.2028	20.06	0	2056	-0.308188	18	0	0	0	1	0	0	0	0	0	K.KGDTVELTC[119.00]TASQKKSIQ.F	0	6.671e-10
T2DR4_biorep1	GPMFELLPGESNKIP	sp|P10124|SRGN_HUMAN	target_2_23437_20441	0	20441	0	0	1	0	0	0	0	0	0	0.3197	1.5402	22.21	0	1628.84	-0.329688	15	0	1	0	0	0	0	0	0	0	K.GPMFELLPGESNKIP.R	0	6.766e-10
T2DR4_biorep1	GIIQGERDHYGYR	sp|P08174|DAF_HUMAN	target_4_23437_7658	0	7658	0	0	1	0	0	0	0	0	0	0.2783	1.882	26.07	0	1563.77	-0.602388	13	0	0	0	1	0	0	0	0	0	N.GIIQGERDHYGYR.Q	0	6.799e-10
T2DR4_biorep1	DPSTLEQYDLSSLAKSEGGL	sp|P11717|MPRI_HUMAN	target_2_23437_20677	0	20677	0	0	1	0	0	0	0	0	0	0.5589	2.1623	26.3	0	2110.02	0.998912	20	0	1	0	0	0	0	0	0	0	T.DPSTLEQYDLSSLAKSEGGL.G	0	7.033e-10
T2DR4_biorep1	DLKVDKVIQAQT	sp|O00560|SDCB1_HUMAN	target_3_23437_10821	0	10821	0	0	1	0	0	0	0	0	0	0.2944	1.5933	28.9	0	1357.77	-0.634688	12	0	0	1	0	0	0	0	0	0	E.DLKVDKVIQAQT.A	0	7.235e-10
T2DR4_biorep1	YRQIFHPEQ	sp|Q9H853|TBA4B_HUMAN	target_3_23436_7842	0	7842	0	0	1	0	0	0	0	0	0	0.3248	1.7856	24.48	0	1217.61	0.912422	9	0	0	1	0	0	0	0	0	0	T.YRQIFHPEQ.L	0	7.29e-10
T2DR4_biorep1	VIKEKYGKDATNVGDEGGFA	sp|P06733|ENOA_HUMAN	target_4_23435_9049	0	9049	0	0	1	0	0	0	0	0	0	0.279	1.1921	21.93	0	2098.05	0.333742	20	0	0	0	1	0	0	0	0	0	N.VIKEKYGKDATNVGDEGGFA.P	0	7.344e-10
T2DR4_biorep1	PKPPKPVSKMRMATPLLM[15.99]QAL	P04233|HG2A_HUMAN	target_2_23436_14034.1	0	14034	0	0	1	0	0	0	1	0	0	0	0	27.1	0	2350.33	-0.565487	21	0	1	0	0	0	0	0	0	0	?.PKPPKPVSKMRMATPLLM[15.99]QAL.?	0	7.407e-10
T2DR4_biorep1	QFVRFDSDAASPRTEP	sp|P18464|1B51_HUMAN	target_3_23437_11354	0	11354	0	0	1	0	0	0	0	0	0	0.2657	1.7655	22.22	0	1822.87	-1.05809	16	0	0	1	0	0	0	0	0	0	T.QFVRFDSDAASPRTEP.R	0	7.654e-10
T2DR4_biorep1	N[0.98]GRLLRGHNQYAYDGK	tr|H6V7S6|H6V7S6_HUMAN	target_5_23437_6239	0	6239	0	0	1	1	0	0	0	0	0	0.07	2.2687	33.07	0	1862.93	-0.120288	16	0	0	0	0	1	0	0	0	0	P.N[0.98]GRLLRGHNQYAYDGK.D	0	7.688e-10
T2DR4_biorep1	VPKDEEWELAQDQLIRNS	sp|Q8NCL4|GALT6_HUMAN	target_3_23436_16369	0	16369	0	0	1	0	0	0	0	0	0	0.1284	1.3867	27.06	0	2170.08	1.51542	18	0	0	1	0	0	0	0	0	0	Q.VPKDEEWELAQDQLIRNS.G	0	7.691e-10
T2DR4_biorep1	GKDSNVTASPTAPACPSDKPAPVQ	sp|Q15025|TNIP1_HUMAN	target_3_23437_8021	0	8021	0	0	1	0	0	0	0	0	0	0.3804	2.2571	21.14	0	2338.13	-1.03719	24	0	0	1	0	0	0	0	0	0	T.GKDSNVTASPTAPACPSDKPAPVQ.K	0	7.859e-10
T2DR4_biorep1	IDESSLTGETTPC[119.00]SK	sp|P98194|AT2C1_HUMAN	target_2_23436_8185	0	8185	0	0	1	0	0	1	0	0	0	0.2875	1.2439	21.96	0	1686.72	0.798722	15	0	1	0	0	0	0	0	0	0	S.IDESSLTGETTPC[119.00]SK.V	0	7.903e-10
T2DR4_biorep1	RSWTAADTAAQITQ	tr|F8LFQ0|F8LFQ0_HUMAN	target_1_23436_11610.1	0	11610	0	0	1	0	0	0	0	0	0	0	0	30.56	0	1519.75	-0.989811	14	1	0	0	0	0	0	0	0	0	?.RSWTAADTAAQITQ.?	0	8.214e-10
T2DR4_biorep1	KPESKYVSLITSYQ	tr|Q9BY69|Q9BY69_HUMAN	target_3_23436_14160.1	0	14160	0	0	1	0	0	0	0	0	0	0	0	28.02	0	1642.84	0.789666	14	0	0	1	0	0	0	0	0	0	?.KPESKYVSLITSYQ.?	0	8.298e-10
T2DR4_biorep1	DKGRLSKEDIERMV	P11142|HSP7C_HUMAN	target_4_23436_11455.1	0	11455	0	0	1	0	0	0	0	0	0	0	0	26.98	0	1675.9	0.0692763	14	0	0	0	1	0	0	0	0	0	?.DKGRLSKEDIERMV.?	0	8.306e-10
T2DR4_biorep1	LPKPPKPVSKMRM[15.99]ATPLLM[15.99]QALPM	P04233|HG2A_HUMAN	target_5_23436_15166.1	0	15166	0	0	1	0	0	0	1	0	0	0	0	28.84	0	2707.53	0.184954	24	0	0	0	0	1	0	0	0	0	?.LPKPPKPVSKMRM[15.99]ATPLLM[15.99]QALPM.?	0	8.323e-10
T2DR4_biorep1	EKHKVYACEVTHQGLSSPV	sp|P01834|IGKC_HUMAN	target_5_23436_9205	0	9205	0	0	1	0	0	0	0	0	0	0.3045	1.545	27.57	0	2112.05	-0.975378	19	0	0	0	0	1	0	0	0	0	Y.EKHKVYACEVTHQGLSSPV.T	0	8.356e-10
T2DR4_biorep1	PPKPVSKMRMATPLLMQ	sp|P04233|HG2A_HUMAN	target_4_23436_13057	0	13057	0	0	1	0	0	0	0	0	0	0.3268	2.6254	25.17	0	1925.05	-0.838378	17	0	0	0	1	0	0	0	0	0	K.PPKPVSKMRMATPLLMQ.A	0	8.417e-10
T2DR4_biorep1	DGTFQKWAAVVVPSGEQQRY	tr|V6A6E5|V6A6E5_HUMAN	target_3_23437_19286	0	19286	0	0	1	0	0	0	0	0	0	0.3801	2.8657	24.04	0	2266.12	0.841212	20	0	0	1	0	0	0	0	0	0	G.DGTFQKWAAVVVPSGEQQRY.T	0	8.523e-10
T2DR4_biorep1	RNIIHGSDSVKSAEKEIS	sp|O60361|NDK8_HUMAN	target_5_23437_8265	0	8265	0	0	1	0	0	0	0	0	0	0.2332	1.2038	23.16	0	1970.03	0.914212	18	0	0	0	0	1	0	0	0	0	G.RNIIHGSDSVKSAEKEIS.L	0	8.635e-10
T2DR4_biorep1	MNEYNKANSPKGT	sp|O95279|KCNK5_HUMAN	target_3_23437_3019	0	3019	0	0	1	0	0	0	0	0	1	0.2349	1.7818	24.99	0	1453.67	-0.00688767	13	0	0	1	0	0	0	0	0	0	L.MNEYNKANSPKGT.-	0	8.654e-10
T2DR4_biorep1	GPN[0.98]GRLLRGHNQYAYDG	tr|H6V7S6|H6V7S6_HUMAN	target_4_23437_8657	0	8657	0	0	1	1	0	0	0	0	0	0.0791	1.2401	27.52	0	1888.9	0.494512	17	0	0	0	1	0	0	0	0	0	V.GPN[0.98]GRLLRGHNQYAYDG.K	0	8.761e-10
T2DR4_biorep1	DRGMQLMHANAQRT	sp|P13284|GILT_HUMAN	target_4_23437_6349	0	6349	0	0	1	0	0	0	0	0	0	0.0131	1.4649	24.97	0	1628.77	0.0818123	14	0	0	0	1	0	0	0	0	0	G.DRGMQLMHANAQRT.D	0	8.848e-10
T2DR4_biorep1	VN[0.98]DTQFVRFDSDAASQRMEP	tr|F2X5X4|F2X5X4_HUMAN	target_3_23437_15818	0	15818	0	0	1	1	0	0	0	0	0	0	2.0324	30.95	0	2314.04	0.0398123	20	0	0	1	0	0	0	0	0	0	Y.VN[0.98]DTQFVRFDSDAASQRMEP.R	0	8.865e-10
T2DR4_biorep1	WDPRISSEQDYTCIA	sp|Q96DU3|SLAF6_HUMAN	target_2_23435_16863	0	16863	0	0	1	0	0	0	0	0	0	0.2602	1.2395	22.5	0	1783.8	0.0339423	15	0	1	0	0	0	0	0	0	0	S.WDPRISSEQDYTCIA.E	0	8.952e-10
T2DR4_biorep1	N[0.98]DTQFVRFDSDAA	tr|F2X5X4|F2X5X4_HUMAN	target_2_23435_14414	0	14414	0	0	1	1	0	0	0	0	0	0.1461	1.6678	31.94	0	1486.64	0.00434226	13	0	1	0	0	0	0	0	0	0	V.N[0.98]DTQFVRFDSDAA.S	0	9.055e-10
T2DR4_biorep1	EEYVRFDSDVGQ[0.98]Y	tr|G9HWC7|G9HWC7_HUMAN	target_2_23437_15228	0	15228	0	0	1	1	0	0	0	0	0	0.1902	1.342	26.3	0	1607.69	0.624112	13	0	1	0	0	0	0	0	0	0	Q.EEYVRFDSDVGQ[0.98]Y.R	0	9.062e-10
T2DR4_biorep1	SVIIVDKNGRL	sp|P02786|TFR1_HUMAN	target_3_23436_9902	0	9902	0	0	1	0	0	0	0	0	0	0.0835	1.7253	26.04	0	1213.73	0.717222	11	0	0	1	0	0	0	0	0	0	N.SVIIVDKNGRL.V	0	9.101e-10
T2DR4_biorep1	DGTFQKWAAVVVPSGQEQRYT	sp|P10316|1A69_HUMAN	target_3_23435_19296	0	19296	0	0	1	0	0	0	0	0	0	0.0139	2.5921	30.15	0	2367.17	0.177242	21	0	0	1	0	0	0	0	0	0	G.DGTFQKWAAVVVPSGQEQRYT.C	0	9.287e-10
T2DR4_biorep1	YPSLEDLKVDKVIQAQ	sp|O00560|SDCB1_HUMAN	target_3_23435_17767	0	17767	0	0	1	0	0	0	0	0	0	0.2092	1.306	26.35	0	1846	0.0633423	16	0	0	1	0	0	0	0	0	0	L.YPSLEDLKVDKVIQAQ.T	0	9.338e-10
T2DR4_biorep1	IKEKYGKDATNVGDEGGF	sp|P06733|ENOA_HUMAN	target_4_23437_8472	0	8472	0	0	1	0	0	0	0	0	0	0.1866	1.142	23.02	0	1927.94	0.296212	18	0	0	0	1	0	0	0	0	0	V.IKEKYGKDATNVGDEGGF.A	0	9.483e-10
T2DR4_biorep1	YVDDTQFVRFDSDAASPRGEPRAP	tr|F8LFQ0|F8LFQ0_HUMAN	target_4_23436_14025.1	0	14025	0	0	1	0	0	0	0	0	0	0	0	32.33	0	2696.27	0.900815	24	0	0	0	1	0	0	0	0	0	?.YVDDTQFVRFDSDAASPRGEPRAP.?	0	9.521e-10
T2DR4_biorep1	LPKPPKPVSKMRMATPLLMQ	sp|P04233|HG2A_HUMAN	target_5_23437_14079	0	14079	0	0	1	0	0	0	0	0	0	0.1322	1.875	23.4	0	2263.29	1.13241	20	0	0	0	0	1	0	0	0	0	K.LPKPPKPVSKMRMATPLLMQ.A	0	9.543e-10
T2DR4_biorep1	MRYFYTSMSRPGRGEPR	tr|D6ML05|D6ML05_HUMAN	target_3_23436_7318.1	0	7318	0	0	1	0	0	0	0	0	1	0	0	25.17	0	2091.02	1.53293	17	0	0	1	0	0	0	0	0	0	?.MRYFYTSMSRPGRGEPR.?	0	9.559e-10
T2DR4_biorep1	RVQVTLDGVPAAAPG	sp|P32942|ICAM3_HUMAN	target_2_23436_12991	0	12991	0	0	1	0	0	0	0	0	0	0.2003	1.4646	24.7	0	1450.8	-0.722078	15	0	1	0	0	0	0	0	0	0	A.RVQVTLDGVPAAAPG.Q	0	9.568e-10
T2DR4_biorep1	DTQFVRFDSDAA	tr|A0A0S4XQU0|A0A0S4XQU0_HUMAN	target_2_23435_13475.1	0	13475	0	0	1	0	0	0	0	0	0	0	0	30.9	0	1371.62	0.0381729	12	0	1	0	0	0	0	0	0	0	?.DTQFVRFDSDAA.?	0	9.571e-10
T2DR4_biorep1	SPTNNTVYASVTHSNRE	sp|Q96DU3|SLAF6_HUMAN	target_3_23436_7999	0	7999	0	0	1	0	0	0	0	0	0	0.0934	1.2161	27.3	0	1876.88	-0.472378	17	0	0	1	0	0	0	0	0	0	V.SPTNNTVYASVTHSNRE.T	0	9.591e-10
T2DR4_biorep1	YVN[0.98]DTQFVRFDSDAASPR	tr|B6V6K3|B6V6K3_HUMAN	target_3_23437_14466	0	14466	0	0	1	1	0	0	0	0	0	0.0861	2.0048	30.26	0	2088.96	-1.47069	18	0	0	1	0	0	0	0	0	0	G.YVN[0.98]DTQFVRFDSDAASPR.G	0	9.641e-10
T2DR4_biorep1	GPDGRLLRGHNQYAYDGKD	tr|Q29938|Q29938_HUMAN	target_5_23435_7932.1	0	7932	0	0	1	0	0	0	0	0	0	0	0	30.9	0	2132.03	0.139092	19	0	0	0	0	1	0	0	0	0	?.GPDGRLLRGHNQYAYDGKD.?	0	9.709e-10
T2DR4_biorep1	LPKPPKPVSKMRM[15.99]ATPLLMQALP	P04233|HG2A_HUMAN	target_3_23436_16068.1	0	16068	0	0	1	0	0	0	1	0	0	0	0	29.97	0	2560.45	1.31243	23	0	0	1	0	0	0	0	0	0	?.LPKPPKPVSKMRM[15.99]ATPLLMQALP.?	0	9.748e-10
T2DR4_biorep1	KWAAVVVPSGEQQR	tr|V6A6E5|V6A6E5_HUMAN	target_3_23436_9769	0	9769	0	0	1	0	0	0	0	0	0	0.0001	1.5445	26.32	0	1554.84	0.288622	14	0	0	1	0	0	0	0	0	0	Q.KWAAVVVPSGEQQR.Y	0	9.815e-10
T2DR4_biorep1	VDDTQFVRFDSDAASQRM[15.99]	sp|P04439|1A03_HUMAN	target_3_23437_12889	0	12889	0	0	1	0	0	0	1	0	0	0.2532	2.3279	18.76	0	2103.94	0.504912	18	0	0	1	0	0	0	0	0	0	Y.VDDTQFVRFDSDAASQRM[15.99].E	0	9.843e-10
T2DR4_biorep1	DESTLIEDGGARSDGS	sp|Q9NRX5|SERC1_HUMAN	target_2_23437_8893	0	8893	0	0	1	0	0	0	0	0	0	0.4259	2.4303	27.84	0	1608.7	-0.751588	16	0	1	0	0	0	0	0	0	0	S.DESTLIEDGGARSDGS.L	0	1.001e-09
T2DR4_biorep1	N[0.98]DTQFVRFDSDAASPRTEPRAP	tr|A0A090KJ24|A0A090KJ24_HUMAN	target_4_23436_12705	0	12705	0	0	1	1	0	0	0	0	0	0.0967	1.6768	25.93	0	2478.16	1.77042	22	0	0	0	1	0	0	0	0	0	V.N[0.98]DTQFVRFDSDAASPRTEPRAP.W	0	1.002e-09
T2DR4_biorep1	TSTFKVTRDSRTYSVG	sp|P11717|MPRI_HUMAN	target_4_23435_8866	0	8866	0	0	1	0	0	0	0	0	0	0.3239	1.3506	26.97	0	1804.92	1.16964	16	0	0	0	1	0	0	0	0	0	S.TSTFKVTRDSRTYSVG.V	0	1.017e-09
T2DR4_biorep1	EEPLSPATVPGMHTEDNPGKVE	sp|P15260|INGR1_HUMAN	target_3_23437_12679	0	12679	0	0	1	0	0	0	0	0	0	0.3392	1.1707	21.92	0	2334.09	-0.615088	22	0	0	1	0	0	0	0	0	0	C.EEPLSPATVPGMHTEDNPGKVE.H	0	1.037e-09
T2DR4_biorep1	PKPPKPVSKMRMATPLLM[15.99]QALPM[15.99]	P04233|HG2A_HUMAN	target_3_23435_14394.1	0	14394	0	0	1	0	0	0	1	0	0	0	0	25.62	0	2594.46	1.83536	23	0	0	1	0	0	0	0	0	0	?.PKPPKPVSKMRMATPLLM[15.99]QALPM[15.99].?	0	1.043e-09
T2DR4_biorep1	GRTYYVNHNNRTT	sp|Q96PU5|NED4L_HUMAN	target_4_23437_2890	0	2890	0	0	1	0	0	0	0	0	0	0.121	1.8637	27.75	0	1595.77	0.207912	13	0	0	0	1	0	0	0	0	0	L.GRTYYVNHNNRTT.Q	0	1.052e-09
T2DR4_biorep1	TITLEVEPSDTIENVK	gi|51703339|sp|P62988|UBIQ_HUMAN_contaminant	target_3_23435_16204.1	0	16204	1	0	0	0	0	0	0	0	0	0	0	16.28	0	1787.92	-1.01361	16	0	0	1	0	0	0	0	0	0	?.TITLEVEPSDTIENVK.?	0	1.054e-09
T2DR4_biorep1	PAGDGTFQKWAAVVVPSGQE	tr|O78126|O78126_HUMAN	target_2_23436_19677.1	0	19677	0	0	1	0	0	0	0	0	0	0	0	31.69	0	2044.01	0.792156	20	0	1	0	0	0	0	0	0	0	?.PAGDGTFQKWAAVVVPSGQE.?	0	1.063e-09
T2DR4_biorep1	GKDYIALNQ[.98]DLRSWT	tr|A0A0U5Q1S9|A0A0U5Q1S9_HUMAN	target_3_23436_17955.1	0	17955	0	0	1	1	0	0	0	0	0	0	0	32.62	0	1780.89	-1.59562	15	0	0	1	0	0	0	0	0	0	?.GKDYIALNQ[.98]DLRSWT.?	0	1.066e-09
T2DR4_biorep1	LPQLVGVSTPLQGGS	sp|P15291|B4GT1_HUMAN	target_1_23437_18147	0	18147	0	0	1	0	0	0	0	0	0	0.3629	1.0582	30.08	0	1452.81	-0.748888	15	1	0	0	0	0	0	0	0	0	R.LPQLVGVSTPLQGGS.N	0	1.068e-09
T2DR4_biorep1	YVGN[0.98]EAQSKRGI	tr|L0R5C4|L0R5C4_HUMAN	target_3_23436_4910	0	4910	0	0	1	1	0	0	0	0	0	0.3607	2.1629	22.79	0	1322.67	0.548022	12	0	0	1	0	0	0	0	0	0	S.YVGN[0.98]EAQSKRGI.L	0	1.068e-09
T2DR4_biorep1	SMRYFYTAMSRPGRGEPR	tr|Q29938|Q29938_HUMAN	target_2_23435_11301.1	0	11301	0	0	1	0	0	0	0	0	0	0	0	27.86	0	2162.06	0.0850016	18	0	1	0	0	0	0	0	0	0	?.SMRYFYTAMSRPGRGEPR.?	0	1.068e-09
T2DR4_biorep1	VEELEGEITTLNHKLQ	sp|Q10589|BST2_HUMAN	target_3_23435_16643	0	16643	0	0	1	0	0	0	0	0	0	0.0915	2.347	23.48	0	1852.97	-0.112958	16	0	0	1	0	0	0	0	0	0	K.VEELEGEITTLNHKLQ.D	0	1.069e-09
T2DR4_biorep1	DGKN[0.98]YIALNEDLRSWTAA	tr|D5G2L2|D5G2L2_HUMAN	target_3_23435_20214	0	20214	0	0	1	1	0	0	0	0	0	0.0393	2.0965	30.24	0	2037.99	-0.502558	18	0	0	1	0	0	0	0	0	0	Y.DGKN[0.98]YIALNEDLRSWTAA.D	0	1.071e-09
T2DR4_biorep1	LLLAAPAQA	sp|P17900|SAP3_HUMAN	target_1_23436_13225	0	13225	0	0	1	0	0	0	0	0	0	0.2913	1.5192	29.61	0.808746	867.53	-1.52778	9	1	0	0	0	0	0	0	0	0	G.LLLAAPAQA.H	0	1.089e-09
T2DR4_biorep1	TKHKWEAAHVAQ[0.98]QL	tr|A0A109W0K0|A0A109W0K0_HUMAN	target_5_23436_8313	0	8313	0	0	1	1	0	0	0	0	0	0.0114	2.3504	30.97	0	1647.86	1.02672	14	0	0	0	0	1	0	0	0	0	T.TKHKWEAAHVAQ[0.98]QL.R	0	1.09e-09
T2DR4_biorep1	AKDVKFGA	sp|P10809|CH60_HUMAN	target_3_23435_3350	0	3350	0	0	1	0	0	0	0	0	0	0.1473	1.5792	24.35	0	835.467	-0.547958	8	0	0	1	0	0	0	0	0	0	Y.AKDVKFGA.D	0	1.091e-09
T2DR4_biorep1	RSGEVENNSDNSGRY	sp|O14836|TR13B_HUMAN	target_3_23435_3033	0	3033	0	0	1	0	0	0	0	0	0	0.2574	1.2716	22.56	0	1683.73	-0.507058	15	0	0	1	0	0	0	0	0	0	Q.RSGEVENNSDNSGRY.Q	0	1.113e-09
T2DR4_biorep1	DRGMQLMHANAQRTD	sp|P13284|GILT_HUMAN	target_4_23435_6499	0	6499	0	0	1	0	0	0	0	0	0	0.0839	1.7994	26.92	0	1743.8	0.149542	15	0	0	0	1	0	0	0	0	0	G.DRGMQLMHANAQRTD.A	0	1.113e-09
T2DR4_biorep1	KRVIISAPSADAPM	sp|P04406|G3P_HUMAN	target_3_23436_10297	0	10297	0	0	1	0	0	0	0	0	0	0.2447	1.4262	25.59	0	1455.8	-0.0273775	14	0	0	1	0	0	0	0	0	0	A.KRVIISAPSADAPM.F	0	1.126e-09
T2DR4_biorep1	KDSLLLDKDNEK	sp|P27930|IL1R2_HUMAN	target_4_23436_4953	0	4953	0	0	1	0	0	0	0	0	0	0.2829	1.8546	26.37	0	1417.75	0.277222	12	0	0	0	1	0	0	0	0	0	Y.KDSLLLDKDNEK.F	0	1.137e-09
T2DR4_biorep1	PKPPKPVSKM[15.99]RMATPLLMQALPM	P04233|HG2A_HUMAN	target_2_23436_16651.1	0	16651	0	0	1	0	0	0	1	0	0	0	0	26.24	0	2578.46	0.471528	23	0	1	0	0	0	0	0	0	0	?.PKPPKPVSKM[15.99]RMATPLLMQALPM.?	0	1.171e-09
T2DR4_biorep1	ASKLTRAPDSPSSVGRPS	sp|P28908|TNR8_HUMAN	target_4_23437_5098	0	5098	0	0	1	0	0	0	0	0	0	0.33	2.2557	25.23	0	1812.96	0.162612	18	0	0	0	1	0	0	0	0	0	A.ASKLTRAPDSPSSVGRPS.S	0	1.205e-09
T2DR4_biorep1	NEDLRSWTAADTAAQITQ	tr|F8LFQ0|F8LFQ0_HUMAN	target_2_23437_15963.1	0	15963	0	0	1	0	0	0	0	0	0	0	0	31.26	0	1990.95	0.63498	18	0	1	0	0	0	0	0	0	0	?.NEDLRSWTAADTAAQITQ.?	0	1.224e-09
T2DR4_biorep1	IDALVSGTTQKMK	sp|Q9BSA4|TTYH2_HUMAN	target_3_23436_7844	0	7844	0	0	1	0	0	0	0	0	0	0.2244	1.2421	23.2	0	1391.76	-0.0456775	13	0	0	1	0	0	0	0	0	0	G.IDALVSGTTQKMK.V	0	1.232e-09
T2DR4_biorep1	IHVEVERTSTAKPA	sp|Q8IY22|CMIP_HUMAN	target_4_23437_5075	0	5075	0	0	1	0	0	0	0	0	0	0.0785	1.3912	23.95	0	1537.83	0.344412	14	0	0	0	1	0	0	0	0	0	E.IHVEVERTSTAKPA.L	0	1.239e-09
T2DR4_biorep1	VVLPSYEEALSLPSKTPE	sp|Q13571|LAPM5_HUMAN	target_2_23435_19190	0	19190	0	0	1	0	0	0	0	0	0	0.2891	1.7456	27.58	0	1959.03	-0.299958	18	0	1	0	0	0	0	0	0	0	K.VVLPSYEEALSLPSKTPE.G	0	1.243e-09
T2DR4_biorep1	KDYLALNEDLSS	tr|S5LQY8|S5LQY8_HUMAN	target_2_23435_13995	0	13995	0	0	1	0	0	0	0	0	0	0.1514	2.2601	27.04	0	1367.67	0.294942	12	0	1	0	0	0	0	0	0	0	G.KDYLALNEDLSS.W	0	1.257e-09
T2DR4_biorep1	YSDLQRSSSEQAM[15.99]R	sp|P32248|CCR7_HUMAN	target_3_23437_3794	0	3794	0	0	1	0	0	0	1	0	0	0.2085	1.4317	22.71	0	1673.75	0.810212	14	0	0	1	0	0	0	0	0	0	L.YSDLQRSSSEQAM[15.99]R.C	0	1.277e-09
T2DR4_biorep1	KEELQANGSAPAADKE	sp|P29966|MARCS_HUMAN	target_3_23436_3882	0	3882	0	0	1	0	0	0	0	0	0	0.2466	1.7515	25.27	0	1657.8	0.161422	16	0	0	1	0	0	0	0	0	0	A.KEELQANGSAPAADKE.E	0	1.281e-09
T2DR4_biorep1	RKGGSYSQAASSN[0.98]SAQG	sp|P01893|HLAH_HUMAN	target_3_23437_2578	0	2578	0	0	1	1	0	0	0	0	0	0.2325	1.5297	26.58	0	1656.76	-0.346088	17	0	0	1	0	0	0	0	0	0	D.RKGGSYSQAASSN[0.98]SAQG.S	0	1.292e-09
T2DR4_biorep1	KQINKLSDQSANNN	sp|Q86VP1|TAXB1_HUMAN	target_3_23437_2611	0	2611	0	0	1	0	0	0	0	0	0	0.3385	1.7536	20.34	0	1573.79	-0.111788	14	0	0	1	0	0	0	0	0	0	Q.KQINKLSDQSANNN.N	0	1.312e-09
T2DR4_biorep1	VN[0.98]DTQFVRFDSDAAS	tr|F2X5X4|F2X5X4_HUMAN	target_2_23437_14279	0	14279	0	0	1	1	0	0	0	0	0	0.1058	2.6142	32.86	0	1672.74	-0.407388	15	0	1	0	0	0	0	0	0	0	Y.VN[0.98]DTQFVRFDSDAAS.Q	0	1.321e-09
T2DR4_biorep1	KSKIEMEETDKEQL	sp|Q15025|TNIP1_HUMAN	target_4_23436_7140	0	7140	0	0	1	0	0	0	0	0	0	0.1739	1.4935	26.39	0	1707.85	-0.0201775	14	0	0	0	1	0	0	0	0	0	A.KSKIEMEETDKEQL.T	0	1.336e-09
T2DR4_biorep1	NEDLRSWTAAN[0.98]TAAQITQR	tr|B2YG96|B2YG96_HUMAN	target_3_23435_15558	0	15558	0	0	1	1	0	0	0	0	0	0.0586	1.7865	27.79	0	2147.05	-0.146158	19	0	0	1	0	0	0	0	0	0	L.NEDLRSWTAAN[0.98]TAAQITQR.K	0	1.338e-09
T2DR4_biorep1	DGKDYLALNEDLSSWT	tr|S5LQY8|S5LQY8_HUMAN	target_2_23436_20259	0	20259	0	0	1	0	0	0	0	0	0	0.1495	1.6724	23.29	0	1826.84	0.796722	16	0	1	0	0	0	0	0	0	0	Y.DGKDYLALNEDLSSWT.A	0	1.364e-09
T2DR4_biorep1	SPYSHDLDTSADSV	sp|Q8IV08|PLD3_HUMAN	target_2_23437_10532	0	10532	0	0	1	0	0	0	0	0	0	0.2439	1.704	29.42	0	1493.64	-0.713088	14	0	1	0	0	0	0	0	0	0	D.SPYSHDLDTSADSV.G	0	1.373e-09
T2DR4_biorep1	FTQSYSLQLSNLKM[15.99]EDTG	Q96DU3|SLAF6_HUMAN	target_4_23435_16014.1	0	16014	0	0	1	0	0	0	1	0	0	0	0	28.08	0	2077.97	0.240453	18	0	0	0	1	0	0	0	0	0	?.FTQSYSLQLSNLKM[15.99]EDTG.?	0	1.406e-09
T2DR4_biorep1	KDSNVTASPTAPAC[119.00]PSDKPA	sp|Q15025|TNIP1_HUMAN	target_3_23435_4582	0	4582	0	0	1	0	0	1	0	0	0	0.3863	1.7834	19.71	0	2075.94	-0.345258	20	0	0	1	0	0	0	0	0	0	G.KDSNVTASPTAPAC[119.00]PSDKPA.P	0	1.41e-09
T2DR4_biorep1	ASSGASGGKIDNSVLVL	sp|O95831|AIFM1_HUMAN	target_2_23436_14971	0	14971	0	0	1	0	0	0	0	0	0	0.1262	1.2255	26.14	0	1574.84	-0.704878	17	0	1	0	0	0	0	0	0	0	M.ASSGASGGKIDNSVLVL.I	0	1.425e-09
T2DR4_biorep1	LQQAVVDDDANNAKAVV	sp|P60033|CD81_HUMAN	target_2_23435_11589	0	11589	0	0	1	0	0	0	0	0	0	0.1367	1.4962	28.5	0	1769.9	-0.139758	17	0	1	0	0	0	0	0	0	0	A.LQQAVVDDDANNAKAVV.K	0	1.437e-09
T2DR4_biorep1	EHQVVSSDFNSDTHSS	sp|P04406|G3P_HUMAN	target_3_23437_6350	0	6350	0	0	1	0	0	0	0	0	0	0.333	1.6427	20.18	0	1775.75	1.04371	16	0	0	1	0	0	0	0	0	0	T.EHQVVSSDFNSDTHSS.T	0	1.45e-09
T2DR4_biorep1	KTITLEVEPSDTIENV	sp|P62987|RL40_HUMAN	target_2_23436_16346	0	16346	0	0	1	0	0	0	0	0	0	0.1172	1.2725	24.87	0	1787.93	-0.777278	16	0	1	0	0	0	0	0	0	0	G.KTITLEVEPSDTIENV.K	0	1.476e-09
T2DR4_biorep1	PKPPKPVSKM[15.99]RMATPLLM[15.99]QA	P04233|HG2A_HUMAN	target_5_23435_9587.1	0	9587	0	0	1	0	0	0	1	0	0	0	0	25.75	0	2253.24	0.595503	20	0	0	0	0	1	0	0	0	0	?.PKPPKPVSKM[15.99]RMATPLLM[15.99]QA.?	0	1.53e-09
T2DR4_biorep1	GSDWRFLRGYHQYA	tr|O78126|O78126_HUMAN	target_5_23436_13781.1	0	13781	0	0	1	0	0	0	0	0	0	0	0	31.55	0	1755.87	-0.215937	14	0	0	0	0	1	0	0	0	0	?.GSDWRFLRGYHQYA.?	0	1.534e-09
T2DR4_biorep1	PKPPKPVSKM[15.99]RMATPLLMQA	sp|P04233|HG2A_HUMAN	target_5_23437_11076	0	11076	0	0	1	0	0	0	1	0	0	0.0005	1.7042	23.72	0	2237.23	0.00671233	20	0	0	0	0	1	0	0	0	0	L.PKPPKPVSKM[15.99]RMATPLLMQA.L	0	1.564e-09
T2DR4_biorep1	VPAYFNDSQRQATKDA	sp|P38646|GRP75_HUMAN	target_3_23437_8829	0	8829	0	0	1	0	0	0	0	0	0	0.2153	1.4217	25.68	0	1810.87	-1.35309	16	0	0	1	0	0	0	0	0	0	T.VPAYFNDSQRQATKDA.G	0	1.576e-09
T2DR4_biorep1	SPEEDEESEDYQNSASIHQ	sp|Q9GZY6|NTAL_HUMAN	target_2_23437_8393	0	8393	0	0	1	0	0	0	0	0	0	0.5345	1.6986	26.39	0	2193.87	-0.465788	19	0	1	0	0	0	0	0	0	0	A.SPEEDEESEDYQNSASIHQ.W	0	1.617e-09
T2DR4_biorep1	VIKEKYGKDATNVGDEGG	sp|P06733|ENOA_HUMAN	target_4_23437_4954	0	4954	0	0	1	0	0	0	0	0	0	0.1027	1.6102	23.44	0	1879.94	-0.0290877	18	0	0	0	1	0	0	0	0	0	N.VIKEKYGKDATNVGDEGG.F	0	1.648e-09
T2DR4_biorep1	VDDTQFVRFDSD	tr|D9IDV1|D9IDV1_HUMAN	target_1_23435_14421.1	0	14421	0	0	1	0	0	0	0	0	0	0	0	32.88	0.815486	1441.67	-0.983047	12	1	0	0	0	0	0	0	0	0	?.VDDTQFVRFDSD.?	0	1.651e-09
T2DR4_biorep1	ITSIVKDSSAARN	sp|O00560|SDCB1_HUMAN	target_3_23436_4607	0	4607	0	0	1	0	0	0	0	0	0	0.278	1.7228	24.35	0	1361.74	0.814822	13	0	0	1	0	0	0	0	0	0	K.ITSIVKDSSAARN.G	0	1.716e-09
T2DR4_biorep1	KPAPPREVEVEYSTVASPR	sp|Q9UGN4|CLM8_HUMAN	target_4_23437_10508	0	10508	0	0	1	0	0	0	0	0	0	0.3405	1.5344	27.17	0	2112.11	-1.43799	19	0	0	0	1	0	0	0	0	0	E.KPAPPREVEVEYSTVASPR.E	0	1.751e-09
T2DR4_biorep1	FIAVGYVN[0.98]DTQFVRFDSDAASQR	tr|F2X5X4|F2X5X4_HUMAN	target_3_23436_19283	0	19283	0	0	1	1	0	0	0	0	0	0.0552	2.6649	29.34	0	2607.25	1.04802	23	0	0	1	0	0	0	0	0	0	R.FIAVGYVN[0.98]DTQFVRFDSDAASQR.M	0	1.754e-09
T2DR4_biorep1	NGKFSKSATSPEGKK	sp|P13639|EF2_HUMAN	target_5_23436_1082	0	1082	0	0	1	0	0	0	0	0	0	0.1921	1.4522	26.78	0	1565.83	1.63612	15	0	0	0	0	1	0	0	0	0	A.NGKFSKSATSPEGKK.L	0	1.784e-09
T2DR4_biorep1	DGKDYLALNEDLSSWTAADTA	tr|S5LQY8|S5LQY8_HUMAN	target_2_23437_20778	0	20778	0	0	1	0	0	0	0	0	0	0.0925	2.5004	29.57	0	2256.03	0.456612	21	0	1	0	0	0	0	0	0	0	Y.DGKDYLALNEDLSSWTAADTA.A	0	1.792e-09
T2DR4_biorep1	LPKPPKPVSKM[15.99]RMATPLLM[15.99]QAL	P04233|HG2A_HUMAN	target_8_23436_13782.1	0	13782	0	0	1	0	0	0	1	0	0	0	0	24.73	0	2479.43	-0.380589	22	0	0	0	0	0	0	0	1	0	?.LPKPPKPVSKM[15.99]RMATPLLM[15.99]QAL.?	0	1.802e-09
T2DR4_biorep1	SPTEPKNYGSYSTQASAAAAT	sp|O14828|SCAM3_HUMAN	target_2_23437_9217	0	9217	0	0	1	0	0	0	0	0	0	0.1984	1.9889	30.26	0	2101.97	-0.734088	21	0	1	0	0	0	0	0	0	0	L.SPTEPKNYGSYSTQASAAAAT.A	0	1.817e-09
T2DR4_biorep1	MSRGGNIFHK	sp|P13598|ICAM2_HUMAN	target_4_23436_4003	0	4003	0	0	1	0	0	0	0	0	1	0.1976	1.1114	19.78	0	1146.58	0.596722	10	0	0	0	1	0	0	0	0	0	L.MSRGGNIFHK.H	0	1.842e-09
T2DR4_biorep1	GPDGRLLRGYDQYAYDGKN[0.98]	tr|D5G2L2|D5G2L2_HUMAN	target_4_23437_12630	0	12630	0	0	1	1	0	0	0	0	0	0.0104	1.5026	31.35	0	2159.02	-1.43999	19	0	0	0	1	0	0	0	0	0	V.GPDGRLLRGYDQYAYDGKN[0.98].Y	0	1.853e-09
T2DR4_biorep1	RRRPPQPIQQP	O14672|ADA10_HUMAN	target_1_23436_3540.1	0	3540	0	0	1	0	0	0	0	0	0	0	0	27.52	0	1372.78	0.914918	11	1	0	0	0	0	0	0	0	0	?.RRRPPQPIQQP.?	0	1.856e-09
T2DR4_biorep1	WNKPSKPKTNMKHMAGAAAAGAVVGGLG	sp|P04156|PRIO_HUMAN	target_6_23437_11508	0	11508	0	0	1	0	0	0	0	0	0	0.2576	2.1057	27.07	0	2749.44	0.820512	28	0	0	0	0	0	1	0	0	0	Q.WNKPSKPKTNMKHMAGAAAAGAVVGGLG.G	0	1.86e-09
T2DR4_biorep1	DGKN[0.98]YIALNEDLRSWTA	tr|D5G2L2|D5G2L2_HUMAN	target_3_23437_19810	0	19810	0	0	1	1	0	0	0	0	0	0.0308	2.4159	26.71	0	1966.95	0.461812	17	0	0	1	0	0	0	0	0	0	Y.DGKN[0.98]YIALNEDLRSWTA.A	0	1.882e-09
T2DR4_biorep1	YTQIVVDRTQ	sp|Q92854|SEM4D_HUMAN	target_2_23435_7973	0	7973	0	0	1	0	0	0	0	0	0	0.0953	1.0325	27.91	0.662149	1222.64	1.37244	10	0	1	0	0	0	0	0	0	0	N.YTQIVVDRTQ.A	0	1.89e-09
T2DR4_biorep1	QPWHSFGADSVPANTEN	sp|P05067|A4_HUMAN	target_2_23437_12473	0	12473	0	0	1	0	0	0	0	0	0	0.3431	1.8234	26.52	0	1856.82	-0.118288	17	0	1	0	0	0	0	0	0	0	L.QPWHSFGADSVPANTEN.E	0	1.902e-09
T2DR4_biorep1	KGGSYSQAASSDSAQG	tr|O78126|O78126_HUMAN	target_2_23437_3199.1	0	3199	0	0	1	0	0	0	0	0	0	0	0	28.95	0	1500.66	0.420468	16	0	1	0	0	0	0	0	0	0	?.KGGSYSQAASSDSAQG.?	0	1.965e-09
T2DR4_biorep1	VDDTQFVRFDNDAASPRMVPRAP	sp|P13747|HLAE_HUMAN	target_4_23436_15296	0	15296	0	0	1	0	0	0	0	0	0	0.0715	1.7011	22.61	0	2604.26	0.618122	23	0	0	0	1	0	0	0	0	0	Y.VDDTQFVRFDNDAASPRMVPRAP.W	0	2.063e-09
T2DR4_biorep1	DKGRLSKEDIERMVQE	sp|P11142|HSP7C_HUMAN	target_5_23436_11960	0	11960	0	0	1	0	0	0	0	0	0	0.1794	2.2062	20.92	0	1932.98	1.17262	16	0	0	0	0	1	0	0	0	0	N.DKGRLSKEDIERMVQE.A	0	2.089e-09
T2DR4_biorep1	VDENMVIDETLDVKE	sp|Q06481|APLP2_HUMAN	target_2_23437_17838	0	17838	0	0	1	0	0	0	0	0	0	0.4185	1.9814	26.44	0	1748.83	-0.470288	15	0	1	0	0	0	0	0	0	0	K.VDENMVIDETLDVKE.M	0	2.092e-09
T2DR4_biorep1	SKKVIYSQPSARSEGEF	tr|A0A087WY82|A0A087WY82_HUMAN	target_2_23436_7785.1	0	7785	0	0	1	0	0	0	0	0	0	0	0	27.87	0	1913.01	-0.5032	17	0	1	0	0	0	0	0	0	0	?.SKKVIYSQPSARSEGEF.?	0	2.12e-09
T2DR4_biorep1	QFVRFDSDAASQRMEP	tr|O78126|O78126_HUMAN	target_1_23435_13405.1	0	13405	0	0	1	0	0	0	0	0	0	0	0	27.97	0	1883.89	-0.781564	16	1	0	0	0	0	0	0	0	0	?.QFVRFDSDAASQRMEP.?	0	2.15e-09
T2DR4_biorep1	NPDNPEAADKFKEINNAHA	sp|Q9H3Z4|DNJC5_HUMAN	target_4_23437_9020	0	9020	0	0	1	0	0	0	0	0	0	0.2782	1.281	27.6	0	2094.98	-0.761988	19	0	0	0	1	0	0	0	0	0	K.NPDNPEAADKFKEINNAHA.I	0	2.151e-09
T2DR4_biorep1	RKVYELSNVQEDSQ	sp|P05362|ICAM1_HUMAN	target_3_23435_8406	0	8406	0	0	1	0	0	0	0	0	0	0.1341	1.6223	25.19	0	1694.83	-0.132958	14	0	0	1	0	0	0	0	0	0	N.RKVYELSNVQEDSQ.P	0	2.172e-09
T2DR4_biorep1	HSFGADSVPANTE	sp|P05067|A4_HUMAN	target_2_23436_7315	0	7315	0	0	1	0	0	0	0	0	0	0.286	1.4122	26.7	0	1331.59	0.0774225	13	0	1	0	0	0	0	0	0	0	W.HSFGADSVPANTE.N	0	2.203e-09
T2DR4_biorep1	KNPIAKIHSDLAEER	sp|Q14126|DSG2_HUMAN	target_5_23435_8756	0	8756	0	0	1	0	0	0	0	0	0	0.1357	1.6327	23.04	0	1720.93	0.160742	15	0	0	0	0	1	0	0	0	0	K.KNPIAKIHSDLAEER.G	0	2.217e-09
T2DR4_biorep1	IALNEN[0.98]LRSWTA	tr|I7B2D0|I7B2D0_HUMAN	target_2_23437_17872	0	17872	0	0	1	1	0	0	0	0	0	0.0766	1.9968	37.02	0.746336	1388.72	-0.810388	12	0	1	0	0	0	0	0	0	0	Y.IALNEN[0.98]LRSWTA.A	0	2.218e-09
T2DR4_biorep1	TDWDHSWTEQSVD	sp|P31785|IL2RG_HUMAN	target_2_23437_14021	0	14021	0	0	1	0	0	0	0	0	0	0.1124	1.0547	23.31	0	1605.65	2.21611	13	0	1	0	0	0	0	0	0	0	R.TDWDHSWTEQSVD.Y	0	2.242e-09
T2DR4_biorep1	ERFYDKMQNAESGRG	P24001|IL32_HUMAN	target_1_23436_7116.1	0	7116	0	0	1	0	0	0	0	0	0	0	0	27.49	0	1787.79	0.52781	15	1	0	0	0	0	0	0	0	0	?.ERFYDKMQNAESGRG.?	0	2.245e-09
T2DR4_biorep1	MEQDYQLVDESDAFHDN	sp|P10124|SRGN_HUMAN	target_2_23437_15309	0	15309	0	0	1	0	0	0	0	0	1	0.1585	1.1076	26.63	0	2055.82	0.139512	17	0	1	0	0	0	0	0	0	0	E.MEQDYQLVDESDAFHDN.L	0	2.269e-09
T2DR4_biorep1	SSDRKGGSYSQAASSN[0.98]SAQGSDVS	sp|P01893|HLAH_HUMAN	target_3_23435_3965	0	3965	0	0	1	1	0	0	0	0	0	0.2281	1.8017	33.61	0	2334.01	-0.838058	24	0	0	1	0	0	0	0	0	0	K.SSDRKGGSYSQAASSN[0.98]SAQGSDVS.L	0	2.356e-09
T2DR4_biorep1	SDESTLIEDGGARSDGSLE	sp|Q9NRX5|SERC1_HUMAN	target_2_23436_12194	0	12194	0	0	1	0	0	0	0	0	0	0.4233	1.3662	28.88	0	1937.86	-2.16488	19	0	1	0	0	0	0	0	0	0	T.SDESTLIEDGGARSDGSLE.D	0	2.357e-09
T2DR4_biorep1	KDSTYSLSSTLTLSKADYEKHKV	sp|P01834|IGKC_HUMAN	target_6_23435_13750	0	13750	0	0	1	0	0	0	0	0	0	0.4118	1.984	25.96	0	2601.34	0.522842	23	0	0	0	0	0	1	0	0	0	S.KDSTYSLSSTLTLSKADYEKHKV.Y	0	2.379e-09
T2DR4_biorep1	HPAPSAERTIQ	sp|P55786|PSA_HUMAN	target_3_23436_3007	0	3007	0	0	1	0	0	0	0	0	0	0.0818	1.7863	28.85	0	1206.62	0.0313225	11	0	0	1	0	0	0	0	0	0	S.HPAPSAERTIQ.Q	0	2.401e-09
T2DR4_biorep1	LPKPPKPVSKMRM[15.99]ATPLLMQ	P04233|HG2A_HUMAN	target_5_23437_12484.1	0	12484	0	0	1	0	0	0	1	0	0	0	0	25.32	0	2279.29	-0.00997097	20	0	0	0	0	1	0	0	0	0	?.LPKPPKPVSKMRM[15.99]ATPLLMQ.?	0	2.412e-09
T2DR4_biorep1	FASFEAQGALANIA	sp|P01903|DRA_HUMAN	target_1_23435_20008	0	20008	0	0	1	0	0	0	0	0	0	0.1988	1.056	23.9	0	1409.71	0.699042	14	1	0	0	0	0	0	0	0	0	R.FASFEAQGALANIA.V	0	2.44e-09
T2DR4_biorep1	VGSDWRFLRGYHQY	sp|P10316|1A69_HUMAN	target_4_23435_14925	0	14925	0	0	1	0	0	0	0	0	0	0.1233	1.8399	25.61	0	1783.87	-0.728658	14	0	0	0	1	0	0	0	0	0	D.VGSDWRFLRGYHQY.A	0	2.447e-09
T2DR4_biorep1	LTQ[0.98]APLNPKANREK	tr|Q562M3|Q562M3_HUMAN	target_4_23436_4018	0	4018	0	0	1	1	0	0	0	0	0	0.15	1.5129	24.57	0	1580.88	1.36962	14	0	0	0	1	0	0	0	0	0	L.LTQ[0.98]APLNPKANREK.M	0	2.469e-09
T2DR4_biorep1	LPGNNRKVYELSNVQEDSQP	sp|P05362|ICAM1_HUMAN	target_3_23435_11690	0	11690	0	0	1	0	0	0	0	0	0	0.2057	1.6323	21.68	0	2287.13	-0.218558	20	0	0	1	0	0	0	0	0	0	L.LPGNNRKVYELSNVQEDSQP.M	0	2.482e-09
T2DR4_biorep1	AGGHKVGLALELEA	sp|P45880|VDAC2_HUMAN	target_3_23436_13386	0	13386	0	0	1	0	0	0	0	0	0	0.2971	2.2739	23.3	0	1364.75	0.800322	14	0	0	1	0	0	0	0	0	0	N.AGGHKVGLALELEA.-	0	2.483e-09
T2DR4_biorep1	LRRFEEELAAREAE	sp|Q02818|NUCB1_HUMAN	target_4_23435_10623	0	10623	0	0	1	0	0	0	0	0	0	0.2539	2.199	24.67	0	1718.88	1.34054	14	0	0	0	1	0	0	0	0	0	E.LRRFEEELAAREAE.L	0	2.484e-09
T2DR4_biorep1	MREIVHLQAG	sp|P68371|TBB4B_HUMAN	target_3_23436_8668	0	8668	0	0	1	0	0	0	0	0	1	0.2956	1.3678	24.67	0	1153.61	-0.704678	10	0	0	1	0	0	0	0	0	0	-.MREIVHLQAG.Q	0	2.5e-09
T2DR4_biorep1	LPKPPKPVSKM[15.99]RMATPLLM[15.99]QALP	P04233|HG2A_HUMAN	target_3_23436_14309.1	0	14309	0	0	1	0	0	0	1	0	0	0	0	25.25	0	2576.45	0.0854614	23	0	0	1	0	0	0	0	0	0	?.LPKPPKPVSKM[15.99]RMATPLLM[15.99]QALP.?	0	2.502e-09
T2DR4_biorep1	KKETVWRLE	sp|P01903|DRA_HUMAN	target_4_23436_7758	0	7758	0	0	1	0	0	0	0	0	0	0.0898	1.0316	31.12	0.652317	1188.67	0.0602225	9	0	0	0	1	0	0	0	0	0	A.KKETVWRLE.E	0	2.513e-09
T2DR4_biorep1	GRDKYEPAA	sp|P05023|AT1A1_HUMAN	target_3_23436_2978	0	2978	0	0	1	0	0	0	0	0	0	0.2088	1.3062	22.46	0	1006.5	-0.332078	9	0	0	1	0	0	0	0	0	0	V.GRDKYEPAA.V	0	2.559e-09
T2DR4_biorep1	GRLDKLTVTSQNLQLENLRM	P04233|HG2A_HUMAN	target_1_23437_17737.1	0	17737	0	0	1	0	0	0	0	0	0	0	0	27.64	0	2329.27	-0.576264	20	1	0	0	0	0	0	0	0	0	?.GRLDKLTVTSQNLQLENLRM.?	0	2.599e-09
T2DR4_biorep1	QVFAPANALPARSE	sp|Q96FE7|P3IP1_HUMAN	target_2_23437_12168	0	12168	0	0	1	0	0	0	0	0	0	0.3932	2.197	25.02	0	1470.77	0.142312	14	0	1	0	0	0	0	0	0	0	V.QVFAPANALPARSE.A	0	2.678e-09
T2DR4_biorep1	FQKWAAVVVPSGEQ	tr|V6A6E5|V6A6E5_HUMAN	target_2_23435_15445	0	15445	0	0	1	0	0	0	0	0	0	0.1208	1.3241	27.71	0	1545.81	-0.644158	14	0	1	0	0	0	0	0	0	0	T.FQKWAAVVVPSGEQ.Q	0	2.685e-09
T2DR4_biorep1	DGKDYIALNEDLRSWTAA	tr|F8LFQ0|F8LFQ0_HUMAN	target_3_23436_19632.1	0	19632	0	0	1	0	0	0	0	0	0	0	0	28.02	0	2037.99	0.703528	18	0	0	1	0	0	0	0	0	0	?.DGKDYIALNEDLRSWTAA.?	0	2.696e-09
T2DR4_biorep1	DTQFVRFDSDAASPRGE	tr|F8LFQ0|F8LFQ0_HUMAN	target_3_23436_11541.1	0	11541	0	0	1	0	0	0	0	0	0	0	0	28.05	0	1897.87	-1.22585	17	0	0	1	0	0	0	0	0	0	?.DTQFVRFDSDAASPRGE.?	0	2.755e-09
T2DR4_biorep1	EPQFHNGESEESHEQ	sp|O14964|HGS_HUMAN	target_3_23437_4057	0	4057	0	0	1	0	0	0	0	0	0	0.324	1.627	19.45	0	1783.72	0.00251233	15	0	0	1	0	0	0	0	0	0	S.EPQFHNGESEESHEQ.F	0	2.795e-09
T2DR4_biorep1	KSSDRKGGSYSQAASSN[0.98]SAQGSD	sp|P01893|HLAH_HUMAN	target_4_23437_2579	0	2579	0	0	1	1	0	0	0	0	0	0.0443	1.4178	27.87	0	2276	-0.258088	23	0	0	0	1	0	0	0	0	0	K.KSSDRKGGSYSQAASSN[0.98]SAQGSD.V	0	2.797e-09
T2DR4_biorep1	TFQKWAAVMVPSGEEQR	tr|F8LFQ0|F8LFQ0_HUMAN	target_1_23436_15318.1	0	15318	0	0	1	0	0	0	0	0	0	0	0	32.78	0	1963.95	-1.5214	17	1	0	0	0	0	0	0	0	0	?.TFQKWAAVMVPSGEEQR.?	0	2.827e-09
T2DR4_biorep1	NPANPAILSEASAPIPH	sp|O00560|SDCB1_HUMAN	target_2_23436_15196	0	15196	0	0	1	0	0	0	0	0	0	0.2866	1.1861	30.01	0	1698.88	-2.19118	17	0	1	0	0	0	0	0	0	0	A.NPANPAILSEASAPIPH.D	0	2.835e-09
T2DR4_biorep1	GRSYYVDHNS	sp|P46934|NEDD4_HUMAN	target_3_23437_3656	0	3656	0	0	1	0	0	0	0	0	0	0.2887	1.4279	26.77	0	1197.53	0.108312	10	0	0	1	0	0	0	0	0	0	R.GRSYYVDHNS.R	0	2.853e-09
T2DR4_biorep1	DGTFQKWAAVVVPSGQEQRY	tr|O78126|O78126_HUMAN	target_5_23436_18825.1	0	18825	0	0	1	0	0	0	0	0	0	0	0	29.84	0	2266.15	-1.37883	20	0	0	0	0	1	0	0	0	0	?.DGTFQKWAAVVVPSGQEQRY.?	0	2.858e-09
T2DR4_biorep1	IDLGKWC[119.00]SEKTETGQEL	sp|Q92896|GSLG1_HUMAN	target_3_23437_14094	0	14094	0	0	1	0	0	1	0	0	0	0.3912	2.063	23.76	0	2055.94	2.08491	17	0	0	1	0	0	0	0	0	0	L.IDLGKWC[119.00]SEKTETGQEL.E	0	2.876e-09
T2DR4_biorep1	VDDTQFVRFDSDAASPRGEP	tr|F8LFQ0|F8LFQ0_HUMAN	target_3_23436_13836.1	0	13836	0	0	1	0	0	0	0	0	0	0	0	27.23	0	2209.02	-0.128604	20	0	0	1	0	0	0	0	0	0	?.VDDTQFVRFDSDAASPRGEP.?	0	2.951e-09
T2DR4_biorep1	RSWTAAN[0.98]TAAQITQRKWE	tr|B2YG96|B2YG96_HUMAN	target_4_23435_15289	0	15289	0	0	1	1	0	0	0	0	0	0.2084	2.2244	21.74	0	2119.07	2.42624	18	0	0	0	1	0	0	0	0	0	L.RSWTAAN[0.98]TAAQITQRKWE.A	0	2.966e-09
T2DR4_biorep1	IVNILTNRSNAQRQDI	sp|P07355|ANXA2_HUMAN	target_3_23435_12576	0	12576	0	0	1	0	0	0	0	0	0	0.0205	1.9921	25.33	0	1855.01	-0.311058	16	0	0	1	0	0	0	0	0	0	T.IVNILTNRSNAQRQDI.A	0	2.981e-09
T2DR4_biorep1	GAKEELQANGSAPAADKEEPAAAGSG	sp|P29966|MARCS_HUMAN	target_3_23437_6799	0	6799	0	0	1	0	0	0	0	0	0	0.2723	2.3681	29.13	0	2426.14	-0.583088	26	0	0	1	0	0	0	0	0	0	S.GAKEELQANGSAPAADKEEPAAAGSG.A	0	2.982e-09
T2DR4_biorep1	NDVWQNHEAVPGRAED	sp|O00461|GOLI4_HUMAN	target_3_23437_9229	0	9229	0	0	1	0	0	0	0	0	0	0.2573	3.1017	17.99	0	1836.83	2.51961	16	0	0	1	0	0	0	0	0	0	N.NDVWQNHEAVPGRAED.T	0	3.01e-09
T2DR4_biorep1	LPKPPKPVSKMRM[15.99]ATPLLM[15.99]QAL	P04233|HG2A_HUMAN	target_7_23437_14135.1	0	14135	0	0	1	0	0	0	1	0	0	0	0	27.89	0	2479.41	0.282833	22	0	0	0	0	0	0	1	0	0	?.LPKPPKPVSKMRM[15.99]ATPLLM[15.99]QAL.?	0	3.014e-09
T2DR4_biorep1	RKVYELSNVQEDSQP	sp|P05362|ICAM1_HUMAN	target_3_23436_9155	0	9155	0	0	1	0	0	0	0	0	0	0.275	1.2434	20.74	0	1791.89	-0.446078	15	0	0	1	0	0	0	0	0	0	N.RKVYELSNVQEDSQP.M	0	3.054e-09
T2DR4_biorep1	VASFPKKQE	sp|P14406|CX7A2_HUMAN	target_3_23436_2865	0	2865	0	0	1	0	0	0	0	0	0	0.1795	1.5916	27.86	0	1033.57	-0.754878	9	0	0	1	0	0	0	0	0	0	A.VASFPKKQE.-	0	3.103e-09
T2DR4_biorep1	TFQKWAAVVVPSGEEQ	tr|Q29938|Q29938_HUMAN	target_4_23435_16883.1	0	16883	0	0	1	0	0	0	0	0	0	0	0	28.39	0	1775.91	0.188151	16	0	0	0	1	0	0	0	0	0	?.TFQKWAAVVVPSGEEQ.?	0	3.111e-09
T2DR4_biorep1	YVDDTQFVRFDSDAASQRM[15.99]E	sp|P04439|1A03_HUMAN	target_3_23437_14183	0	14183	0	0	1	0	0	0	1	0	0	0.3594	2.3043	15.69	0	2396.05	-0.138988	20	0	0	1	0	0	0	0	0	0	G.YVDDTQFVRFDSDAASQRM[15.99]E.P	0	3.127e-09
T2DR4_biorep1	FLYQQQGRLDK	P04233|HG2A_HUMAN	target_3_23436_8023.1	0	8023	0	0	1	0	0	0	0	0	0	0	0	27.18	0	1395.76	-1.5063	11	0	0	1	0	0	0	0	0	0	?.FLYQQQGRLDK.?	0	3.142e-09
T2DR4_biorep1	SHYLFSEEITSGCQLQ	sp|P31785|IL2RG_HUMAN	target_2_23437_18613	0	18613	0	0	1	0	0	0	0	0	0	0.2811	1.7045	20.37	0	1841.84	0.0304123	16	0	1	0	0	0	0	0	0	0	C.SHYLFSEEITSGCQLQ.K	0	3.185e-09
T2DR4_biorep1	RNGFDTDSSCLESH	sp|P15260|INGR1_HUMAN	target_3_23435_8736	0	8736	0	0	1	0	0	0	0	0	0	0.4311	1.6815	25.89	0	1567.64	-0.693858	14	0	0	1	0	0	0	0	0	0	S.RNGFDTDSSCLESH.S	0	3.23e-09
T2DR4_biorep1	DEIFHVDMAKKET	sp|P01903|DRA_HUMAN	target_4_23437_10775	0	10775	0	0	1	0	0	0	0	0	0	0.2839	1.7098	18.35	0	1562.75	1.31201	13	0	0	0	1	0	0	0	0	0	G.DEIFHVDMAKKET.V	0	3.236e-09
T2DR4_biorep1	LPSDSSMFNNNRSSSPSEQ	sp|Q16832|DDR2_HUMAN	target_2_23436_10099	0	10099	0	0	1	0	0	0	0	0	0	0.2645	1.4127	28.24	0	2083.9	0.628022	19	0	1	0	0	0	0	0	0	0	S.LPSDSSMFNNNRSSSPSEQ.G	0	3.326e-09
T2DR4_biorep1	GKN[0.98]YIALNEDLRSWTAA	tr|D5G2L2|D5G2L2_HUMAN	target_3_23435_19049	0	19049	0	0	1	1	0	0	0	0	0	0.0361	1.5582	27.12	0	1922.96	1.06494	17	0	0	1	0	0	0	0	0	0	D.GKN[0.98]YIALNEDLRSWTAA.D	0	3.364e-09
T2DR4_biorep1	DDTQFVRFDSDAASQRMEPR	tr|O78126|O78126_HUMAN	target_4_23436_13047.1	0	13047	0	0	1	0	0	0	0	0	0	0	0	25.36	0	2371.07	-0.370924	20	0	0	0	1	0	0	0	0	0	?.DDTQFVRFDSDAASQRMEPR.?	0	3.396e-09
T2DR4_biorep1	FPKPPSYNVATTLPSYDEA	sp|Q9BT67|NFIP1_HUMAN	target_2_23437_17516	0	17516	0	0	1	0	0	0	0	0	0	0.302	2.0938	20.38	0	2097.02	-2.24189	19	0	1	0	0	0	0	0	0	0	G.FPKPPSYNVATTLPSYDEA.E	0	3.468e-09
T2DR4_biorep1	WTSDSCPRPGVV	sp|O00626|CCL22_HUMAN	target_2_23435_11696	0	11696	0	0	1	0	0	0	0	0	0	0.3324	1.3736	27.81	0	1303.61	-1.38546	12	0	1	0	0	0	0	0	0	0	Y.WTSDSCPRPGVV.L	0	3.59e-09
T2DR4_biorep1	YSDLQRSSSEQAMRC[119.00]	sp|P32248|CCR7_HUMAN	target_3_23437_5457	0	5457	0	0	1	0	0	1	0	0	0	0.3364	1.7041	24.98	0	1879.77	0.753212	15	0	0	1	0	0	0	0	0	0	L.YSDLQRSSSEQAMRC[119.00].S	0	3.662e-09
T2DR4_biorep1	VGSDWRFLRGYHQYA	sp|P10316|1A69_HUMAN	target_4_23435_15067	0	15067	0	0	1	0	0	0	0	0	0	0.2411	1.6484	25.52	0	1854.9	-0.213758	15	0	0	0	1	0	0	0	0	0	D.VGSDWRFLRGYHQYA.Y	0	3.718e-09
T2DR4_biorep1	DEPEYVPDPDAEKPE	sp|P27824|CALX_HUMAN	target_2_23437_10897	0	10897	0	0	1	0	0	0	0	0	0	0.2601	1.1755	21.74	0	1729.74	-1.72109	15	0	1	0	0	0	0	0	0	0	D.DEPEYVPDPDAEKPE.D	0	3.802e-09
T2DR4_biorep1	VGKVIPELNGKLTG	sp|P04406|G3P_HUMAN	target_3_23437_12635	0	12635	0	0	1	0	0	0	0	0	0	0.3524	2.4359	25.88	0	1424.85	-0.513288	14	0	0	1	0	0	0	0	0	0	A.VGKVIPELNGKLTG.M	0	3.813e-09
T2DR4_biorep1	FSGWYDADLSPAGHEEA	sp|P18669|PGAM1_HUMAN	target_2_23435_17039	0	17039	0	0	1	0	0	0	0	0	0	0.3618	1.4356	25.98	0	1851.78	-0.0350577	17	0	1	0	0	0	0	0	0	0	R.FSGWYDADLSPAGHEEA.K	0	3.91e-09
T2DR4_biorep1	NVSYKYSKVNKEEE	P11717|MPRI_HUMAN	target_5_23436_4494.1	0	4494	0	0	1	0	0	0	0	0	0	0	0	28.52	0	1716.86	0.883617	14	0	0	0	0	1	0	0	0	0	?.NVSYKYSKVNKEEE.?	0	3.995e-09
T2DR4_biorep1	HAVSEGTK	sp|P62807|H2B1C_HUMAN	target_3_23436_75	0	75	0	0	1	0	0	0	0	0	0	0.2615	1.1992	23.53	0	828.421	-0.386278	8	0	0	1	0	0	0	0	0	0	K.HAVSEGTK.A	0	4.068e-09
T2DR4_biorep1	DTQFVRFDSDAASQRME	tr|O78126|O78126_HUMAN	target_2_23435_13701.1	0	13701	0	0	1	0	0	0	0	0	0	0	0	29.75	0	2002.91	-0.358959	17	0	1	0	0	0	0	0	0	0	?.DTQFVRFDSDAASQRME.?	0	4.076e-09
T2DR4_biorep1	DDTQFVRFDSDAASQRME	tr|O78126|O78126_HUMAN	target_3_23436_13837.1	0	13837	0	0	1	0	0	0	0	0	0	0	0	27.55	0	2117.95	-0.0292078	18	0	0	1	0	0	0	0	0	0	?.DDTQFVRFDSDAASQRME.?	0	4.128e-09
T2DR4_biorep1	VEDSYGQQWTYEQRKIV	sp|P05023|AT1A1_HUMAN	target_3_23436_13797	0	13797	0	0	1	0	0	0	0	0	0	0.3504	1.3208	25.47	0	2129.03	1.13132	17	0	0	1	0	0	0	0	0	0	D.VEDSYGQQWTYEQRKIV.E	0	4.141e-09
T2DR4_biorep1	MATPLLMQALPMGALPQGPMQ	sp|P04233|HG2A_HUMAN	target_1_23437_22892	0	22892	0	0	1	0	0	0	0	0	1	0.382	1.1759	17.92	0	2196.1	1.41741	21	1	0	0	0	0	0	0	0	0	R.MATPLLMQALPMGALPQGPMQ.N	0	4.148e-09
T2DR4_biorep1	TFQKWAAVVVPSGEE	tr|Q29938|Q29938_HUMAN	target_3_23435_17356.1	0	17356	0	0	1	0	0	0	0	0	0	0	0	27.39	0	1647.84	-1.93408	15	0	0	1	0	0	0	0	0	0	?.TFQKWAAVVVPSGEE.?	0	4.158e-09
T2DR4_biorep1	KITFAEKVANAESLNAIG	sp|P02786|TFR1_HUMAN	target_3_23436_15529	0	15529	0	0	1	0	0	0	0	0	0	0.2319	1.6265	28.1	0	1876.02	-0.471478	18	0	0	1	0	0	0	0	0	0	G.KITFAEKVANAESLNAIG.V	0	4.242e-09
T2DR4_biorep1	KPPKPVSKMRM[15.99]ATPLLMQA	P04233|HG2A_HUMAN	target_5_23436_10328.1	0	10328	0	0	1	0	0	0	1	0	0	0	0	26.28	0	2140.18	0.413192	19	0	0	0	0	1	0	0	0	0	?.KPPKPVSKMRM[15.99]ATPLLMQA.?	0	4.256e-09
T2DR4_biorep1	SIYRYDLASGATE	tr|A0A024R3H2|A0A024R3H2_HUMAN	target_2_23435_12519.1	0	12519	0	0	1	0	0	0	0	0	0	0	0	26.86	0	1445.7	0.812718	13	0	1	0	0	0	0	0	0	0	?.SIYRYDLASGATE.?	0	4.303e-09
T2DR4_biorep1	EYVRFDSDVGQ[0.98]YR	tr|G9HWC7|G9HWC7_HUMAN	target_3_23436_11928	0	11928	0	0	1	1	0	0	0	0	0	0.3058	1.8352	21.7	0	1634.74	0.479522	13	0	0	1	0	0	0	0	0	0	E.EYVRFDSDVGQ[0.98]YR.A	0	4.469e-09
T2DR4_biorep1	LPKPPKPVSKM[15.99]RMATPLLMQ	sp|P04233|HG2A_HUMAN	target_5_23437_12495	0	12495	0	0	1	0	0	0	1	0	0	0.0051	1.9655	25.24	0	2279.28	-0.173388	20	0	0	0	0	1	0	0	0	0	K.LPKPPKPVSKM[15.99]RMATPLLMQ.A	0	4.479e-09
T2DR4_biorep1	DGKDYIALNEDLSSWT	tr|Q29938|Q29938_HUMAN	target_1_23437_20738.1	0	20738	0	0	1	0	0	0	0	0	0	0	0	31.57	0	1826.85	0.248744	16	1	0	0	0	0	0	0	0	0	?.DGKDYIALNEDLSSWT.?	0	4.481e-09
T2DR4_biorep1	INLDKAVLGTSN	sp|P02786|TFR1_HUMAN	target_2_23436_12630	0	12630	0	0	1	0	0	0	0	0	0	0.0544	1.4424	27.02	0	1244.68	0.542322	12	0	1	0	0	0	0	0	0	0	Y.INLDKAVLGTSN.F	0	4.571e-09
T2DR4_biorep1	VPAYFNDSQRQATKDAGTI	sp|P54652|HSP72_HUMAN	target_3_23437_12382	0	12382	0	0	1	0	0	0	0	0	0	0.2067	1.3714	24.76	0	2082.03	-0.137188	19	0	0	1	0	0	0	0	0	0	T.VPAYFNDSQRQATKDAGTI.T	0	4.597e-09
T2DR4_biorep1	YVN[0.98]DTQFVRFDSDAASQ	tr|F2X5X4|F2X5X4_HUMAN	target_2_23437_15410	0	15410	0	0	1	1	0	0	0	0	0	0.075	3.2512	28.98	0	1963.87	0.374612	17	0	1	0	0	0	0	0	0	0	G.YVN[0.98]DTQFVRFDSDAASQ.R	0	4.734e-09
T2DR4_biorep1	PKPPKPVSKMRM[15.99]ATPLLM[15.99]QA	P04233|HG2A_HUMAN	target_4_23437_8753.1	0	8753	0	0	1	0	0	0	1	0	0	0	0	23.36	0	2253.21	0.32825	20	0	0	0	1	0	0	0	0	0	?.PKPPKPVSKMRM[15.99]ATPLLM[15.99]QA.?	0	4.767e-09
T2DR4_biorep1	EPHTVLFHEPGSSSVWVG	sp|O75326|SEM7A_HUMAN	target_3_23436_15916	0	15916	0	0	1	0	0	0	0	0	0	0.1979	1.8111	24.09	0	1964.95	0.503222	18	0	0	1	0	0	0	0	0	0	T.EPHTVLFHEPGSSSVWVG.G	0	4.785e-09
T2DR4_biorep1	DKMQNAESGRGQV	sp|P24001|IL32_HUMAN	target_3_23437_3781	0	3781	0	0	1	0	0	0	0	0	0	0.3566	1.4741	25.84	0	1419.66	0.747312	13	0	0	1	0	0	0	0	0	0	Y.DKMQNAESGRGQV.M	0	4.825e-09
T2DR4_biorep1	RPAGDRTFQKWAAVVVPSGEE	tr|Q29938|Q29938_HUMAN	target_4_23436_15822.1	0	15822	0	0	1	0	0	0	0	0	0	0	0	28.49	0	2299.19	-0.307175	21	0	0	0	1	0	0	0	0	0	?.RPAGDRTFQKWAAVVVPSGEE.?	0	4.829e-09
T2DR4_biorep1	KEGVKFDESEKTKESR	sp|P14625|ENPL_HUMAN	target_6_23436_2598	0	2598	0	0	1	0	0	0	0	0	0	0.2212	1.4806	21.81	0	1896.97	-0.893778	16	0	0	0	0	0	1	0	0	0	A.KEGVKFDESEKTKESR.E	0	4.865e-09
T2DR4_biorep1	PKPPKPVSKM[15.99]RMATPLLMQ	P04233|HG2A_HUMAN	target_5_23437_9844.1	0	9844	0	0	1	0	0	0	1	0	0	0	0	24.59	0	2166.2	-0.117105	19	0	0	0	0	1	0	0	0	0	?.PKPPKPVSKM[15.99]RMATPLLMQ.?	0	4.931e-09
T2DR4_biorep1	GPTPSQSRFQVDLVSENAGRA	sp|P55011|S12A2_HUMAN	target_3_23435_13743	0	13743	0	0	1	0	0	0	0	0	0	0.4563	1.9586	25.56	0	2216.11	-0.105258	21	0	0	1	0	0	0	0	0	0	L.GPTPSQSRFQVDLVSENAGRA.A	0	4.931e-09
T2DR4_biorep1	GSHSLRYFSTAVSRPGRGEPR	sp|P30511|HLAF_HUMAN	target_6_23435_8847	0	8847	0	0	1	0	0	0	0	0	0	0.2874	1.168	20.9	0	2317.19	1.60854	21	0	0	0	0	0	1	0	0	0	A.GSHSLRYFSTAVSRPGRGEPR.Y	0	4.933e-09
T2DR4_biorep1	YVGEVSPTALRG	sp|P11166|GTR1_HUMAN	target_2_23437_10975	0	10975	0	0	1	0	0	0	0	0	0	0.2103	1.4994	21.77	0	1248.66	0.687112	12	0	1	0	0	0	0	0	0	0	M.YVGEVSPTALRG.A	0	4.973e-09
T2DR4_biorep1	DGKDYIALN[.98]QDLSSWTAA	tr|I1W1M4|I1W1M4_HUMAN	target_2_23435_20818.1	0	20818	0	0	1	1	0	0	0	0	0	0	0	33.22	0	1968.92	0.512727	18	0	1	0	0	0	0	0	0	0	?.DGKDYIALN[.98]QDLSSWTAA.?	0	5.063e-09
T2DR4_biorep1	VVLPSYEEALSLPSKTPEG	sp|Q13571|LAPM5_HUMAN	target_2_23437_19099	0	19099	0	0	1	0	0	0	0	0	0	0.2974	1.6825	20.85	0	2016.05	-2.11729	19	0	1	0	0	0	0	0	0	0	K.VVLPSYEEALSLPSKTPEG.G	0	5.199e-09
T2DR4_biorep1	EKPFTVEISPGPRI	P19320|VCAM1_HUMAN	target_2_23436_14987.1	0	14987	0	0	1	0	0	0	0	0	0	0	0	31.15	0	1569.84	0.748658	14	0	1	0	0	0	0	0	0	0	?.EKPFTVEISPGPRI.?	0	5.597e-09
T2DR4_biorep1	ALVVQVAEA	sp|P07686|HEXB_HUMAN	target_1_23437_12990	0	12990	0	0	1	0	0	0	0	0	0	0.1071	1.7126	23.81	0	899.52	-0.479188	9	1	0	0	0	0	0	0	0	0	V.ALVVQVAEA.A	0	5.685e-09
T2DR4_biorep1	EQQRLKSQDLELSWNLN	P06734|FCER2_HUMAN	target_3_23436_16162.1	0	16162	0	0	1	0	0	0	0	0	0	0	0	25.13	0	2101.05	1.51389	17	0	0	1	0	0	0	0	0	0	?.EQQRLKSQDLELSWNLN.?	0	5.706e-09
T2DR4_biorep1	ESEDYQNSASIHQ	sp|Q9GZY6|NTAL_HUMAN	target_2_23436_5622	0	5622	0	0	1	0	0	0	0	0	0	0.2703	1.2361	25.84	0	1507.63	-0.302578	13	0	1	0	0	0	0	0	0	0	E.ESEDYQNSASIHQ.W	0	5.707e-09
T2DR4_biorep1	TQFVRFDSDAASQRMEPR	tr|O78126|O78126_HUMAN	target_4_23436_11155.1	0	11155	0	0	1	0	0	0	0	0	0	0	0	27.88	0	2141.02	-0.195399	18	0	0	0	1	0	0	0	0	0	?.TQFVRFDSDAASQRMEPR.?	0	5.747e-09
T2DR4_biorep1	SPEEDEESEDYQNSASIHQWR	Q9GZY6|NTAL_HUMAN	target_3_23437_11227.1	0	11227	0	0	1	0	0	0	0	0	0	0	0	30.41	0	2537.03	0.696684	21	0	0	1	0	0	0	0	0	0	?.SPEEDEESEDYQNSASIHQWR.?	0	5.849e-09
T2DR4_biorep1	DPGADYRIDRA	sp|Q92896|GSLG1_HUMAN	target_3_23435_7168	0	7168	0	0	1	0	0	0	0	0	0	0.3346	1.3856	19.02	0	1248.6	0.673242	11	0	0	1	0	0	0	0	0	0	T.DPGADYRIDRA.L	0	5.878e-09
T2DR4_biorep1	TKHKWEAAHVAEQLR	tr|O78126|O78126_HUMAN	target_3_23436_7281.1	0	7281	0	0	1	0	0	0	0	0	0	0	0	26.89	0	1803.99	-1.49548	15	0	0	1	0	0	0	0	0	0	?.TKHKWEAAHVAEQLR.?	0	5.914e-09
T2DR4_biorep1	DGKDYIALNEDLRSWTAADTAAQ	tr|F8LFQ0|F8LFQ0_HUMAN	target_4_23435_20115.1	0	20115	0	0	1	0	0	0	0	0	0	0	0	25.18	0	2524.21	0.524542	23	0	0	0	1	0	0	0	0	0	?.DGKDYIALNEDLRSWTAADTAAQ.?	0	5.998e-09
T2DR4_biorep1	DDTQFVRFDSDAASQRMEPRAP	tr|O78126|O78126_HUMAN	target_5_23436_14088.1	0	14088	0	0	1	0	0	0	0	0	0	0	0	28.97	0	2539.2	0.63472	22	0	0	0	0	1	0	0	0	0	?.DDTQFVRFDSDAASQRMEPRAP.?	0	6.124e-09
T2DR4_biorep1	VTIAQGGVLPNIQAVLLPK	sp|Q96QV6|H2A1A_HUMAN	target_2_23435_21821	0	21821	0	0	1	0	0	0	0	0	0	0.2297	1.471	27.62	0	1931.17	2.33904	19	0	1	0	0	0	0	0	0	0	G.VTIAQGGVLPNIQAVLLPK.K	0	6.203e-09
T2DR4_biorep1	FFTSVSRPGRGEPR	tr|O78126|O78126_HUMAN	target_4_23436_6919.1	0	6919	0	0	1	0	0	0	0	0	0	0	0	29.24	0	1592.83	0.577035	14	0	0	0	1	0	0	0	0	0	?.FFTSVSRPGRGEPR.?	0	6.466e-09
T2DR4_biorep1	PKPPKPVSKMRM[15.99]ATPLLMQA	P04233|HG2A_HUMAN	target_1_23435_10776.1	0	10776	0	0	1	0	0	0	1	0	0	0	0	24.81	0	2237.24	0.403035	20	1	0	0	0	0	0	0	0	0	?.PKPPKPVSKMRM[15.99]ATPLLMQA.?	0	6.541e-09
T2DR4_biorep1	GTSSKKVIYSQPSARSEGEF	sp|Q9Y624|JAM1_HUMAN	target_4_23436_8074	0	8074	0	0	1	0	0	0	0	0	0	0.2616	1.042	25.21	0	2158.08	0.0129225	20	0	0	0	1	0	0	0	0	0	K.GTSSKKVIYSQPSARSEGEF.K	0	6.569e-09
T2DR4_biorep1	TLTWRQDGVSLSHDTQ	tr|A0A140T9M1|A0A140T9M1_HUMAN	target_3_23435_12694	0	12694	0	0	1	0	0	0	0	0	0	0.0412	1.8551	24.34	0	1843.89	0.501542	16	0	0	1	0	0	0	0	0	0	I.TLTWRQDGVSLSHDTQ.Q	0	6.598e-09
T2DR4_biorep1	GIPYFVDHNRRTT	sp|Q96J02|ITCH_HUMAN	target_4_23436_9177	0	9177	0	0	1	0	0	0	0	0	0	0.2536	1.4575	23.91	0	1575.8	-0.166478	13	0	0	0	1	0	0	0	0	0	D.GIPYFVDHNRRTT.T	0	6.715e-09
T2DR4_biorep1	QAGFSFDLSPLTKKN	sp|P11717|MPRI_HUMAN	target_3_23437_17419	0	17419	0	0	1	0	0	0	0	0	0	0.3716	1.3258	22.98	0	1652.86	-1.13989	15	0	0	1	0	0	0	0	0	0	S.QAGFSFDLSPLTKKN.G	0	6.723e-09
T2DR4_biorep1	QFVRFDSDAASQR	tr|O78126|O78126_HUMAN	target_3_23435_9499.1	0	9499	0	0	1	0	0	0	0	0	0	0	0	25.65	0	1526.73	1.09439	13	0	0	1	0	0	0	0	0	0	?.QFVRFDSDAASQR.?	0	6.857e-09
T2DR4_biorep1	GKDYIALNQ[.98]DLRSWTA	tr|A0A0U5Q1S9|A0A0U5Q1S9_HUMAN	target_3_23437_18395.1	0	18395	0	0	1	1	0	0	0	0	0	0	0	30.41	0	1851.92	-0.489232	16	0	0	1	0	0	0	0	0	0	?.GKDYIALNQ[.98]DLRSWTA.?	0	6.862e-09
T2DR4_biorep1	IINEPTAAAIAY	sp|P11021|GRP78_HUMAN	target_1_23437_15249	0	15249	0	0	1	0	0	0	0	0	0	0.1556	1.2318	23.24	0	1246.67	-0.126188	12	1	0	0	0	0	0	0	0	0	R.IINEPTAAAIAY.G	0	6.943e-09
T2DR4_biorep1	SDVGQ[0.98]YRAV	tr|G9HWC7|G9HWC7_HUMAN	target_2_23437_7100	0	7100	0	0	1	1	0	0	0	0	0	0.2853	1.8123	22.96	0	995.479	-0.371088	9	0	1	0	0	0	0	0	0	0	D.SDVGQ[0.98]YRAV.T	0	7.027e-09
T2DR4_biorep1	GDGTFQKWAAVVVPSGEQQR	tr|V6A6E5|V6A6E5_HUMAN	target_3_23436_17124.1	0	17124	0	0	1	0	0	0	0	0	0	0	0	26.38	0	2160.08	0.155325	20	0	0	1	0	0	0	0	0	0	?.GDGTFQKWAAVVVPSGEQQR.?	0	7.15e-09
T2DR4_biorep1	GRFYYVDHNTRTTT	O00308|WWP2_HUMAN	target_2_23436_6515.1	0	6515	0	0	1	0	0	0	0	0	0	0	0	25.9	0	1730.86	-0.415042	14	0	1	0	0	0	0	0	0	0	?.GRFYYVDHNTRTTT.?	0	7.315e-09
T2DR4_biorep1	HKVYAC[119.00]EVTHQGLS	sp|P01834|IGKC_HUMAN	target_4_23437_5473	0	5473	0	0	1	0	0	1	0	0	0	0.1402	1.3316	26.5	0	1690.77	-0.706388	14	0	0	0	1	0	0	0	0	0	K.HKVYAC[119.00]EVTHQGLS.S	0	7.346e-09
T2DR4_biorep1	LNQ[0.98]DLSSWTAADTAAQITQRKWE	tr|I1W1M4|I1W1M4_HUMAN	target_3_23435_20271	0	20271	0	0	1	1	0	0	0	0	0	0.0113	2.4972	25.56	0	2634.28	-0.369658	23	0	0	1	0	0	0	0	0	0	A.LNQ[0.98]DLSSWTAADTAAQITQRKWE.A	0	7.463e-09
T2DR4_biorep1	DTQFVRFDSDAASQRMEPRAP	tr|O78126|O78126_HUMAN	target_4_23437_13761.1	0	13761	0	0	1	0	0	0	0	0	0	0	0	27.89	0	2424.14	0.219757	21	0	0	0	1	0	0	0	0	0	?.DTQFVRFDSDAASQRMEPRAP.?	0	7.463e-09
T2DR4_biorep1	DDTQFVRFDSDAASPRGEPRAP	tr|F8LFQ0|F8LFQ0_HUMAN	target_4_23436_12743.1	0	12743	0	0	1	0	0	0	0	0	0	0	0	25.16	0	2435.12	-0.547809	22	0	0	0	1	0	0	0	0	0	?.DDTQFVRFDSDAASPRGEPRAP.?	0	7.586e-09
T2DR4_biorep1	ADKFKEINNAHA	sp|Q9H3Z4|DNJC5_HUMAN	target_4_23437_4659	0	4659	0	0	1	0	0	0	0	0	0	0.2275	1.2275	25.76	0	1357.69	-0.553588	12	0	0	0	1	0	0	0	0	0	A.ADKFKEINNAHA.I	0	7.646e-09
T2DR4_biorep1	EGPPLHKDDVNGIR	P14780|MMP9_HUMAN	target_3_23436_5605.1	0	5605	0	0	1	0	0	0	0	0	0	0	0	30.24	0	1546.8	0.860907	14	0	0	1	0	0	0	0	0	0	?.EGPPLHKDDVNGIR.?	0	7.809e-09
T2DR4_biorep1	PKPPKPVSKMRMATPLLM[15.99]QALP	P04233|HG2A_HUMAN	target_3_23436_14474.1	0	14474	0	0	1	0	0	0	1	0	0	0	0	24.53	0	2447.38	-1.41645	22	0	0	1	0	0	0	0	0	0	?.PKPPKPVSKMRMATPLLM[15.99]QALP.?	0	7.823e-09
T2DR4_biorep1	DPTGWVTIDENTGSIKVF	sp|Q02487|DSC2_HUMAN	target_2_23436_20854	0	20854	0	0	1	0	0	0	0	0	0	0.1697	2.0492	27.01	0	1978.98	0.790522	18	0	1	0	0	0	0	0	0	0	T.DPTGWVTIDENTGSIKVF.R	0	7.96e-09
T2DR4_biorep1	GPDGRLLRGHNQYAYDGK	tr|Q29938|Q29938_HUMAN	target_5_23435_7291.1	0	7291	0	0	1	0	0	0	0	0	0	0	0	30.21	0	2017	0.361321	18	0	0	0	0	1	0	0	0	0	?.GPDGRLLRGHNQYAYDGK.?	0	8.021e-09
T2DR4_biorep1	NIIPASTGAAKAVG	sp|P04406|G3P_HUMAN	target_2_23437_10086	0	10086	0	0	1	0	0	0	0	0	0	0.2753	2.102	27.07	0	1269.72	-0.324588	14	0	1	0	0	0	0	0	0	0	Q.NIIPASTGAAKAVG.K	0	8.053e-09
T2DR4_biorep1	DGKN[0.98]YIALNEDLRSWTAADTAAQ	tr|D5G2L2|D5G2L2_HUMAN	target_3_23437_20008	0	20008	0	0	1	1	0	0	0	0	0	0.0003	2.4611	25.85	0	2524.2	0.547512	23	0	0	1	0	0	0	0	0	0	Y.DGKN[0.98]YIALNEDLRSWTAADTAAQ.I	0	8.346e-09
T2DR4_biorep1	TFQKWAAVMVPSGEEQ	sp|P30499|1C01_HUMAN	target_2_23437_17375	0	17375	0	0	1	0	0	0	0	0	0	0.3552	2.009	25.86	0	1807.87	-1.54499	16	0	1	0	0	0	0	0	0	0	G.TFQKWAAVMVPSGEEQ.R	0	8.397e-09
T2DR4_biorep1	RVHIQSSQTVESSGL	sp|P43121|MUC18_HUMAN	target_3_23437_8660	0	8660	0	0	1	0	0	0	0	0	0	0.0892	1.9671	23.51	0	1627.84	0.414912	15	0	0	1	0	0	0	0	0	0	N.RVHIQSSQTVESSGL.Y	0	8.677e-09
T2DR4_biorep1	DNQIHEADTTENQSG	sp|P05023|AT1A1_HUMAN	target_2_23437_3880	0	3880	0	0	1	0	0	0	0	0	0	0.408	1.7893	25.26	0	1658.69	-0.360488	15	0	1	0	0	0	0	0	0	0	F.DNQIHEADTTENQSG.V	0	8.682e-09
T2DR4_biorep1	GGSYSQAASSDSAQG	tr|O78126|O78126_HUMAN	target_1_23435_3860.1	0	3860	0	0	1	0	0	0	0	0	0	0	0	27.86	0	1372.56	-0.766447	15	1	0	0	0	0	0	0	0	0	?.GGSYSQAASSDSAQG.?	0	8.846e-09
T2DR4_biorep1	AEIEKFDK	sp|O14604|TYB4Y_HUMAN	target_3_23436_4584	0	4584	0	0	1	0	0	0	0	0	0	0.1504	1.0903	22.3	0	979.509	-1.45828	8	0	0	1	0	0	0	0	0	0	M.AEIEKFDK.S	0	8.967e-09
T2DR4_biorep1	KPPKPVSKM[15.99]RMATPLLMQALPM	P04233|HG2A_HUMAN	target_5_23436_16411.1	0	16411	0	0	1	0	0	0	1	0	0	0	0	23.97	0	2481.36	-0.140315	22	0	0	0	0	1	0	0	0	0	?.KPPKPVSKM[15.99]RMATPLLMQALPM.?	0	8.996e-09
T2DR4_biorep1	SVEEEGKEDPLPTAASGK	sp|P28908|TNR8_HUMAN	target_3_23436_7458	0	7458	0	0	1	0	0	0	0	0	0	0.0707	1.4487	28.64	0	1843.89	0.262422	18	0	0	1	0	0	0	0	0	0	L.SVEEEGKEDPLPTAASGK.-	0	9.089e-09
T2DR4_biorep1	PKPPKPVSKMRM[15.99]ATPLLMQAL	P04233|HG2A_HUMAN	target_5_23436_14616.1	0	14616	0	0	1	0	0	0	1	0	0	0	0	25.69	0	2350.32	-0.650618	21	0	0	0	0	1	0	0	0	0	?.PKPPKPVSKMRM[15.99]ATPLLMQAL.?	0	9.105e-09
T2DR4_biorep1	ELWWQAERASSSK	sp|P01730|CD4_HUMAN	target_3_23436_12282	0	12282	0	0	1	0	0	0	0	0	0	0.1809	1.1996	20.43	0	1577.77	1.84612	13	0	0	1	0	0	0	0	0	0	G.ELWWQAERASSSK.S	0	9.108e-09
T2DR4_biorep1	MFLSFPTTKTYFPH	sp|P69905|HBA_HUMAN	target_3_23436_19635	0	19635	0	0	1	0	0	0	0	0	1	0.1512	1.1786	18.83	0	1716.85	1.88352	14	0	0	1	0	0	0	0	0	0	R.MFLSFPTTKTYFPH.F	0	9.163e-09
T2DR4_biorep1	TRLYESTKDGKVPS	sp|P20273|CD22_HUMAN	target_4_23437_5329	0	5329	0	0	1	0	0	0	0	0	0	0.1436	1.5814	24.19	0	1580.83	-0.0775877	14	0	0	0	1	0	0	0	0	0	G.TRLYESTKDGKVPS.E	0	9.167e-09
T2DR4_biorep1	PKPPKPVSKMRMATPLLMQALP	P04233|HG2A_HUMAN	target_5_23436_16772.1	0	16772	0	0	1	0	0	0	0	0	0	0	0	30.37	0	2431.37	0.565283	22	0	0	0	0	1	0	0	0	0	?.PKPPKPVSKMRMATPLLMQALP.?	0	9.204e-09
T2DR4_biorep1	GHLIYYDDQTRQNIE	sp|Q96CS7|PKHB2_HUMAN	target_3_23436_10420	0	10420	0	0	1	0	0	0	0	0	0	0.1983	1.4812	23.33	0	1864.88	-0.164778	15	0	0	1	0	0	0	0	0	0	D.GHLIYYDDQTRQNIE.D	0	9.214e-09
T2DR4_biorep1	DIQMTQSPSSLSASVG	tr|Q6GMX0|Q6GMX0_HUMAN	target_1_23435_14501.1	0	14501	0	0	1	0	0	0	0	0	0	0	0	26.76	0	1607.76	1.78337	16	1	0	0	0	0	0	0	0	0	?.DIQMTQSPSSLSASVG.?	0	9.299e-09
T2DR4_biorep1	RLVDDTDAMSNAC[119.00]	sp|O95214|LERL1_HUMAN	target_2_23435_7556	0	7556	0	0	1	0	0	1	0	0	0	0.4822	1.4278	16.16	0	1529.6	-1.00346	13	0	1	0	0	0	0	0	0	0	R.RLVDDTDAMSNAC[119.00].K	0	9.475e-09
T2DR4_biorep1	LPKPPKPVSKM[15.99]RMATPLLM[15.99]QALPM[15.99]	P04233|HG2A_HUMAN	target_3_23436_13825.1	0	13825	0	0	1	0	0	0	1	0	0	0	0	24.25	0	2723.53	2.18976	24	0	0	1	0	0	0	0	0	0	?.LPKPPKPVSKM[15.99]RMATPLLM[15.99]QALPM[15.99].?	0	9.515e-09
T2DR4_biorep1	KDSNVTASPTAPACPSDKPA	sp|Q15025|TNIP1_HUMAN	target_3_23435_6750	0	6750	0	0	1	0	0	0	0	0	0	0.2494	2.82	19.72	0	1956.93	-1.61976	20	0	0	1	0	0	0	0	0	0	G.KDSNVTASPTAPACPSDKPA.P	0	9.623e-09
T2DR4_biorep1	GKGGSYSQAASSN[0.98]SAQG	tr|C1K0X5|C1K0X5_HUMAN	target_2_23435_3006	0	3006	0	0	1	1	0	0	0	0	0	0.1774	1.4094	26.15	0	1557.68	-0.488058	17	0	1	0	0	0	0	0	0	0	G.GKGGSYSQAASSN[0.98]SAQG.S	0	9.649e-09
T2DR4_biorep1	KSSDRKGGSYSQAASSDSAQG	tr|O78126|O78126_HUMAN	target_4_23437_2480.1	0	2480	0	0	1	0	0	0	0	0	0	0	0	27.64	0	2073.95	0.466017	21	0	0	0	1	0	0	0	0	0	?.KSSDRKGGSYSQAASSDSAQG.?	0	9.702e-09
T2DR4_biorep1	GKDYIALNEDLSSWTAA	tr|Q29938|Q29938_HUMAN	target_2_23435_20297.1	0	20297	0	0	1	0	0	0	0	0	0	0	0	26.13	0	1853.89	0.507865	17	0	1	0	0	0	0	0	0	0	?.GKDYIALNEDLSSWTAA.?	0	9.892e-09
T2DR4_biorep1	AKDVKFGADARA	sp|P10809|CH60_HUMAN	target_4_23436_3700	0	3700	0	0	1	0	0	0	0	0	0	0.0086	1.1801	27.2	0	1248.67	1.10142	12	0	0	0	1	0	0	0	0	0	Y.AKDVKFGADARA.L	0	1.016e-08
T2DR4_biorep1	LPKPPKPVSKM[15.99]RMATPLLM[15.99]Q	P04233|HG2A_HUMAN	target_2_23435_11229.1	0	11229	0	0	1	0	0	0	1	0	0	0	0	26.18	0	2295.25	-0.35598	20	0	1	0	0	0	0	0	0	0	?.LPKPPKPVSKM[15.99]RMATPLLM[15.99]Q.?	0	1.026e-08
T2DR4_biorep1	VDDTQFVRFDSDAASPRGEPRAPW	tr|F8LFQ0|F8LFQ0_HUMAN	target_3_23435_17087.1	0	17087	0	0	1	0	0	0	0	0	0	0	0	30.97	0	2719.27	-0.702355	24	0	0	1	0	0	0	0	0	0	?.VDDTQFVRFDSDAASPRGEPRAPW.?	0	1.038e-08
T2DR4_biorep1	LPPELRRQRSGEVE	sp|O14836|TR13B_HUMAN	target_4_23437_6403	0	6403	0	0	1	0	0	0	0	0	0	0.0044	1.1589	22.72	0	1665.9	-0.171188	14	0	0	0	1	0	0	0	0	0	N.LPPELRRQRSGEVE.N	0	1.048e-08
T2DR4_biorep1	SKLTRAPDSPSSVGRPS	sp|P28908|TNR8_HUMAN	target_4_23436_4663	0	4663	0	0	1	0	0	0	0	0	0	0.3028	1.3865	18.86	0	1741.92	-1.12378	17	0	0	0	1	0	0	0	0	0	A.SKLTRAPDSPSSVGRPS.S	0	1.132e-08
T2DR4_biorep1	GDRGMQLMHANAQRTDA	sp|P13284|GILT_HUMAN	target_4_23437_6924	0	6924	0	0	1	0	0	0	0	0	0	0.1955	1.2783	24.28	0	1871.86	0.376412	17	0	0	0	1	0	0	0	0	0	M.GDRGMQLMHANAQRTDA.L	0	1.143e-08
T2DR4_biorep1	GESELYTSDTVMQNPQ	sp|O75326|SEM7A_HUMAN	target_1_23435_13193	0	13193	0	0	1	0	0	0	0	0	0	0.3805	1.4002	23.67	0	1798.78	-1.01506	16	1	0	0	0	0	0	0	0	0	R.GESELYTSDTVMQNPQ.F	0	1.18e-08
T2DR4_biorep1	RMATPLLMQALPMGALPQGPM	sp|P04233|HG2A_HUMAN	target_2_23435_22254	0	22254	0	0	1	0	0	0	0	0	0	0.3441	1.8424	18.69	0	2224.15	-0.990658	21	0	1	0	0	0	0	0	0	0	M.RMATPLLMQALPMGALPQGPM.Q	0	1.182e-08
T2DR4_biorep1	HTEIVFARTSPQQK	sp|P05023|AT1A1_HUMAN	target_4_23436_6096	0	6096	0	0	1	0	0	0	0	0	0	0.0364	1.2314	26.67	0	1641.87	-0.148278	14	0	0	0	1	0	0	0	0	0	Y.HTEIVFARTSPQQK.L	0	1.185e-08
T2DR4_biorep1	YRPGYSSSSTSAAMPHSS	sp|Q9C0B5|ZDHC5_HUMAN	target_3_23437_7055	0	7055	0	0	1	0	0	0	0	0	0	0.228	1.8734	22.72	0	1872.82	0.732812	18	0	0	1	0	0	0	0	0	0	K.YRPGYSSSSTSAAMPHSS.S	0	1.214e-08
T2DR4_biorep1	SKAAFERESDVPLKT	sp|Q969H8|MYDGF_HUMAN	target_4_23435_8389	0	8389	0	0	1	0	0	0	0	0	0	0.3583	1.3649	16.2	0	1677.88	2.52004	15	0	0	0	1	0	0	0	0	0	Y.SKAAFERESDVPLKT.E	0	1.239e-08
T2DR4_biorep1	GRVYYVDHNT	sp|O00308|WWP2_HUMAN	target_3_23436_4824	0	4824	0	0	1	0	0	0	0	0	0	0.3143	1.2591	18.75	0	1223.58	-0.697578	10	0	0	1	0	0	0	0	0	0	N.GRVYYVDHNT.K	0	1.242e-08
T2DR4_biorep1	ELRRFEEELAAREAE	sp|Q02818|NUCB1_HUMAN	target_4_23435_13587	0	13587	0	0	1	0	0	0	0	0	0	0.1489	1.3389	25	0	1847.92	0.389442	15	0	0	0	1	0	0	0	0	0	E.ELRRFEEELAAREAE.L	0	1.247e-08
T2DR4_biorep1	VC[119.00]DIRPEIHENYRING	sp|O75348|VATG1_HUMAN	target_4_23435_10601	0	10601	0	0	1	0	0	1	0	0	0	0.403	2.3903	20.46	0	2046.95	0.118342	16	0	0	0	1	0	0	0	0	0	F.VC[119.00]DIRPEIHENYRING.-	0	1.257e-08
T2DR4_biorep1	YVDDTQFVRFDSDAASQ	tr|O78126|O78126_HUMAN	target_2_23436_15002.1	0	15002	0	0	1	0	0	0	0	0	0	0	0	28.31	0	1963.87	0.465549	17	0	1	0	0	0	0	0	0	0	?.YVDDTQFVRFDSDAASQ.?	0	1.282e-08
T2DR4_biorep1	GTFQKWAAVVVPSGEQQR	tr|V6A6E5|V6A6E5_HUMAN	target_3_23435_16543	0	16543	0	0	1	0	0	0	0	0	0	0.0001	2.9705	22.91	0	1988.03	-1.80406	18	0	0	1	0	0	0	0	0	0	D.GTFQKWAAVVVPSGEQQR.Y	0	1.328e-08
T2DR4_biorep1	YPREAKVQWKVDNALQSGNSQESV	sp|P01834|IGKC_HUMAN	target_4_23436_12663	0	12663	0	0	1	0	0	0	0	0	0	0.0855	1.5868	25.2	0	2733.36	0.294522	24	0	0	0	1	0	0	0	0	0	F.YPREAKVQWKVDNALQSGNSQESV.T	0	1.332e-08
T2DR4_biorep1	QFVRFDSDAASQRMEPRAP	tr|O78126|O78126_HUMAN	target_5_23436_12103.1	0	12103	0	0	1	0	0	0	0	0	0	0	0	29.6	0	2208.1	-0.354151	19	0	0	0	0	1	0	0	0	0	?.QFVRFDSDAASQRMEPRAP.?	0	1.34e-08
T2DR4_biorep1	YDGKN[0.98]YIALNEDLRSWTA	tr|D5G2L2|D5G2L2_HUMAN	target_3_23435_20246	0	20246	0	0	1	1	0	0	0	0	0	0.1188	1.8502	23.55	0	2130.01	0.826342	18	0	0	1	0	0	0	0	0	0	A.YDGKN[0.98]YIALNEDLRSWTA.A	0	1.342e-08
T2DR4_biorep1	RVYYVNHNTRTTQ	O00308|WWP2_HUMAN	target_4_23436_3233.1	0	3233	0	0	1	0	0	0	0	0	0	0	0	27.95	0	1651.81	-0.439374	13	0	0	0	1	0	0	0	0	0	?.RVYYVNHNTRTTQ.?	0	1.379e-08
T2DR4_biorep1	TFQKWAAVVVPSGEQ[0.98]	tr|V6A6E5|V6A6E5_HUMAN	target_2_23436_16737	0	16737	0	0	1	1	0	0	0	0	0	0.4759	2.2862	26.5	0	1647.84	1.11172	15	0	1	0	0	0	0	0	0	0	G.TFQKWAAVVVPSGEQ[0.98].Q	0	1.43e-08
T2DR4_biorep1	FVRFDSDAASQRM[15.99]E	sp|P04439|1A03_HUMAN	target_3_23437_8315	0	8315	0	0	1	0	0	0	1	0	0	0.2073	2.9451	20.42	0	1674.75	-0.224688	14	0	0	1	0	0	0	0	0	0	Q.FVRFDSDAASQRM[15.99]E.P	0	1.466e-08
T2DR4_biorep1	DDTQFVRFDSDAASQRMEP	tr|O78126|O78126_HUMAN	target_3_23436_14969.1	0	14969	0	0	1	0	0	0	0	0	0	0	0	26.13	0	2214.97	0.0910215	19	0	0	1	0	0	0	0	0	0	?.DDTQFVRFDSDAASQRMEP.?	0	1.47e-08
T2DR4_biorep1	KPPSYNVATTLPSYDEA	sp|Q9BT67|NFIP1_HUMAN	target_2_23437_14605	0	14605	0	0	1	0	0	0	0	0	0	0.3886	1.7531	23.66	0	1852.9	2.19101	17	0	1	0	0	0	0	0	0	0	P.KPPSYNVATTLPSYDEA.E	0	1.481e-08
T2DR4_biorep1	VAPEEHPVLLTQ[0.98]APLNPK	tr|Q562M3|Q562M3_HUMAN	target_3_23436_13741	0	13741	0	0	1	1	0	0	0	0	0	0.0531	1.6602	25.84	0	1954.06	-0.488578	18	0	0	1	0	0	0	0	0	0	R.VAPEEHPVLLTQ[0.98]APLNPK.A	0	1.512e-08
T2DR4_biorep1	DGTFQKWAAVVVPSGEQQ	tr|V6A6E5|V6A6E5_HUMAN	target_2_23435_19740	0	19740	0	0	1	0	0	0	0	0	0	0.159	1.656	21.04	0	1946.96	0.348042	18	0	1	0	0	0	0	0	0	0	G.DGTFQKWAAVVVPSGEQQ.R	0	1.524e-08
T2DR4_biorep1	HFYWTSDSC[119.00]PRPGVV	sp|O00626|CCL22_HUMAN	target_3_23436_12974	0	12974	0	0	1	0	0	1	0	0	0	0.235	1.5326	18.6	0	1869.8	-0.860678	15	0	0	1	0	0	0	0	0	0	K.HFYWTSDSC[119.00]PRPGVV.L	0	1.557e-08
T2DR4_biorep1	SSGYRYGTDPTPQHYPS	sp|P06241|FYN_HUMAN	target_3_23437_8419	0	8419	0	0	1	0	0	0	0	0	0	0.2252	1.9931	18.77	0	1912.85	0.861012	17	0	0	1	0	0	0	0	0	0	Q.SSGYRYGTDPTPQHYPS.F	0	1.567e-08
T2DR4_biorep1	YPREAKVQWKVDNALQSGNSQ	sp|P01834|IGKC_HUMAN	target_4_23435_11847	0	11847	0	0	1	0	0	0	0	0	0	0.0884	1.8535	20.17	0	2418.22	-0.811458	21	0	0	0	1	0	0	0	0	0	F.YPREAKVQWKVDNALQSGNSQ.E	0	1.63e-08
T2DR4_biorep1	YGAEALERM	sp|P69905|HBA_HUMAN	target_2_23435_12164	0	12164	0	0	1	0	0	0	0	0	0	0.1994	2.7417	29.27	0.934368	1039.49	0.284742	9	0	1	0	0	0	0	0	0	0	E.YGAEALERM.F	0	1.667e-08
T2DR4_biorep1	LPKPPKPVSKM[15.99]RM[15.99]ATPLLMQAL	P04233|HG2A_HUMAN	target_6_23436_14264.1	0	14264	0	0	1	0	0	0	1	0	0	0	0	23.97	0	2479.4	0.224643	22	0	0	0	0	0	1	0	0	0	?.LPKPPKPVSKM[15.99]RM[15.99]ATPLLMQAL.?	0	1.671e-08
T2DR4_biorep1	KPPKPVSKMRM[15.99]ATPLLMQAL	P04233|HG2A_HUMAN	target_7_23436_14356.1	0	14356	0	0	1	0	0	0	1	0	0	0	0	22.2	0	2254.29	0.0480171	20	0	0	0	0	0	0	1	0	0	?.KPPKPVSKMRM[15.99]ATPLLMQAL.?	0	1.688e-08
T2DR4_biorep1	LKEEAAMKAKTE	sp|Q96A26|F162A_HUMAN	target_4_23437_3111	0	3111	0	0	1	0	0	0	0	0	0	0.1844	1.6175	18.96	0	1348.71	0.407612	12	0	0	0	1	0	0	0	0	0	R.LKEEAAMKAKTE.-	0	1.694e-08
T2DR4_biorep1	NTQFVRFDSDAASQR	tr|F6IR35|F6IR35_HUMAN	target_3_23435_11311	0	11311	0	0	1	0	0	0	0	0	0	0.0211	2.4924	22.72	0	1741.83	-2.40656	15	0	0	1	0	0	0	0	0	0	D.NTQFVRFDSDAASQR.M	0	1.698e-08
T2DR4_biorep1	HTEIVFARTSPQQKL	P05023|AT1A1_HUMAN	target_5_23437_10155.1	0	10155	0	0	1	0	0	0	0	0	0	0	0	25.03	0	1754.97	-0.0996177	15	0	0	0	0	1	0	0	0	0	?.HTEIVFARTSPQQKL.?	0	1.748e-08
T2DR4_biorep1	EEASFWKINAERSRGEGP	Q9H425|CA198_HUMAN	target_5_23436_11763.1	0	11763	0	0	1	0	0	0	0	0	0	0	0	25.35	0	2063.04	-1.03197	18	0	0	0	0	1	0	0	0	0	?.EEASFWKINAERSRGEGP.?	0	1.773e-08
T2DR4_biorep1	NIQKESTLH	gi|51703339|sp|P62988|UBIQ_HUMAN_contaminant	target_2_23435_2620.1	0	2620	1	0	0	0	0	0	0	0	0	0	0	13.46	0	1069.56	-1.50974	9	0	1	0	0	0	0	0	0	0	?.NIQKESTLH.?	0	1.779e-08
T2DR4_biorep1	KWIDDVRTERGSDVI	sp|Q9H0N0|RAB6C_HUMAN	target_4_23435_13158	0	13158	0	0	1	0	0	0	0	0	0	0.0352	1.124	21.59	0	1788.92	-0.122258	15	0	0	0	1	0	0	0	0	0	T.KWIDDVRTERGSDVI.I	0	1.818e-08
T2DR4_biorep1	EKHKVYACEVTHQG	sp|P01834|IGKC_HUMAN	target_5_23437_3480	0	3480	0	0	1	0	0	0	0	0	0	0.4631	1.9967	21.59	0	1628.78	1.16231	14	0	0	0	0	1	0	0	0	0	Y.EKHKVYACEVTHQG.L	0	1.846e-08
T2DR4_biorep1	FKPDPNSSSFKKPT	sp|Q13114|TRAF3_HUMAN	target_4_23437_6203	0	6203	0	0	1	0	0	0	0	0	0	0.4129	1.3877	16	0	1579.81	-1.50669	14	0	0	0	1	0	0	0	0	0	A.FKPDPNSSSFKKPT.G	0	1.846e-08
T2DR4_biorep1	EDTGSYRAQISTKTSAKLS	sp|Q96DU3|SLAF6_HUMAN	target_4_23435_8378	0	8378	0	0	1	0	0	0	0	0	0	0.2308	1.3132	18.7	0	2043.04	0.561342	19	0	0	0	1	0	0	0	0	0	M.EDTGSYRAQISTKTSAKLS.S	0	1.884e-08
T2DR4_biorep1	VPGTYKITASARGYNPV	sp|O75976|CBPD_HUMAN	target_3_23435_12416	0	12416	0	0	1	0	0	0	0	0	0	0.0241	1.3565	23.01	0	1793.95	1.19424	17	0	0	1	0	0	0	0	0	0	L.VPGTYKITASARGYNPV.T	0	1.91e-08
T2DR4_biorep1	SDWRFLRGYHQY	sp|P10316|1A69_HUMAN	target_4_23436_13661	0	13661	0	0	1	0	0	0	0	0	0	0.0486	1.6694	23.43	0	1627.78	0.356822	12	0	0	0	1	0	0	0	0	0	G.SDWRFLRGYHQY.A	0	1.929e-08
T2DR4_biorep1	FTLTISRLQSEDF	sp|P04207|KV308_HUMAN	target_2_23437_20708	0	20708	0	0	1	0	0	0	0	0	0	0.1956	1.1376	24.79	0	1556.8	1.17841	13	0	1	0	0	0	0	0	0	0	E.FTLTISRLQSEDF.A	0	1.943e-08
T2DR4_biorep1	VKRALANSLACQGKYT	sp|P04075|ALDOA_HUMAN	target_4_23437_8257	0	8257	0	0	1	0	0	0	0	0	0	0.3552	1.5457	22.34	0	1722.93	-0.592488	16	0	0	0	1	0	0	0	0	0	Y.VKRALANSLACQGKYT.P	0	1.955e-08
T2DR4_biorep1	IINEPTAAAIA	sp|P11021|GRP78_HUMAN	target_1_23437_12377	0	12377	0	0	1	0	0	0	0	0	0	0.193	1.3867	21.43	0	1083.6	0.213012	11	1	0	0	0	0	0	0	0	0	R.IINEPTAAAIA.Y	0	1.96e-08
T2DR4_biorep1	NSNQIKILGNQGS	sp|P01730|CD4_HUMAN	target_2_23437_9358	0	9358	0	0	1	0	0	0	0	0	0	0.0017	1.3205	25.93	0	1372.72	-0.748388	13	0	1	0	0	0	0	0	0	0	K.NSNQIKILGNQGS.F	0	1.988e-08
T2DR4_biorep1	GPQ[0.98]YWDGETRKVK	tr|G0KXH3|G0KXH3_HUMAN	target_4_23437_7274	0	7274	0	0	1	1	0	0	0	0	0	0.2188	1.569	20.94	0	1564.78	0.617012	13	0	0	0	1	0	0	0	0	0	E.GPQ[0.98]YWDGETRKVK.A	0	1.998e-08
T2DR4_biorep1	KQINKLSDQSANNNN	sp|Q86VP1|TAXB1_HUMAN	target_3_23436_2473	0	2473	0	0	1	0	0	0	0	0	0	0.2406	1.4599	25.2	0	1687.84	0.364022	15	0	0	1	0	0	0	0	0	0	Q.KQINKLSDQSANNNN.V	0	2.005e-08
T2DR4_biorep1	PLPTAASGK	sp|P28908|TNR8_HUMAN	target_2_23436_3530	0	3530	0	0	1	0	0	0	0	0	0	0.0418	1.0882	23.94	0	841.478	0.235522	9	0	1	0	0	0	0	0	0	0	D.PLPTAASGK.-	0	2.053e-08
T2DR4_biorep1	DTQFVRFDSN[0.98]AASP	tr|G0ZMJ5|G0ZMJ5_HUMAN	target_2_23436_13489	0	13489	0	0	1	1	0	0	0	0	0	0.1179	1.986	28.16	0	1555.7	-0.561378	14	0	1	0	0	0	0	0	0	0	D.DTQFVRFDSN[0.98]AASP.R	0	2.055e-08
T2DR4_biorep1	VKAPLVLKD	sp|Q99497|PARK7_HUMAN	target_3_23435_8479	0	8479	0	0	1	0	0	0	0	0	0	0.2435	1.4245	19.32	0	982.63	0.386142	9	0	0	1	0	0	0	0	0	0	Q.VKAPLVLKD.-	0	2.117e-08
T2DR4_biorep1	LMQALPMGALPQGPM	sp|P04233|HG2A_HUMAN	target_1_23437_21070	0	21070	0	0	1	0	0	0	0	0	0	0.2111	1.1598	21	0	1554.78	0.790712	15	1	0	0	0	0	0	0	0	0	L.LMQALPMGALPQGPM.Q	0	2.145e-08
T2DR4_biorep1	DSSMFNNNRSSSPSE	sp|Q16832|DDR2_HUMAN	target_2_23437_6979	0	6979	0	0	1	0	0	0	0	0	0	0.3645	1.1746	18.11	0	1658.67	-0.511188	15	0	1	0	0	0	0	0	0	0	S.DSSMFNNNRSSSPSE.Q	0	2.146e-08
T2DR4_biorep1	SSTSSPKAEDGATPSP	sp|P29966|MARCS_HUMAN	target_2_23437_4220	0	4220	0	0	1	0	0	0	0	0	0	0.1599	1.2118	22.02	0	1518.69	0.543412	16	0	1	0	0	0	0	0	0	0	A.SSTSSPKAEDGATPSP.S	0	2.231e-08
T2DR4_biorep1	LPKPPKPVSKMRM[15.99]ATPLLMQALPM[15.99]	P04233|HG2A_HUMAN	target_3_23436_15564.1	0	15564	0	0	1	0	0	0	1	0	0	0	0	26.28	0	2707.5	0.369696	24	0	0	1	0	0	0	0	0	0	?.LPKPPKPVSKMRM[15.99]ATPLLMQALPM[15.99].?	0	2.232e-08
T2DR4_biorep1	KDSNVTASPTAPACPS	sp|Q15025|TNIP1_HUMAN	target_2_23437_7066	0	7066	0	0	1	0	0	0	0	0	0	0.1995	1.6068	27.76	0	1545.72	-2.34789	16	0	1	0	0	0	0	0	0	0	G.KDSNVTASPTAPACPS.D	0	2.243e-08
T2DR4_biorep1	GTFQKWAAVVVPSGQEQR	tr|O78126|O78126_HUMAN	target_3_23436_15887.1	0	15887	0	0	1	0	0	0	0	0	0	0	0	25.55	0	1988.05	-0.324667	18	0	0	1	0	0	0	0	0	0	?.GTFQKWAAVVVPSGQEQR.?	0	2.28e-08
T2DR4_biorep1	AASKLTRAPDSPSSVGRPS	sp|P28908|TNR8_HUMAN	target_4_23435_5254	0	5254	0	0	1	0	0	0	0	0	0	0.309	1.5311	24.2	0	1883.99	0.697542	19	0	0	0	1	0	0	0	0	0	E.AASKLTRAPDSPSSVGRPS.S	0	2.377e-08
T2DR4_biorep1	QFVRFDSDAASPR	tr|Q29938|Q29938_HUMAN	target_3_23437_9840.1	0	9840	0	0	1	0	0	0	0	0	0	0	0	24.85	0	1495.73	-0.373125	13	0	0	1	0	0	0	0	0	0	?.QFVRFDSDAASPR.?	0	2.497e-08
T2DR4_biorep1	PHNQFIKMM	sp|Q13571|LAPM5_HUMAN	target_3_23436_10877	0	10877	0	0	1	0	0	0	0	0	0	0.2329	1.5092	24.16	0	1145.56	-0.0639775	9	0	0	1	0	0	0	0	0	0	M.PHNQFIKMM.I	0	2.534e-08
T2DR4_biorep1	EDLSSWTAADTAAQITQRKW	tr|Q29938|Q29938_HUMAN	target_4_23437_20047.1	0	20047	0	0	1	0	0	0	0	0	0	0	0	27.62	0	2278.15	1.2648	20	0	0	0	1	0	0	0	0	0	?.EDLSSWTAADTAAQITQRKW.?	0	2.562e-08
T2DR4_biorep1	QFVRFDSN[0.98]AASPRGEP	tr|A0A0S4T1S6|A0A0S4T1S6_HUMAN	target_3_23436_10879	0	10879	0	0	1	1	0	0	0	0	0	0.054	2.0365	25.93	0	1778.85	2.28382	16	0	0	1	0	0	0	0	0	0	T.QFVRFDSN[0.98]AASPRGEP.R	0	2.581e-08
T2DR4_biorep1	IDLGKWC[119.00]SEKTETGQE	sp|Q92896|GSLG1_HUMAN	target_3_23437_10896	0	10896	0	0	1	0	0	1	0	0	0	0.254	1.0961	24.48	0	1942.85	-1.06769	16	0	0	1	0	0	0	0	0	0	L.IDLGKWC[119.00]SEKTETGQE.L	0	2.622e-08
T2DR4_biorep1	YVDDTQFVRFDSN[.98]AASPRGEP	tr|A0A0S4T1S6|A0A0S4T1S6_HUMAN	target_3_23435_15498.1	0	15498	0	0	1	1	0	0	0	0	0	0	0	28.1	0	2372.08	-1.26743	21	0	0	1	0	0	0	0	0	0	?.YVDDTQFVRFDSN[.98]AASPRGEP.?	0	2.624e-08
T2DR4_biorep1	TQFVRFDSDAASQRM[15.99]E	sp|P04439|1A03_HUMAN	target_3_23435_10459	0	10459	0	0	1	0	0	0	1	0	0	0.2666	2.0344	18.33	0	1903.86	-0.0895577	16	0	0	1	0	0	0	0	0	0	D.TQFVRFDSDAASQRM[15.99]E.P	0	2.634e-08
T2DR4_biorep1	GRLLRGYDQYAYDGK	tr|F8LFQ0|F8LFQ0_HUMAN	target_5_23437_10116.1	0	10116	0	0	1	0	0	0	0	0	0	0	0	28.05	0	1774.87	0.607613	15	0	0	0	0	1	0	0	0	0	?.GRLLRGYDQYAYDGK.?	0	2.637e-08
T2DR4_biorep1	DVGPDGRLLRGHNQYAYDGKD	tr|Q29938|Q29938_HUMAN	target_5_23437_9770.1	0	9770	0	0	1	0	0	0	0	0	0	0	0	29.18	0	2346.12	-0.376021	21	0	0	0	0	1	0	0	0	0	?.DVGPDGRLLRGHNQYAYDGKD.?	0	2.693e-08
T2DR4_biorep1	TKHKWEAAHVAQ[0.98]Q	tr|A0A109W0K0|A0A109W0K0_HUMAN	target_5_23437_3599	0	3599	0	0	1	1	0	0	0	0	0	0.0815	2.5574	27.49	0	1534.78	0.838512	13	0	0	0	0	1	0	0	0	0	T.TKHKWEAAHVAQ[0.98]Q.L	0	2.698e-08
T2DR4_biorep1	KPPKPVSKM[15.99]RM[15.99]ATPLLMQ	P04233|HG2A_HUMAN	target_5_23436_6532.1	0	6532	0	0	1	0	0	0	1	0	0	0	0	23.97	0	2085.13	-0.135259	18	0	0	0	0	1	0	0	0	0	?.KPPKPVSKM[15.99]RM[15.99]ATPLLMQ.?	0	2.707e-08
T2DR4_biorep1	IVTERSVSSRQAQ	sp|Q14126|DSG2_HUMAN	target_3_23436_3423	0	3423	0	0	1	0	0	0	0	0	0	0.3121	1.6304	23.96	0	1460.78	0.00552246	13	0	0	1	0	0	0	0	0	0	E.IVTERSVSSRQAQ.K	0	2.721e-08
T2DR4_biorep1	FIAVGYVDDTQFVRFDSDAAS	tr|O78126|O78126_HUMAN	target_2_23437_20789.1	0	20789	0	0	1	0	0	0	0	0	0	0	0	24.82	0	2323.09	0.591286	21	0	1	0	0	0	0	0	0	0	?.FIAVGYVDDTQFVRFDSDAAS.?	0	2.759e-08
T2DR4_biorep1	SNWAPGEPTSRSQGED	sp|P06734|FCER2_HUMAN	target_2_23437_7481	0	7481	0	0	1	0	0	0	0	0	0	0.0814	1.2171	25.49	0	1717.74	-0.435788	16	0	1	0	0	0	0	0	0	0	Y.SNWAPGEPTSRSQGED.C	0	2.764e-08
T2DR4_biorep1	LLPLVMQGVSRAEM	sp|P15260|INGR1_HUMAN	target_2_23435_20402	0	20402	0	0	1	0	0	0	0	0	0	0.3847	1.3469	23.29	0	1543.83	-0.957558	14	0	1	0	0	0	0	0	0	0	F.LLPLVMQGVSRAEM.G	0	2.822e-08
T2DR4_biorep1	SSSSFHPAPGNAQS	sp|P24394|IL4RA_HUMAN	target_2_23437_4321	0	4321	0	0	1	0	0	0	0	0	0	0.3031	1.143	24.06	0	1373.61	-1.01149	14	0	1	0	0	0	0	0	0	0	K.SSSSFHPAPGNAQS.S	0	2.828e-08
T2DR4_biorep1	GTGASGSFK	sp|P16403|H12_HUMAN	target_2_23436_2287	0	2287	0	0	1	0	0	0	0	0	0	0.2489	1.9809	25.08	0	811.394	-0.269278	9	0	1	0	0	0	0	0	0	0	K.GTGASGSFK.L	0	2.901e-08
T2DR4_biorep1	HPVTGQFLYQDSNWASKVE	sp|P02786|TFR1_HUMAN	target_3_23436_16194	0	16194	0	0	1	0	0	0	0	0	0	0.2427	1.74	24.32	0	2206.06	0.508022	19	0	0	1	0	0	0	0	0	0	K.HPVTGQFLYQDSNWASKVE.K	0	2.93e-08
T2DR4_biorep1	RLDKLTVTSQNLQLENLRM	sp|P04233|HG2A_HUMAN	target_4_23437_17440	0	17440	0	0	1	0	0	0	0	0	0	0.1082	1.306	23.84	0	2272.24	0.212012	19	0	0	0	1	0	0	0	0	0	G.RLDKLTVTSQNLQLENLRM.K	0	2.935e-08
T2DR4_biorep1	KGSYSLVEAQKSKV	sp|P19320|VCAM1_HUMAN	target_4_23435_7477	0	7477	0	0	1	0	0	0	0	0	0	0.2504	1.2159	18.37	0	1523.84	-0.927358	14	0	0	0	1	0	0	0	0	0	M.KGSYSLVEAQKSKV.-	0	2.976e-08
T2DR4_biorep1	LPDGSVVINARNQNNYH	sp|Q99519|NEUR1_HUMAN	target_3_23437_10520	0	10520	0	0	1	0	0	0	0	0	0	0.0976	1.2888	23.03	0	1910.95	-0.318388	17	0	0	1	0	0	0	0	0	0	E.LPDGSVVINARNQNNYH.C	0	2.988e-08
T2DR4_biorep1	Q[0.98]FVRFNSDAASQRM	tr|D5FHR2|D5FHR2_HUMAN	target_3_23435_12305	0	12305	0	0	1	1	0	0	0	0	0	0.0099	2.339	23.95	0	1657.78	0.810642	14	0	0	1	0	0	0	0	0	0	T.Q[0.98]FVRFNSDAASQRM.E	0	3e-08
T2DR4_biorep1	GNFKIVTDAKTNEG	sp|Q02487|DSC2_HUMAN	target_3_23437_7947	0	7947	0	0	1	0	0	0	0	0	0	0.3051	1.3145	18.79	0	1493.76	-1.61029	14	0	0	1	0	0	0	0	0	0	N.GNFKIVTDAKTNEG.V	0	3.009e-08
T2DR4_biorep1	FVRFDSDAASQRM[15.99]EP	sp|P04439|1A03_HUMAN	target_3_23437_9585	0	9585	0	0	1	0	0	0	1	0	0	0.1606	2.1473	17.24	0	1771.81	-1.11029	15	0	0	1	0	0	0	0	0	0	Q.FVRFDSDAASQRM[15.99]EP.R	0	3.021e-08
T2DR4_biorep1	QFVRFDSN[0.98]AASPRGEPR	tr|A0A0S4T1S6|A0A0S4T1S6_HUMAN	target_4_23437_9343	0	9343	0	0	1	1	0	0	0	0	0	0.111	1.1193	22.96	0	1934.95	0.860212	17	0	0	0	1	0	0	0	0	0	T.QFVRFDSN[0.98]AASPRGEPR.E	0	3.092e-08
T2DR4_biorep1	APNGRPFFIDHNT	sp|Q96PU5|NED4L_HUMAN	target_3_23437_10675	0	10675	0	0	1	0	0	0	0	0	0	0.2247	1.0124	19.36	0	1485.72	0.473612	13	0	0	1	0	0	0	0	0	0	I.APNGRPFFIDHNT.K	0	3.264e-08
T2DR4_biorep1	QTLVMLETVPRSGEVY	sp|P13760|2B14_HUMAN	target_2_23436_18131	0	18131	0	0	1	0	0	0	0	0	0	0.068	1.0483	22.73	0	1821.94	-1.94438	16	0	1	0	0	0	0	0	0	0	F.QTLVMLETVPRSGEVY.T	0	3.353e-08
T2DR4_biorep1	KGGSYSQAASSDSAQGSDVS	tr|O78126|O78126_HUMAN	target_2_23435_4501.1	0	4501	0	0	1	0	0	0	0	0	0	0	0	27.7	0	1888.82	-1.00124	20	0	1	0	0	0	0	0	0	0	?.KGGSYSQAASSDSAQGSDVS.?	0	3.428e-08
T2DR4_biorep1	YVDDTQFVRFN[.98]SDAASPR	tr|E5FXC3|E5FXC3_HUMAN	target_3_23435_14695.1	0	14695	0	0	1	1	0	0	0	0	0	0	0	28.62	0	2088.96	0.458893	18	0	0	1	0	0	0	0	0	0	?.YVDDTQFVRFN[.98]SDAASPR.?	0	3.431e-08
T2DR4_biorep1	DIQMTQSPSSL	sp|P01609|KV117_HUMAN	target_1_23437_12974	0	12974	0	0	1	0	0	0	0	0	0	0.0242	2.0639	22.57	0	1206.57	-1.42709	11	1	0	0	0	0	0	0	0	0	-.DIQMTQSPSSL.S	0	3.537e-08
T2DR4_biorep1	ARVQVTLDGVPAAAPGQPAQ	sp|P32942|ICAM3_HUMAN	target_2_23435_13500	0	13500	0	0	1	0	0	0	0	0	0	0.2485	1.2349	24.6	0	1946.05	0.344842	20	0	1	0	0	0	0	0	0	0	G.ARVQVTLDGVPAAAPGQPAQ.L	0	3.586e-08
T2DR4_biorep1	N[0.98]HGDTLTATATATARADQE	sp|P32942|ICAM3_HUMAN	target_3_23437_10076	0	10076	0	0	1	1	0	0	0	0	0	0.3132	1.7372	27.91	0	1944.89	0.617412	19	0	0	1	0	0	0	0	0	0	M.N[0.98]HGDTLTATATATARADQE.G	0	3.739e-08
T2DR4_biorep1	RKWEAARQ[0.98]AEQR	tr|M4QNN1|M4QNN1_HUMAN	target_5_23437_3221	0	3221	0	0	1	1	0	0	0	0	0	0.0629	1.2149	24.31	0	1529.79	-0.0138877	12	0	0	0	0	1	0	0	0	0	Q.RKWEAARQ[0.98]AEQR.R	0	3.782e-08
T2DR4_biorep1	VDDTQFVRFDSDAASQRM	tr|O78126|O78126_HUMAN	target_3_23436_14629.1	0	14629	0	0	1	0	0	0	0	0	0	0	0	28.89	0	2087.97	-1.14462	18	0	0	1	0	0	0	0	0	0	?.VDDTQFVRFDSDAASQRM.?	0	3.847e-08
T2DR4_biorep1	DDTQFVRFDSDAASPRTEPRAP	tr|Q29938|Q29938_HUMAN	target_4_23437_13074.1	0	13074	0	0	1	0	0	0	0	0	0	0	0	28.18	0	2478.16	-1.08838	22	0	0	0	1	0	0	0	0	0	?.DDTQFVRFDSDAASPRTEPRAP.?	0	3.887e-08
T2DR4_biorep1	EGPQ[0.98]YWDGETRKVKAH	tr|G0KXH3|G0KXH3_HUMAN	target_5_23436_7087	0	7087	0	0	1	1	0	0	0	0	0	0.1444	1.7099	22.54	0	1901.91	-0.00927753	16	0	0	0	0	1	0	0	0	0	Q.EGPQ[0.98]YWDGETRKVKAH.S	0	3.978e-08
T2DR4_biorep1	FQKWAAVVVPSGEEQ	tr|Q29938|Q29938_HUMAN	target_2_23437_15183.1	0	15183	0	0	1	0	0	0	0	0	0	0	0	24.64	0	1674.85	-0.169703	15	0	1	0	0	0	0	0	0	0	?.FQKWAAVVVPSGEEQ.?	0	4.022e-08
T2DR4_biorep1	IVIVPSLNPDGRE	O75976|CBPD_HUMAN	target_2_23435_15646.1	0	15646	0	0	1	0	0	0	0	0	0	0	0	24.49	0	1408.79	1.00354	13	0	1	0	0	0	0	0	0	0	?.IVIVPSLNPDGRE.?	0	4.084e-08
T2DR4_biorep1	DDIKKSYRKL	sp|Q9H3Z4|DNJC5_HUMAN	target_5_23437_4192	0	4192	0	0	1	0	0	0	0	0	0	0.2664	1.5092	22.1	0	1265.72	-1.28989	10	0	0	0	0	1	0	0	0	0	S.DDIKKSYRKL.A	0	4.103e-08
T2DR4_biorep1	YVN[0.98]DTQFVRFDSDAAS	tr|F2X5X4|F2X5X4_HUMAN	target_2_23436_15122	0	15122	0	0	1	1	0	0	0	0	0	0.0163	1.4421	25.46	0	1835.81	-0.362978	16	0	1	0	0	0	0	0	0	0	G.YVN[0.98]DTQFVRFDSDAAS.Q	0	4.105e-08
T2DR4_biorep1	KPPKPVSKM[15.99]RMATPLLM[15.99]QAL	P04233|HG2A_HUMAN	target_3_23436_11661.1	0	11661	0	0	1	0	0	0	1	0	0	0	0	24.83	0	2269.29	1.22083	20	0	0	1	0	0	0	0	0	0	?.KPPKPVSKM[15.99]RMATPLLM[15.99]QAL.?	0	4.25e-08
T2DR4_biorep1	AEQQRLKSQDLELSWNLNG	P06734|FCER2_HUMAN	target_3_23435_16811.1	0	16811	0	0	1	0	0	0	0	0	0	0	0	24.81	0	2229.18	0.50793	19	0	0	1	0	0	0	0	0	0	?.AEQQRLKSQDLELSWNLNG.?	0	4.261e-08
T2DR4_biorep1	EDLSSWTAADTAAQITQRKWE	tr|Q29938|Q29938_HUMAN	target_4_23435_19753.1	0	19753	0	0	1	0	0	0	0	0	0	0	0	22.98	0	2407.19	-0.721859	21	0	0	0	1	0	0	0	0	0	?.EDLSSWTAADTAAQITQRKWE.?	0	4.288e-08
T2DR4_biorep1	YYTEFTPTEKDEYA	sp|P61769|B2MG_HUMAN	target_2_23435_13772	0	13772	0	0	1	0	0	0	0	0	0	0.1543	1.0939	24.33	0	1756.76	-0.0443577	14	0	1	0	0	0	0	0	0	0	L.YYTEFTPTEKDEYA.C	0	4.303e-08
T2DR4_biorep1	FVGSQATNYGEDLTKNHDEL	sp|Q15293|RCN1_HUMAN	target_3_23435_15324	0	15324	0	0	1	0	0	0	0	0	0	0.141	1.4687	22.27	0	2238.03	1.68654	20	0	0	1	0	0	0	0	0	0	M.FVGSQATNYGEDLTKNHDEL.-	0	4.415e-08
T2DR4_biorep1	DRQVTITGSAASIS	sp|Q15366|PCBP2_HUMAN	target_2_23435_10261	0	10261	0	0	1	0	0	0	0	0	0	0.2807	1.1474	23.58	0	1405.73	-0.419458	14	0	1	0	0	0	0	0	0	0	T.DRQVTITGSAASIS.L	0	4.471e-08
T2DR4_biorep1	AKIAYKQNKANTAQE	sp|P36383|CXG1_HUMAN	target_4_23437_2626	0	2626	0	0	1	0	0	0	0	0	0	0.2383	1.7758	16.89	0	1677.89	0.0395123	15	0	0	0	1	0	0	0	0	0	N.AKIAYKQNKANTAQE.Q	0	4.535e-08
T2DR4_biorep1	KDGFQPSRSI	sp|P02786|TFR1_HUMAN	target_3_23435_6884	0	6884	0	0	1	0	0	0	0	0	0	0.2293	1.4282	18.54	0	1134.59	0.157542	10	0	0	1	0	0	0	0	0	0	L.KDGFQPSRSI.I	0	4.746e-08
T2DR4_biorep1	LYYTEFTPTEKDEY	sp|P61769|B2MG_HUMAN	target_2_23435_16448	0	16448	0	0	1	0	0	0	0	0	0	0.4163	1.501	22.02	0	1798.81	0.747242	14	0	1	0	0	0	0	0	0	0	L.LYYTEFTPTEKDEY.A	0	5.022e-08
T2DR4_biorep1	YLESLNKDKKHH	sp|O43676|NDUB3_HUMAN	target_6_23435_2551	0	2551	0	0	1	0	0	0	0	0	0	0.0051	1.3915	22.72	0	1511.8	-1.15616	12	0	0	0	0	0	1	0	0	0	Y.YLESLNKDKKHH.-	0	5.023e-08
T2DR4_biorep1	PREAKVQWKVDNALQSGNSQESVT	sp|P01834|IGKC_HUMAN	target_4_23437_11463	0	11463	0	0	1	0	0	0	0	0	0	0.2271	1.1973	17.23	0	2671.34	1.32581	24	0	0	0	1	0	0	0	0	0	Y.PREAKVQWKVDNALQSGNSQESVT.E	0	5.053e-08
T2DR4_biorep1	ARVYNGAADAASTL	sp|P41440|S19A1_HUMAN	target_2_23435_10569	0	10569	0	0	1	0	0	0	0	0	0	0.1613	1.2589	21.44	0	1379.69	-1.95096	14	0	1	0	0	0	0	0	0	0	S.ARVYNGAADAASTL.L	0	5.12e-08
T2DR4_biorep1	KGRTYYVNHNNRT	Q96PU5|NED4L_HUMAN	target_2_23436_2245.1	0	2245	0	0	1	0	0	0	0	0	0	0	0	23.67	0	1622.79	-0.0953126	13	0	1	0	0	0	0	0	0	0	?.KGRTYYVNHNNRT.?	0	5.139e-08
T2DR4_biorep1	MREIVHIQAG	tr|B4DMU8|B4DMU8_HUMAN	target_3_23435_9117.1	0	9117	0	0	1	0	0	0	0	0	1	0	0	23	0	1153.61	1.88363	10	0	0	1	0	0	0	0	0	0	?.MREIVHIQAG.?	0	5.229e-08
T2DR4_biorep1	KEGVKFDESEKTKES	sp|P14625|ENPL_HUMAN	target_5_23437_3089	0	3089	0	0	1	0	0	0	0	0	0	0.232	1.3595	18	0	1740.86	0.997412	15	0	0	0	0	1	0	0	0	0	A.KEGVKFDESEKTKES.R	0	5.524e-08
T2DR4_biorep1	RTFQFQPSKSHGSESDY	sp|Q8WTV0|SCRB1_HUMAN	target_4_23436_8438	0	8438	0	0	1	0	0	0	0	0	0	0.1183	1.3993	23.43	0	2000.91	1.14502	17	0	0	0	1	0	0	0	0	0	Y.RTFQFQPSKSHGSESDY.I	0	5.537e-08
T2DR4_biorep1	DKLTVTSQNLQLENL	sp|P04233|HG2A_HUMAN	target_2_23435_17692	0	17692	0	0	1	0	0	0	0	0	0	0.3489	1.1255	24.31	0	1715.92	-1.09826	15	0	1	0	0	0	0	0	0	0	L.DKLTVTSQNLQLENL.R	0	5.637e-08
T2DR4_biorep1	HRDFIKNMITGTSQAD	tr|A0A087WV01|A0A087WV01_HUMAN	target_3_23435_12472.1	0	12472	0	0	1	0	0	0	0	0	0	0	0	24.28	0	1831.98	-1.35517	16	0	0	1	0	0	0	0	0	0	?.HRDFIKNMITGTSQAD.?	0	5.734e-08
T2DR4_biorep1	RPAGDRTFQKWAAVVVPSGEEQ	tr|Q29938|Q29938_HUMAN	target_5_23437_15947.1	0	15947	0	0	1	0	0	0	0	0	0	0	0	24.24	0	2428.28	-0.773417	22	0	0	0	0	1	0	0	0	0	?.RPAGDRTFQKWAAVVVPSGEEQ.?	0	5.834e-08
T2DR4_biorep1	GRNIIHGSDSVKSAEK	sp|O60361|NDK8_HUMAN	target_5_23436_2932	0	2932	0	0	1	0	0	0	0	0	0	0.2553	1.3143	24.11	0	1697.89	-0.0530775	16	0	0	0	0	1	0	0	0	0	V.GRNIIHGSDSVKSAEK.E	0	5.847e-08
T2DR4_biorep1	IINEPTAAA	sp|P11021|GRP78_HUMAN	target_1_23437_7220	0	7220	0	0	1	0	0	0	0	0	0	0.2087	1.0105	22.22	0	899.483	1.55541	9	1	0	0	0	0	0	0	0	0	R.IINEPTAAA.I	0	5.88e-08
T2DR4_biorep1	DTQFVRFDSDAASQRMEP	tr|O78126|O78126_HUMAN	target_3_23436_14165.1	0	14165	0	0	1	0	0	0	0	0	0	0	0	27.54	0	2099.95	0.944286	18	0	0	1	0	0	0	0	0	0	?.DTQFVRFDSDAASQRMEP.?	0	5.905e-08
T2DR4_biorep1	VSFELFADKVPKTAEN	sp|P62937|PPIA_HUMAN	target_3_23435_17141	0	17141	0	0	1	0	0	0	0	0	0	0.3489	2.3437	21.73	0	1794.93	0.612142	16	0	0	1	0	0	0	0	0	0	R.VSFELFADKVPKTAEN.F	0	5.972e-08
T2DR4_biorep1	RSGKKLEDGPKF	tr|A0A087WV01|A0A087WV01_HUMAN	target_4_23437_4324.1	0	4324	0	0	1	0	0	0	0	0	0	0	0	24.38	0	1361.75	-0.102026	12	0	0	0	1	0	0	0	0	0	?.RSGKKLEDGPKF.?	0	6.008e-08
T2DR4_biorep1	YTAFDFCQASEGKRPS	sp|Q99805|TM9S2_HUMAN	target_3_23436_13785	0	13785	0	0	1	0	0	0	0	0	0	0.4658	1.9243	19.04	0	1806.81	0.589022	16	0	0	1	0	0	0	0	0	0	E.YTAFDFCQASEGKRPS.E	0	6.038e-08
T2DR4_biorep1	LLGPRLVLA	sp|P49755|TMEDA_HUMAN	target_2_23436_16337	0	16337	0	0	1	0	0	0	0	0	0	0.0816	1.8554	20.6	0	951.635	0.367322	9	0	1	0	0	0	0	0	0	0	F.LLGPRLVLA.I	0	6.118e-08
T2DR4_biorep1	KPPKPVSKM[15.99]RMATPLLM[15.99]QA	P04233|HG2A_HUMAN	target_3_23437_8755.1	0	8755	0	0	1	0	0	0	1	0	0	0	0	21.59	0	2156.19	0.311018	19	0	0	1	0	0	0	0	0	0	?.KPPKPVSKM[15.99]RMATPLLM[15.99]QA.?	0	6.138e-08
T2DR4_biorep1	Q[0.98]KSQSTQISQELEELRAEQQR	sp|P06734|FCER2_HUMAN	target_4_23436_14990	0	14990	0	0	1	1	0	0	0	0	0	0.0918	4.1177	24.34	0	2517.25	-0.551378	21	0	0	0	1	0	0	0	0	0	A.Q[0.98]KSQSTQISQELEELRAEQQR.L	0	6.164e-08
T2DR4_biorep1	RSWTAADTAAQIT	tr|F8LFQ0|F8LFQ0_HUMAN	target_3_23437_11780.1	0	11780	0	0	1	0	0	0	0	0	0	0	0	24.02	0	1391.71	0.208466	13	0	0	1	0	0	0	0	0	0	?.RSWTAADTAAQIT.?	0	6.416e-08
T2DR4_biorep1	DTQFVRFDSDAASPRTEPR	tr|Q29938|Q29938_HUMAN	target_4_23437_10966.1	0	10966	0	0	1	0	0	0	0	0	0	0	0	26.87	0	2195.05	-0.374755	19	0	0	0	1	0	0	0	0	0	?.DTQFVRFDSDAASPRTEPR.?	0	6.44e-08
T2DR4_biorep1	IDLGKWC[119.00]SEKTETGQELE	sp|Q92896|GSLG1_HUMAN	target_3_23437_13497	0	13497	0	0	1	0	0	1	0	0	0	0.1416	1.611	23.33	0	2184.98	0.0958123	18	0	0	1	0	0	0	0	0	0	L.IDLGKWC[119.00]SEKTETGQELE.C	0	6.473e-08
T2DR4_biorep1	ALAAAGYDVEK	sp|P16403|H12_HUMAN	target_2_23435_8547	0	8547	0	0	1	0	0	0	0	0	0	0.0204	2.4287	22.69	0	1107.57	1.67954	11	0	1	0	0	0	0	0	0	0	K.ALAAAGYDVEK.N	0	6.494e-08
T2DR4_biorep1	DLSSWTAADTAAQITQRKWE	tr|Q29938|Q29938_HUMAN	target_3_23437_19954.1	0	19954	0	0	1	0	0	0	0	0	0	0	0	24.42	0	2278.11	0.649979	20	0	0	1	0	0	0	0	0	0	?.DLSSWTAADTAAQITQRKWE.?	0	6.505e-08
T2DR4_biorep1	EPGEKSTVFTIFGSNKEN	sp|Q92673|SORL_HUMAN	target_3_23437_15724	0	15724	0	0	1	0	0	0	0	0	0	0.2812	1.6865	20.6	0	1983.97	0.129912	18	0	0	1	0	0	0	0	0	0	T.EPGEKSTVFTIFGSNKEN.V	0	6.6e-08
T2DR4_biorep1	VAPEEHPVLLTEAPLNPK	tr|B4E335|B4E335_HUMAN	target_3_23435_14161.1	0	14161	0	0	1	0	0	0	0	0	0	0	0	23.92	0	1954.06	-0.0692294	18	0	0	1	0	0	0	0	0	0	?.VAPEEHPVLLTEAPLNPK.?	0	6.909e-08
T2DR4_biorep1	KGGSYSQAASSDSAQGS	tr|O78126|O78126_HUMAN	target_2_23436_2891.1	0	2891	0	0	1	0	0	0	0	0	0	0	0	26.4	0	1587.69	0.145633	17	0	1	0	0	0	0	0	0	0	?.KGGSYSQAASSDSAQGS.?	0	6.927e-08
T2DR4_biorep1	DVGPDGRLLRGHNQYAYDGK	tr|Q29938|Q29938_HUMAN	target_5_23437_9493.1	0	9493	0	0	1	0	0	0	0	0	0	0	0	25.87	0	2231.1	0.0412416	20	0	0	0	0	1	0	0	0	0	?.DVGPDGRLLRGHNQYAYDGK.?	0	7.045e-08
T2DR4_biorep1	RAVAGDASESALLK	sp|P05023|AT1A1_HUMAN	target_3_23435_8244	0	8244	0	0	1	0	0	0	0	0	0	0.2909	1.4374	20.48	0	1387.75	-1.70206	14	0	0	1	0	0	0	0	0	0	K.RAVAGDASESALLK.C	0	7.046e-08
T2DR4_biorep1	FTLTISRLQSED	sp|P04207|KV308_HUMAN	target_2_23435_17524	0	17524	0	0	1	0	0	0	0	0	0	0.2416	1.2601	17.97	0	1409.73	0.691942	12	0	1	0	0	0	0	0	0	0	E.FTLTISRLQSED.F	0	7.263e-08
T2DR4_biorep1	KSIYRYDLASGATE	sp|Q92673|SORL_HUMAN	target_3_23436_9845	0	9845	0	0	1	0	0	0	0	0	0	0.0393	2.072	24.65	0	1573.79	-0.0110775	14	0	0	1	0	0	0	0	0	0	R.KSIYRYDLASGATE.Q	0	7.265e-08
T2DR4_biorep1	LLLDVPTAAVQA	sp|P13284|GILT_HUMAN	target_1_23437_19239	0	19239	0	0	1	0	0	0	0	0	0	0.1258	1.1992	26.01	0	1210.7	-0.563088	12	1	0	0	0	0	0	0	0	0	L.LLLDVPTAAVQA.S	0	7.33e-08
T2DR4_biorep1	EDLRSWTAAN[0.98]TAAQ	tr|B2YG96|B2YG96_HUMAN	target_2_23435_12442	0	12442	0	0	1	1	0	0	0	0	0	0.2172	1.7417	26.07	0	1534.71	2.33654	14	0	1	0	0	0	0	0	0	0	N.EDLRSWTAAN[0.98]TAAQ.I	0	7.333e-08
T2DR4_biorep1	GRTYYVNHNNR	sp|Q96PU5|NED4L_HUMAN	target_4_23437_2593	0	2593	0	0	1	0	0	0	0	0	0	0.2075	1.4057	17.11	0	1393.67	-1.39719	11	0	0	0	1	0	0	0	0	0	L.GRTYYVNHNNR.T	0	7.643e-08
T2DR4_biorep1	IISYLWEKTQGPDG	sp|Q8IZA0|K319L_HUMAN	target_2_23436_15747	0	15747	0	0	1	0	0	0	0	0	0	0.0741	1.0342	24.19	0	1606.81	0.250222	14	0	1	0	0	0	0	0	0	0	K.IISYLWEKTQGPDG.V	0	7.721e-08
T2DR4_biorep1	MASLDAEKAQGQKKVE	sp|Q10589|BST2_HUMAN	target_4_23435_5380	0	5380	0	0	1	0	0	0	0	0	1	0.1205	1.2447	17.17	0	1732.89	-0.0105577	16	0	0	0	1	0	0	0	0	0	L.MASLDAEKAQGQKKVE.E	0	7.728e-08
T2DR4_biorep1	LPKPPKPVSKM[15.99]RM[15.99]ATPLLMQA	P04233|HG2A_HUMAN	target_3_23435_11072.1	0	11072	0	0	1	0	0	0	1	0	0	0	0	21.09	0	2366.32	1.31758	21	0	0	1	0	0	0	0	0	0	?.LPKPPKPVSKM[15.99]RM[15.99]ATPLLMQA.?	0	7.833e-08
T2DR4_biorep1	VTAMKSRP	sp|Q9BW72|HIG2A_HUMAN	target_3_23436_2673	0	2673	0	0	1	0	0	0	0	0	0	0.2531	1.5833	17.32	0	889.492	0.776922	8	0	0	1	0	0	0	0	0	0	A.VTAMKSRP.-	0	8.032e-08
T2DR4_biorep1	DPNGRTVPSDVVIFPSSDSQAHPP	sp|O00754|MA2B1_HUMAN	target_3_23436_15071	0	15071	0	0	1	0	0	0	0	0	0	0.2384	1.8539	21.28	0	2519.22	-1.76758	24	0	0	1	0	0	0	0	0	0	K.DPNGRTVPSDVVIFPSSDSQAHPP.E	0	8.291e-08
T2DR4_biorep1	VPTYLNFKSMNHM	sp|Q13571|LAPM5_HUMAN	target_3_23435_16414	0	16414	0	0	1	0	0	0	0	0	0	0.0107	1.2517	21.81	0	1581.76	0.201842	13	0	0	1	0	0	0	0	0	0	E.VPTYLNFKSMNHM.N	0	8.44e-08
T2DR4_biorep1	TSVLKNNLCPSGSNII	sp|P60033|CD81_HUMAN	target_2_23435_16722	0	16722	0	0	1	0	0	0	0	0	0	0.3363	1.5207	22.11	0	1659.87	1.13014	16	0	1	0	0	0	0	0	0	0	T.TSVLKNNLCPSGSNII.S	0	8.673e-08
T2DR4_biorep1	GTFQKWAAVVVPSGEQQ	tr|V6A6E5|V6A6E5_HUMAN	target_2_23437_17870	0	17870	0	0	1	0	0	0	0	0	0	0.1297	1.4041	23.74	0	1831.93	-0.758988	17	0	1	0	0	0	0	0	0	0	D.GTFQKWAAVVVPSGEQQ.R	0	8.747e-08
T2DR4_biorep1	RTPKIQVYSRHPAENGKS	sp|P61769|B2MG_HUMAN	target_6_23437_3938	0	3938	0	0	1	0	0	0	0	0	0	0.13	1.0748	24.64	0	2068.1	0.322812	18	0	0	0	0	0	1	0	0	0	Q.RTPKIQVYSRHPAENGKS.N	0	8.857e-08
T2DR4_biorep1	FSDEFKVETSNKVLDYDT	sp|O14672|ADA10_HUMAN	target_3_23437_15828	0	15828	0	0	1	0	0	0	0	0	0	0.2166	1.3149	23.83	0	2137	-0.536488	18	0	0	1	0	0	0	0	0	0	L.FSDEFKVETSNKVLDYDT.S	0	8.91e-08
T2DR4_biorep1	GPDGRLLRGYDQYAYDGKDY	tr|F8LFQ0|F8LFQ0_HUMAN	target_4_23436_13827.1	0	13827	0	0	1	0	0	0	0	0	0	0	0	24.78	0	2322.08	0.275886	20	0	0	0	1	0	0	0	0	0	?.GPDGRLLRGYDQYAYDGKDY.?	0	8.926e-08
T2DR4_biorep1	DTQFVRFN[0.98]SDAASQRMEPRAPW	tr|D5FHR2|D5FHR2_HUMAN	target_4_23435_17345	0	17345	0	0	1	1	0	0	0	0	0	0.0436	2.0963	21.08	0	2610.22	0.627042	22	0	0	0	1	0	0	0	0	0	D.DTQFVRFN[0.98]SDAASQRMEPRAPW.I	0	9.038e-08
T2DR4_biorep1	TKHKWEAAHVAEQLRAY	tr|O78126|O78126_HUMAN	target_6_23437_10931.1	0	10931	0	0	1	0	0	0	0	0	0	0	0	26.9	0	2039.05	-0.0729346	17	0	0	0	0	0	1	0	0	0	?.TKHKWEAAHVAEQLRAY.?	0	9.042e-08
T2DR4_biorep1	GSHSMRYFYTAMSRPGRGEP	sp|P18464|1B51_HUMAN	target_5_23435_12327	0	12327	0	0	1	0	0	0	0	0	0	0.2512	1.3841	22.42	0	2287.05	0.363042	20	0	0	0	0	1	0	0	0	0	A.GSHSMRYFYTAMSRPGRGEP.R	0	9.069e-08
T2DR4_biorep1	AAGAISAATY	sp|Q5VWW1|C1QL3_HUMAN	target_1_23437_6898	0	6898	0	0	1	0	0	0	0	0	0	0.2811	1.0279	21.61	0	895.452	-1.09589	10	1	0	0	0	0	0	0	0	0	N.AAGAISAATY.S	0	9.09e-08
T2DR4_biorep1	VLSSPLALA	sp|P13760|2B14_HUMAN	target_1_23437_17879	0	17879	0	0	1	0	0	0	0	0	0	0.1139	1.253	21.32	0	870.529	-0.277988	9	1	0	0	0	0	0	0	0	0	M.VLSSPLALA.G	0	9.142e-08
T2DR4_biorep1	KDSTYSLSSTLTLSKADYE	tr|Q6GMX0|Q6GMX0_HUMAN	target_4_23436_15421.1	0	15421	0	0	1	0	0	0	0	0	0	0	0	24.68	0	2109.05	-0.0190412	19	0	0	0	1	0	0	0	0	0	?.KDSTYSLSSTLTLSKADYE.?	0	9.187e-08
T2DR4_biorep1	PKPPKPVSKM[15.99]RM[15.99]ATPLLMQAL	P04233|HG2A_HUMAN	target_2_23435_13542.1	0	13542	0	0	1	0	0	0	1	0	0	0	0	21.35	0	2366.32	0.767972	21	0	1	0	0	0	0	0	0	0	?.PKPPKPVSKM[15.99]RM[15.99]ATPLLMQAL.?	0	9.235e-08
T2DR4_biorep1	MKYFFTSVSRPGRGEP	sp|P30499|1C01_HUMAN	target_4_23436_12447	0	12447	0	0	1	0	0	0	0	0	1	0.0429	1.6701	20.46	0	1858.93	0.961422	16	0	0	0	1	0	0	0	0	0	S.MKYFFTSVSRPGRGEP.R	0	9.323e-08
T2DR4_biorep1	DVGSDWRFLRGYHQYAYDG	tr|O78126|O78126_HUMAN	target_3_23435_17861.1	0	17861	0	0	1	0	0	0	0	0	0	0	0	27.25	0	2303.14	-0.587403	19	0	0	1	0	0	0	0	0	0	?.DVGSDWRFLRGYHQYAYDG.?	0	9.361e-08
T2DR4_biorep1	DTGSYRAQISTKTSAKLSSY	sp|Q96DU3|SLAF6_HUMAN	target_4_23437_10727	0	10727	0	0	1	0	0	0	0	0	0	0.4193	1.8648	20.74	0	2164.09	0.00881233	20	0	0	0	1	0	0	0	0	0	E.DTGSYRAQISTKTSAKLSSY.T	0	9.522e-08
T2DR4_biorep1	LTPNYRGENSWFSTQ	sp|P08195|4F2_HUMAN	target_2_23435_15508	0	15508	0	0	1	0	0	0	0	0	0	0.2681	1.237	24.2	0	1799.83	-1.90006	15	0	1	0	0	0	0	0	0	0	D.LTPNYRGENSWFSTQ.V	0	9.559e-08
T2DR4_biorep1	DQMAQKSQSTQISQEL	sp|P06734|FCER2_HUMAN	target_2_23435_11120	0	11120	0	0	1	0	0	0	0	0	0	0.1846	1.0269	24.7	0	1821.86	0.487142	16	0	1	0	0	0	0	0	0	0	G.DQMAQKSQSTQISQEL.E	0	9.859e-08
T2DR4_biorep1	VPLYRHIADLAGNSE	sp|P06733|ENOA_HUMAN	target_3_23436_14078	0	14078	0	0	1	0	0	0	0	0	0	0.0962	2.1169	20.38	0	1654.85	0.160022	15	0	0	1	0	0	0	0	0	0	G.VPLYRHIADLAGNSE.V	0	9.902e-08
T2DR4_biorep1	LPKPPKPVSKM[15.99]RMATPLLMQALPMG	P04233|HG2A_HUMAN	target_10_23436_17274.1	0	17274	0	0	1	0	0	0	1	0	0	0	0	19.79	0	2748.58	1.67444	25	0	0	0	0	0	0	0	0	0	?.LPKPPKPVSKM[15.99]RMATPLLMQALPMG.?	0	9.974e-08
T2DR4_biorep1	PKPPKPVSKMRM[15.99]ATPLLM[15.99]QALPM	P04233|HG2A_HUMAN	target_4_23435_14485.1	0	14485	0	0	1	0	0	0	1	0	0	0	0	20.22	0	2594.44	-0.632442	23	0	0	0	1	0	0	0	0	0	?.PKPPKPVSKMRM[15.99]ATPLLM[15.99]QALPM.?	0	1.008e-07
T2DR4_biorep1	GRVYYVDHNTKTT	sp|O00308|WWP2_HUMAN	target_4_23437_3914	0	3914	0	0	1	0	0	0	0	0	0	0.3926	1.6025	19.89	0	1553.77	0.509512	13	0	0	0	1	0	0	0	0	0	N.GRVYYVDHNTKTT.T	0	1.03e-07
T2DR4_biorep1	LPSDSSMFNNNRSSSPSE	sp|Q16832|DDR2_HUMAN	target_2_23435_10997	0	10997	0	0	1	0	0	0	0	0	0	0.3056	1.3888	17.34	0	1955.84	-1.17376	18	0	1	0	0	0	0	0	0	0	S.LPSDSSMFNNNRSSSPSE.Q	0	1.044e-07
T2DR4_biorep1	LPKPPKPVSKMRM[15.99]ATPLLMQA	P04233|HG2A_HUMAN	target_4_23436_12739.1	0	12739	0	0	1	0	0	0	1	0	0	0	0	20.67	0	2350.32	-2.01272	21	0	0	0	1	0	0	0	0	0	?.LPKPPKPVSKMRM[15.99]ATPLLMQA.?	0	1.08e-07
T2DR4_biorep1	QQTWTDEGTPSMRE	sp|Q9UIQ6|LCAP_HUMAN	target_2_23437_10599	0	10599	0	0	1	0	0	0	0	0	0	0.4278	1.1351	21.57	0	1665.72	-0.302988	14	0	1	0	0	0	0	0	0	0	Q.QQTWTDEGTPSMRE.L	0	1.082e-07
T2DR4_biorep1	KSSDRKGGSYSQAASSN[0.98]SAQGSDVS	sp|P01893|HLAH_HUMAN	target_4_23436_3360	0	3360	0	0	1	1	0	0	0	0	0	0.0522	2.0364	22.98	0	2462.1	-0.119178	25	0	0	0	1	0	0	0	0	0	K.KSSDRKGGSYSQAASSN[0.98]SAQGSDVS.L	0	1.105e-07
T2DR4_biorep1	KTYHTEKAEDKQKLE	sp|Q99805|TM9S2_HUMAN	target_6_23437_2260	0	2260	0	0	1	0	0	0	0	0	0	0.2081	1.5715	17.56	0	1847.95	1.32661	15	0	0	0	0	0	1	0	0	0	T.KTYHTEKAEDKQKLE.F	0	1.125e-07
T2DR4_biorep1	DPRISSEQDYTCIA	sp|Q96DU3|SLAF6_HUMAN	target_2_23436_12577	0	12577	0	0	1	0	0	0	0	0	0	0.0998	1.2806	23.36	0	1597.72	-0.498078	14	0	1	0	0	0	0	0	0	0	W.DPRISSEQDYTCIA.E	0	1.13e-07
T2DR4_biorep1	TPKIVADKDYSVTA	sp|P07195|LDHB_HUMAN	target_3_23436_9278	0	9278	0	0	1	0	0	0	0	0	0	0.109	1.2348	20.37	0	1507.8	-1.19158	14	0	0	1	0	0	0	0	0	0	Q.TPKIVADKDYSVTA.N	0	1.168e-07
T2DR4_biorep1	GDGTFQKWAAVVVPSGQE	tr|O78126|O78126_HUMAN	target_2_23437_19427.1	0	19427	0	0	1	0	0	0	0	0	0	0	0	23.88	0	1875.92	0.126591	18	0	1	0	0	0	0	0	0	0	?.GDGTFQKWAAVVVPSGQE.?	0	1.18e-07
T2DR4_biorep1	LLLPGPSAA	sp|P23284|PPIB_HUMAN	target_1_23437_14604	0	14604	0	0	1	0	0	0	0	0	0	0.1739	1.4746	24.58	0.822267	838.503	0.887512	9	1	0	0	0	0	0	0	0	0	F.LLLPGPSAA.D	0	1.186e-07
T2DR4_biorep1	NDKGRLSKEDIERMV	sp|P11142|HSP7C_HUMAN	target_5_23435_11782	0	11782	0	0	1	0	0	0	0	0	0	0.1641	1.7341	21.43	0	1789.92	2.18864	15	0	0	0	0	1	0	0	0	0	T.NDKGRLSKEDIERMV.Q	0	1.226e-07
T2DR4_biorep1	N[0.98]DTQFVRFDSDAASQRME	tr|F2X5X4|F2X5X4_HUMAN	target_3_23437_14250	0	14250	0	0	1	1	0	0	0	0	0	0.0468	1.425	22.95	0	2117.92	0.599112	18	0	0	1	0	0	0	0	0	0	V.N[0.98]DTQFVRFDSDAASQRME.P	0	1.23e-07
T2DR4_biorep1	Q[0.98]FVRFDSNAASQRMEP	tr|E3SG89|E3SG89_HUMAN	target_3_23435_13418	0	13418	0	0	1	1	0	0	0	0	0	0.0003	1.279	25.37	0	1883.87	0.448342	16	0	0	1	0	0	0	0	0	0	T.Q[0.98]FVRFDSNAASQRMEP.R	0	1.236e-07
T2DR4_biorep1	GRPFFIDHNTK	Q96PU5|NED4L_HUMAN	target_4_23435_7036.1	0	7036	0	0	1	0	0	0	0	0	0	0	0	21.39	0	1331.7	0.678072	11	0	0	0	1	0	0	0	0	0	?.GRPFFIDHNTK.?	0	1.252e-07
T2DR4_biorep1	EPDYYLDEAGRCT	sp|P28908|TNR8_HUMAN	target_2_23435_13905	0	13905	0	0	1	0	0	0	0	0	0	0.3952	1.523	21.36	0	1531.64	0.899442	13	0	1	0	0	0	0	0	0	0	C.EPDYYLDEAGRCT.A	0	1.256e-07
T2DR4_biorep1	VVKTFHETLDC[119.00]CGSS	sp|P60033|CD81_HUMAN	target_3_23437_8422	0	8422	0	0	1	0	0	1	0	0	0	0.0004	1.3525	23.15	0	1744.73	1.12751	15	0	0	1	0	0	0	0	0	0	A.VVKTFHETLDC[119.00]CGSS.T	0	1.261e-07
T2DR4_biorep1	REHQFTKIDTIAADES	sp|P29320|EPHA3_HUMAN	target_4_23437_9474	0	9474	0	0	1	0	0	0	0	0	0	0.2647	2.2787	19.85	0	1860.91	-1.67089	16	0	0	0	1	0	0	0	0	0	F.REHQFTKIDTIAADES.F	0	1.268e-07
T2DR4_biorep1	TSTFKVTRDSRTYS	sp|P11717|MPRI_HUMAN	target_4_23436_5653	0	5653	0	0	1	0	0	0	0	0	0	0.1885	1.8947	20.36	0	1648.83	0.0240225	14	0	0	0	1	0	0	0	0	0	S.TSTFKVTRDSRTYS.V	0	1.28e-07
T2DR4_biorep1	KGRTYYVNHNNRTT	sp|Q96PU5|NED4L_HUMAN	target_5_23436_2310	0	2310	0	0	1	0	0	0	0	0	0	0.2285	2.3256	21.24	0	1723.86	-0.721278	14	0	0	0	0	1	0	0	0	0	A.KGRTYYVNHNNRTT.T	0	1.294e-07
T2DR4_biorep1	FVRFDSDAASQRM[15.99]EPR	tr|O78126|O78126_HUMAN	target_3_23437_7745.1	0	7745	0	0	1	0	0	0	1	0	0	0	0	23.21	0	1927.92	-0.0967279	16	0	0	1	0	0	0	0	0	0	?.FVRFDSDAASQRM[15.99]EPR.?	0	1.304e-07
T2DR4_biorep1	NRGYMEIEQSVKSFK	sp|Q8NC54|KCT2_HUMAN	target_4_23435_14344	0	14344	0	0	1	0	0	0	0	0	0	0.2803	1.2474	21.19	0	1815.91	0.0935423	15	0	0	0	1	0	0	0	0	0	E.NRGYMEIEQSVKSFK.M	0	1.307e-07
T2DR4_biorep1	QFVRFDSDAASPRTE	sp|P18464|1B51_HUMAN	target_3_23436_10011	0	10011	0	0	1	0	0	0	0	0	0	0.0734	1.58	24.33	0	1725.82	-0.682678	15	0	0	1	0	0	0	0	0	0	T.QFVRFDSDAASPRTE.P	0	1.375e-07
T2DR4_biorep1	QQAVVDDDANNAKAV	sp|P60033|CD81_HUMAN	target_2_23435_6467	0	6467	0	0	1	0	0	0	0	0	0	0.2208	1.0166	18.98	0	1557.75	-0.436858	15	0	1	0	0	0	0	0	0	0	L.QQAVVDDDANNAKAV.V	0	1.379e-07
T2DR4_biorep1	KKVIYSQPSARSEG	sp|Q9Y624|JAM1_HUMAN	target_4_23436_3141	0	3141	0	0	1	0	0	0	0	0	0	0.1941	1.2027	17.08	0	1549.83	0.497422	14	0	0	0	1	0	0	0	0	0	S.KKVIYSQPSARSEG.E	0	1.382e-07
T2DR4_biorep1	DAEFRHDSGYEVHHQ	sp|P05067|A4_HUMAN	target_5_23437_4768	0	4768	0	0	1	0	0	0	0	0	0	0.3344	1.6329	14.82	0	1826.78	0.367812	15	0	0	0	0	1	0	0	0	0	M.DAEFRHDSGYEVHHQ.K	0	1.383e-07
T2DR4_biorep1	DTQFVRFDSDAASQRMEPR	tr|O78126|O78126_HUMAN	target_4_23437_12528.1	0	12528	0	0	1	0	0	0	0	0	0	0	0	24.19	0	2256.05	-1.09418	19	0	0	0	1	0	0	0	0	0	?.DTQFVRFDSDAASQRMEPR.?	0	1.445e-07
[truncated: 34,861 more rows]

## Sheet: Supp_data_MHC_quant
Accession	Proteins	Peptide	DR4_rep1_1	DR4_rep1_2	DR4_rep1_3	DR4_rep2_1	DR4_rep2_2	DR4_rep2_3	DR4DM_rep1_1	DR4DM_rep1_2	DR4DM_rep1_3	DR4DM_rep2_1	DR4DM_rep2_2	DR4DM_rep2_3	DR4DMDO+_rep1_1	DR4DMDO+_rep1_2	DR4DMDO+_rep1_3	DR4DMDO+_rep2_1	DR4DMDO+_rep2_2	DR4DMDO+_rep2_3	DR4DMDO++_rep1_1	DR4DMDO++_rep1_2	DR4DMDO++_rep1_3	DR4DMDO++_rep2_1	DR4DMDO++_rep2_2	DR4DMDO++_rep2_3	DR4DMDO+++_rep1_1	DR4DMDO+++_rep1_2	DR4DMDO+++_rep1_3	DR4DMDO+++_rep2_1	DR4DMDO+++_rep2_2	DR4DMDO+++_rep2_3	DOKO_rep1_1	DOKO_rep1_2	DOKO_rep1_3	DOKO_rep2_1	DOKO_rep2_2	DOKO_rep2_3
A0A023T695	tr|A0A023T695|A0A023T695_HUMAN	RITGESGL
A0A024QZ35	tr|A0A024QZ35|A0A024QZ35_HUMAN	WKFTLQDSRTNTAYVG
A0A024QZL1	tr|A0A024QZL1|A0A024QZL1_HUMAN	ARYQWVRCNPDSNSAN																				703000000	620000000								873000000
A0A024QZL1	tr|A0A024QZL1|A0A024QZL1_HUMAN	YPTQRARYQWVRCNPDSN
A0A024QZL1	tr|A0A024QZL1|A0A024QZL1_HUMAN	QRARYQWVRCNPDSNS
A0A024QZL1	tr|A0A024QZL1|A0A024QZL1_HUMAN	YPTQRARYQWVRCNPDSNSAN
A0A024QZT0	tr|A0A024QZT0|A0A024QZT0_HUMAN	IAAKYQLDPTASISAKV
A0A024R084	tr|A0A024R084|A0A024R084_HUMAN	AKQMIAVADENQNHH
A0A024R0A9	tr|A0A024R0A9|A0A024R0A9_HUMAN	KEMQRWIMEKTAEHFQE													755000000	759000000
A0A024R0A9	tr|A0A024R0A9|A0A024R0A9_HUMAN	M[15.99]QRWIM[15.99]EKTAEHFQ
A0A024R0A9	tr|A0A024R0A9|A0A024R0A9_HUMAN	M[15.99]QRWIM[15.99]EKTAEHFQEA
A0A024R0A9	tr|A0A024R0A9|A0A024R0A9_HUMAN	M[15.99]QRWIM[15.99]EKTAEHFQE
A0A024R0Q7	tr|A0A024R0Q7|A0A024R0Q7_HUMAN	IKGYYRRAASNMALG
A0A024R0Q7	tr|A0A024R0Q7|A0A024R0Q7_HUMAN	KGYYRRAASNMALG
A0A024R0R9	tr|A0A024R0R9|A0A024R0R9_HUMAN	DYYKGEESNSSAN
A0A024R0V4	tr|A0A024R0V4|A0A024R0V4_HUMAN	FVQELRKRGSP
A0A024R157	tr|A0A024R157|A0A024R157_HUMAN	SHPRYYISANVTGFKCVTG
A0A024R1F9	tr|A0A024R1F9|A0A024R1F9_HUMAN	TPLLTSRHN[.98]VFQ[.98]NDEF
A0A024R1T4	tr|A0A024R1T4|A0A024R1T4_HUMAN	TNVHSTSAKFPDYKSTWSP
A0A024R1Y2	tr|A0A024R1Y2|A0A024R1Y2_HUMAN	REAYPEEAYIADLDAKSGAS											2610000000																				2190000000			2540000000
A0A024R210	tr|A0A024R210|A0A024R210_HUMAN	RDRKMVGDVTGAQA																														569000000
A0A024R243	tr|A0A024R243|A0A024R243_HUMAN	LSSKKGNRFVYAGSNSGVVQ
A0A024R281	tr|A0A024R281|A0A024R281_HUMAN	SPVRRAVKDTLSNPQSPQPS
A0A024R321	tr|A0A024R321|A0A024R321_HUMAN	GEHLVSIKKNGNHVANSP																				761000000
A0A024R321	tr|A0A024R321|A0A024R321_HUMAN	KGAGLSKAFVGQ[.98]KKFLPGGLQ[.98]
A0A024R3H2	tr|A0A024R3H2|A0A024R3H2_HUMAN	SIYRYDLASGATE					610000000	500000000
A0A024R3H2	tr|A0A024R3H2|A0A024R3H2_HUMAN	SIYRYDLASGATEQ
A0A024R3H2	tr|A0A024R3H2|A0A024R3H2_HUMAN	LKPGIYRSNMDGSAAYH				596000000	540000000
A0A024R3H2	tr|A0A024R3H2|A0A024R3H2_HUMAN	RKSIYRYDLASGATEQ						243000000	4540000000	3580000000	3530000000	7200000000	5940000000	6190000000	4200000000	3340000000	5030000000	6430000000	5280000000	6070000000	4210000000	3910000000	4560000000	2820000000	2600000000	2040000000	865000000	662000000		1100000000	1010000000					6220000000	4880000000	3590000000
A0A024R3H2	tr|A0A024R3H2|A0A024R3H2_HUMAN	VVHWAGEKSNVIVA
A0A024R3H2	tr|A0A024R3H2|A0A024R3H2_HUMAN	SKTNVYISSSAGAR				60700000		55000000
A0A024R3H2	tr|A0A024R3H2|A0A024R3H2_HUMAN	YRYDLASGATEQ
A0A024R3H2	tr|A0A024R3H2|A0A024R3H2_HUMAN	KPGIYRSNMDGSAA
A0A024R3H2	tr|A0A024R3H2|A0A024R3H2_HUMAN	YRYDLASGATE
A0A024R3H2	tr|A0A024R3H2|A0A024R3H2_HUMAN	KPGIYRSNMDGSA
A0A024R3H2	tr|A0A024R3H2|A0A024R3H2_HUMAN	VRKSIYRYDLASGATEQL
A0A024R3H2	tr|A0A024R3H2|A0A024R3H2_HUMAN	AVRKSIYRYDLASGATEQLPL
A0A024R3H2	tr|A0A024R3H2|A0A024R3H2_HUMAN	AVRKSIYRYDLASGATEQLPLT
A0A024R3H2	tr|A0A024R3H2|A0A024R3H2_HUMAN	PGALC[119.00]EVWTQ[.98]RLHGGSAP
A0A024R3H2	tr|A0A024R3H2|A0A024R3H2_HUMAN	DVYVSYDYGKSFK
A0A024R3N3	tr|A0A024R3N3|A0A024R3N3_HUMAN	VGPLREDFSLSSSAL																								968000000											776000000	610000000
A0A024R3N3	tr|A0A024R3N3|A0A024R3N3_HUMAN	VDENMVIDETLDVK
A0A024R3N3	tr|A0A024R3N3|A0A024R3N3_HUMAN	IPPFHPFHPFPALPE
A0A024R462	tr|A0A024R462|A0A024R462_HUMAN	IYLYTLN[.98]DN[.98]ARSSPV																						750000000
A0A024R4K4	tr|A0A024R4K4|A0A024R4K4_HUMAN	EGLC[119.00]VLVPCRLPTTLP
A0A024R4S8	tr|A0A024R4S8|A0A024R4S8_HUMAN	KHNRCEFCKRTFST
A0A024R5H8	tr|A0A024R5H8|A0A024R5H8_HUMAN	KTMYLEDRTIRLQ
A0A024R5H8	tr|A0A024R5H8|A0A024R5H8_HUMAN	SKTMYLEDRTIRLQ																					261000000
A0A024R5S9	tr|A0A024R5S9|A0A024R5S9_HUMAN	NSRIVRVRVIAGIGLAKKDILGASDP
A0A024R5S9	tr|A0A024R5S9|A0A024R5S9_HUMAN	DERGRSYYVDHNSRTTT														38900000		46200000	27000000		54100000
A0A024R5V9	tr|A0A024R5V9|A0A024R5V9_HUMAN	SDGKTAVVGSN[.98]LSSRPASPNSSSGQ[.98]A
A0A024R6A3	tr|A0A024R6A3|A0A024R6A3_HUMAN	RRVSKNSKYNAESTERESQDT
A0A024R6D1	tr|A0A024R6D1|A0A024R6D1_HUMAN	KELENAEFIPMPDSPS
A0A024R6I3	tr|A0A024R6I3|A0A024R6I3_HUMAN	GHILYSKEDATKGKFA
A0A024R8B6	tr|A0A024R8B6|A0A024R8B6_HUMAN	LPAGGAPTVFSFGSSS
A0A024R8E9	tr|A0A024R8E9|A0A024R8E9_HUMAN	PTALGTGGPARPEVLC[119.00]RKEPAPP
A0A024RA28	tr|A0A024RA28|A0A024RA28_HUMAN	NMGGPYGGGNYGPGGSGGSGGYGGRSRY
A0A024RA28	tr|A0A024RA28|A0A024RA28_HUMAN	GNFGGSRNMGGP
A0A024RA66	tr|A0A024RA66|A0A024RA66_HUMAN	RRSFIGNSDIQ[.98]SLDN
A0A024RA66	tr|A0A024RA66|A0A024RA66_HUMAN	RRSFIGN[.98]SDIQSLDNY
A0A024RA66	tr|A0A024RA66|A0A024RA66_HUMAN	RRSFIGN[.98]SDIQSLDN
A0A024RA66	tr|A0A024RA66|A0A024RA66_HUMAN	RRSFIGNSDIQ[.98]SLDNY
A0A024RAL1	tr|A0A024RAL1|A0A024RAL1_HUMAN	IS[79.97]HISDSEGPSSTMVST
A0A024RAU7	tr|A0A024RAU7|A0A024RAU7_HUMAN	KNITKNVTGFFQ[.98]SFKSILT
A0A024RBP7	tr|A0A024RBP7|A0A024RBP7_HUMAN	KEKDSNSSSGSFNGNSTNNSIQ															84300000
A0A024RC42	tr|A0A024RC42|A0A024RC42_HUMAN	LLPLLAAL
A0A024RCL8	tr|A0A024RCL8|A0A024RCL8_HUMAN	PEPAKSAPAP
A0A024RDI4	tr|A0A024RDI4|A0A024RDI4_HUMAN	AEVARSRDVEVLEG
A0A024RDI4	tr|A0A024RDI4|A0A024RDI4_HUMAN	Y[79.97]QQEYFVTTPGTETSETQKA
A0A024RDJ4	tr|A0A024RDJ4|A0A024RDJ4_HUMAN	GRPEQMFHLDPSLTHTIFNPE														507000000	636000000	594000000		424000000																667000000	767000000	753000000
A0A024RDL5	tr|A0A024RDL5|A0A024RDL5_HUMAN	FAPPTALPPPPP
A0A059QPL3	tr|A0A059QPL3|A0A059QPL3_HUMAN	IILFPPXXIPTSKY									187000000	260000000
A0A067XG54	tr|A0A067XG54|A0A067XG54_HUMAN	LSYKHTDSGYS							284000000			503000000	460000000	467000000										111000000
A0A067XG54	tr|A0A067XG54|A0A067XG54_HUMAN	PMLLSYKHTDSGYS										982000000		645000000
A0A075B6G6	tr|A0A075B6G6|A0A075B6G6_HUMAN	ENGPSITQEKGPRTNSSP
A0A075B6Q6	tr|A0A075B6Q6|A0A075B6Q6_HUMAN	KHKVGDTEGEYHRASS
A0A075B720	tr|A0A075B720|A0A075B720_HUMAN	LPEEHRIKSESTNHEQQ
A0A075B720	tr|A0A075B720|A0A075B720_HUMAN	LPEEHRIKSESTNHEQ
A0A075B720	tr|A0A075B720|A0A075B720_HUMAN	LPEEHRIKSESTNHEQQSPQ
A0A075B720	tr|A0A075B720|A0A075B720_HUMAN	LPEEHRIKSESTNHEQQSP
A0A075B7A2	tr|A0A075B7A2|A0A075B7A2_HUMAN	AADPRGSRGGRGPSPLAGPSA
A0A075X6N5	tr|A0A075X6N5|A0A075X6N5_HUMAN	FLITQLKML
A0A087WTA8	tr|A0A087WTA8|A0A087WTA8_HUMAN	WIDPN[.98]QGCTM[15.99]DAIK
A0A087WTA8	tr|A0A087WTA8|A0A087WTA8_HUMAN	KHGNRGET[79.97]GPSGPVGPAGAVGPRGPS
A0A087WTA8	tr|A0A087WTA8|A0A087WTA8_HUMAN	RGIPGPVGA																	252000000
A0A087WTT8	tr|A0A087WTT8|A0A087WTT8_HUMAN	EFPSFVAEDSRRFISQE																			937000000
A0A087WTU9	tr|A0A087WTU9|A0A087WTU9_HUMAN	TPSSSEAKLEE
A0A087WU33	tr|A0A087WU33|A0A087WU33_HUMAN	TVDPVCLLSSLCSHLHGDSAPSGAGQPA
A0A087WUT6	tr|A0A087WUT6|A0A087WUT6_HUMAN	KEVEAAQGVK
A0A087WV01	tr|A0A087WV01|A0A087WV01_HUMAN	HRDFIKNMITGTSQAD
A0A087WV01	tr|A0A087WV01|A0A087WV01_HUMAN	RSGKKLEDGPKF					46200000		269000000	131000000	115000000	164000000	108000000	128000000	316000000	198000000	201000000	193000000	140000000	106000000	111000000	107000000	85200000				97900000	72300000	76800000	97400000	72800000	67300000
A0A087WVC6	tr|A0A087WVC6|A0A087WVC6_HUMAN	SESHPLRQFHFT
A0A087WVQ9	tr|A0A087WVQ9|A0A087WVQ9_HUMAN	TIEKFEKEAAEM[15.99]GKG
A0A087WVQ9	tr|A0A087WVQ9|A0A087WVQ9_HUMAN	KYAWVLDKLKAERE																							1920000000
A0A087WXL9	tr|A0A087WXL9|A0A087WXL9_HUMAN	AGQLRAAVNLA
A0A087WXS7	tr|A0A087WXS7|A0A087WXS7_HUMAN	GGKGGVGKTTCSCSLAVQLSK
[truncated: 10,491 more rows]
