# Supplementary material for: Tuning DO:DM Ratios Modulates MHC Class II Immunopeptidomes
Source: Mol Cell Proteomics. 2022 Jan 25;21(3):100204. doi: 10.1016/j.mcpro.2022.100204 (PMC10329146; doi:10.1016/j.mcpro.2022.100204)
Supplement: Supplemental Table S2 [file mmc6.xlsx]

## Sheet: Sheet1
Core Epitope (PLAtEAU)	Proteins	Proteins	Gene Names	Whole Epitope (PLAtEAU)	% Rel. Intens. in DR4_Rep1_CID_A_1	% Rel. Intens. in DR4_Rep1_CID_no1p_A_3	% Rel. Intens. in DR4_Rep1_HCD_A_2	% Rel. Intens. in DR4_Rep2_CID_B_1	% Rel. Intens. in DR4_Rep2_CID_no1p_B_3	% Rel. Intens. in DR4_Rep2_HCD_B_2	% Rel. Intens. in DR4DM_Rep1_CID_A_1	% Rel. Intens. in DR4DM_Rep1_CID_no1p_A_3	% Rel. Intens. in DR4DM_Rep1_HCD_A_2	% Rel. Intens. in DR4DM_Rep2_CID_B_1	% Rel. Intens. in DR4DM_Rep2_CID_no1p_B_3	% Rel. Intens. in DR4DM_Rep2_HCD_B_2	% Rel. Intens. in DR4DMDO+_Rep1_CID_A_1	% Rel. Intens. in DR4DMDO+_Rep1_CID_no1p_A_3	% Rel. Intens. in DR4DMDO+_Rep1_HCD_A_2	% Rel. Intens. in DR4DMDO+_Rep2_CID_B_1	% Rel. Intens. in DRRDMDO+_Rep2_CID_no1p_B_3	% Rel. Intens. in DR4DMDO+_Rep2_HCD_B_2	% Rel. Intens. in DR4DMDO++_1C3_Rep1_CID_A_1	% Rel. Intens. in DR4DMDO++_1C3_Rep1_CID_no1p_A_3	% Rel. Intens. in DR4DMDO++_1C3_Rep1_HCD_A_2	% Rel. Intens. in DR4DMDO++_1C3_Rep2_CID_B_1	% Rel. Intens. in DR4DMDO++_1C3_Rep2_CID_no1p_B_3	% Rel. Intens. in DR4DMDO++_1C3_Rep2_HCD_B_2	% Rel. Intens. in DR4DMDO+++_2D7_Rep1_CID_A_1	% Rel. Intens. in DR4DMDO+++_2D7_Rep1_CID_no1p_A_3	% Rel. Intens. in DR4DMDO+++_2D7_Rep1_HCD_A_2	% Rel. Intens. in DR4DMDO+++_2D7_Rep2_CID_B_1	% Rel. Intens. in DR4DMDO+++_2D7_Rep2_CID_no1p_B_3	% Rel. Intens. in DR4DMDO+++_2D7_Rep2_HCD_B_2	% Rel. Intens. in DR4DMDOKO_Rep1_CID_A_1	% Rel. Intens. in DR4DMDOKO_Rep1_CID_no1p_A_3	% Rel. Intens. in DR4DMDOKO_Rep1_HCD_A_2	% Rel. Intens. in DR4DMDOKO_Rep2_CID_B_1	% Rel. Intens. in DR4DMDOKO_Rep2_CID_no1p_B_3	% Rel. Intens. in DR4DMDOKO_Rep2_HCD_B_2
IILFPPXXIPTSKY	A0A059QPL3	tr|A0A059QPL3|A0A059QPL3_HUMAN	ATP6	LIILFPPXXIPTSKYL	0.000277561	0.000308788	0.000241206	0.000589499	0.000478241	0.000523979	0.000154634	0.0026818	0.000231681	0.00179986	0.000156024	4.12459e-05	8.08576e-05	0.000149022	0.000134161	3.92812e-05	4.33447e-05	6.79183e-05	0.00022903	0.000179519	8.84643e-05	0.000278025	0.000484357	0.000292915	0.000313655	0.000280942	0.000243421	9.20159e-05	0.000204815	0.000284751	0.00065654	0.00338066	0.0011195	0.000357295	0.000656312	0.000325633
VNDTQFVRFDSDAASPRTEPRAP	A0A090KJ24	tr|A0A090KJ24|A0A090KJ24_HUMAN	HLA-B	GYVNDTQFVRFDSDAASPRTEPRAPW	0.927035	0.445125	0.266127	0.848858	0.982492	0.695389	0.164853	0.630466	0.179369	0.375756	0.845823	0.516765	0.0682614	0.0718663	0.519426	0.309675	0.476854	0.20181	0.759031	0.631072	0.254646	1.28991	0.507225	0.653389	1.09305	0.509034	0.316948	0.620969	0.697353	0.232319	0.339827	0.990754	0.485989	0.722693	0.837176	0.56854
ETVRNDLKTEGKK	A0A0A0MS38	tr|A0A0A0MS38|A0A0A0MS38_HUMAN	ATXN3	LETVRNDLKTEGKK	0.000277561	0.000308788	0.000241206	0.000589499	0.000478241	0.000523979	0.000298455	0.000539228	0.00050433	0.000228444	0.000177027	0.00018158	8.08576e-05	0.000149022	0.000134161	3.92812e-05	4.33447e-05	6.79183e-05	0.00022903	0.000179519	8.84643e-05	0.000278025	0.000484357	0.000292915	0.00041968	0.000495623	0.000514141	9.20159e-05	0.000204815	0.000284751	0.00065654	0.00338066	0.0011195	0.000357295	0.000656312	0.000325633
FIRGYHQYAYDGKD	A0A0A7C3U9	tr|A0A0A7C3U9|A0A0A7C3U9_HUMAN	HLA-A	RFIRGYHQYAYDGKDY	0.000277561	0.000308788	0.000241206	0.000589499	0.000478241	0.000523979	0.000154634	0.000166358	0.000231681	7.19946e-05	0.000156024	4.12459e-05	8.08576e-05	0.000149022	0.000134161	3.92812e-05	4.33447e-05	6.79183e-05	0.00022903	0.000179519	8.84643e-05	0.000278025	0.000484357	0.000292915	0.0105649	0.00426713	0.000243421	0.00483989	0.00112648	0.000284751	0.00065654	0.00338066	0.0011195	0.000357295	0.000656312	0.000325633
LNQDLRSWTAADTAAQITQR	A0A0A7C803	tr|A0A0A7C803|A0A0A7C803_HUMAN;tr|A0A0U5Q1S9|A0A0U5Q1S9_HUMAN	HLA-C	ALNQDLRSWTAADTAAQITQRK	0.000277561	0.000308788	0.000241206	0.000589499	0.000478241	0.000523979	0.000154634	0.000166358	0.0457711	7.19946e-05	0.000156024	4.12459e-05	8.08576e-05	0.000149022	0.000134161	3.92812e-05	4.33447e-05	6.79183e-05	0.00022903	0.000179519	8.84643e-05	0.000278025	0.00675165	0.000292915	0.000313655	0.000280942	0.000243421	9.20159e-05	0.000204815	0.000284751	0.00065654	0.046208	0.0011195	0.000357295	0.0635866	0.000325633
VDDTQFVRFDSDAASPRTEPR	A0A0B7MGE7	tr|A0A0B7MGE7|A0A0B7MGE7_HUMAN;tr|B1PZN8|B1PZN8_HUMAN;tr|Q29938|Q29938_HUMAN	HLA-B	YVDDTQFVRFDSDAASPRTEPRAPW	0.0440527	0.000308788	0.137217	0.0613725	0.154725	0.000523979	0.000154634	0.000166358	0.0464775	7.19946e-05	0.000156024	4.12459e-05	8.08576e-05	0.000149022	0.126335	0.0184319	4.33447e-05	6.79183e-05	0.00022903	0.000179519	0.193216	0.151315	0.431812	0.000292915	0.182671	0.000280942	0.000243421	9.20159e-05	0.185175	0.123757	0.428305	0.00338066	0.0400405	0.000357295	0.0359847	0.0321998
NEDLSSWTAADTAAQITQRKWE	A0A0B7MGE7	tr|A0A0B7MGE7|A0A0B7MGE7_HUMAN;tr|B1PZN8|B1PZN8_HUMAN	HLA-B	LNEDLSSWTAADTAAQITQRKWEA	0.0374304	0.000308788	0.000241206	0.000589499	0.000478241	0.000523979	0.000154634	0.000166358	0.0155396	7.19946e-05	0.000156024	4.12459e-05	8.08576e-05	0.000149022	0.00727822	3.92812e-05	4.33447e-05	6.79183e-05	0.00022903	0.000179519	0.0115291	0.000278025	0.000484357	0.0150213	0.0969681	0.000280942	0.000243421	9.20159e-05	0.0772966	0.000284751	0.00065654	0.00338066	0.0011195	0.000357295	0.000656312	0.0172661
NVGSDWRFLRGYHQYA	A0A0K0KR33	tr|A0A0K0KR33|A0A0K0KR33_HUMAN	HLA-A	CNVGSDWRFLRGYHQYAY	0.000277561	0.221638	0.000241206	0.14366	0.146286	0.138164	0.000154634	0.000166358	0.000231681	7.19946e-05	0.000156024	4.12459e-05	0.0178767	0.000149022	0.000134161	3.92812e-05	4.33447e-05	0.0138701	0.00022903	0.000179519	0.0319366	0.000278025	0.000484357	0.000292915	0.000313655	0.000280942	0.0100098	0.166643	0.130745	0.0518849	0.00065654	0.00338066	0.0011195	0.000357295	0.000656312	0.0396666
HAHKIRVDPVNFKLL	A0A0K2BMD8	tr|A0A0K2BMD8|A0A0K2BMD8_HUMAN	HBA2	SDLHAHKIRVDPVNFKLLS	0.0361059	0.0361768	0.0382115	0.0912512	0.0931676	0.0761191	0.000154634	0.000166358	0.000231681	7.19946e-05	0.000156024	4.12459e-05	8.08576e-05	0.000149022	0.000134161	3.92812e-05	4.33447e-05	6.79183e-05	0.00022903	0.000179519	8.84643e-05	0.000278025	0.000484357	0.000292915	0.000313655	0.000280942	0.000243421	9.20159e-05	0.000204815	0.000284751	0.00065654	0.00338066	0.0011195	0.000357295	0.000656312	0.000325633
SDVGEYRAVTELGRPN	A0A0M3LBF4	tr|A0A0M3LBF4|A0A0M3LBF4_HUMAN	HLA-DRB1	DSDVGEYRAVTELGRPNA	0.000277561	0.0297189	0.000241206	0.0650064	0.000478241	0.0479298	0.000154634	0.000166358	0.000231681	7.19946e-05	0.000156024	4.12459e-05	8.08576e-05	0.000149022	0.000134161	3.92812e-05	4.33447e-05	6.79183e-05	0.00022903	0.000179519	8.84643e-05	0.000278025	0.000484357	0.000292915	0.000313655	0.000280942	0.000243421	9.20159e-05	0.000204815	0.000284751	0.00065654	0.00338066	0.0011195	0.000357295	0.000656312	0.000325633
VDDTQFVRFDSDASSQRMEPRAP	A0A0N7A494	tr|A0A0N7A494|A0A0N7A494_HUMAN;tr|D5H3U7|D5H3U7_HUMAN	HLA-A	YVDDTQFVRFDSDASSQRMEPRAPW	0.0679505	0.000308788	0.000241206	0.165342	0.0989729	0.0783937	0.000154634	0.000166358	0.18365	7.19946e-05	0.000156024	0.0152002	8.08576e-05	0.000149022	0.206831	3.92812e-05	4.33447e-05	0.217851	0.0134892	0.000179519	8.84643e-05	0.000278025	0.000484357	1.65109	0.193494	0.0522127	0.000243421	9.20159e-05	0.000204815	0.140527	0.0211724	0.283024	1.00265	0.672793	0.000656312	0.614007
YVDDTQFVRFDSNAASPRGEPR	A0A0S4T1S6	tr|A0A0S4T1S6|A0A0S4T1S6_HUMAN	HLA-C	GYVDDTQFVRFDSNAASPRGEPRE	0.18456	0.344839	0.924032	0.604519	0.943184	0.988654	0.00769928	0.0952827	0.0736859	0.0130144	0.000156024	0.252002	0.0339657	0.0698728	0.0647661	0.146247	0.00355578	0.118951	0.0103063	0.186273	0.0453978	0.194864	0.000484357	0.34191	0.24151	0.0511526	1.2007	0.732388	0.264786	0.381289	0.163358	0.00338066	0.560568	0.142675	0.181764	0.468972
YVDDTQFVRFDSDAASPRGEP	A0A0S4T489	tr|A0A0S4T489|A0A0S4T489_HUMAN;tr|A0A140T9U8|A0A140T9U8_HUMAN;tr|C0KTQ6|C0KTQ6_HUMAN;tr|S5DU01|S5DU01_HUMAN	HLA-C	GYVDDTQFVRFDSDAASPRGEPR	0.408855	0.000308788	0.133525	0.000589499	0.109458	0.0408216	0.000154634	0.0374304	0.000231681	7.19946e-05	0.0157524	0.0429713	0.00541801	0.000149022	0.00945833	3.92812e-05	4.33447e-05	0.0269864	0.0304812	0.0673641	8.84643e-05	0.000278025	0.000484357	0.0287908	0.0163896	0.221573	0.459087	0.0395596	0.000204815	0.233414	0.078474	0.109744	0.324764	0.0575716	0.049479	0.0565541
NTQFVRFDSDAASQRMEP	A0A0U2XJU5	tr|A0A0U2XJU5|A0A0U2XJU5_HUMAN;tr|F6IR35|F6IR35_HUMAN	HLA-A	DNTQFVRFDSDAASQRMEPR	0.000277561	0.000308788	0.000241206	0.0565273	0.000478241	0.000523979	0.000154634	0.000166358	0.000231681	0.782249	0.000156024	4.12459e-05	8.08576e-05	0.000149022	0.488569	0.3493	4.33447e-05	6.79183e-05	0.128829	0.000179519	8.84643e-05	0.000278025	0.179065	0.000292915	0.000313655	0.000280942	0.000243421	9.20159e-05	4.938	0.000284751	0.0332155	0.110424	0.0011195	0.06674	0.000656312	0.13616
AQTTKHKWEAAHVAQQ	A0A109W0K0	tr|A0A109W0K0|A0A109W0K0_HUMAN	HLA-A	AAQTTKHKWEAAHVAQQL	0.0143387	0.00630115	0.278587	0.0180685	0.00332467	0.155285	0.00655304	0.000166358	0.035176	0.00349589	0.000156024	0.0195548	8.08576e-05	0.000149022	0.0307675	3.92812e-05	4.33447e-05	0.0144732	0.00022903	0.00584948	0.0218765	0.000278025	0.000484357	0.000292915	0.00162792	0.00736809	0.0100326	0.0337923	0.0329668	0.0661773	0.00065654	0.00338066	0.0011195	0.00432798	0.000656312	0.0125406
ITLTWRQDGVSLSHDTQ	A0A140T9M1	tr|A0A140T9M1|A0A140T9M1_HUMAN	MICA	NITLTWRQDGVSLSHDTQQ	0.0973765	0.0902852	0.000241206	0.0714666	0.083884	0.000523979	0.000154634	0.000166358	0.000231681	7.19946e-05	0.000156024	4.12459e-05	8.08576e-05	0.000149022	0.000134161	3.92812e-05	4.33447e-05	6.79183e-05	0.00022903	0.000179519	8.84643e-05	0.000278025	0.000484357	0.000292915	0.0432933	0.0437315	0.000243421	0.0394147	0.0353516	0.000284751	0.00065654	0.00338066	0.0011195	0.000357295	0.000656312	0.000325633
LNEDLRSWTAANTAAQITQR	B2YG96	tr|B2YG96|B2YG96_HUMAN;tr|Q29988|Q29988_HUMAN	HLA-B	ALNEDLRSWTAANTAAQITQRKW	3.30501	0.534093	0.715189	0.603065	2.22295	2.97799	0.324192	0.16521	0.134234	0.122945	0.213033	0.377268	0.340564	0.0809261	0.0953883	0.0683493	0.361918	0.114353	0.265405	0.205825	0.0723842	0.505981	0.346726	0.0223817	2.3969	1.42983	0.0793961	1.35894	1.42669	0.689974	1.58517	0.596287	0.271568	0.568166	0.332041	0.282013
NEDLRSWTAADTAAQIT	C0KTQ6	tr|C0KTQ6|C0KTQ6_HUMAN;tr|O19508|O19508_HUMAN	HLA-Cw	LNEDLRSWTAADTAAQITQ	0.0222279	0.000308788	0.000241206	0.0116487	0.000478241	0.000523979	0.000154634	0.000166358	0.000231681	7.19946e-05	0.000156024	0.0383702	8.08576e-05	0.0384892	0.000134161	3.92812e-05	4.33447e-05	6.79183e-05	0.00022903	0.000179519	8.84643e-05	0.000278025	0.000484357	0.000292915	0.000313655	0.000280942	0.137863	9.20159e-05	0.000204815	0.000284751	0.00065654	0.00338066	0.217091	0.131592	0.000656312	0.110412
VDDTQFVRFDSDAASARTEPRAPW	C9WEN4	tr|C9WEN4|C9WEN4_HUMAN	HLA-B	YVDDTQFVRFDSDAASARTEPRAPWI	0.000277561	0.000308788	0.000241206	0.000589499	0.000478241	0.000523979	0.000154634	0.00434537	0.000231681	7.19946e-05	0.00586591	4.12459e-05	0.00944255	0.00572404	0.000134161	3.92812e-05	4.33447e-05	6.79183e-05	0.00022903	0.00908261	8.84643e-05	0.00875903	0.000484357	0.00746058	0.000313655	0.000280942	0.000243421	9.20159e-05	0.000204815	0.000284751	0.00065654	0.00338066	0.0011195	0.0103548	0.000656312	0.000325633
GNGTFQKWAAVVVPS	D0W033	tr|D0W033|D0W033_HUMAN	HLA-A	AGNGTFQKWAAVVVPSG	0.000277561	0.000308788	0.000241206	0.000589499	0.000478241	0.000523979	0.000154634	0.000166358	0.000231681	7.19946e-05	0.000156024	4.12459e-05	8.08576e-05	0.000149022	0.000134161	3.92812e-05	4.33447e-05	6.79183e-05	0.00022903	0.000179519	8.84643e-05	0.000278025	0.000484357	0.000292915	0.000313655	0.000280942	0.190187	9.20159e-05	0.000204815	0.0907644	0.00065654	0.00338066	0.0011195	0.000357295	0.000656312	0.000325633
NVGPDGRLLRGHNQYAYDGK	D2SSL0	tr|D2SSL0|D2SSL0_HUMAN	HLA-B	CNVGPDGRLLRGHNQYAYDGKD	0.000277561	0.05045	0.000241206	0.000589499	0.0736543	0.000523979	0.000154634	0.000166358	0.000231681	7.19946e-05	0.000156024	4.12459e-05	8.08576e-05	0.000149022	0.000134161	3.92812e-05	4.33447e-05	6.79183e-05	0.00022903	0.000179519	8.84643e-05	0.000278025	0.000484357	0.000292915	0.000313655	0.000280942	0.000243421	0.0100565	0.000204815	0.000284751	0.00065654	0.00338066	0.0011195	0.000357295	0.000656312	0.000325633
MRYFYTAMSRPGRGQPR	D2Y561	tr|D2Y561|D2Y561_HUMAN	HLA-B	SMRYFYTAMSRPGRGQPRF	0.106533	0.000308788	0.000241206	0.000589499	0.000478241	0.169785	0.000154634	0.000166358	0.000231681	7.19946e-05	0.000156024	4.12459e-05	8.08576e-05	0.000149022	0.000134161	3.92812e-05	4.33447e-05	6.79183e-05	0.00022903	0.000179519	8.84643e-05	0.000278025	0.000484357	0.000292915	0.000313655	0.000280942	0.000243421	9.20159e-05	0.000204815	0.0676284	0.00065654	0.00338066	0.0011195	0.000357295	0.000656312	0.000325633
DLSSWTAADTAAQITQRKWQ	D3U3Z1	tr|D3U3Z1|D3U3Z1_HUMAN	HLA-B	EDLSSWTAADTAAQITQRKWQA	0.000277561	0.000308788	0.000241206	0.000589499	0.000478241	0.0223402	0.000154634	0.000166358	0.000231681	7.19946e-05	0.000156024	4.12459e-05	8.08576e-05	0.000149022	0.000134161	3.92812e-05	4.33447e-05	6.79183e-05	0.00022903	0.000179519	0.0167667	0.000278025	0.0286211	0.0161479	0.000313655	0.000280942	0.0624249	9.20159e-05	0.000204815	0.000284751	0.00065654	0.00338066	0.0011195	0.000357295	0.000656312	0.0210071
DTQFVRFNSDAASQRME	D5FHR2	tr|D5FHR2|D5FHR2_HUMAN	HLA-A	DDTQFVRFNSDAASQRMEPRAPWI	0.915259	2.60075	4.17739	2.92026	1.82123	8.33999	0.0486396	0.505024	5.80193	2.12384	0.663515	6.67626	0.48124	1.15418	4.3579	0.264483	1.87486	4.38301	0.200148	0.418244	6.94639	0.444176	1.18261	7.98468	1.4454	4.35698	7.9415	2.01929	8.71789	3.6249	0.978652	1.16526	3.57333	2.15755	1.48504	6.40397
GPDGRLLRGYDQYAYDGKNY	D5G2L2	tr|D5G2L2|D5G2L2_HUMAN	HLA-C	VGPDGRLLRGYDQYAYDGKNYI	0.000277561	0.0130098	0.000241206	0.0140713	0.000478241	0.159225	0.000154634	0.000166358	0.000231681	7.19946e-05	0.000156024	4.12459e-05	8.08576e-05	0.000149022	0.000134161	3.92812e-05	4.33447e-05	6.79183e-05	0.00022903	0.000179519	8.84643e-05	0.000278025	0.000484357	0.000292915	0.000313655	0.000280942	0.000243421	9.20159e-05	0.000204815	0.000284751	0.00065654	0.00338066	0.0011195	0.000357295	0.000656312	0.000325633
KNYIALNEDLRSWTA	D5G2L2	tr|D5G2L2|D5G2L2_HUMAN	HLA-C	GKNYIALNEDLRSWTAA	0.395639	0.236372	0.0193519	0.0528934	0.0283876	0.169176	0.000154634	0.000166358	0.000231681	7.19946e-05	0.000156024	4.12459e-05	8.08576e-05	0.000149022	0.000134161	3.92812e-05	4.33447e-05	6.79183e-05	0.00022903	0.000179519	8.84643e-05	0.000278025	0.000484357	0.000292915	0.153294	0.0294194	0.0151967	9.20159e-05	0.000204815	0.000284751	0.00065654	0.00338066	0.0011195	0.000357295	0.000656312	0.000325633
GRLLRGYNQYAYDGK	D6MLB2	tr|D6MLB2|D6MLB2_HUMAN	HLA-C	DGRLLRGYNQYAYDGKD	0.130718	0.000308788	0.000241206	0.000589499	0.211756	0.000523979	0.000154634	0.000166358	0.000231681	7.19946e-05	0.000156024	4.12459e-05	8.08576e-05	0.000149022	0.000134161	3.92812e-05	4.33447e-05	6.79183e-05	0.00022903	0.000179519	8.84643e-05	0.000278025	0.000484357	0.000292915	0.0179358	0.000280942	0.000243421	9.20159e-05	0.000204815	0.020398	0.00065654	0.00338066	0.0011195	0.000357295	0.000656312	0.000325633
VDDTQFVRFDSDAASQRMEPRAPC	E0WMX3	tr|E0WMX3|E0WMX3_HUMAN	HLA-A	YVDDTQFVRFDSDAASQRMEPRAPCI	0.577838	0.883039	4.11066	1.15348	0.138997	4.39045	0.560653	0.359289	1.28018	0.446221	0.865229	3.6266	0.379068	0.040167	2.73967	0.599431	0.361856	2.96459	0.420876	0.859026	1.61886	3.75262	3.62916	1.58118	0.344358	2.64143	7.26679	1.57982	0.964257	1.57481	1.7719	2.30133	5.92096	1.69261	2.94291	6.80376
NRNTQIFKTNTQTYRE	E0YTJ7	tr|E0YTJ7|E0YTJ7_HUMAN	HLA-B	WNRNTQIFKTNTQTYRES	0.000277561	0.000308788	0.0170752	0.000589499	0.0201526	0.000523979	0.000154634	0.000166358	0.000231681	7.19946e-05	0.000156024	4.12459e-05	8.08576e-05	0.000149022	0.000134161	3.92812e-05	4.33447e-05	6.79183e-05	0.00022903	0.000179519	8.84643e-05	0.000278025	0.000484357	0.000292915	0.000313655	0.000280942	0.000243421	9.20159e-05	0.000204815	0.000284751	0.00065654	0.00338066	0.0011195	0.000357295	0.000656312	0.000325633
DSNAASQRMEPRAP	E3SG89	tr|E3SG89|E3SG89_HUMAN	HLA-A	DSNAASQRMEPRAPW	0.000277561	0.000308788	0.000241206	0.000589499	0.000478241	0.0113123	0.000213028	0.000166358	0.000231681	0.000236059	0.000156024	0.000366447	8.08576e-05	0.000246726	0.000344346	0.000224809	4.33447e-05	0.011583	0.00022903	0.00970648	8.84643e-05	0.0044484	0.000484357	0.000384295	0.000364459	0.000413461	0.000243421	9.20159e-05	0.000204815	0.000284751	0.00065654	0.00338066	0.0011195	0.000540661	0.000656312	0.0198409
NTQFVRFDSDAASPRTEPRAPW	F2VNK8	tr|F2VNK8|F2VNK8_HUMAN	HLA-B	DNTQFVRFDSDAASPRTEPRAPWI	0.119633	0.000308788	0.46826	0.000589499	0.000478241	0.757535	0.0772091	0.0288257	0.171642	0.197777	0.000156024	0.379101	8.08576e-05	0.00799392	0.238023	0.0230248	4.33447e-05	0.259635	0.0813224	0.024244	0.24671	0.44671	0.0290614	0.467187	0.176266	0.234533	0.425873	9.20159e-05	0.154733	0.525284	0.00065654	0.00338066	0.234224	0.165839	0.0131876	0.454371
FTDCYGYHDFGSS	F4ZW65	tr|F4ZW65|F4ZW65_HUMAN	NF90b	FFTDCYGYHDFGSS	0.000277561	0.000308788	0.000241206	0.000589499	0.000478241	0.000523979	0.00546087	0.000166358	0.000231681	0.0119068	0.0115518	0.0135569	8.08576e-05	0.000149022	0.000134161	3.92812e-05	4.33447e-05	6.79183e-05	0.00022903	0.000179519	8.84643e-05	0.00932492	0.000484357	0.000292915	0.000313655	0.00747411	0.000243421	9.20159e-05	0.000204815	0.000284751	0.00065654	0.00338066	0.0011195	0.000357295	0.000656312	0.000325633
GPNGRLLRGYDQYAYDGK	F6IQA4	tr|F6IQA4|F6IQA4_HUMAN	HLA-C	LGPNGRLLRGYDQYAYDGKD	0.000277561	0.0949876	0.000241206	0.121534	0.000478241	0.000523979	0.000154634	0.000166358	0.000231681	7.19946e-05	0.000156024	4.12459e-05	8.08576e-05	0.000149022	0.000134161	3.92812e-05	4.33447e-05	6.79183e-05	0.00022903	0.000179519	8.84643e-05	0.000278025	0.000484357	0.000292915	0.000313655	0.000280942	0.000243421	0.0100276	0.000204815	0.000284751	0.00065654	0.00338066	0.0011195	0.000357295	0.000656312	0.000325633
ENLRSWTAADTAAQITQRKWE	F8RHH9	tr|F8RHH9|F8RHH9_HUMAN	HLA-C	NENLRSWTAADTAAQITQRKWEA	0.0656471	0.000308788	0.0673778	0.000589499	0.000478241	0.184408	0.000154634	0.000166358	0.0663116	0.0251981	0.000156024	0.0559531	0.0304362	0.0179616	0.000134161	3.92812e-05	4.33447e-05	0.0693505	0.00022903	0.000179519	0.0475855	0.000278025	0.000484357	0.0758575	0.161025	0.000280942	0.000243421	9.20159e-05	0.000204815	0.195082	0.00065654	0.00338066	0.0011195	0.144536	0.000656312	0.164119
FASILAAFSKATS	F8VY04	tr|F8VY04|F8VY04_HUMAN	AK2	FASILAAFSKATS	0.000277561	0.000308788	0.000241206	0.000589499	0.000478241	0.000523979	0.00951597	0.00936478	0.000231681	0.013499	0.0123019	4.12459e-05	8.08576e-05	0.000149022	0.000134161	3.92812e-05	4.33447e-05	6.79183e-05	0.0101379	0.0098469	8.84643e-05	0.0198062	0.0193743	0.0158975	0.0245181	0.000280942	0.000243421	9.20159e-05	0.000204815	0.000284751	0.00065654	0.00338066	0.0011195	0.000357295	0.000656312	0.000325633
EGPQYWDGETRKVK	G0KXH3	tr|G0KXH3|G0KXH3_HUMAN	HLA-A	QEGPQYWDGETRKVKA	0.00365666	0.000308788	0.00658394	0.000589499	0.000478241	0.00605216	0.000154634	0.000166358	0.000231681	7.19946e-05	0.000156024	4.12459e-05	8.08576e-05	0.000149022	0.000134161	3.92812e-05	4.33447e-05	6.79183e-05	0.00022903	0.000179519	8.84643e-05	0.000278025	0.000484357	0.000292915	0.000313655	0.000280942	0.000243421	9.20159e-05	0.000204815	0.000284751	0.00065654	0.00338066	0.0011195	0.000357295	0.000656312	0.000325633
HQEEYVRFDSDVGQYRAV	G9HWC7	tr|G9HWC7|G9HWC7_HUMAN	HLA-DR4I	YHQEEYVRFDSDVGQYRAVT	0.0324464	0.00884043	0.115065	0.0412851	0.106361	0.0743522	0.000154634	0.0118745	0.0303304	0.0089301	0.00345804	0.0216993	8.08576e-05	0.00738204	0.000134161	3.92812e-05	4.33447e-05	0.0110433	0.013405	0.00485235	8.84643e-05	0.00643395	0.00999537	0.000292915	0.116583	0.0644841	0.057147	0.0344588	0.0485383	0.0892585	0.00065654	0.00338066	0.0011195	0.000357295	0.000656312	0.005301
NGKDYIALKEDLRS	H2DMM0	tr|H2DMM0|H2DMM0_HUMAN	HLA-A	YNGKDYIALKEDLRSW	0.120065	0.0122575	0.0321198	0.0442326	0.00534505	0.0559317	0.000154634	0.000166358	0.000231681	7.19946e-05	0.000156024	4.12459e-05	8.08576e-05	0.000149022	0.000134161	3.92812e-05	4.33447e-05	6.79183e-05	0.00022903	0.000179519	8.84643e-05	0.000278025	0.000484357	0.000292915	0.0256226	0.000280942	0.0195647	9.20159e-05	0.0188402	0.000284751	0.00065654	0.00338066	0.0011195	0.000357295	0.000656312	0.000325633
VGPNGRLLRGHNQYAYDGK	H6V7S6	tr|H6V7S6|H6V7S6_HUMAN	HLA-B	DVGPNGRLLRGHNQYAYDGKD	0.60761	0.0179003	0.000241206	0.0599028	0.000478241	0.422432	0.000154634	0.000166358	0.000231681	0.00173064	0.000156024	4.12459e-05	8.08576e-05	0.000149022	0.000134161	3.92812e-05	4.33447e-05	0.00181668	0.00022903	0.000179519	0.0052376	0.000278025	0.000484357	0.000292915	0.0322491	0.000280942	0.000243421	9.20159e-05	0.00495203	0.0488732	0.00065654	0.00338066	0.0011195	0.00420664	0.000656312	0.000325633
IPVKALKYSVDPSIVNISDEM	H7C3C4	tr|H7C3C4|H7C3C4_HUMAN	SLC4A7	QIPVKALKYSVDPSIVNISDEMA	0.000277561	0.000308788	0.000241206	0.000589499	0.000478241	0.000523979	0.0201457	0.0251687	0.0235778	0.0217714	0.0250539	0.0278533	0.0278968	0.0350351	0.037688	0.0291889	0.0305274	0.0373136	0.0424378	0.0351751	0.0370464	0.0449023	0.0380147	0.0544522	0.000313655	0.000280942	0.000243421	9.20159e-05	0.000204815	0.000284751	0.0299328	0.030375	0.0202654	0.052583	0.0648133	0.0587654
QDLSSWTAADTAAQITQRKWE	I1W1M4	tr|I1W1M4|I1W1M4_HUMAN	HLA-B	ALNQDLSSWTAADTAAQITQRKWEA	1.42661	0.893761	0.634089	0.620387	0.779764	1.13582	0.0421514	0.0224726	0.00943676	0.0112145	0.0372808	0.0610472	0.0345249	0.0389926	0.0838952	0.0417589	0.0113013	0.0451532	0.159007	0.137608	0.202031	0.154144	0.229703	0.356505	1.23068	0.721437	0.633668	0.594886	0.848144	0.643223	0.170545	0.137944	0.346746	0.0548751	0.153037	0.187352
YVGNEAQSKRGILT	L0R5C4	tr|L0R5C4|L0R5C4_HUMAN	POTEM	SYVGNEAQSKRGILTL	0.000277561	0.000308788	0.0689161	0.000589499	0.000478241	0.0458583	0.000154634	0.000166358	0.0215308	7.19946e-05	0.000156024	0.0263579	8.08576e-05	0.000149022	0.0386159	3.92812e-05	4.33447e-05	0.0338838	0.00022903	0.000179519	0.0444078	0.000278025	0.000484357	0.0236085	0.000313655	0.000280942	0.0843783	9.20159e-05	0.000204815	0.074268	0.00065654	0.00338066	0.0171875	0.000357295	0.000656312	0.0332221
QRKWEAARQAEQRR	M4QNN1	tr|M4QNN1|M4QNN1_HUMAN	HLA-C	TQRKWEAARQAEQRR	0.00148858	0.000308788	0.00250436	0.00120524	0.000478241	0.00153538	0.000154634	0.000166358	0.000231681	7.19946e-05	0.000156024	4.12459e-05	8.08576e-05	0.000149022	0.000134161	3.92812e-05	4.33447e-05	6.79183e-05	0.00022903	0.000179519	8.84643e-05	0.000278025	0.000484357	0.000292915	0.000313655	0.000280942	0.000243421	9.20159e-05	0.000204815	0.000284751	0.00065654	0.00338066	0.0011195	0.000357295	0.000656312	0.000325633
VDNTQFVRFDSDAASPRGEPRAPW	M9P963	tr|M9P963|M9P963_HUMAN	HLA-C	YVDNTQFVRFDSDAASPRGEPRAPWV	0.000277561	0.0138563	0.181828	0.000589499	0.260859	0.236014	0.000154634	0.182133	0.101007	7.19946e-05	0.274542	0.245586	8.08576e-05	0.000149022	0.140869	3.92812e-05	0.301828	0.211896	0.380593	0.0604322	0.135571	0.236198	0.584164	0.266252	0.512451	0.000280942	0.374686	9.20159e-05	0.0476966	0.797577	0.078474	0.549739	0.0011195	0.244039	0.000656312	1.11382
FVRFDSDAASPRGQPRAP	M9P9D3	tr|M9P9D3|M9P9D3_HUMAN	HLA-C	QFVRFDSDAASPRGQPRAPW	0.000277561	0.00871503	0.000241206	0.000589499	0.000478241	0.0532102	0.000154634	0.000166358	0.000231681	7.19946e-05	0.000156024	0.0136391	8.08576e-05	0.000149022	0.0104534	3.92812e-05	4.33447e-05	0.0101764	0.00022903	0.000179519	8.84643e-05	0.00971858	0.000484357	0.000292915	0.000313655	0.000280942	0.028437	9.20159e-05	0.000204815	0.0146483	0.00065654	0.00338066	0.0011195	0.0128626	0.000656312	0.000325633
KPGTFRNDNSAEMCR	O00220	sp|O00220|TR10A_HUMAN	TNFRSF10A	CKPGTFRNDNSAEMCRKC	0.000277561	0.000308788	0.000241206	0.000589499	0.000478241	0.000523979	0.0227843	0.0211962	0.0274909	0.00706239	0.00964649	0.00537347	0.00388703	0.0117244	0.0117391	0.00519116	0.00418976	0.00371628	0.00022903	0.00139705	8.84643e-05	0.000278025	0.000484357	0.000292915	0.000313655	0.000280942	0.000243421	9.20159e-05	0.000204815	0.000284751	0.00065654	0.00338066	0.0011195	0.000357295	0.000656312	0.0081181
KSYALEISAHQKEHG	O00241	sp|O00241|SIRB1_HUMAN	SIRPB1	SKSYALEISAHQKEHGS	0.000277561	0.000308788	0.000241206	0.000589499	0.000478241	0.000523979	0.00654223	0.0056791	0.00713408	0.00418122	0.00374308	0.00414924	8.08576e-05	0.000149022	0.000134161	3.92812e-05	4.33447e-05	6.79183e-05	0.00022903	0.000179519	8.84643e-05	0.000278025	0.000484357	0.000292915	0.000313655	0.000280942	0.000243421	9.20159e-05	0.000204815	0.000284751	0.00065654	0.00338066	0.0011195	0.000357295	0.000656312	0.000325633
KAQLENMKTESQRVV	O00291	sp|O00291|HIP1_HUMAN	HIP1	LKAQLENMKTESQRVVL	0.000277561	0.000308788	0.000241206	0.000589499	0.000478241	0.000523979	0.00473636	0.00395816	0.00460537	0.00394586	0.00327051	0.00419032	0.00433624	0.00408578	0.00401364	0.0054208	0.00514072	0.00652121	0.00993585	0.0070919	0.00673861	0.0139136	0.00766165	0.0118042	0.000313655	0.000280942	0.000243421	9.20159e-05	0.000204815	0.000284751	0.00065654	0.00338066	0.0011195	0.00426057	0.00353713	0.000325633
GRVYYVNHNTRTTQ	O00308	sp|O00308|WWP2_HUMAN	WWP2	DNGRVYYVNHNTRTTQW	0.00566062	0.00135741	0.00224593	0.0040417	0.00291292	0.00471784	0.000154634	0.000166358	0.000231681	7.19946e-05	0.000156024	4.12459e-05	8.08576e-05	0.000149022	0.000134161	3.92812e-05	4.33447e-05	6.79183e-05	0.00022903	0.000179519	8.84643e-05	0.000278025	0.000484357	0.000292915	0.000313655	0.000280942	0.000243421	9.20159e-05	0.000204815	0.000284751	0.00065654	0.00338066	0.0011195	0.000357295	0.000656312	0.000325633
KNNYCLQINPASSINPDHL	O00308	sp|O00308|WWP2_HUMAN	WWP2	GKNNYCLQINPASSINPDHLT	0.000277561	0.000308788	0.000241206	0.000589499	0.000478241	0.000523979	0.00940783	0.0157753	0.00817947	0.00583571	0.00641349	0.0172543	8.08576e-05	0.0073623	0.000134161	0.00262278	0.0072356	0.0199383	0.00022903	0.000179519	8.84643e-05	0.000278025	0.000484357	0.000292915	0.000313655	0.000280942	0.000243421	9.20159e-05	0.000204815	0.000284751	0.0102949	0.00338066	0.0011195	0.000357295	0.000656312	0.0142218
GPQKFCIDKVGKETW	O00308	sp|O00308|WWP2_HUMAN	WWP2	NGPQKFCIDKVGKETWL	0.00745728	0.000308788	0.000241206	0.000589499	0.0118665	0.000523979	0.000154634	0.000166358	0.000231681	7.19946e-05	0.00077262	4.12459e-05	8.08576e-05	0.000149022	0.000134161	0.000597678	4.33447e-05	6.79183e-05	0.00022903	0.000179519	8.84643e-05	0.000278025	0.000484357	0.000292915	0.000313655	0.000280942	0.000243421	9.20159e-05	0.000204815	0.000284751	0.00065654	0.00338066	0.0011195	0.000357295	0.000656312	0.000325633
GRVYYVDHNTKTTT	O00308	sp|O00308|WWP2_HUMAN	WWP2	NGRVYYVDHNTKTTTW	0.00564335	0.00351109	0.00522101	0.00440711	0.00504839	0.0039664	0.00665036	0.00612368	0.00685154	0.00356512	0.00312273	0.00333254	0.000935088	0.000722413	0.000967075	0.000581966	0.000421043	0.000613602	0.00022903	0.000179519	8.84643e-05	0.000278025	0.000484357	0.000292915	0.00598596	0.00516827	0.00395843	0.0020287	0.00211829	0.00171124	0.00065654	0.00338066	0.0011195	0.000357295	0.000656312	0.000325633
GRFYYVDHNTRTT	O00308	sp|O00308|WWP2_HUMAN	WWP2	RGRFYYVDHNTRTTTW	0.00261725	0.0032603	0.0022367	0.00236203	0.00245514	0.00392172	0.000154634	0.000166358	0.000231681	7.19946e-05	0.000156024	4.12459e-05	8.08576e-05	0.000149022	0.000134161	3.92812e-05	4.33447e-05	6.79183e-05	0.00022903	0.000179519	8.84643e-05	0.000278025	0.000484357	0.000292915	0.0074438	0.00288893	0.00682488	0.00597016	0.00481175	0.00528432	0.00065654	0.00338066	0.0011195	0.000357295	0.000656312	0.000325633
SQRFLYQSSSASTDHDP	O00308	sp|O00308|WWP2_HUMAN	WWP2	FSQRFLYQSSSASTDHDPL	0.000277561	0.000308788	0.000241206	0.000589499	0.000478241	0.000523979	0.000154634	0.000166358	0.000231681	7.19946e-05	0.000156024	4.12459e-05	8.08576e-05	0.000149022	0.000134161	3.92812e-05	4.33447e-05	6.79183e-05	0.00022903	0.000179519	8.84643e-05	0.000278025	0.000484357	0.000292915	0.00428515	0.00514176	0.000243421	0.0034198	0.00232872	0.000284751	0.00065654	0.00338066	0.0011195	0.000357295	0.000656312	0.000325633
FPSPAFDIIYTTPQVDRS	O00443	sp|O00443|P3C2A_HUMAN	PIK3C2A	DFPSPAFDIIYTTPQVDRSI	0.000277561	0.000308788	0.000241206	0.000589499	0.000478241	0.000523979	0.000154634	0.000166358	0.000231681	0.00256135	0.000156024	4.12459e-05	0.00480378	0.00454962	0.000134161	0.00508843	0.00897215	0.00243481	0.00022903	0.000179519	8.84643e-05	0.00629863	0.00921746	0.0056455	0.000313655	0.000280942	0.000243421	9.20159e-05	0.000204815	0.000284751	0.00065654	0.00338066	0.0011195	0.000357295	0.000656312	0.000325633
NDVWQNHEAVPGRAED	O00461	sp|O00461|GOLI4_HUMAN	GOLIM4	SRNNDVWQNHEAVPGRAEDTK	0.221703	0.184364	0.16906	0.185349	0.225973	0.190355	0.000154634	0.000166358	0.000231681	7.19946e-05	0.000156024	4.12459e-05	8.08576e-05	0.000149022	0.000134161	3.92812e-05	4.33447e-05	6.79183e-05	0.00022903	0.000179519	8.84643e-05	0.000278025	0.000484357	0.000292915	0.0394057	0.0421147	0.0329187	0.0167078	0.0121697	0.0212331	0.00065654	0.00338066	0.0011195	0.000357295	0.000656312	0.000325633
EQQRLAVQQVEEAQQLR	O00461	sp|O00461|GOLI4_HUMAN	GOLIM4	LEQQRLAVQQVEEAQQLREHQEA	0.0146842	0.0221638	0.0169214	0.0278195	0.0582841	0.0341195	0.000154634	0.000166358	0.000231681	7.19946e-05	0.000156024	4.12459e-05	8.08576e-05	0.000149022	0.000134161	3.92812e-05	4.33447e-05	6.79183e-05	0.00022903	0.000179519	8.84643e-05	0.000278025	0.00305292	0.000292915	0.0362471	0.0363899	0.0351709	0.0633678	0.0605046	0.0559098	0.00065654	0.00338066	0.0011195	0.000357295	0.000656312	0.000325633
QRQAELEEGRPQHQ	O00461	sp|O00461|GOLI4_HUMAN	GOLIM4	QRQAELEEGRPQHQ	0.000277561	0.000308788	0.000241206	0.000589499	0.000478241	0.000523979	0.000154634	0.000166358	0.000231681	7.19946e-05	0.000156024	4.12459e-05	0.000203519	0.000188499	0.000148695	0.000191571	0.000101988	0.00010478	0.00022903	0.000179519	8.84643e-05	0.000278025	0.000484357	0.000292915	0.000313655	0.000280942	0.00032077	9.20159e-05	0.000204815	0.000284751	0.00065654	0.00338066	0.0011195	0.000357295	0.000656312	0.000325633
VEEHLVMAGNPDQQEDN	O00461	sp|O00461|GOLI4_HUMAN	GOLIM4	EVEEHLVMAGNPDQQEDNV	0.0042613	0.00420077	0.00418419	0.00868097	0.0106645	0.00473206	0.000154634	0.000166358	0.000231681	7.19946e-05	0.000156024	4.12459e-05	8.08576e-05	0.000149022	0.000134161	3.92812e-05	4.33447e-05	6.79183e-05	0.00022903	0.000179519	8.84643e-05	0.000278025	0.000484357	0.000292915	0.0127892	0.00349852	0.00741637	0.013172	0.00941307	0.0100758	0.00065654	0.00338066	0.0011195	0.000357295	0.000656312	0.000325633
DSNSRYSALNVQHQMLK	O00461	sp|O00461|GOLI4_HUMAN	GOLIM4	QDSNSRYSALNVQHQMLKSQHEEL	0.00266619	0.000786861	0.000241206	0.006218	0.00634245	0.00574752	0.000154634	0.000166358	0.000231681	7.19946e-05	0.000156024	4.12459e-05	8.08576e-05	0.000149022	0.000134161	3.92812e-05	4.33447e-05	6.79183e-05	0.00022903	0.000179519	8.84643e-05	0.000278025	0.000484357	0.000292915	0.0137169	0.00895833	0.00495942	0.00772354	0.0103389	0.00943238	0.00065654	0.00338066	0.0011195	0.000357295	0.000656312	0.000325633
AKEDFLVYKLEAQE	O00461	sp|O00461|GOLI4_HUMAN	GOLIM4	KAKEDFLVYKLEAQET	0.000277561	0.000308788	0.000241206	0.000589499	0.000478241	0.000523979	0.000154634	0.000166358	0.000231681	7.19946e-05	0.000156024	4.12459e-05	8.08576e-05	0.000149022	0.000134161	3.92812e-05	4.33447e-05	6.79183e-05	0.00022903	0.000179519	8.84643e-05	0.000278025	0.000484357	0.000292915	0.0202109	0.0186588	0.000243421	0.0777425	0.0660738	0.0429865	0.00065654	0.00338066	0.0011195	0.000357295	0.000656312	0.000325633
FNRYSFDITNVVRDVN	O00462	sp|O00462|MANBA_HUMAN	MANBA	MFNRYSFDITNVVRDVNS	0.000277561	0.000308788	0.000241206	0.000589499	0.000478241	0.000523979	0.000154634	0.000166358	0.000231681	7.19946e-05	0.00543084	4.12459e-05	8.08576e-05	0.00630631	0.000134161	3.92812e-05	0.00716669	6.79183e-05	0.0321652	0.0319935	0.0285832	0.0206674	0.0226033	0.0221564	0.106687	0.10151	0.108516	0.116795	0.140004	0.115954	0.00065654	0.00338066	0.0011195	0.000357295	0.000656312	0.000325633
IGTGATGATLYLLRL	O00483	sp|O00483|NDUA4_HUMAN	NDUFA4	FIGTGATGATLYLLRLA	0.000277561	0.000308788	0.000241206	0.00532971	0.00705854	0.00621463	0.00464985	0.00894889	0.00822185	0.00587033	0.00565588	0.00764938	0.0046296	0.00354298	0.00484097	0.00361387	0.00304584	0.00306801	0.0180192	0.0207958	0.0144832	0.00670459	0.00877714	0.00598348	0.0200784	0.0175986	0.0127398	0.00907117	0.00590596	0.00546229	0.00065654	0.00338066	0.0011195	0.000357295	0.000656312	0.000325633
YPSLEDLKVDKVIQAQTAF	O00560	sp|O00560|SDCB1_HUMAN	SDCBP	LYPSLEDLKVDKVIQAQTAFSANPANPAI	0.311046	0.332582	0.151431	0.350812	0.412234	0.305187	0.0218002	0.0176396	0.000231681	7.19946e-05	0.000156024	4.12459e-05	0.0166849	0.00770772	0.000134161	3.92812e-05	4.33447e-05	6.79183e-05	0.152254	0.137306	0.026188	0.18266	0.216053	0.0695987	0.79695	1.05104	0.617151	0.634822	0.532589	0.515947	0.00065654	0.00338066	0.0011195	0.0274915	0.027377	0.000325633
NPANPAILSEASAPIPHDGNL	O00560	sp|O00560|SDCB1_HUMAN	SDCBP	ANPANPAILSEASAPIPHDGNLY	0.000277561	0.000308788	0.000241206	0.019724	0.0251908	0.0231525	0.000154634	0.000166358	0.000231681	7.19946e-05	0.000156024	4.12459e-05	8.08576e-05	0.000149022	0.000134161	3.92812e-05	4.33447e-05	0.00603048	0.00668565	0.0118376	0.00587633	0.0206797	0.0267277	0.0141451	0.0338394	0.0591038	0.0520739	0.0743372	0.0670558	0.0447662	0.00065654	0.00338066	0.0011195	0.000357295	0.000656312	0.000325633
ERTITMHKDSTGHVG	O00560	sp|O00560|SDCB1_HUMAN	SDCBP	RDRPFERTITMHKDSTGHVGF	0.0545044	0.0301264	0.0288586	0.0558893	0.0421389	0.0473206	0.00113543	0.000959424	0.00116829	0.000638952	0.000391561	0.000466686	0.00415564	0.00389333	0.000506457	0.000445993	0.000303206	0.000424395	0.013767	0.0107534	0.00953626	0.00159926	0.000484357	0.00127681	0.0155502	0.000972694	0.0160385	0.0254674	0.028127	0.0331982	0.00065654	0.00338066	0.0011195	0.0071041	0.00638728	0.000325633
ITSIVKDSSAARNG	O00560	sp|O00560|SDCB1_HUMAN	SDCBP	KITSIVKDSSAARNGL	0.00624799	0.000308788	0.00161522	0.0024226	0.00455992	0.00266051	0.000154634	0.000166358	0.000231681	7.19946e-05	0.000156024	4.12459e-05	8.08576e-05	0.000149022	0.000134161	3.92812e-05	4.33447e-05	6.79183e-05	0.00022903	0.000179519	8.84643e-05	0.000278025	0.000484357	0.000292915	0.000313655	0.000280942	0.00169257	9.20159e-05	0.000204815	0.00168934	0.00065654	0.00338066	0.0011195	0.000357295	0.000656312	0.000325633
IKPSINYYQVADFKD	O00584	sp|O00584|RNT2_HUMAN	RNASET2	GIKPSINYYQVADFKDAL	0.000277561	0.000308788	0.000241206	0.000589499	0.000478241	0.000523979	0.000154634	0.000166358	0.000231681	7.19946e-05	0.000156024	4.12459e-05	8.08576e-05	0.000149022	0.000134161	3.92812e-05	4.33447e-05	6.79183e-05	0.00022903	0.000179519	8.84643e-05	0.000278025	0.000484357	0.000292915	0.112121	0.0930818	0.122143	0.0365165	0.0359127	0.0228622	0.00065654	0.00338066	0.0011195	0.000357295	0.000656312	0.000325633
VPSDVVIFPSSDSQAHPP	O00754	sp|O00754|MA2B1_HUMAN	MAN2B1	TVPSDVVIFPSSDSQAHPPE	0.590824	0.571806	0.571019	1.00134	1.14829	0.969564	0.162204	0.192573	0.205546	0.215291	0.217234	0.235726	0.0920603	0.0883279	0.109565	0.13972	0.133411	0.161165	0.176824	0.183074	0.175651	0.307415	0.281808	0.304469	0.959675	1.07791	0.949887	1.32967	1.20044	1.29589	0.2564	0.229681	0.255769	0.105436	0.103252	0.0967811
VDQYFYGIKNDIQHAG	O00754	sp|O00754|MA2B1_HUMAN	MAN2B1	TVDQYFYGIKNDIQHAGVQY	0.0281016	0.0322895	0.0276587	0.0246297	0.0314565	0.0300577	0.0151499	0.0205079	0.0190713	0.01073	0.0103516	0.00969525	0.016199	0.0153069	0.0125217	0.0161355	0.00560932	0.0105533	0.0202927	0.0239596	8.84643e-05	0.0110595	0.000484357	0.00675958	0.0544479	0.0720642	0.0630164	0.0494132	0.0308625	0.0316238	0.00065654	0.00338066	0.0011195	0.000357295	0.000656312	0.000325633
*HPPELLFSASLPALG	O00754	sp|O00754|MA2B1_HUMAN	MAN2B1	*AHPPELLFSASLPALGFST	0.000277561	0.000308788	0.000241206	0.000589499	0.000478241	0.000523979	0.221138	0.261009	0.259751	0.222837	0.248273	0.33594	0.19976	0.206362	0.253497	0.269191	0.269922	0.340669	0.354828	0.293967	0.30204	0.395386	0.485385	0.457448	0.252471	0.244366	0.23398	0.44385	0.376242	0.40139	0.00065654	0.00338066	0.14055	0.0933011	0.000656312	0.132071
KGRFYTDSNGREI	O00754	sp|O00754|MA2B1_HUMAN	MAN2B1	DTPLETKGRFYTDSNGREILERR	0.000277561	0.000308788	0.000241206	0.000589499	0.000478241	0.000523979	1.37727	1.32327	1.34889	1.04464	0.972818	1.13936	0.937563	1.02489	1.05565	1.08323	1.01725	1.1008	0.794076	0.929625	0.796083	0.413384	0.39092	0.379582	0.372786	0.403628	0.363562	0.926998	0.800391	0.754577	0.00065654	0.00338066	0.0011195	0.521124	0.405707	0.457325
VDYFLNVATAQGRY	O00754	sp|O00754|MA2B1_HUMAN	MAN2B1	LVDYFLNVATAQGRYYR	0.000277561	0.000308788	0.000241206	0.000589499	0.000478241	0.000523979	0.00869413	0.0170373	0.0194245	0.0089301	0.0108017	0.0162683	8.08576e-05	0.000149022	0.000134161	3.92812e-05	4.33447e-05	6.79183e-05	0.011401	0.000179519	0.0118644	0.0161156	0.0217227	0.0161479	0.0788777	0.080784	0.0646316	9.20159e-05	0.0910444	0.0993343	0.00065654	0.00338066	0.0011195	0.000357295	0.000656312	0.000325633
GRHLVLLDTAQAAAAGHR	O00754	sp|O00754|MA2B1_HUMAN	MAN2B1	RGRHLVLLDTAQAAAAGHRL	0.000277561	0.000308788	0.000241206	0.000589499	0.000478241	0.000523979	0.000154634	0.000166358	0.000231681	7.19946e-05	0.000156024	4.12459e-05	8.08576e-05	0.000149022	0.000134161	3.92812e-05	4.33447e-05	6.79183e-05	0.00621411	0.00634538	8.84643e-05	0.000278025	0.000484357	0.000292915	0.000313655	0.00752712	0.0213164	0.0211564	0.0179564	0.0177969	0.00065654	0.00338066	0.0011195	0.000357295	0.000656312	0.000325633
ATQEVVRDLVRQGRLE	O00754	sp|O00754|MA2B1_HUMAN	MAN2B1	NATQEVVRDLVRQGRLEF	0.000277561	0.000308788	0.000241206	0.000589499	0.000478241	0.000523979	0.00561226	0.00727097	0.00584853	7.19946e-05	0.000156024	4.12459e-05	8.08576e-05	0.000149022	0.000134161	3.92812e-05	4.33447e-05	6.79183e-05	0.00022903	0.000179519	8.84643e-05	0.000278025	0.00896795	0.0064216	0.0169418	0.000280942	0.0198377	0.0391249	0.0381573	0.0506528	0.00065654	0.00338066	0.0011195	0.000357295	0.000656312	0.000325633
LIALYMASQPKNK	O14548	sp|O14548|COX7R_HUMAN	COX7A2L	LIALYMASQPKNK	0.000277561	0.000308788	0.000241206	0.013829	0.000478241	0.0170395	0.0240062	0.020221	0.0186475	7.19946e-05	0.00718611	4.12459e-05	0.00915836	0.00935584	0.00916765	0.0152894	0.0157805	0.0186191	0.0293023	0.032349	0.00194813	0.0323543	0.0314098	0.02466	0.0474901	0.0458518	0.0400393	0.0336184	0.000204815	0.0312131	0.00065654	0.00338066	0.0108954	0.014157	0.0119608	0.012268
IVPIEIEGTTHQV	O14595	sp|O14595|CTDS2_HUMAN	CTDSP2	IVPIEIEGTTHQV	0.000277561	0.000308788	0.000241206	0.000589499	0.000478241	0.000523979	0.000154634	0.000166358	0.000231681	7.19946e-05	0.000156024	4.12459e-05	8.08576e-05	0.000149022	0.000134161	3.92812e-05	4.33447e-05	6.79183e-05	0.00277867	0.000179519	8.84643e-05	0.00324773	0.00863037	0.00281649	0.00353415	0.00591038	0.00423143	9.20159e-05	0.000204815	0.000284751	0.004487	0.00338066	0.00452159	0.000357295	0.000656312	0.000325633
DEFKVETSNKVLDYD	O14672	sp|O14672|ADA10_HUMAN	ADAM10	SLFSDEFKVETSNKVLDYDTSHIYTGHI	0.0522297	0.0141698	0.0103374	0.0782903	0.0858533	0.0562363	1.08929	1.07891	1.08411	1.8635	1.83995	2.07035	1.36438	1.26129	1.3785	1.8363	2.04704	2.18978	2.05832	1.87139	1.57224	2.79508	3.01103	2.43559	3.20001	3.51431	2.86618	2.27801	2.15903	2.02153	2.1523	2.3437	2.18052	3.17957	3.31491	2.96041
QRQRPRESYQMGH	O14672	sp|O14672|ADA10_HUMAN	ADAM10	PQRQRPRESYQMGHM	0.00214505	0.000308788	0.00145524	0.00100538	0.000478241	0.000523979	0.000483368	0.000166358	0.000231681	0.00031913	0.000231036	0.0002013	0.00103593	0.000149022	0.000872045	0.000577131	0.000543704	0.000549528	0.000789816	0.000627429	0.000665877	0.000278025	0.000484357	0.000292915	0.000313655	0.000280942	0.000243421	0.00129981	0.000758937	0.000904906	0.00065654	0.00338066	0.0011195	0.000357295	0.000870993	0.000325633
EPADTAFLLERVSISAPSSDKPL	O14678	sp|O14678|ABCD4_HUMAN	ABCD4	AEPADTAFLLERVSISAPSSDKPLI	0.000277561	0.000308788	0.000241206	0.000589499	0.000478241	0.000523979	0.019897	0.0503375	0.000231681	0.0354435	0.0423816	0.0142964	0.0592222	0.0693793	0.000134161	0.0487087	0.0647759	0.0346753	0.0496792	0.0634538	8.84643e-05	0.0515454	0.0553341	0.0227823	0.000313655	0.000280942	0.000243421	9.20159e-05	0.000204815	0.000284751	0.0460355	0.0255503	0.0011195	0.0540661	0.0636888	0.000325633
RIKLYAVEKNPNAVVT	O14744	sp|O14744|ANM5_HUMAN	PRMT5	ADRRIKLYAVEKNPNAVVTL	0.000277561	0.000308788	0.000241206	0.000589499	0.000478241	0.000523979	0.0122194	0.0116881	0.0403464	0.0223599	0.0156774	0.0264976	0.0283093	0.0251364	0.0600593	0.0545706	0.0658164	0.0757806	0.036409	0.0629206	0.0588431	0.0442995	0.0279753	0.0437245	0.000313655	0.000280942	0.000243421	0.012375	0.0121065	0.0201106	0.00065654	0.00338066	0.0011195	0.032143	0.0150686	0.0432562
LEQYFHDSDLAQFM	O14773	sp|O14773|TPP1_HUMAN	TPP1	FLEQYFHDSDLAQFMR	0.000277561	0.000308788	0.000241206	0.000589499	0.000478241	0.000523979	0.000154634	0.000166358	0.000231681	7.19946e-05	0.000156024	4.12459e-05	0.00520716	0.00466805	0.00385712	3.92812e-05	0.00228094	0.00251773	0.0380257	0.026288	0.0388828	0.0827925	0.0904133	0.0831053	0.138494	0.143916	0.125805	0.150268	0.141322	0.145305	0.00065654	0.00988715	0.0158255	0.000357295	0.000656312	0.00163574
SAYIQRVNTELMK	O14773	sp|O14773|TPP1_HUMAN	TPP1	SSAYIQRVNTELMKAAAR	0.000277561	0.000308788	0.000241206	0.000589499	0.000478241	0.000523979	0.000154634	0.000166358	0.000231681	7.19946e-05	0.000156024	4.12459e-05	8.08576e-05	0.000149022	0.000134161	3.92812e-05	4.33447e-05	6.79183e-05	0.00022903	0.000179519	8.84643e-05	0.000278025	0.000484357	0.000292915	0.0233695	0.0251257	0.0105103	0.0182583	0.0228383	0.0145114	0.00065654	0.00338066	0.0011195	0.000357295	0.000656312	0.000325633
EFHHYVGGPTETHVV	O14773	sp|O14773|TPP1_HUMAN	TPP1	AEFHHYVGGPTETHVVR	0.00955914	0.011317	0.00910676	0.00702553	0.00887432	0.00743319	0.000154634	0.000166358	0.000231681	7.19946e-05	0.000156024	4.12459e-05	8.08576e-05	0.000149022	0.000134161	3.92812e-05	4.33447e-05	6.79183e-05	0.00022903	0.000179519	8.84643e-05	0.000278025	0.000484357	0.000292915	0.000313655	0.000280942	0.000243421	9.20159e-05	0.000204815	0.000284751	0.00065654	0.00338066	0.0011195	0.000357295	0.000656312	0.000325633
LVQAVSDPSSPQYGK	O14773	sp|O14773|TPP1_HUMAN	TPP1	ELVQAVSDPSSPQYGKY	0.00480836	0.0048591	0.000241206	0.00490576	0.00583096	0.00633649	0.000154634	0.000166358	0.000231681	7.19946e-05	0.000156024	4.12459e-05	8.08576e-05	0.000149022	0.000134161	3.92812e-05	4.33447e-05	6.79183e-05	0.00022903	0.000179519	8.84643e-05	0.000278025	0.000484357	0.000292915	0.000313655	0.000280942	0.000243421	9.20159e-05	0.000204815	0.000284751	0.00065654	0.00338066	0.0011195	0.000357295	0.000656312	0.000325633
SNPAVRTAAANAAAGAA	O14828	sp|O14828|SCAM3_HUMAN	SCAMP3	FSNPAVRTAAANAAAGAAE	0.0085226	0.0105333	0.00655318	0.0103566	0.00493586	0.0276815	0.000154634	0.000166358	0.000231681	7.19946e-05	0.000156024	4.12459e-05	8.08576e-05	0.000149022	0.000134161	3.92812e-05	4.33447e-05	6.79183e-05	0.00022903	0.000179519	8.84643e-05	0.000278025	0.000484357	0.000292915	0.000313655	0.000280942	0.000243421	9.20159e-05	0.000204815	0.000284751	0.00065654	0.00338066	0.0011195	0.000357295	0.000656312	0.000325633
SPTEPKNYGSYSTQASAAAATAE	O14828	sp|O14828|SCAM3_HUMAN	SCAMP3	LSPTEPKNYGSYSTQASAAAATAELL	0.000277561	0.145773	0.0293201	0.286068	0.370675	0.343206	0.245901	0.285246	0.278582	0.235575	0.217961	0.259208	0.251924	0.176143	0.308458	0.114913	0.0948209	0.111564	0.223843	0.0527893	0.143523	0.136429	0.106852	0.168489	0.167872	0.0636094	0.14214	0.103319	0.0951127	0.0934203	0.580397	0.178376	0.57623	0.214552	0.116746	0.259991
ILDWVPYINGKFKKDN	O14957	sp|O14957|QCR10_HUMAN	UQCR11	LILDWVPYINGKFKKDN	0.0230917	0.000308788	0.056825	0.000589499	0.040919	0.0447007	0.0507158	0.0593724	0.152415	7.19946e-05	0.0609094	0.0666343	0.0273192	0.0271398	0.0674158	0.0140204	4.33447e-05	0.0472639	0.124114	0.0451464	0.119315	0.000278025	0.000484357	0.0264124	0.000313655	0.010045	0.126283	9.20159e-05	0.0764549	0.0815922	0.00065654	0.00338066	0.0011195	0.000357295	0.000656312	0.0224611
FPSTFSPAGSVEGSPMHG	O14964	sp|O14964|HGS_HUMAN	HGS	SFPSTFSPAGSVEGSPMHGV	0.0722694	0.0664599	0.0603015	0.0851947	0.0938581	0.0842834	0.000154634	0.000166358	0.000231681	7.19946e-05	0.000156024	4.12459e-05	8.08576e-05	0.000149022	0.000134161	3.92812e-05	4.33447e-05	6.79183e-05	0.00022903	0.000179519	8.84643e-05	0.000278025	0.000484357	0.000292915	0.0315864	0.0255763	0.029347	0.040429	0.0339488	0.0321714	0.00065654	0.00338066	0.0011195	0.000357295	0.000656312	0.000325633
EPQFHNGESEESHEQ	O14964	sp|O14964|HGS_HUMAN	HGS	SEPQFHNGESEESHEQF	0.00924242	0.00821345	0.000241206	0.00351277	0.00414305	0.000523979	0.00247631	0.000166358	0.000231681	7.19946e-05	0.0013052	4.12459e-05	0.00220021	0.00226001	0.000134161	0.00131139	0.00098542	0.00113072	0.0025429	0.00211513	8.84643e-05	0.000278025	0.000484357	0.000292915	0.00258434	0.000280942	0.000243421	9.20159e-05	0.000899222	0.000284751	0.00065654	0.00338066	0.0011195	0.000357295	0.000656312	0.000325633
TGELVVESSEAAIRSV	O14972	sp|O14972|DSCR3_HUMAN	VPS26C	LTGELVVESSEAAIRSVE	0.000277561	0.000308788	0.000241206	0.000589499	0.000478241	0.000523979	0.000154634	0.000166358	0.000231681	7.19946e-05	0.000156024	4.12459e-05	8.08576e-05	0.000149022	0.00434904	3.92812e-05	0.0039279	6.79183e-05	0.00022903	0.000179519	8.84643e-05	0.000278025	0.000484357	0.000292915	0.000313655	0.000280942	0.000243421	9.20159e-05	0.000204815	0.000284751	0.00065654	0.00338066	0.0011195	0.000357295	0.000656312	0.000325633
WPTFISDIVGASRT	O14980	sp|O14980|XPO1_HUMAN	XPO1	HWPTFISDIVGASRTS	0.000277561	0.000308788	0.000241206	0.000589499	0.000478241	0.000523979	0.000154634	0.000166358	0.000231681	7.19946e-05	0.000156024	4.12459e-05	8.08576e-05	0.000149022	0.00244843	0.00487691	0.00665676	0.00487715	0.00022903	0.000179519	8.84643e-05	0.000278025	0.000484357	0.000292915	0.000313655	0.000280942	0.000243421	9.20159e-05	0.000204815	0.000284751	0.00065654	0.00338066	0.0011195	0.000357295	0.000656312	0.000325633
KSTTLRVDQSILTGES	O14983	sp|O14983|AT2A1_HUMAN	ATP2A1	IKSTTLRVDQSILTGESV	0.000277561	0.000308788	0.000241206	0.000589499	0.000478241	0.000523979	0.00752627	0.00790198	0.000231681	0.0089301	0.00624847	0.0084628	0.00668313	0.00670107	0.000134161	3.92812e-05	4.33447e-05	6.79183e-05	0.00022903	0.000179519	8.84643e-05	0.000278025	0.000484357	0.000292915	0.000313655	0.0119003	0.000243421	0.0166643	0.0140284	0.000284751	0.00065654	0.00947943	0.0011195	0.00938404	0.00774898	0.000325633
RPGSTAQILSDLDLTSQREG	O15031	sp|O15031|PLXB2_HUMAN	PLXNB2	WRPGSTAQILSDLDLTSQREGR	0.000277561	0.000308788	0.000241206	0.000589499	0.000478241	0.000523979	0.0220597	0.0293994	0.0300903	0.0483194	0.0441068	0.0489692	0.126329	0.113395	0.133602	0.150779	0.137959	0.135837	0.160826	0.137928	0.152816	0.146886	0.168204	0.14433	0.0236346	0.0246487	0.0217031	0.0426026	0.0356322	0.0401116	0.00065654	0.00338066	0.027184	0.127682	0.121959	0.12112
VPGQPDLRHIVIDGSNVAMVHG	O15037	sp|O15037|KHNYN_HUMAN	KHNYN	NVPGQPDLRHIVIDGSNVAMVHGLQ	0.000277561	0.000308788	0.000241206	0.000589499	0.000478241	0.000523979	0.0130845	0.0118171	0.0120785	0.032716	0.0312123	0.0247311	0.02676	0.0301992	0.0328023	0.0260646	0.0382453	0.0306801	0.00022903	0.000179519	8.84643e-05	0.000278025	0.000484357	0.000292915	0.000313655	0.00458518	0.000243421	9.20159e-05	0.00401213	0.000284751	0.00065654	0.00338066	0.0011195	0.0202242	0.0235127	0.0163574
SSRTFHRAASSAAQGAF	O15127	sp|O15127|SCAM2_HUMAN	SCAMP2	FSSRTFHRAASSAAQGAFQGN	0.000277561	0.000308788	0.000241206	0.0158842	0.0191603	0.0138326	0.107639	0.0947808	0.0955388	0.0478902	0.0499127	0.0530363	0.0293178	0.0877752	0.0964392	0.0414187	0.0232869	0.0462025	0.0809721	0.0602562	0.0720664	0.0442626	0.045603	0.0397075	0.0133635	0.0178106	0.0272085	0.0137633	0.00274957	0.0252032	0.00065654	0.00338066	0.0011195	0.0265922	0.0196689	0.0402952
LALTFITDNSLVAAGHD	O15143	sp|O15143|ARC1B_HUMAN	ARPC1B	LLALTFITDNSLVAAGHDC	0.000277561	0.000308788	0.000241206	0.000589499	0.000478241	0.000523979	0.00745057	0.00793067	0.0076709	7.19946e-05	0.000156024	0.00652375	0.0147506	0.0157608	0.0188272	0.0208613	0.0238017	0.0213931	0.0112157	0.0140594	0.0088624	0.00218976	0.0231317	0.018689	0.000313655	0.000280942	0.000243421	9.20159e-05	0.000204815	0.000284751	0.00065654	0.00338066	0.0011195	0.000357295	0.000656312	0.000325633
ESTGSQEQKSGVW	O15162	sp|O15162|PLS1_HUMAN	PLSCR1	FESTGSQEQKSGVW	0.000277561	0.000308788	0.000241206	0.000589499	0.000478241	0.000523979	0.00404429	0.00381475	0.000231681	0.00274825	0.00247538	4.12459e-05	8.08576e-05	0.000149022	0.000134161	3.92812e-05	4.33447e-05	6.79183e-05	0.00022903	0.000179519	8.84643e-05	0.000278025	0.000484357	0.000292915	0.000313655	0.000280942	0.000243421	9.20159e-05	0.000204815	0.000284751	0.00065654	0.00338066	0.0011195	0.000357295	0.000656312	0.000325633
KGNILNEKNSVASISTCDGL	O15204	sp|O15204|ADEC1_HUMAN	ADAMDEC1	CYYKGNILNEKNSVASISTCDGLR	0.000277561	0.000308788	0.000241206	0.000589499	0.000478241	0.000523979	0.00876983	0.0151443	0.0480738	0.0260496	0.00434317	0.0436368	0.0233864	0.00678003	0.0329924	0.0302163	0.0296453	0.0408188	0.00022903	0.000179519	8.84643e-05	0.000278025	0.000484357	0.000292915	0.000313655	0.000280942	0.000243421	9.20159e-05	0.000204815	0.000284751	0.00065654	0.00338066	0.0011195	0.000357295	0.000656312	0.000325633
KRVTYDSDATSSACREL	O15243	sp|O15243|OBRG_HUMAN	LEPROT	AKRVTYDSDATSSACRELA	0.00241858	0.00557072	0.00406728	0.0135262	0.0092298	0.00551599	0.0712941	0.069655	0.024732	0.0729277	0.0780946	0.0159585	0.0317792	0.0335547	0.0226038	0.029479	0.0281775	0.0217391	0.0766576	0.086898	0.0174278	0.0420556	0.0393445	0.0251231	0.0433154	0.0228236	0.00322589	0.0668528	0.0600739	0.0220627	0.00065654	0.00338066	0.00556209	0.0326433	0.0421818	0.0394546
FIAFLSPKVDPSLM	O15258	sp|O15258|RER1_HUMAN	RER1	FIAFLSPKVDPSLM	0.000277561	0.000308788	0.000241206	0.000589499	0.000478241	0.000523979	0.00826159	0.00910664	0.0101996	7.19946e-05	0.00319549	0.00276068	8.08576e-05	0.000149022	0.000134161	3.92812e-05	4.33447e-05	6.79183e-05	0.0109631	0.0102379	8.84643e-05	0.000278025	0.0168791	0.000292915	0.000313655	0.0141001	0.0125123	9.20159e-05	0.000204815	0.000284751	0.00065654	0.00338066	0.0011195	0.000357295	0.000656312	0.000325633
YRGKEDAGKAFAS	O15258	sp|O15258|RER1_HUMAN	RER1	RYRGKEDAGKAFAS	0.000277561	0.000308788	0.000241206	0.000589499	0.000478241	0.000523979	0.000154634	0.000166358	0.000231681	7.19946e-05	0.000156024	4.12459e-05	8.08576e-05	0.000149022	0.000134161	3.92812e-05	4.33447e-05	0.000412334	0.00022903	0.000179519	0.000788833	0.000278025	0.000484357	0.000292915	0.00173173	0.000280942	0.00146962	0.000970876	0.000678975	0.000817291	0.00065654	0.00338066	0.0011195	0.000357295	0.000656312	0.000325633
KDASFEKEATEAQSLE	O15320	sp|O15320|CTGE5_HUMAN	MIA2	LKDASFEKEATEAQSLEA	0.000277561	0.000308788	0.000241206	0.000589499	0.000478241	0.000523979	0.0163285	0.0190881	0.0200884	0.0167249	0.000156024	0.00504481	0.00354783	0.00493452	0.00493041	3.92812e-05	0.00309408	0.00375398	0.00022903	0.000179519	8.84643e-05	0.000278025	0.000484357	0.000292915	0.000313655	0.000280942	0.000243421	9.20159e-05	0.000204815	0.000284751	0.00065654	0.00788254	0.0256586	0.000357295	0.000656312	0.000325633
YIKEFGSLPTTPSEQR	O15400	sp|O15400|STX7_HUMAN	STX7	KYIKEFGSLPTTPSEQRQ	0.000277561	0.0101884	0.0119372	0.000589499	0.0212268	0.000523979	0.000154634	0.000166358	0.000231681	7.19946e-05	0.000156024	4.12459e-05	8.08576e-05	0.000149022	0.000134161	3.92812e-05	4.33447e-05	6.79183e-05	0.00022903	0.000179519	8.84643e-05	0.000278025	0.000484357	0.000292915	0.000313655	0.000280942	0.000243421	9.20159e-05	0.000204815	0.000284751	0.00065654	0.00338066	0.0011195	0.000357295	0.000656312	0.000325633
LKAEPEKNGEVVHTPETSV	O15427	sp|O15427|MOT4_HUMAN	SLC16A3	FLKAEPEKNGEVVHTPETSV	0.000277561	0.000308788	0.000241206	0.0190981	0.00508931	0.017669	0.000154634	0.000166358	0.000231681	0.00318438	0.00263291	0.00327009	0.00458376	0.00447067	0.000134161	0.00719148	0.00695996	0.00799039	0.0071235	0.00792728	8.84643e-05	0.00664308	0.00710391	0.000292915	0.0144016	0.0144711	0.000243421	0.0112013	0.0102548	0.000284751	0.00065654	0.00338066	0.0011195	0.00562234	0.00470255	0.000325633
KKAVVVDITEHCH	O15431	sp|O15431|COPT1_HUMAN	SLC31A1	WKKAVVVDITEHCH	0.000277561	0.000308788	0.000241206	0.000589499	0.000478241	0.000523979	0.0226653	0.0195757	0.022264	0.0235367	0.019518	0.0140195	0.00970841	0.00894134	0.0117502	0.0037722	0.00655339	0.00734211	0.0137418	0.0137039	0.0118964	0.000278025	0.000484357	0.000292915	0.000313655	0.000280942	0.000243421	0.00770904	0.00876776	0.00620155	0.00065654	0.00338066	0.0011195	0.00087908	0.000656312	0.00235213
APVLFFDRNPIGRIL	O15439	sp|O15439|MRP4_HUMAN	ABCC4	KAPVLFFDRNPIGRILN	0.000277561	0.000308788	0.000241206	0.000589499	0.000478241	0.000523979	0.00338466	0.000166358	0.000231681	7.19946e-05	0.0012752	4.12459e-05	0.010176	0.0108165	0.00571301	0.00138391	0.00175722	6.79183e-05	0.00022903	0.000179519	8.84643e-05	0.000278025	0.000484357	0.000292915	0.000313655	0.000280942	0.000243421	9.20159e-05	0.000204815	0.000284751	0.00065654	0.00338066	0.0011195	0.00265612	0.000656312	0.000325633
FPRWYYDPTEQICKS	O43278	sp|O43278|SPIT1_HUMAN	SPINT1	SFPRWYYDPTEQICKSF	0.000277561	0.000308788	0.000241206	0.000589499	0.000478241	0.000523979	0.0242441	0.0411592	0.0381426	0.0244366	0.0230286	0.0244024	0.0414372	0.0454962	0.0430768	0.0281616	0.0234985	0.026911	0.0246207	0.00872712	0.0198326	0.000278025	0.0103917	0.0120921	0.000313655	0.000280942	0.000243421	9.20159e-05	0.000204815	0.000284751	0.00065654	0.00338066	0.0011195	0.000357295	0.0743207	0.02287
TGEFRKDGVPIGYKGS	O43447	sp|O43447|PPIH_HUMAN	PPIH	FCTGEFRKDGVPIGYKGSTF	0.000277561	0.000308788	0.000241206	0.000589499	0.000478241	0.000523979	0.0456766	0.0489321	0.0353455	0.0274272	0.0306572	0.0387317	0.0376877	0.0197677	0.0331712	0.0565045	0.0509318	0.0454774	0.0505886	0.0561664	0.0482242	0.0681654	0.0577266	0.0562172	0.0190181	0.0239065	0.0182907	0.0146356	0.0205236	0.0200969	0.00065654	0.00338066	0.0011195	0.0507493	0.0532205	0.0467851
VPLLATESVKQEEAG	O43493	sp|O43493|TGON2_HUMAN	TGOLN2	AVPLLATESVKQEEAGVRPSAGNVST	0.0860898	0.0996899	0.0271665	0.0533577	0.102016	0.0509762	0.000154634	0.000166358	0.000231681	7.19946e-05	0.000156024	4.12459e-05	8.08576e-05	0.000149022	0.000134161	3.92812e-05	4.33447e-05	6.79183e-05	0.00022903	0.000179519	8.84643e-05	0.000278025	0.000484357	0.000292915	0.164088	0.14658	0.108552	0.149399	0.127911	0.159077	0.00065654	0.00338066	0.0011195	0.000357295	0.000656312	0.000325633
ESDNGNIMIQKHDGITVAVHKMAS	O43504	sp|O43504|LTOR5_HUMAN	LAMTOR5	LESDNGNIMIQKHDGITVAVHKMAS	0.000277561	0.000308788	0.000241206	0.000589499	0.000478241	0.000523979	0.000154634	0.000166358	0.000231681	0.015645	0.0157524	0.0179937	8.08576e-05	0.000149022	0.000134161	0.00422424	0.0047755	0.00497515	0.00022903	0.000179519	8.84643e-05	0.000278025	0.00713326	0.00575816	0.0220884	0.0194539	0.000243421	0.0119693	0.00973572	0.0102401	0.00065654	0.00338066	0.0011195	0.000357295	0.000656312	0.000325633
IPSVFIGESSANSLK	O43567	sp|O43567|RNF13_HUMAN	RNF13	KIDIPSVFIGESSANSLKDEFT	0.000277561	0.000308788	0.000241206	0.000589499	0.000478241	0.000523979	0.171417	0.182807	0.207934	0.249454	0.268242	0.292994	0.208644	0.226396	0.243848	0.323073	0.35358	0.39771	0.48332	0.452015	0.387295	0.647651	0.692029	0.57131	0.632767	0.68078	0.59447	0.814811	0.717133	0.72858	0.594576	0.683844	0.655085	0.281117	0.171398	0.177205
YVRKFVLMRANIQAV	O43633	sp|O43633|CHM2A_HUMAN	CHMP2A	RYVRKFVLMRANIQAVS	0.000277561	0.000308788	0.000241206	0.000589499	0.000478241	0.000523979	0.000154634	0.000166358	0.000231681	0.00673565	0.00704359	0.00713997	0.014118	0.0147049	0.0160993	0.00985052	0.0115081	0.0143224	0.00022903	0.00737628	0.00750509	0.000278025	0.000484357	0.000292915	0.000313655	0.000280942	0.000243421	0.0152152	0.000204815	0.0168386	0.00065654	0.00338066	0.0011195	0.000357295	0.000656312	0.000325633
YVPEHWEYYKHPI	O43674	sp|O43674|NDUB5_HUMAN	NDUFB5	YVPEHWEYYKHPI	0.000277561	0.000308788	0.000241206	0.000589499	0.000478241	0.000523979	0.000154634	0.000166358	0.000231681	7.19946e-05	0.000156024	4.12459e-05	0.00579388	0.00590168	0.000134161	0.0135369	0.0124039	6.79183e-05	0.0190297	0.0193739	8.84643e-05	0.0204213	0.0161452	0.000292915	0.0282732	0.0278291	0.000243421	0.042023	0.0283374	0.000284751	0.00065654	0.00338066	0.0011195	0.0190108	0.0167656	0.000325633
YYLESLNKDKKHH	O43676	sp|O43676|NDUB3_HUMAN	NDUFB3	YYLESLNKDKKHH	0.00113443	0.000308788	0.000686084	0.00246297	0.001803	0.00229495	0.00226004	0.00152016	0.00251459	0.00164757	0.00117768	0.00117493	0.00060139	0.000503321	0.000665214	0.000864186	0.000751125	0.00073195	0.00022903	0.000179519	0.000763284	0.000278025	0.000484357	0.000292915	0.000313655	0.000280942	0.000243421	9.20159e-05	0.000204815	0.000284751	0.00065654	0.00338066	0.0011195	0.000357295	0.000656312	0.000325633
FFVVKGEVQKAVNT	O43752	sp|O43752|STX6_HUMAN	STX6	FFVVKGEVQKAVNT	0.00232356	0.000308788	0.000241206	0.0113256	0.0123269	0.00958597	0.000154634	0.000166358	0.000231681	7.19946e-05	0.000156024	4.12459e-05	8.08576e-05	0.000149022	0.000134161	3.92812e-05	4.33447e-05	6.79183e-05	0.00022903	0.000179519	8.84643e-05	0.000278025	0.000484357	0.000292915	0.000313655	0.000280942	0.000243421	9.20159e-05	0.000204815	0.000284751	0.00065654	0.00338066	0.0011195	0.000357295	0.000656312	0.000325633
NPRKFNLDATELSIR	O43752	sp|O43752|STX6_HUMAN	STX6	SIVEANPRKFNLDATELSIRKAFITS	0.103077	0.0962415	0.0963902	0.152987	0.176438	0.128314	5.94509	5.6642	5.93389	5.72489	5.32132	5.93665	6.32614	6.81283	6.88132	8.09078	7.42077	8.02565	8.43206	7.80546	8.24342	4.35918	4.3219	3.64334	1.28418	1.56697	1.44713	2.20528	1.95284	1.99037	0.337496	0.185172	0.180346	7.64445	6.04406	6.55537
NPKDVLVGADSVRAAIT	O43760	sp|O43760|SNG2_HUMAN	SYNGR2	TNPKDVLVGADSVRAAITF	0.112838	0.0890312	0.00796842	0.111904	0.115878	0.115275	0.221117	0.271048	0.265586	0.357598	0.296056	0.394547	0.119178	0.133232	0.175527	0.226743	0.181235	0.256296	0.409593	0.529831	0.391319	0.69232	0.698502	0.555713	0.852613	0.913034	0.702349	1.33213	1.32623	1.12792	0.214619	0.27453	0.289082	0.240709	0.220427	0.213691
LPGDKSKAFDFLSEETEASLAS	O60271	sp|O60271|JIP4_HUMAN	SPAG9	QLPGDKSKAFDFLSEETEASLASR	0.000277561	0.000308788	0.000241206	0.000589499	0.000478241	0.000523979	0.0105216	0.0267463	0.0285787	0.0181371	0.0245288	0.0117493	0.0134763	0.0278307	0.037006	0.0276177	0.0135754	0.0379167	0.0163015	0.0181297	0.0318088	0.000278025	0.0347857	0.0349621	0.000313655	0.000280942	0.000243421	9.20159e-05	0.000204815	0.000284751	0.00065654	0.00338066	0.0011195	0.0198197	0.000656312	0.0132525
TPELDMDKDLSGYK	O60271	sp|O60271|JIP4_HUMAN	SPAG9	STPELDMDKDLSGYKG	0.000277561	0.000308788	0.000241206	0.000589499	0.000478241	0.000523979	0.000154634	0.000166358	0.000231681	7.19946e-05	0.00212283	4.12459e-05	8.08576e-05	0.00259556	0.000134161	3.92812e-05	0.00316299	0.00431933	0.00022903	0.00664754	8.84643e-05	0.0061264	0.00562148	0.00439373	0.000313655	0.000280942	0.000243421	9.20159e-05	0.000204815	0.000284751	0.00065654	0.00338066	0.0011195	0.000357295	0.000656312	0.000325633
RNIIHGSDSVKSAEKE	O60361	sp|O60361|NDK8_HUMAN	NME2P1	VGRNIIHGSDSVKSAEKEISL	0.0368574	0.0174583	0.017029	0.0293316	0.0417809	0.026796	0.00115814	0.000381475	0.00105104	0.000180679	0.000156024	0.000207873	0.000545468	0.000149022	0.00028062	0.000520325	0.000471348	0.000614355	0.00151732	0.00296296	0.00112417	0.00225988	0.00147949	0.000746058	0.0314782	0.0283274	0.0266921	0.0562427	0.0427867	0.04018	0.00065654	0.00338066	0.0011195	0.00201568	0.0010591	0.00190836
DQPYHEIYTRDGNSYGRP	O60449	sp|O60449|LY75_HUMAN	LY75	CDQPYHEIYTRDGNSYGRPCE	0.000277561	0.000308788	0.000241206	0.00801476	0.000478241	0.00718948	0.0533759	0.0432816	0.0471556	0.0319822	0.0278518	0.0411843	0.00459293	0.00648396	0.00923473	0.00366826	0.00306652	0.0149481	0.00022903	0.000179519	8.84643e-05	0.000278025	0.000484357	0.000292915	0.000313655	0.00559233	0.000243421	9.20159e-05	0.000204815	0.000284751	0.00065654	0.00338066	0.0011195	0.000357295	0.000656312	0.000325633
KGHCYKSDQALHSFSE	O60449	sp|O60449|LY75_HUMAN	LY75	YKGHCYKSDQALHSFSEAK	0.000277561	0.000308788	0.000241206	0.000589499	0.000478241	0.000523979	0.08905	0.0452493	0.0456016	0.0397009	0.0328243	0.0127517	0.0419506	0.0412723	0.0268098	0.022904	0.0260137	0.0119328	0.0133039	0.00954473	0.0140361	0.000278025	0.000484357	0.000292915	0.000313655	0.000280942	0.000243421	9.20159e-05	0.00189384	0.000284751	0.00065654	0.00338066	0.0011195	0.00386957	0.000656312	0.00269594
ERTGYTLDVTTGQRKYG	O60506	sp|O60506|HNRPQ_HUMAN	SYNCRIP	LERTGYTLDVTTGQRKYGG	0.000277561	0.000308788	0.000241206	0.000589499	0.000478241	0.000523979	0.000154634	0.000166358	0.000231681	7.19946e-05	0.000156024	4.12459e-05	8.08576e-05	0.000149022	0.000134161	0.00264695	0.0020053	0.00165838	0.00022903	0.000179519	8.84643e-05	0.0067415	0.00553341	0.00570809	0.00100944	0.000280942	0.000243421	0.00508623	0.00509232	0.0046409	0.00065654	0.00338066	0.0011195	0.00506954	0.00429363	0.00442255
KLIFKPDLTLEEVQAENPK	O60513	sp|O60513|B4GT4_HUMAN	B4GALT4	RGQSKLIFKPDLTLEEVQAENPKVSR	0.000277561	0.000308788	0.000241206	0.000589499	0.000478241	0.000523979	0.0543167	0.0609643	0.091627	0.108338	0.118518	0.115193	0.103346	0.0745408	0.139236	0.0798798	0.0769868	0.132595	0.206278	0.180675	0.22841	0.230011	0.224272	0.230164	0.000313655	0.000280942	0.000243421	9.20159e-05	0.000204815	0.000284751	0.00065654	0.00338066	0.0011195	0.180751	0.181825	0.152396
DVASVQQQRQEQSY	O60664	sp|O60664|PLIN3_HUMAN	PLIN3	FDVASVQQQRQEQSYF	0.000277561	0.000308788	0.000241206	0.000589499	0.000478241	0.000523979	0.000154634	0.000166358	0.000231681	7.19946e-05	0.000156024	4.12459e-05	8.08576e-05	0.000149022	0.000134161	3.92812e-05	4.33447e-05	6.79183e-05	0.00225662	0.00184851	0.00198007	0.00136552	0.000484357	0.00138947	0.00147551	0.000280942	0.000243421	9.20159e-05	0.000204815	0.000284751	0.00065654	0.00338066	0.0011195	0.000357295	0.000656312	0.000325633
VGPFAPGITEKAPEEKK	O60664	sp|O60664|PLIN3_HUMAN	PLIN3	LVGPFAPGITEKAPEEKK	0.000277561	0.000308788	0.000241206	0.000589499	0.000478241	0.000523979	0.00933214	0.00741438	0.00711995	7.19946e-05	0.00441818	0.00199656	8.08576e-05	0.000149022	0.000134161	3.92812e-05	4.33447e-05	6.79183e-05	0.00959904	0.0064698	0.00892627	0.0036906	0.00349324	0.000292915	0.01449	0.0124834	0.012353	9.20159e-05	0.000204815	0.00260109	0.00065654	0.00338066	0.0011195	0.000357295	0.000656312	0.000325633
LAKEYHPDKNPNAGDK	O60884	sp|O60884|DNJA2_HUMAN	DNAJA2	RKLAKEYHPDKNPNAGDKFK	0.000277561	0.000308788	0.000241206	0.000589499	0.000478241	0.000523979	0.00566633	0.00352506	0.000231681	0.00255304	0.00165776	0.000484762	0.00100934	0.00230442	0.000836269	0.00142863	0.00120524	0.000392735	0.0025648	0.00181297	0.000501404	0.000278025	0.000484357	0.000292915	0.00442873	0.00465144	0.00282095	0.00344009	0.00270328	0.00157435	0.00065654	0.00338066	0.0011195	0.000357295	0.000656312	0.000325633
EKAAFQLDCSIVSRSSQDS	O75054	sp|O75054|IGSF3_HUMAN	IGSF3	SEKAAFQLDCSIVSRSSQDSR	0.000277561	0.000308788	0.000241206	0.000589499	0.000478241	0.000523979	0.000154634	0.00539228	0.00884344	7.19946e-05	0.000156024	0.00746041	0.00380452	0.0104414	0.0167589	0.0100318	4.33447e-05	0.0477916	0.00022903	0.000179519	8.84643e-05	0.000278025	0.000484357	0.000292915	0.000313655	0.000280942	0.000243421	9.20159e-05	0.000204815	0.000284751	0.00065654	0.00338066	0.0011195	0.0142918	0.000656312	0.0169632
VNLIESDVVAMSKVE	O75071	O75071|EFC14_HUMAN;sp|O75071|EFC14_HUMAN	EFCAB14	RVNLIESDVVAMSKVEK	0.000277561	0.0209725	0.000241206	0.0132032	0.0247816	0.0119418	0.000154634	0.000166358	0.000231681	7.19946e-05	0.000156024	4.12459e-05	8.08576e-05	0.000149022	0.000134161	3.92812e-05	4.33447e-05	6.79183e-05	0.00022903	0.000179519	8.84643e-05	0.00408427	0.00883585	0.00769841	0.0234137	0.0246752	0.0412678	0.0160847	0.0189384	0.0129096	0.00065654	0.00338066	0.0011195	0.000357295	0.000656312	0.000325633
FSQFLGDPVEKAAQL*	O75071	O75071|EFC14_HUMAN;sp|O75071|EFC14_HUMAN	EFCAB14	KFSQFLGDPVEKAAQL*	0.000277561	0.000308788	0.000241206	0.000589499	0.000478241	0.000523979	0.000154634	0.000166358	0.000231681	0.00796094	0.000156024	4.12459e-05	0.00681147	0.00763863	0.000134161	0.0118448	0.0101988	0.0117594	0.0389014	0.0540335	0.0388029	0.0834076	0.0964311	0.0895019	0.11	0.119268	0.103056	0.231416	0.209304	0.224652	0.0330212	0.0156971	0.0178684	0.0235949	0.0306688	0.000325633
KIQSIKKEDSSNSQVSK	O75071	O75071|EFC14_HUMAN;sp|O75071|EFC14_HUMAN	EFCAB14	VKIQSIKKEDSSNSQVSKL	0.00277561	0.000308788	0.00207671	0.000589499	0.000478241	0.00139118	0.000154634	0.000166358	0.000231681	7.19946e-05	0.000156024	0.000568569	8.08576e-05	0.00204289	0.00209067	0.00124793	0.00029287	0.00103197	0.00022903	0.000191961	0.00252299	0.000345686	0.000484357	0.00216181	0.00428515	0.00365754	0.00291195	0.00392553	0.00310309	0.00296114	0.00065654	0.00338066	0.0011195	0.000357295	0.000656312	0.00121469
DGGIYAISWSPDSTHL	O75083	sp|O75083|WDR1_HUMAN	WDR1	HDGGIYAISWSPDSTHLL	0.000277561	0.000308788	0.000241206	0.000589499	0.000478241	0.000523979	0.00769928	0.0116881	0.0101572	0.00478349	0.0058284	0.00829847	0.0096259	0.0115468	0.0144223	0.00646629	0.0091651	0.00919649	0.0457554	0.0465684	0.0496933	0.0449023	0.0530298	0.0349495	0.101828	0.113967	0.0896335	0.0672368	0.0629876	0.0628369	0.02564	0.0362189	0.0351104	0.022786	0.027009	0.0178719
APSGFYIASGDVSGKLR	O75083	sp|O75083|WDR1_HUMAN	WDR1	YAPSGFYIASGDVSGKLRI	0.000277561	0.000308788	0.000241206	0.000589499	0.000478241	0.000523979	0.000154634	0.000166358	0.000231681	7.19946e-05	0.000156024	4.12459e-05	8.08576e-05	0.00497399	0.000134161	0.0118387	0.01075	0.0117594	0.0057089	0.00830054	0.00597214	0.000278025	0.00650213	0.0121422	0.0276326	0.0300555	0.0246833	9.20159e-05	0.000204815	0.000284751	0.00065654	0.00338066	0.0011195	0.000357295	0.000656312	0.000325633
LRVLQLMENQIGAVE	O75093	sp|O75093|SLIT1_HUMAN	SLIT1	QLRVLQLMENQIGAVERG	0.000277561	0.000308788	0.000241206	0.000589499	0.000478241	0.000523979	0.0597884	0.0525317	0.0688686	0.0543905	0.0507679	0.0532581	0.0510173	0.0469766	0.0594779	0.0482736	0.0574645	0.0625512	0.0356006	0.0447909	0.0282639	0.0206674	0.038455	0.0215931	0.164338	0.0275641	0.0254796	0.0577889	0.045915	0.046628	0.00065654	0.00625167	0.00332309	0.122154	0.0560421	0.0737596
EPGRTDLKHIVIDGSNVAIT	O75113	sp|O75113|N4BP1_HUMAN	N4BP1	NEPGRTDLKHIVIDGSNVAITHGLK	0.000277561	0.000308788	0.000241206	0.000589499	0.000478241	0.000523979	0.0445304	0.0404564	0.0696315	0.0468726	0.0426816	0.0752614	0.0145947	0.0383905	0.0660853	0.0343015	0.0251523	0.0465327	0.00845389	0.000179519	8.84643e-05	0.000278025	0.000484357	0.000292915	0.000313655	0.000280942	0.000243421	9.20159e-05	0.000204815	0.000284751	0.00065654	0.00338066	0.0011195	0.0312801	0.0144143	0.0297613
DAPVYVIDTANSACVG	O75191	sp|O75191|XYLB_HUMAN	XYLB	FDAPVYVIDTANSACVGS	0.000277561	0.000308788	0.000241206	0.000589499	0.000478241	0.000523979	0.000154634	0.000166358	0.000231681	7.19946e-05	0.000156024	4.12459e-05	8.08576e-05	0.000149022	0.000134161	3.92812e-05	4.33447e-05	6.79183e-05	0.00022903	0.000179519	8.84643e-05	0.000278025	0.000484357	0.000292915	0.000313655	0.000280942	0.000243421	9.20159e-05	0.000204815	0.000284751	0.0434715	0.00338066	0.0011195	0.0140221	0.000656312	0.000325633
ISIYSSERSVLQSINPAEPH	O75326	sp|O75326|SEM7A_HUMAN	SEMA7A	CISIYSSERSVLQSINPAEPHK	0.000277561	0.000308788	0.000241206	0.000589499	0.00411748	0.000523979	0.0165448	0.0167792	0.000231681	7.19946e-05	0.000156024	4.12459e-05	0.0247523	0.040463	0.0650791	0.0208492	0.0376251	0.0165084	0.192318	0.167255	0.0739491	0.150207	0.125404	0.264976	0.0220884	0.0119268	0.000243421	9.20159e-05	0.0259526	0.0283382	0.0506973	0.0155612	0.0011195	0.060403	0.0599063	0.0505867
GESELYTSDTVMQNPQ	O75326	sp|O75326|SEM7A_HUMAN	SEMA7A	RGESELYTSDTVMQNPQF	0.000277561	0.0135114	0.000241206	0.0201883	0.000478241	0.000523979	0.000154634	0.000166358	0.000231681	7.19946e-05	0.000156024	4.12459e-05	8.08576e-05	0.000149022	0.000134161	3.92812e-05	4.33447e-05	6.79183e-05	0.00022903	0.000179519	8.84643e-05	0.000278025	0.000484357	0.000292915	0.000313655	0.000280942	0.000243421	9.20159e-05	0.000204815	0.000284751	0.00065654	0.00338066	0.0011195	0.000357295	0.000656312	0.000325633
DIDKVFRTSSLKGYH	O75326	sp|O75326|SEM7A_HUMAN	SEMA7A	GDIDKVFRTSSLKGYHSSL	0.0327948	0.0187467	0.0247052	0.0744949	0.0791016	0.0473815	0.000154634	0.000166358	0.000231681	7.19946e-05	0.000156024	4.12459e-05	8.08576e-05	0.000149022	0.000134161	3.92812e-05	4.33447e-05	6.79183e-05	0.00022903	0.000179519	8.84643e-05	0.000278025	0.000484357	0.000292915	0.000313655	0.000280942	0.000243421	0.00646285	0.0056254	0.00581823	0.00065654	0.00338066	0.0011195	0.000357295	0.000656312	0.000325633
APNSRYYLSCPMESRHAT	O75326	sp|O75326|SEM7A_HUMAN	SEMA7A	LAPNSRYYLSCPMESRHATY	0.0050387	0.000308788	0.000241206	0.000589499	0.000478241	0.00432587	0.000154634	0.000166358	0.000231681	7.19946e-05	0.000156024	4.12459e-05	8.08576e-05	0.000149022	0.000134161	3.92812e-05	4.33447e-05	6.79183e-05	0.00022903	0.000179519	8.84643e-05	0.000278025	0.000484357	0.000292915	0.00512451	0.000280942	0.000243421	9.20159e-05	0.000204815	0.00444924	0.00065654	0.00338066	0.0011195	0.000357295	0.000656312	0.000325633
IRPEIHENYRING	O75348	sp|O75348|VATG1_HUMAN	ATP6V1G1	AFVCDIRPEIHENYRING	0.0218536	0.025236	0.0185212	0.0363995	0.0519416	0.0371456	0.165664	0.146237	0.186207	0.115752	0.121894	0.138691	0.0741378	0.0559574	0.0746157	0.0386467	0.0441165	0.0367181	0.111366	0.0978291	0.114381	0.0401537	0.0309402	0.0503839	0.174278	0.197189	0.185637	0.111144	0.0794289	0.0922293	0.00065654	0.00338066	0.0011195	0.0106245	0.0129606	0.0109503
LGLTAPPGSKEAEVQAKQQA	O75368	sp|O75368|SH3L1_HUMAN	SH3BGRL	FLGLTAPPGSKEAEVQAKQQA	0.000277561	0.000308788	0.000241206	0.000589499	0.000478241	0.000523979	0.000154634	0.000166358	0.000231681	0.0150912	0.0153024	0.0168434	8.08576e-05	0.000149022	0.000134161	3.92812e-05	0.00303895	6.79183e-05	0.0198717	0.021329	0.0162876	0.0302629	0.0289147	0.0231578	0.0402009	0.0455868	0.0416318	0.021736	0.0158521	0.0156066	0.00065654	0.00338066	0.0011195	0.000357295	0.000656312	0.000325633
EPTHFTVDCTEAGEGDV	O75369	sp|O75369|FLNB_HUMAN	FLNB	NEPTHFTVDCTEAGEGDVS	0.000277561	0.000308788	0.000241206	0.000589499	0.000478241	0.000523979	0.0069207	0.00818881	0.000231681	7.19946e-05	0.000156024	4.12459e-05	0.00302528	0.0119415	0.0160993	0.0123887	0.00978529	0.0133424	0.00949799	0.0119442	0.0105231	0.00535137	0.000484357	0.000292915	0.0108012	0.0148952	0.000243421	9.20159e-05	0.000204815	0.000284751	0.02564	0.00338066	0.027075	0.000357295	0.000656312	0.00902684
FKRELQPSEEVTWK	O75438	sp|O75438|NDUB1_HUMAN	NDUFB1	LFKRELQPSEEVTWK	0.0137341	0.00909122	0.0118449	0.00658139	0.00833726	0.00751442	0.0407673	0.0476127	0.0428045	0.0298362	0.03233	0.0360696	0.0142097	0.0143101	0.0150931	0.0149873	0.0131619	0.0195237	0.0244186	0.0280832	0.0234734	0.0216515	0.0199614	0.0173997	0.0314097	0.0278291	0.028437	0.0182583	0.0150104	0.016428	0.00065654	0.00338066	0.0011195	0.00676838	0.0059293	0.00519498
PVYRQPPESLKLEAGDKKPDAK	O75489	sp|O75489|NDUS3_HUMAN	NDUFS3	FPVYRQPPESLKLEAGDKKPDAK	0.000277561	0.000308788	0.000241206	0.000589499	0.000478241	0.000523979	0.000154634	0.000166358	0.000231681	0.00546882	0.00314299	0.0041328	8.08576e-05	0.000149022	0.000134161	0.00203658	0.00190193	0.00192222	0.00409222	0.003306	0.00289026	0.000278025	0.000484357	0.000292915	0.0034237	0.00344551	0.0029347	0.00457906	0.000204815	0.000284751	0.00065654	0.00338066	0.0011195	0.000357295	0.000656312	0.000325633
WGALATISTLEAVR	O75629	sp|O75629|CREG1_HUMAN	CREG1	SDWGALATISTLEAVRGRPF	0.000277561	0.000308788	0.000241206	0.000589499	0.000478241	0.000523979	0.000154634	0.000166358	0.000231681	7.19946e-05	0.000156024	4.12459e-05	8.08576e-05	0.000149022	0.000134161	3.92812e-05	4.33447e-05	6.79183e-05	0.00022903	0.000179519	8.84643e-05	0.00180839	0.00278872	0.00349245	0.0263515	0.00898483	0.0177902	0.024953	0.00966558	0.0321714	0.00065654	0.00338066	0.0011195	0.000357295	0.000656312	0.000325633
NAVPFSLDSVANSIHSL	O75787	sp|O75787|RENR_HUMAN	ATP6AP2	ENAVPFSLDSVANSIHSLF	0.000277561	0.0163328	0.000241206	0.000589499	0.000478241	0.000523979	0.0112678	0.0269184	0.0174043	0.0432106	0.0337177	0.0295705	0.0487621	0.0690635	0.065068	0.0342049	0.0489747	0.0452437	0.0625958	0.117772	0.101303	0.129835	0.139524	0.122474	0.0528355	0.0477866	0.0495942	0.0463557	0.0386623	0.0276674	0.0916436	0.00842616	0.0533057	0.0582188	0.0723579	0.0560846
DDVQHFKVMRDNKGNY	O75791	sp|O75791|GRAP2_HUMAN	GRAP2	HEDDVQHFKVMRDNKGNYFL	0.000277561	0.000308788	0.000241206	0.000589499	0.000478241	0.000523979	0.0101107	0.0111287	0.000231681	0.00386279	0.00410314	0.00427248	0.0677755	0.0595794	0.0255464	0.0436928	0.0567202	0.0433215	0.0439535	0.0389077	0.0143874	0.011244	0.00826343	0.00772345	0.000313655	0.000280942	0.000243421	9.20159e-05	0.000204815	0.000284751	0.00065654	0.00338066	0.0011195	0.015303	0.00203027	0.00858762
KESILADKSLATRTD	O75832	sp|O75832|PSD10_HUMAN	PSMD10	ELKESILADKSLATRTDQDSR	0.000277561	0.000308788	0.000241206	0.000589499	0.000478241	0.000523979	0.0362364	0.0295858	0.0335514	0.027711	0.0247988	0.037376	0.0367801	0.0346403	0.0453128	0.0634542	0.0565962	0.0718834	0.0730032	0.064467	0.058412	0.0861509	0.0763523	0.0723651	0.0236788	0.0201695	0.0201334	0.034198	0.0276921	0.0295292	0.00065654	0.00338066	0.00326862	0.0664298	0.0707018	0.0655355
LERLQALKTMKQH	O75844	sp|O75844|FACE1_HUMAN	ZMPSTE24	LERLQALKTMKQH	0.000277561	0.000308788	0.000241206	0.000589499	0.000478241	0.000523979	0.00433625	0.000166358	0.00295252	0.00126683	0.00104266	0.000994174	0.00128345	0.000751033	0.00120745	0.000628499	0.000599521	0.000624155	0.00022903	0.000179519	8.84643e-05	0.000278025	0.000484357	0.000292915	0.000313655	0.000280942	0.000243421	9.20159e-05	0.000204815	0.000284751	0.00065654	0.00338066	0.0011195	0.000357295	0.000656312	0.000325633
TKVYVVEGSKRSSHSN	O75844	sp|O75844|FACE1_HUMAN	ZMPSTE24	LTKVYVVEGSKRSSHSNA	0.000277561	0.000308788	0.000241206	0.000589499	0.000478241	0.000523979	0.000154634	0.000166358	0.000231681	7.19946e-05	0.000156024	4.12459e-05	8.08576e-05	0.000149022	0.000134161	3.92812e-05	4.33447e-05	6.79183e-05	0.000338492	0.000280832	0.000244315	0.000278025	0.000484357	0.000292915	0.000985143	0.000551282	0.000243421	0.000650632	0.000709838	0.000302548	0.00065654	0.00338066	0.0011195	0.000357295	0.000656312	0.000325633
ISGFYGDPTNGGKCQ	O75882	sp|O75882|ATRN_HUMAN	ATRN	CISGFYGDPTNGGKCQP	0.000277561	0.000308788	0.000241206	0.000589499	0.000478241	0.000523979	0.000154634	0.000166358	0.000231681	7.19946e-05	0.000156024	4.12459e-05	8.08576e-05	0.000149022	0.000134161	3.92812e-05	4.33447e-05	6.79183e-05	0.00022903	0.000179519	8.84643e-05	0.000278025	0.000484357	0.000292915	0.00673697	0.00506225	0.00450442	0.018664	0.0122047	0.0134162	0.00065654	0.00338066	0.0011195	0.000357295	0.000656312	0.000325633
NPTYMNQNSNLQSAT	O75886	sp|O75886|STAM2_HUMAN	STAM2	SNPTYMNQNSNLQSATG	0.000277561	0.000308788	0.000241206	0.000589499	0.000478241	0.000523979	0.0139495	0.0192172	0.0177999	0.0122529	0.0140722	0.0191358	0.0334615	0.0131258	0.0185589	0.0154707	0.0152981	0.0161315	0.00022903	0.000179519	8.84643e-05	0.000278025	0.000484357	0.000292915	0.000313655	0.000280942	0.000243421	9.20159e-05	0.000204815	0.000284751	0.0127812	0.00338066	0.0112495	0.0187276	0.00376204	0.00360468
DALEQQEEGINRLTDYISKVKE	O75915	sp|O75915|PRAF3_HUMAN	ARL6IP5	LDALEQQEEGINRLTDYISKVKE	0.0105957	0.0294054	0.000241206	0.0156056	0.00447552	0.0127948	0.0833512	0.088485	0.142653	0.0609185	0.058284	0.0638407	0.0387328	0.0376109	0.0333389	0.0179485	0.0142025	0.019976	0.0240919	0.0300384	0.0293689	0.0122897	0.0146775	0.0128933	0.111105	0.0573545	0.0473192	0.00918709	0.0177474	0.00991153	0.00065654	0.00338066	0.0011195	0.000357295	0.00374159	0.000325633
SEQVFKVASSDLVNMG	O75955	sp|O75955|FLOT1_HUMAN	FLOT1	FSEQVFKVASSDLVNMGI	0.000277561	0.000308788	0.000241206	0.000589499	0.000478241	0.000523979	0.000154634	0.000166358	0.000231681	7.19946e-05	0.000156024	4.12459e-05	8.08576e-05	0.000149022	0.000134161	3.92812e-05	4.33447e-05	6.79183e-05	0.0146006	0.0211513	0.0143395	0.0232508	0.0322611	0.0238839	0.0144458	0.000280942	0.000243421	9.20159e-05	0.000204815	0.000284751	0.00065654	0.00338066	0.0011195	0.000357295	0.000656312	0.000325633
YVGEIIGKRGIIGYDV	O75964	sp|O75964|ATP5L_HUMAN	ATP5MG	FYVGEIIGKRGIIGYDV	0.016239	0.0170852	0.0130141	0.0825702	0.131452	0.0897669	0.000154634	0.03657	0.128837	0.11706	0.109217	0.12193	0.00722401	0.000149022	0.0174409	0.0316667	0.0349376	0.0422888	0.0314916	0.0325268	0.0311381	0.0188221	0.0204017	0.019027	0.00980726	0.000280942	0.016721	0.0431822	0.0293194	0.0284751	0.00065654	0.00338066	0.0011195	0.000357295	0.000656312	0.000325633
NKETLKHLASLYANNHPS	O75976	O75976|CBPD_HUMAN;sp|O75976|CBPD_HUMAN	CPD	ENKETLKHLASLYANNHPSM	0.00734211	0.00808805	0.000241206	0.0119313	0.0107924	0.00465082	0.000154634	0.000166358	0.000231681	7.19946e-05	0.000156024	4.12459e-05	8.08576e-05	0.000149022	0.000134161	3.92812e-05	4.33447e-05	6.79183e-05	0.00022903	0.000179519	8.84643e-05	0.000278025	0.000484357	0.000292915	0.000313655	0.000280942	0.000243421	9.20159e-05	0.000204815	0.000284751	0.00065654	0.00338066	0.0011195	0.000357295	0.000656312	0.000325633
VPGTYKITASARGYNPV	O75976	O75976|CBPD_HUMAN;sp|O75976|CBPD_HUMAN	CPD	LLVPGTYKITASARGYNPVT	0.000277561	0.000308788	0.0347657	0.0490576	0.0654705	0.0556474	2.01987	1.87052	2.11629	1.44758	1.43377	1.5809	1.25595	1.28603	1.90683	0.986018	1.0287	1.10109	0.860023	0.850299	0.949953	0.689527	0.734755	0.704624	0.643656	0.70686	0.774624	0.517028	0.450873	0.458614	1.06056	0.949642	1.29464	0.983572	0.894792	1.02097
YPNEYFPHGITNGAS	O75976	O75976|CBPD_HUMAN;sp|O75976|CBPD_HUMAN	CPD	MYPNEYFPHGITNGASW	0.0190895	0.0156745	0.000241206	0.000589499	0.0198713	0.000523979	0.000154634	0.000166358	0.000231681	7.19946e-05	0.000156024	4.12459e-05	8.08576e-05	0.000149022	0.000134161	3.92812e-05	4.33447e-05	6.79183e-05	0.00022903	0.000179519	8.84643e-05	0.000278025	0.000484357	0.000292915	0.000313655	0.000280942	0.000243421	9.20159e-05	0.000204815	0.000284751	0.00065654	0.00338066	0.0011195	0.000357295	0.000656312	0.000325633
GKDLDTDFTNNASQPE	O75976	O75976|CBPD_HUMAN;sp|O75976|CBPD_HUMAN	CPD	RGKDLDTDFTNNASQPET	0.000277561	0.00752377	0.000241206	0.000589499	0.0124803	0.0142165	0.000154634	0.000166358	0.000231681	7.19946e-05	0.000156024	4.12459e-05	8.08576e-05	0.000149022	0.000134161	3.92812e-05	4.33447e-05	6.79183e-05	0.00022903	0.000179519	8.84643e-05	0.000278025	0.000484357	0.000292915	0.000313655	0.000280942	0.000243421	9.20159e-05	0.000204815	0.000284751	0.00065654	0.00338066	0.0011195	0.000357295	0.000656312	0.000325633
RNKFVLSGNLHGGSV	O75976	O75976|CBPD_HUMAN;sp|O75976|CBPD_HUMAN	CPD	WIRRNKFVLSGNLHGGSVV	0.00529784	0.00467101	0.00612245	0.0171621	0.0222088	0.0144602	0.000154634	0.000166358	0.000231681	7.19946e-05	0.000156024	4.12459e-05	8.08576e-05	0.000149022	0.000134161	3.92812e-05	4.33447e-05	6.79183e-05	0.0046648	0.00519006	0.00466274	0.000278025	0.000484357	0.000292915	0.019482	0.0108931	0.0198377	0.0919144	0.0644746	0.0698325	0.00065654	0.00338066	0.0011195	0.00202242	0.000656312	0.000325633
RIVIVPSLNPDGRER	O75976	O75976|CBPD_HUMAN;sp|O75976|CBPD_HUMAN	CPD	RTRIVIVPSLNPDGRERA	0.0794675	0.0893134	0.0855913	0.140127	0.140659	0.136763	0.000154634	0.000166358	0.000231681	7.19946e-05	0.000156024	4.12459e-05	8.08576e-05	0.000149022	0.000134161	3.92812e-05	4.33447e-05	6.79183e-05	0.00022903	0.000179519	8.84643e-05	0.000278025	0.000484357	0.000292915	0.00806227	0.0073946	0.000243421	9.20159e-05	0.0080944	0.000284751	0.00065654	0.00338066	0.0011195	0.000357295	0.000656312	0.000325633
EPGEPEFKYIGNMHGNEV	O75976	O75976|CBPD_HUMAN;sp|O75976|CBPD_HUMAN	CPD	SDNPGVHEPGEPEFKYIGNMHGNEVVGRELL	0.0454923	0.25236	0.218532	0.252657	0.290397	0.0852176	0.911327	1.52041	2.17226	2.01158	1.97776	1.7815	1.49646	1.74908	0.462776	1.85011	1.73785	1.31485	0.742123	1.26394	1.5109	1.71198	1.99332	2.33903	1.80725	1.32981	2.13628	0.866253	1.48264	0.736356	4.18608	3.65814	0.640349	1.55439	3.52666	1.41584
GPSGSSEWEDEQSEYSDIR	O76061	sp|O76061|STC2_HUMAN	STC2	QGPSGSSEWEDEQSEYSDIRR	0.0871264	0.0810372	0.0727618	0.0748784	0.0982824	0.0609074	0.196537	0.157394	0.22151	0.200754	0.173277	0.202121	0.132544	0.157905	0.133043	0.102131	0.0937183	0.100257	0.197033	0.168179	0.204394	0.199292	0.174662	0.165234	0.154486	0.205909	0.202881	0.141139	0.11868	0.114448	0.451633	0.483145	0.680308	0.206692	0.240505	0.181749
NQDDFECVTTLEGHENEV	O76071	sp|O76071|CIAO1_HUMAN	CIAO1	KNQDDFECVTTLEGHENEVK	0.000277561	0.000308788	0.000241206	0.000589499	0.000478241	0.000523979	0.0235628	0.0223005	0.00631472	0.00564881	0.0153474	0.00541455	0.0247523	0.0290544	0.0356197	0.012715	0.0153188	0.0175638	0.0782574	0.0716122	0.0520087	0.0296478	0.0451626	0.036001	0.0378595	0.044182	0.0416773	0.0556442	0.056254	0.0487363	0.0330407	0.0387332	0.0587806	0.00521785	0.000656312	0.00517983
DPPPPGTQGVVYFADDDNTYSREL	O94766	sp|O94766|B3GA3_HUMAN	B3GAT3	KDPPPPGTQGVVYFADDDNTYSRELF	0.0304913	0.028653	0.0249205	0.0343201	0.0504072	0.0318652	0.000154634	0.000166358	0.000231681	7.19946e-05	0.000156024	4.12459e-05	8.08576e-05	0.000149022	0.000134161	3.92812e-05	4.33447e-05	0.0130409	0.00022903	0.000179519	8.84643e-05	0.00692603	0.0109347	0.0156597	0.0287149	0.0392788	0.0309395	0.0223157	0.0299787	0.0251348	0.00065654	0.00338066	0.0701935	0.000357295	0.000656312	0.0198409
LVHNIIPEINAQALQ	O94898	O94898|LRIG2_HUMAN;sp|O94898|LRIG2_HUMAN	LRIG2	SLVHNIIPEINAQALQF	0.000277561	0.000308788	0.000241206	0.000589499	0.000478241	0.000523979	0.000154634	0.000166358	0.000231681	0.0200062	0.0200281	0.019637	0.0341949	0.0427625	0.04036	0.0453849	0.0516898	0.0422888	0.0634884	0.0524338	0.0544518	0.0809472	0.117713	0.10222	0.000313655	0.000280942	0.000243421	9.20159e-05	0.000204815	0.000284751	0.0982867	0.112462	0.104323	0.0598637	0.0605197	0.0539187
VPFDAVVVDKSTGEG	O94985	sp|O94985|CSTN1_HUMAN	CLSTN1	QNVPFDAVVVDKSTGEGV	0.0342632	0.0367097	0.000241206	0.0430213	0.0548827	0.0454318	0.000154634	0.000166358	0.000231681	7.19946e-05	0.000156024	4.12459e-05	8.08576e-05	0.000149022	0.000134161	3.92812e-05	4.33447e-05	6.79183e-05	0.00022903	0.000179519	8.84643e-05	0.000278025	0.000484357	0.000292915	0.000313655	0.000280942	0.000243421	9.20159e-05	0.000204815	0.000284751	0.00065654	0.00338066	0.0011195	0.000357295	0.000656312	0.000325633
ENDNTVLLDPPLIALDKDAPLR	O94985	sp|O94985|CSTN1_HUMAN	CLSTN1	TENDNTVLLDPPLIALDKDAPLRF	0.000277561	0.000308788	0.000241206	0.000589499	0.000478241	0.000523979	0.000154634	0.000166358	0.000231681	7.19946e-05	0.0118518	4.12459e-05	0.0186192	0.019896	0.0119627	0.0270134	0.0389344	0.0349014	0.0222967	0.00886932	0.00815979	0.0298939	0.0347857	0.0348744	0.156077	0.173866	0.000243421	0.117809	0.109786	0.0211647	0.0279709	0.0575561	0.0011195	0.00972111	0.0227971	0.0129496
ISNEFKVEVNVIHT	O94985	sp|O94985|CSTN1_HUMAN	CLSTN1	YISNEFKVEVNVIHTANPME	0.000277561	0.000308788	0.000241206	0.000589499	0.000478241	0.000523979	0.060102	0.0551848	0.0268411	0.0200754	0.0347979	0.0455348	0.10858	0.0991443	0.0926939	0.0495547	0.0578159	0.0738734	0.119314	0.118181	0.102995	0.0703675	0.0758826	0.0709381	0.0600584	0.0561618	0.0354894	0.0119113	0.0214635	0.0260109	0.00065654	0.00338066	0.0011195	0.0602143	0.0616238	0.0237788
ETGEVIPPMKEFPDQHH	O95139	sp|O95139|NDUB6_HUMAN	NDUFB6	LETGEVIPPMKEFPDQHH	0.00794675	0.0118186	0.000241206	0.000589499	0.000478241	0.000523979	0.0238981	0.026818	0.0264173	0.0217368	0.0197281	0.0199656	0.00655478	0.00594116	0.00915647	3.92812e-05	4.33447e-05	6.79183e-05	0.00022903	0.000179519	8.84643e-05	0.000278025	0.000484357	0.000292915	0.00837151	0.00922337	0.00812161	9.20159e-05	0.000204815	0.000284751	0.00065654	0.00338066	0.0011195	0.000357295	0.000656312	0.000325633
IARRLVDDTDAMSNAC	O95214	sp|O95214|LERL1_HUMAN	LEPROTL1	CIARRLVDDTDAMSNACK	0.000277561	0.0064673	0.000241206	0.00365408	0.000478241	0.00310732	0.000154634	0.000166358	0.000231681	7.19946e-05	0.000156024	4.12459e-05	8.08576e-05	0.000149022	0.000134161	3.92812e-05	4.33447e-05	6.79183e-05	0.00022903	0.000179519	8.84643e-05	0.000278025	0.000484357	0.00287908	0.000313655	0.000280942	0.000243421	9.20159e-05	0.00186578	0.00234098	0.00065654	0.00338066	0.0011195	0.000357295	0.00226949	0.000325633
QPFDYDPNEKSKHKF	O95292	sp|O95292|VAPB_HUMAN	VAPB	MLQPFDYDPNEKSKHKFM	0.000277561	0.000308788	0.000241206	0.000589499	0.000478241	0.000523979	0.0555387	0.0458473	0.0533855	0.0595201	0.0379409	0.0600119	0.0475336	0.0352167	0.0507128	0.0462491	0.0424778	0.0462726	0.00022903	0.00184851	8.84643e-05	0.00633553	0.00534261	0.00513228	0.000313655	0.000280942	0.000243421	9.20159e-05	0.000204815	0.000284751	0.00065654	0.00338066	0.0011195	0.0249432	0.0202005	0.0194017
KQENYIPDEDLTGKISSPR	O95405	sp|O95405|ZFYV9_HUMAN	ZFYVE9	KKQENYIPDEDLTGKISSPRT	0.000277561	0.000308788	0.000241206	0.000589499	0.000478241	0.000523979	0.0239413	0.02438	0.00854677	0.034059	0.0262541	0.0358231	0.0175558	0.0176261	0.0208396	0.0126425	0.00730451	0.00881958	0.00022903	0.000179519	8.84643e-05	0.000278025	0.000484357	0.000292915	0.000313655	0.000280942	0.000243421	9.20159e-05	0.000204815	0.000284751	0.00065654	0.00338066	0.0011195	0.000357295	0.000656312	0.000325633
ASSGASGGKIDNSVLVL	O95831	O95831|AIFM1_HUMAN;sp|O95831|AIFM1_HUMAN	AIFM1	MASSGASGGKIDNSVLVLI	0.000277561	0.000308788	0.000241206	0.000589499	0.000478241	0.0645834	0.0200052	0.027535	0.032068	0.0983003	0.0937645	0.10599	8.08576e-05	0.000149022	0.000134161	0.0479231	0.050029	0.0587218	0.00022903	0.000179519	8.84643e-05	0.127941	0.140757	0.117542	0.000313655	0.0514176	0.000243421	9.20159e-05	0.000204815	0.000284751	0.00065654	0.00338066	0.0754506	0.000357295	0.000656312	0.000325633
DKPIFVPLSNYRDVQ	O96009	sp|O96009|NAPSA_HUMAN	NAPSA	PSPGDKPIFVPLSNYRDVQY	0.000277561	0.000308788	0.000241206	0.000589499	0.000478241	0.000523979	0.0440546	0.0496635	0.054883	0.0368557	0.0359531	0.0165641	8.08576e-05	0.000149022	0.000134161	0.00682888	0.00709778	0.00821653	0.00022903	0.000179519	8.84643e-05	0.000278025	0.000484357	0.000292915	0.000313655	0.000280942	0.000243421	9.20159e-05	0.000204815	0.000284751	0.00065654	0.00338066	0.0011195	0.000357295	0.000656312	0.000325633
TAHDYVIQTTRNGVR	O96009	sp|O96009|NAPSA_HUMAN	NAPSA	LTAHDYVIQTTRNGVRL	0.000277561	0.000308788	0.000241206	0.000589499	0.000478241	0.000523979	0.0126519	0.00818881	0.0119937	0.0089301	0.00922643	0.010599	0.00190685	0.000149022	0.000134161	0.00190363	4.33447e-05	0.00295494	0.00022903	0.000179519	8.84643e-05	0.000278025	0.000484357	0.000292915	0.000313655	0.000280942	0.00379918	9.20159e-05	0.000204815	0.00366891	0.00065654	0.00338066	0.0011195	0.000357295	0.000656312	0.000325633
*VADVSIEDSVISLSGDH	P00441	sp|P00441|SODC_HUMAN	SOD1	*DGVADVSIEDSVISLSGDHC	0.000277561	0.000308788	0.000241206	0.000589499	0.000478241	0.000523979	0.000154634	0.000166358	0.000231681	7.19946e-05	0.000156024	4.12459e-05	8.08576e-05	0.000149022	0.000134161	3.92812e-05	4.33447e-05	6.79183e-05	0.00022903	0.000179519	8.84643e-05	0.000278025	0.000484357	0.00264124	0.0831408	0.108083	0.0712973	0.0896973	0.077998	0.077759	0.00065654	0.00338066	0.0011195	0.000357295	0.000656312	0.000325633
DLGNVTADKDGVADVSIE*	P00441	sp|P00441|SODC_HUMAN	SOD1	GDLGNVTADKDGVADVSIE*	0.000277561	0.000308788	0.000241206	0.000589499	0.000478241	0.000523979	0.000154634	0.000166358	0.000231681	7.19946e-05	0.000156024	4.12459e-05	8.08576e-05	0.000149022	0.000134161	3.92812e-05	4.33447e-05	6.79183e-05	0.00022903	0.000179519	8.84643e-05	0.000278025	0.000484357	0.00734792	0.0309238	0.0310096	0.0234321	0.0627447	0.0622862	0.038195	0.00065654	0.00338066	0.0011195	0.000357295	0.000656312	0.000325633
DLGNVTADKDGVADVS	P00441	sp|P00441|SODC_HUMAN	SOD1	GDLGNVTADKDGVADVSI	0.0371424	0.0329165	0.000241206	0.0691046	0.0797154	0.000523979	0.000154634	0.000166358	0.000231681	7.19946e-05	0.000156024	4.12459e-05	8.08576e-05	0.000149022	0.000134161	3.92812e-05	4.33447e-05	6.79183e-05	0.00022903	0.000179519	8.84643e-05	0.00904197	0.011331	0.00839941	0.0731789	0.0836464	0.000243421	0.0861471	0.0696511	0.07153	0.0106639	0.0121636	0.0115219	0.000357295	0.000656312	0.000325633
RVVMRVDFNVPMKNNQ	P00558	sp|P00558|PGK1_HUMAN	PGK1	KRVVMRVDFNVPMKNNQIT	0.000277561	0.000308788	0.000241206	0.000589499	0.000478241	0.000523979	0.0341926	0.0459778	0.0426632	0.0239244	0.0151523	0.0204586	0.0245781	0.0173695	0.030175	0.0427259	0.0438202	0.0578173	0.0675974	0.0754514	0.0546435	0.0266584	0.0278726	0.0249228	0.0784139	0.0963153	0.0845148	0.198377	0.136104	0.144566	0.00065654	0.00338066	0.0011195	0.0579222	0.0649156	0.0565995
VPSIKFCLDNGAKSVV	P00558	sp|P00558|PGK1_HUMAN	PGK1	AVPSIKFCLDNGAKSVVL	0.000277561	0.000308788	0.000241206	0.000589499	0.000478241	0.000523979	0.0542843	0.0621259	0.00954978	0.0360665	0.0351579	0.0419032	0.0378802	0.0399696	0.0124099	0.0245356	0.0193501	0.0355949	0.0495108	0.0620141	0.021653	0.0103829	0.012696	0.000292915	0.000313655	0.0111582	0.000243421	0.0176786	0.0142809	0.000284751	0.00065654	0.00338066	0.0011195	0.000357295	0.000656312	0.000325633
LHKDYSADTLAHHND	P00749	sp|P00749|UROK_HUMAN	PLAU	ILHKDYSADTLAHHNDI	0.00382078	0.00262705	0.00103682	0.000744949	0.00100507	0.00108045	0.000154634	0.000166358	0.000231681	7.19946e-05	0.000156024	4.12459e-05	8.08576e-05	0.000149022	0.000134161	3.92812e-05	4.33447e-05	6.79183e-05	0.00022903	0.000179519	8.84643e-05	0.000278025	0.000484357	0.000292915	0.00100281	0.000771264	0.000243421	9.20159e-05	0.000204815	0.000284751	0.00065654	0.00338066	0.0011195	0.000357295	0.000656312	0.000325633
ADPQWKTDSCQGDSGGP	P00749	sp|P00749|UROK_HUMAN	PLAU	AADPQWKTDSCQGDSGGPL	0.036365	0.0355184	0.000241206	0.0232367	0.0116875	0.000523979	0.000154634	0.000166358	0.000231681	7.19946e-05	0.000156024	4.12459e-05	8.08576e-05	0.000149022	0.000134161	3.92812e-05	4.33447e-05	6.79183e-05	0.00022903	0.000179519	8.84643e-05	0.000278025	0.000484357	0.000292915	0.00766468	0.0149482	0.000243421	0.00950589	0.00606028	0.00564026	0.00065654	0.00338066	0.0011195	0.000357295	0.000656312	0.000325633
TEEEFKRLNINAAKSSF	P00813	sp|P00813|ADA_HUMAN	ADA	FTEEEFKRLNINAAKSSFL	0.000277561	0.000308788	0.000241206	0.000589499	0.000478241	0.000523979	0.000154634	0.000166358	0.000231681	7.19946e-05	0.000156024	4.12459e-05	8.08576e-05	0.000149022	0.000134161	3.92812e-05	4.33447e-05	6.79183e-05	0.00022903	0.000179519	8.84643e-05	0.000278025	0.000484357	0.000292915	0.00912251	0.000280942	0.000243421	0.0137082	0.025658	0.0141007	0.00065654	0.00338066	0.0011195	0.000357295	0.000656312	0.000325633
VEPTEKFYYIYNEKGLE	P01024	sp|P01024|CO3_HUMAN	C3	IVEPTEKFYYIYNEKGLEV	0.000277561	0.000308788	0.000241206	0.000589499	0.000478241	0.000523979	0.000154634	0.000166358	0.000231681	0.00823784	0.000156024	4.12459e-05	0.00671063	0.000149022	0.000134161	0.00773537	0.0100609	0.0192222	0.00022903	0.000179519	8.84643e-05	0.00747962	0.000484357	0.000292915	0.000313655	0.000280942	0.000243421	9.20159e-05	0.000204815	0.000284751	0.00065654	0.00338066	0.0011195	0.000357295	0.0100185	0.000325633
QRYEIKMTKMYKGFQ	P01033	sp|P01033|TIMP1_HUMAN	TIMP1	YQRYEIKMTKMYKGFQA	0.00774521	0.00667734	0.00842991	0.000589499	0.00823496	0.00907824	0.000154634	0.000166358	0.000231681	7.19946e-05	0.000156024	4.12459e-05	8.08576e-05	0.000149022	0.000134161	3.92812e-05	4.33447e-05	6.79183e-05	0.00022903	0.000179519	8.84643e-05	0.000278025	0.000484357	0.000292915	0.000313655	0.000280942	0.000243421	9.20159e-05	0.000204815	0.000284751	0.00065654	0.00338066	0.0011195	0.000357295	0.000656312	0.000325633
KPRAIVVDPVHGF	P01130	sp|P01130|LDLR_HUMAN	LDLR	SKPRAIVVDPVHGFM	0.0178802	0.0107527	0.00962979	0.0125168	0.0155748	0.0120231	0.000154634	0.000166358	0.000231681	7.19946e-05	0.000156024	4.12459e-05	8.08576e-05	0.000149022	0.000134161	3.92812e-05	4.33447e-05	6.79183e-05	0.00022903	0.000179519	8.84643e-05	0.000278025	0.000484357	0.000292915	0.000313655	0.000280942	0.000243421	9.20159e-05	0.000204815	0.000284751	0.00065654	0.00338066	0.0011195	0.000357295	0.000656312	0.000325633
BIZMTQSPSSLSASVGDRV	P01597	sp|P01597|KV105_HUMAN	IGKV1-39	BIZMTQSPSSLSASVGDRVTI	0.107943	0.10969	0.000241206	0.129064	0.117745	0.000523979	0.000154634	0.000166358	0.000231681	7.19946e-05	0.000156024	4.12459e-05	8.08576e-05	0.000149022	0.000134161	3.92812e-05	4.33447e-05	6.79183e-05	0.00022903	0.000179519	8.84643e-05	0.000278025	0.000484357	0.000292915	0.000313655	0.000280942	0.000243421	9.20159e-05	0.000204815	0.000284751	0.00065654	0.00338066	0.0011195	0.000357295	0.000656312	0.000325633
DIQMTQSPSSLSA	P01609	sp|P01609|KV117_HUMAN;tr|Q6GMX0|Q6GMX0_HUMAN	IGKV1D-33	CDIQMTQSPSSLSAS	0.000277561	0.0517259	0.072608	0.360119	0.000478241	0.000523979	0.000154634	0.000166358	0.000231681	7.19946e-05	0.000156024	4.12459e-05	8.08576e-05	0.000149022	0.000134161	3.92812e-05	4.33447e-05	6.79183e-05	0.00022903	0.000179519	8.84643e-05	0.000278025	0.000484357	0.000292915	0.000313655	0.000280942	0.000243421	9.20159e-05	0.000204815	0.000284751	0.00065654	0.00338066	0.0011195	0.000357295	0.000656312	0.000325633
NSNQIKILGNQGSF	P01730	sp|P01730|CD4_HUMAN	CD4	KNSNQIKILGNQGSFLTKGPSK	0.505684	0.514563	0.421465	0.616551	0.791528	0.610496	0.000154634	0.000166358	0.000231681	7.19946e-05	0.000156024	4.12459e-05	8.08576e-05	0.000149022	0.000134161	3.92812e-05	4.33447e-05	6.79183e-05	0.00022903	0.006612	8.84643e-05	0.000278025	0.000484357	0.000292915	0.262212	0.278	0.240987	0.325316	0.285198	0.294334	0.00065654	0.00338066	0.0011195	0.000357295	0.000656312	0.000325633
ELWWQAERASSSKSW	P01730	sp|P01730|CD4_HUMAN	CD4	GELWWQAERASSSKSWI	0.0187728	0.0081194	0.02289	0.0910493	0.12598	0.0649896	0.000154634	0.000166358	0.000231681	7.19946e-05	0.000156024	4.12459e-05	8.08576e-05	0.000149022	0.000134161	3.92812e-05	4.33447e-05	6.79183e-05	0.00022903	0.000179519	8.84643e-05	0.000278025	0.000484357	0.000292915	0.000313655	0.000280942	0.000243421	9.20159e-05	0.000204815	0.000284751	0.00065654	0.00338066	0.0011195	0.000357295	0.000656312	0.000325633
AFQKASSIVYKKEGEQ	P01730	sp|P01730|CD4_HUMAN	CD4	LAFQKASSIVYKKEGEQVEF	0.000277561	0.000308788	0.000241206	0.000589499	0.000478241	0.000523979	0.0384748	0.0296575	0.0131239	0.028874	0.0172977	0.030941	8.08576e-05	0.00245739	0.000134161	0.0030458	0.00311476	0.00289463	0.003166	0.00293274	0.00253896	0.00333753	0.00343453	0.00231578	0.000313655	0.000280942	0.000243421	9.20159e-05	0.000204815	0.000284751	0.00065654	0.00338066	0.0011195	0.000357295	0.000656312	0.000325633
KGDTVELTCTASQKKSIQ	P01730	sp|P01730|CD4_HUMAN	CD4	KKGDTVELTCTASQKKSIQF	0.00204715	0.000308788	0.00305507	0.000589499	0.000478241	0.00418371	0.000154634	0.000166358	0.000231681	7.19946e-05	0.000156024	4.12459e-05	8.08576e-05	0.000149022	0.000134161	3.92812e-05	4.33447e-05	6.79183e-05	0.00022903	0.000616764	8.84643e-05	0.000278025	0.000484357	0.000759827	0.000313655	0.000280942	0.000243421	9.20159e-05	0.000204815	0.00534182	0.00065654	0.00338066	0.0011195	0.000357295	0.000656312	0.000325633
KVQWKVDNALQSGNS	P01834	sp|P01834|IGKC_HUMAN	IGKC	FYPREAKVQWKVDNALQSGNSQESVTEQD	1.71992	1.69247	1.40709	2.15232	2.54803	2.0855	1.09839	1.28143	1.33768	2.13122	2.07059	2.3408	1.71295	1.50213	1.98465	1.73163	1.77417	2.06267	0.00022903	0.000179519	8.84643e-05	0.000278025	0.000484357	0.000292915	0.000313655	0.000280942	0.000243421	9.20159e-05	0.000204815	0.000284751	0.00065654	0.00338066	0.0011195	0.000357295	0.000656312	0.000325633
KDSTYSLSSTLTLSK*	P01834	sp|P01834|IGKC_HUMAN	IGKC	QDSKDSTYSLSSTLTLSK*	0.672076	0.719523	0.619875	0.519647	0.628875	0.537992	0.00227086	0.000166358	0.000231681	0.00576649	0.00536333	0.00718927	8.08576e-05	0.000149022	0.000134161	3.92812e-05	0.00383832	6.79183e-05	0.00022903	0.000179519	8.84643e-05	0.000278025	0.000484357	0.000292915	0.000313655	0.000280942	0.000243421	9.20159e-05	0.000204815	0.000284751	0.00065654	0.00338066	0.0011195	0.000357295	0.000656312	0.000325633
*KHKVYACEVTHQGL	P01834	sp|P01834|IGKC_HUMAN;tr|A0A087X1V9|A0A087X1V9_HUMAN;tr|Q0KKI6|Q0KKI6_HUMAN;tr|Q6P5S8|Q6P5S8_HUMAN	IGKC	*LTLSKADYEKHKVYACEVTHQGLSSPVTKSFNR	0.0456593	0.0329071	0.0368024	0.0505758	0.0316279	0.0566364	26.9108	24.6396	6.6798	16.7587	15.222	2.24327	24.6714	23.3247	4.87514	14.6461	13.209	2.04034	0.00022903	0.000179519	8.84643e-05	0.000278025	0.000484357	0.000292915	0.000313655	0.000280942	0.000243421	9.20159e-05	0.000204815	0.000284751	0.00065654	0.00338066	0.0011195	0.000357295	0.000656312	0.000325633
DRKGGSYSQAASSNSAQGSDV	P01893	sp|P01893|HLAH_HUMAN	HLA-H	KSSDRKGGSYSQAASSNSAQGSDVSL	0.249093	0.0641558	0.00156292	0.046851	0.0118563	0.0190501	0.00237034	0.00362832	0.000231681	0.00731783	0.000156024	4.12459e-05	8.08576e-05	0.000149022	0.000134161	3.92812e-05	4.33447e-05	6.79183e-05	0.00101885	0.000179519	8.84643e-05	0.00159926	0.000484357	0.000292915	0.0282953	0.00863233	0.000243421	0.00280829	0.0108271	0.00810582	0.00191912	0.00338066	0.0011195	0.000357295	0.000656312	0.000325633
EFGRFASFEAQGALA*	P01903	sp|P01903|DRA_HUMAN	HLA-DRA	WRLEEFGRFASFEAQGALANIAVD*	0.983555	1.00787	1.01713	0.721732	0.96037	0.853963	0.000154634	0.000166358	0.000231681	7.19946e-05	0.000156024	4.12459e-05	8.08576e-05	0.000149022	0.000134161	3.92812e-05	4.33447e-05	6.79183e-05	0.00022903	0.000179519	8.84643e-05	0.000278025	0.000484357	0.000292915	0.223932	0.276887	0.236323	0.0834229	0.0289547	0.194945	0.00065654	0.00338066	0.0011195	0.000357295	0.000656312	0.000325633
*QGALANIAVDKANLE	P01903	sp|P01903|DRA_HUMAN	HLA-DRA	*AQGALANIAVDKANLEIMT	0.218824	0.283677	0.121834	0.37413	0.422233	0.333823	0.0134089	0.0172094	0.0170935	0.0148143	0.0170276	0.0142142	0.00326364	0.000149022	0.00508693	3.92812e-05	4.33447e-05	0.00624909	0.0259342	0.000179519	0.0217169	0.0282946	0.023484	0.015522	0.0812854	0.431829	0.234503	0.34937	0.118203	0.351695	0.00065654	0.00338066	0.0011195	0.000357295	0.000656312	0.000325633
GDEIFHVDMAKKET	P01903	sp|P01903|DRA_HUMAN	HLA-DRA	FDGDEIFHVDMAKKETVW	0.0483715	0.0528545	0.0418727	0.0435462	0.0753678	0.0523166	0.000154634	0.000166358	0.000231681	7.19946e-05	0.000156024	4.12459e-05	8.08576e-05	0.000149022	0.000134161	3.92812e-05	4.33447e-05	6.79183e-05	0.00022903	0.000179519	8.84643e-05	0.000278025	0.000484357	0.000292915	0.000313655	0.000280942	0.000243421	9.20159e-05	0.000204815	0.000284751	0.00065654	0.00338066	0.0011195	0.000357295	0.000656312	0.000325633
VRKSNAAERRGPL	P01903	sp|P01903|DRA_HUMAN	HLA-DRA	GVRKSNAAERRGPL	0.000895449	0.000308788	0.00071685	0.00232166	0.00211245	0.00178721	0.0024655	0.00253839	0.00221792	0.00124606	0.00111017	0.00103526	0.00116428	0.000189485	0.000134161	0.000546311	0.000481685	0.00050053	0.00022903	0.000179519	8.84643e-05	0.000278025	0.000484357	0.000292915	0.000313655	0.000280942	0.000243421	9.20159e-05	0.000204815	0.000284751	0.00065654	0.00338066	0.0011195	0.000357295	0.000656312	0.000325633
AIKEEHVIIQAEF	P01903	sp|P01903|DRA_HUMAN	HLA-DRA	AIKEEHVIIQAEF	0.000277561	0.000308788	0.000241206	0.000589499	0.000478241	0.000523979	0.000154634	0.000166358	0.000231681	7.19946e-05	0.000156024	4.12459e-05	8.08576e-05	0.000149022	0.000134161	3.92812e-05	4.33447e-05	6.79183e-05	0.00022903	0.000179519	8.84643e-05	0.000278025	0.000484357	0.000292915	0.00234137	0.00302145	0.000243421	0.00191277	0.000204815	0.000284751	0.00065654	0.00338066	0.0011195	0.000357295	0.000656312	0.000325633
RDRDLEVDTTLKSLSQQ	P02452	sp|P02452|CO1A1_HUMAN	COL1A1	VRDRDLEVDTTLKSLSQQI	0.000277561	0.000308788	0.000241206	0.000589499	0.000478241	0.000523979	0.00778579	0.000166358	0.00800995	0.0287978	0.0292545	0.0359053	0.00649061	0.0079051	0.0115378	0.0203658	0.0231539	0.029474	0.0156616	0.00847828	8.84643e-05	0.0335476	0.0186404	0.0297547	0.000313655	0.000280942	0.000243421	9.20159e-05	0.000204815	0.000284751	0.00065654	0.00338066	0.0011195	0.000357295	0.000656312	0.000325633
FAEKVANAESLNAIG	P02786	P02786|TFR1_HUMAN;sp|P02786|TFR1_HUMAN	TFRC	GKITFAEKVANAESLNAIGVLI	2.02354	2.1733	2.04444	2.88996	3.51443	2.97425	0.0157122	0.0168078	0.0192691	0.017791	0.00630848	0.0191522	0.0039237	0.00457923	0.00597015	0.00936705	0.00965436	0.0105157	0.0150217	0.0211868	0.010044	0.0287252	0.0272267	0.0257365	0.409144	0.429099	0.379668	0.461007	0.404327	0.425635	0.0646828	0.0823929	0.07082	0.027505	0.0296465	0.0311093
*NSVIIVDKNGRLV	P02786	P02786|TFR1_HUMAN;sp|P02786|TFR1_HUMAN	TFRC	*DSAQNSVIIVDKNGRLVYLVEN	0.255361	0.247407	0.199518	0.415536	0.498701	0.408053	0.031792	0.0285676	0.0431294	0.0421237	0.0383309	0.0435382	0.0108177	0.00843802	0.017072	0.0118871	0.0124108	0.00934725	0.00762871	0.0150014	0.00884643	0.0223035	0.0268305	0.0190395	0.0537919	0.0578051	0.0470917	0.071497	0.0754897	0.0623304	0.00926537	0.0133528	0.018849	0.0103144	0.0246577	0.0186898
NPGGYVAYSKAATVTGKL	P02786	P02786|TFR1_HUMAN;sp|P02786|TFR1_HUMAN	TFRC	VENPGGYVAYSKAATVTGKLVHANFGT	0.892553	0.934596	0.701522	1.76567	2.12559	1.81867	0.0426488	0.0401266	0.0372244	0.0515384	0.054781	0.0555751	0.0225338	0.0220376	0.0163229	0.0189154	0.0176342	0.0234887	0.092016	0.108316	0.0953945	0.109881	0.151868	0.109117	0.650305	0.730448	0.698072	0.854255	0.693018	0.671835	0.0359737	0.0489261	0.0554848	0.0868968	0.0872016	0.0866638
YINLDKAVLGTSNF	P02786	P02786|TFR1_HUMAN;sp|P02786|TFR1_HUMAN	TFRC	AFTYINLDKAVLGTSNFK	0.158964	0.194207	0.0492258	0.251748	0.28385	0.251225	0.000154634	0.000166358	0.000231681	7.19946e-05	0.00765869	0.00479011	8.08576e-05	0.000149022	0.000134161	3.92812e-05	4.33447e-05	6.79183e-05	0.00022903	0.000179519	8.84643e-05	0.000278025	0.0181707	0.000292915	0.176906	0.156055	0.0655189	0.181713	0.18244	0.155244	0.00065654	0.00338066	0.0011195	0.000357295	0.000656312	0.00389245
GQFLYQDSNWASKVE	P02786	P02786|TFR1_HUMAN;sp|P02786|TFR1_HUMAN	TFRC	QNVKHPVTGQFLYQDSNWASKVEKLTL	0.10993	0.123609	0.188627	0.0997303	0.133243	0.206626	4.25422	5.21359	5.18009	5.6691	5.7571	6.36389	4.86907	3.79495	6.41207	6.58581	6.25804	6.759	4.02228	4.24815	3.90704	3.836	3.63473	3.81487	1.30962	1.52194	1.56631	1.22809	1.06326	1.11491	1.46892	1.86762	1.50746	9.4661	8.94723	8.10246
DQHFVKIQVKDSAQ*	P02786	P02786|TFR1_HUMAN;sp|P02786|TFR1_HUMAN	TFRC	RDQHFVKIQVKDSAQ*	0.00411734	0.000308788	0.000241206	0.00956926	0.0158817	0.00796123	0.000154634	0.000166358	0.000231681	7.19946e-05	0.000156024	4.12459e-05	8.08576e-05	0.000149022	0.000134161	3.92812e-05	4.33447e-05	6.79183e-05	0.00022903	0.000179519	8.84643e-05	0.000278025	0.000484357	0.000292915	0.000313655	0.000280942	0.000243421	9.20159e-05	0.000204815	0.000284751	0.00065654	0.00338066	0.0011195	0.000357295	0.000656312	0.000325633
GYLGYCKGVEPKT	P02786	P02786|TFR1_HUMAN;sp|P02786|TFR1_HUMAN	TFRC	GYLGYCKGVEPKT	0.000277561	0.000308788	0.000241206	0.000589499	0.000478241	0.000523979	0.000154634	0.000166358	0.00235919	7.19946e-05	0.000156024	0.00329474	8.08576e-05	0.000149022	0.000134161	3.92812e-05	4.33447e-05	6.79183e-05	0.00022903	0.000179519	8.84643e-05	0.000278025	0.000484357	0.000292915	0.000313655	0.000280942	0.000243421	9.20159e-05	0.000204815	0.000284751	0.00065654	0.00338066	0.0011195	0.000357295	0.000656312	0.000325633
LAVDEEENADNNTKAN	P02786	P02786|TFR1_HUMAN;sp|P02786|TFR1_HUMAN	TFRC	KLAVDEEENADNNTKANV	0.000277561	0.000308788	0.000241206	0.000589499	0.000478241	0.000523979	0.000154634	0.000166358	0.000231681	7.19946e-05	0.000892638	4.12459e-05	8.08576e-05	0.000979995	0.000134161	0.00155916	0.00119904	0.00125886	0.00022903	0.000179519	8.84643e-05	0.000278025	0.000484357	0.000292915	0.000313655	0.000280942	0.000243421	0.00162296	0.000204815	0.000284751	0.00065654	0.00338066	0.0011195	0.000357295	0.000656312	0.000325633
CPSDWKTDSTCRMVTSE	P02786	P02786|TFR1_HUMAN;sp|P02786|TFR1_HUMAN	TFRC	EGDCPSDWKTDSTCRMVTSESKNVK	0.000277561	0.000308788	0.000241206	0.000589499	0.000478241	0.000523979	0.167849	0.155329	0.0854677	0.0962651	0.0466872	0.0493636	0.0765764	0.0667541	0.0629214	0.0333648	0.0320365	0.0243255	0.0611644	0.0309804	0.0296212	0.00313701	0.000484357	0.000292915	0.000313655	0.00296844	0.000243421	9.20159e-05	0.000204815	0.000284751	0.0405384	0.00338066	0.0143547	0.0144536	0.0649565	0.010708
LSMSYYFDRDDVALK	P02794	sp|P02794|FRIH_HUMAN	FTH1	YLSMSYYFDRDDVALKNFA	0.000277561	0.000308788	0.000241206	0.000589499	0.000478241	0.000523979	0.000154634	0.00514848	0.012361	0.0187324	0.0124144	0.020475	0.0145489	0.0322224	0.0224384	0.0319386	0.0258139	0.0223882	0.0240818	0.0320291	0.0237927	0.0196832	0.0214291	0.0283777	0.041968	0.0486347	0.0395843	0.0439068	0.0391393	0.0424389	0.00065654	0.00338066	0.0011195	0.000357295	0.000656312	0.000325633
FSKFIPEGSQRVG	P04062	sp|P04062|GLCM_HUMAN	GBA	LGHFSKFIPEGSQRVGL	0.0103365	0.00442021	0.0088914	0.000589499	0.000478241	0.000523979	0.000154634	0.000166358	0.000231681	7.19946e-05	0.000156024	4.12459e-05	8.08576e-05	0.000149022	0.000134161	3.92812e-05	4.33447e-05	6.79183e-05	0.00022903	0.000179519	8.84643e-05	0.000278025	0.000484357	0.000292915	0.0175161	0.0346141	0.0320542	0.0115781	0.0119943	0.0100347	0.00065654	0.00338066	0.0011195	0.000357295	0.000656312	0.000325633
IGGVILFHETLYQKADD	P04075	sp|P04075|ALDOA_HUMAN	ALDOA	CIGGVILFHETLYQKADDGRPF	0.000277561	0.000308788	0.000241206	0.000589499	0.000478241	0.000523979	0.000154634	0.00400119	0.000231681	7.19946e-05	0.000156024	4.12459e-05	0.00372202	0.00407591	0.000134161	3.92812e-05	4.33447e-05	0.00683706	0.0400802	0.0350151	0.0284235	0.0263263	0.030676	0.0204039	0.0942071	0.0872774	0.0682488	0.134763	0.131082	0.106878	0.00065654	0.00338066	0.0011195	0.0134424	0.0143734	0.0160545
APGKGILAADESTGSI	P04075	sp|P04075|ALDOA_HUMAN	ALDOA	VAPGKGILAADESTGSIAKRLQS	0.19913	0.207593	0.192042	0.230571	0.295947	0.249946	0.140112	0.144358	0.130603	0.138209	0.131023	0.143868	0.108415	0.115487	0.126938	0.227849	0.211211	0.237277	0.350752	0.345637	0.277497	0.43244	0.438152	0.42211	0.566855	0.623107	0.590466	1.01484	0.884872	0.862422	0.551843	0.622449	0.631633	0.299993	0.293418	0.264671
SASYKADTVAKVQG	P04114	sp|P04114|APOB_HUMAN	APOB	ALSASYKADTVAKVQGV	0.00598022	0.00250165	0.000241206	0.00450199	0.00951368	0.0081237	0.0024655	0.00164923	0.000231681	0.00478349	0.00423816	0.0053899	0.007125	0.00644448	0.0070658	0.0034507	0.00297625	0.0040555	0.0261195	0.0241907	0.0169903	0.0335107	0.0323345	0.0219937	0.0641514	0.0719741	0.0428375	0.0575135	0.0576568	0.0492975	0.029991	0.0251426	0.0258221	0.0194557	0.0129013	0.0141309
FGKQGFFPDSVNKALY	P04114	sp|P04114|APOB_HUMAN	APOB	FGKQGFFPDSVNKALY*	0.000277561	0.000308788	0.000241206	0.000589499	0.000478241	0.037369	0.00458497	0.392417	0.0542473	0.0108892	0.0216033	0.916694	0.00583055	0.541919	0.12487	0.012147	0.00584361	0.849092	0.0698372	0.0282609	1.11835	1.7586	0.0490228	0.106276	0.0193494	0.395492	0.000243421	9.20159e-05	0.353516	0.0431234	0.00065654	0.0308846	1.26114	2.32816	0.148437	0.170586
IEGNLIFDPNNYLPK	P04114	sp|P04114|APOB_HUMAN	APOB	KIEGNLIFDPNNYLPKE	0.0633437	0.0695948	0.0673778	0.0510764	0.062913	0.0489453	0.000154634	0.000166358	0.000231681	7.19946e-05	0.000156024	4.12459e-05	8.08576e-05	0.000149022	0.000134161	3.92812e-05	4.33447e-05	6.79183e-05	0.00022903	0.000179519	8.84643e-05	0.000278025	0.000484357	0.000292915	0.0291567	0.000280942	0.028892	0.0121432	0.0114332	0.0138269	0.00065654	0.00338066	0.0011195	0.000357295	0.000656312	0.000325633
LQPYSLVTTLNSDLK	P04114	sp|P04114|APOB_HUMAN	APOB	QLQPYSLVTTLNSDLKY	0.000277561	0.0736702	0.000241206	0.000589499	0.000478241	0.041634	0.000154634	0.0329847	0.000231681	7.19946e-05	0.000156024	0.0356588	8.08576e-05	0.06405	0.0153167	3.92812e-05	4.33447e-05	0.0514852	0.00022903	0.106823	0.0336931	0.000278025	0.108907	0.0490696	0.000313655	0.143916	0.0154925	9.20159e-05	0.000204815	0.0878895	0.00065654	0.00338066	0.123635	0.10166	0.000656312	0.000325633
KPSKPKTNMKHMAGAAAAGAVVGGLG	P04156	sp|P04156|PRIO_HUMAN	PRNP	NKPSKPKTNMKHMAGAAAAGAVVGGLGG	0.000277561	0.000308788	0.126326	0.0369446	0.000478241	0.0686595	0.000154634	0.000166358	0.000231681	7.19946e-05	0.000156024	4.12459e-05	8.08576e-05	0.000149022	0.000134161	3.92812e-05	4.33447e-05	6.79183e-05	0.00022903	0.000179519	8.84643e-05	0.000278025	0.000484357	0.000292915	0.000313655	0.000280942	0.0175399	0.043617	0.000204815	0.0546065	0.00065654	0.00338066	0.0011195	0.000357295	0.000656312	0.000325633
EFTLTISRLQSEDF	P04207	sp|P04207|KV308_HUMAN	IGKV3-15	EFTLTISRLQSEDFA	0.000277561	0.0202515	0.0142139	0.0736873	0.100559	0.072504	0.0157879	0.0141404	0.0129544	0.00431967	0.00606844	0.0195548	8.08576e-05	0.00674055	0.000134161	3.92812e-05	0.00243254	6.79183e-05	0.00022903	0.000179519	8.84643e-05	0.000278025	0.000484357	0.000292915	0.000313655	0.000280942	0.000243421	9.20159e-05	0.000204815	0.000284751	0.00065654	0.00338066	0.0011195	0.000357295	0.000656312	0.000325633
SPIQYEFSLTRETKKH	P04216	sp|P04216|THY1_HUMAN	THY1	SSPIQYEFSLTRETKKHVLF	0.0806192	0.100787	0.0747616	0.101547	0.109714	0.0972813	0.000154634	0.000166358	0.000231681	7.19946e-05	0.000156024	4.12459e-05	8.08576e-05	0.000149022	0.000134161	3.92812e-05	4.33447e-05	6.79183e-05	0.00022903	0.000179519	8.84643e-05	0.000278025	0.000484357	0.000292915	0.00755424	0.0152663	0.0157655	0.0204029	0.027145	0.0219587	0.00065654	0.00338066	0.0011195	0.000357295	0.000656312	0.000325633
EDHVMHLLQNADPLK	P04233	P04233|HG2A_HUMAN;sp|P04233|HG2A_HUMAN	CD74	TEDHVMHLLQNADPLKV	0.121793	0.115991	0.0956826	0.0676308	0.0994844	0.0779875	0.000154634	0.000166358	0.000231681	7.19946e-05	0.000156024	4.12459e-05	8.08576e-05	0.000149022	0.000134161	3.92812e-05	4.33447e-05	6.79183e-05	0.00022903	0.000179519	8.84643e-05	0.000278025	0.000484357	0.000292915	0.0947593	0.0789817	0.085311	0.0273874	0.0451715	0.0496946	0.00065654	0.00338066	0.0011195	0.000357295	0.000656312	0.000325633
KPPKPVSKMRMATPLLMQA*	P04233	P04233|HG2A_HUMAN;sp|P04233|HG2A_HUMAN	CD74	KLPKPPKPVSKMRMATPLLMQALPMGALPQGP*	30.7601	36.5328	33.9096	28.1164	25.5933	18.0639	0.0354686	0.0374304	0.0795344	0.0404969	0.0483825	0.0850224	0.0969924	0.0990851	0.427291	0.0444784	0.0487197	0.135196	0.1002	0.125557	0.61208	0.0770105	0.0265663	0.234958	7.75292	5.19628	3.70741	5.42817	3.27534	14.6077	0.219494	0.00338066	0.0773845	0.0799531	0.045308	0.82223
FLYQQQGRLDKLTVTSQNLQ	P04233	P04233|HG2A_HUMAN;sp|P04233|HG2A_HUMAN	CD74	LLLAGQATTAYFLYQQQGRLDKLTVTSQNLQLENLR	0.253519	0.242736	0.209671	0.354244	0.342186	0.167998	0.440935	0.308894	0.178296	0.416496	0.372125	0.213019	0.179775	0.166362	0.0705685	0.174819	0.181986	0.138942	0.0668059	0.0652846	0.0106029	0.0420729	0.0447663	0.012355	0.438897	0.499255	0.353438	0.36376	0.31303	0.316854	0.00065654	0.00338066	0.0011195	0.021613	0.0223678	0.00657324
PVMDDQRDLISNN	P04233	P04233|HG2A_HUMAN;sp|P04233|HG2A_HUMAN	CD74	PVMDDQRDLISNN	0.000277561	0.000308788	0.000241206	0.000589499	0.00953925	0.00948442	0.00442276	0.000166358	0.000231681	0.00306669	0.000156024	0.00301539	0.0046296	0.00591155	0.00477389	3.92812e-05	4.33447e-05	0.00440979	0.00478268	0.00687861	0.00442321	0.00634783	0.00578293	0.00530752	0.00684741	0.00779216	0.0088041	0.0051297	0.00352113	0.0049147	0.00065654	0.00338066	0.0011195	0.000357295	0.000656312	0.000325633
NTMETIDWKVFES	P04233	P04233|HG2A_HUMAN;sp|P04233|HG2A_HUMAN	CD74	KNTMETIDWKVFESW	0.000277561	0.000308788	0.000241206	0.000589499	0.000478241	0.000523979	0.0256607	0.0296719	0.0221792	0.0117683	0.0156774	0.0133926	8.08576e-05	0.000149022	0.000134161	3.92812e-05	4.33447e-05	6.79183e-05	0.00022903	0.000179519	8.84643e-05	0.000278025	0.000484357	0.000292915	0.000313655	0.000280942	0.000243421	9.20159e-05	0.000204815	0.000284751	0.00065654	0.00338066	0.0011195	0.000357295	0.000656312	0.000325633
LPKPPKPVSKMRMATPLLMQALP	P04233	P04233|HG2A_HUMAN;sp|P04233|HG2A_HUMAN	CD74	KLPKPPKPVSKMRMATPLLMQALPMGALPQGPM	0.000277561	0.00551743	0.000241206	0.000589499	0.000478241	0.000523979	0.000154634	0.000166358	0.000231681	7.19946e-05	0.000156024	4.12459e-05	8.08576e-05	0.000149022	0.000134161	3.92812e-05	4.33447e-05	6.79183e-05	0.00022903	0.000179519	8.84643e-05	0.000278025	0.000484357	0.000292915	0.000313655	0.000280942	0.000243421	9.20159e-05	0.000204815	0.000284751	0.00065654	0.00338066	0.0011195	0.000357295	0.000656312	0.000325633
MLGRRPGAPESKCSRG*	P04233	P04233|HG2A_HUMAN;sp|P04233|HG2A_HUMAN	CD74	PMLGRRPGAPESKCSRG*	0.000277561	0.000308788	0.000241206	0.000589499	0.000478241	0.000523979	0.00373285	0.00235625	0.00163166	0.000699178	0.000156024	4.12459e-05	0.00207186	0.00407591	0.00380346	0.000658715	0.000866205	0.000861605	0.000727506	0.000629206	8.84643e-05	0.000278025	0.000484357	0.000292915	0.000313655	0.000280942	0.000243421	9.20159e-05	0.000204815	0.000284751	0.00065654	0.00338066	0.0011195	0.000357295	0.000656312	0.000325633
*RMATPLLMQALPMGALPQGP	P04233	P04233|HG2A_HUMAN;sp|P04233|HG2A_HUMAN	CD74	*RMATPLLMQALPMGALPQGPMQN	0.320433	0.0547354	0.0169521	0.0418302	0.000478241	0.000523979	0.000154634	0.000166358	0.000231681	7.19946e-05	0.000156024	4.12459e-05	8.08576e-05	0.000149022	0.000134161	3.92812e-05	4.33447e-05	6.79183e-05	0.00022903	0.000179519	8.84643e-05	0.000278025	0.000484357	0.000292915	0.115434	0.121123	0.167551	0.0181134	0.496424	0.0124031	0.0477837	0.00338066	0.00770849	0.000357295	0.000656312	0.0172661
PSSGLGVTKQDLGPVPM	P04233	P04233|HG2A_HUMAN;sp|P04233|HG2A_HUMAN	CD74	LELEDPSSGLGVTKQDLGPVPM	0.172756	0.184959	0.203364	0.648045	0.780019	0.0623494	0.0300618	0.216552	0.233094	0.0348205	0.168851	0.163258	0.20902	0.205276	0.00822852	0.116635	0.117837	0.00654307	0.171772	0.0109489	0.133175	0.101615	0.104797	0.1059	0.242973	0.00686452	0.203609	0.10897	0.00307222	0.104454	0.121596	0.119257	0.128293	0.0448978	0.0472299	0.0408934
CSRGALYTGFSILV	P04233	P04233|HG2A_HUMAN;sp|P04233|HG2A_HUMAN	CD74	CSRGALYTGFSILV	0.000277561	0.000308788	0.000241206	0.000589499	0.00872087	0.000523979	0.0390371	0.0453181	0.0532584	0.0141982	0.0240787	0.0171721	0.008865	0.0145075	0.01819	0.00449619	0.00259104	6.79183e-05	0.00022903	0.0109489	8.84643e-05	0.000278025	0.000484357	0.000292915	0.0264177	0.0198249	0.0030257	9.20159e-05	0.000204815	0.000284751	0.00065654	0.00338066	0.0011195	0.000357295	0.000656312	0.000325633
GSGGGSYGSGGGGGGHGSY	P04264	sp|P04264|K2C1_HUMAN	KRT1	YGSGGGSYGSGGGGGGHGSYG	0.000277561	0.000308788	0.000241206	0.000589499	0.000478241	0.00176894	0.000154634	0.000166358	0.000231681	7.19946e-05	0.000156024	4.12459e-05	8.08576e-05	0.000149022	0.000134161	0.00049313	4.33447e-05	6.79183e-05	0.00022903	0.000179519	8.84643e-05	0.000278025	0.000943763	0.000635901	0.000313655	0.000280942	0.000243421	0.00397045	0.00315639	0.00290227	0.00501146	0.00540226	0.00512083	0.000357295	0.000656312	0.00152972
NGKLVINGNPITIFQ	P04406	sp|P04406|G3P_HUMAN	GAPDH	KAENGKLVINGNPITIFQERDPSK	0.183812	0.17684	0.177705	0.0941583	0.0990497	0.0576986	0.000154634	0.000166358	0.000231681	7.19946e-05	0.00186029	0.00276068	8.08576e-05	0.000149022	0.000134161	3.92812e-05	4.33447e-05	6.79183e-05	0.0122598	0.00972248	8.84643e-05	0.0170998	0.018567	0.0105775	0.176685	0.208798	0.163388	0.152442	0.119424	0.0859319	0.00065654	0.00338066	0.0011195	0.000357295	0.00404828	0.000325633
DAPMFVMGVNHEKYD	P04406	sp|P04406|G3P_HUMAN	GAPDH	DAPMFVMGVNHEKYD	0.0788917	0.065833	0.000241206	0.116487	0.117898	0.0889545	0.000154634	0.000166358	0.000231681	7.19946e-05	0.000156024	4.12459e-05	8.08576e-05	0.000149022	0.000134161	3.92812e-05	4.33447e-05	6.79183e-05	0.00022903	0.000179519	8.84643e-05	0.000278025	0.000484357	0.000292915	0.000313655	0.000280942	0.000243421	9.20159e-05	0.000204815	0.000284751	0.00065654	0.00338066	0.0011195	0.000357295	0.000656312	0.000325633
EHQVVSSDFNSDTHSS	P04406	sp|P04406|G3P_HUMAN	GAPDH	TEHQVVSSDFNSDTHSST	0.00173331	0.000308788	0.000241206	0.000589499	0.000478241	0.000948442	0.000154634	0.000166358	0.000231681	7.19946e-05	0.000156024	4.12459e-05	8.08576e-05	0.000149022	0.000134161	3.92812e-05	4.33447e-05	6.79183e-05	0.00022903	0.000179519	8.84643e-05	0.000278025	0.000484357	0.000292915	0.000313655	0.000280942	0.000243421	9.20159e-05	0.000204815	0.000284751	0.00065654	0.00338066	0.0011195	0.000357295	0.000656312	0.000325633
*AVGKVIPELNGKLTG	P04406	sp|P04406|G3P_HUMAN	GAPDH	*AVGKVIPELNGKLTGM	0.0274681	0.0419763	0.0184597	0.0467359	0.0574913	0.0231525	0.000154634	0.000166358	0.000231681	7.19946e-05	0.000156024	4.12459e-05	8.08576e-05	0.000149022	0.000134161	3.92812e-05	4.33447e-05	6.79183e-05	0.00022903	0.000179519	8.84643e-05	0.000278025	0.000484357	0.000292915	0.0110221	0.0104691	0.000243421	0.0144617	0.0104371	0.000284751	0.00065654	0.00338066	0.0011195	0.000357295	0.000656312	0.000325633
AKRVIISAPSADAPM	P04406	sp|P04406|G3P_HUMAN	GAPDH	GAKRVIISAPSADAPMFV	0.0322765	0.0158313	0.0677777	0.068822	0.122015	0.119297	0.000154634	0.000166358	0.000231681	7.19946e-05	0.000156024	4.12459e-05	8.08576e-05	0.000149022	0.000134161	3.92812e-05	4.33447e-05	6.79183e-05	0.00022903	0.000179519	0.016623	0.000278025	0.000484357	0.0219937	0.00841569	0.000280942	0.085948	0.0273874	0.032111	0.115872	0.00065654	0.00338066	0.0011195	0.000357295	0.000656312	0.000325633
LQNIIPASTGAAKAVG*	P04406	sp|P04406|G3P_HUMAN	GAPDH	RGALQNIIPASTGAAKAVG*	0.402779	0.395593	0.335966	0.538826	0.610205	0.483157	0.000154634	0.000166358	0.000231681	0.00662489	0.000156024	4.12459e-05	8.08576e-05	0.000149022	0.000134161	3.92812e-05	4.33447e-05	6.79183e-05	0.071235	0.0728741	0.0448709	0.0228817	0.000484357	0.0509472	0.482124	0.522392	0.252589	0.821042	0.695389	0.693396	0.0819704	0.118578	0.143547	0.039235	0.0113474	0.0448616
YDNSLKIISNASCT	P04406	sp|P04406|G3P_HUMAN	GAPDH	MGVNHEKYDNSLKIISNASCTTNC	0.241944	0.316876	0.295693	0.293013	0.304975	0.179432	0.103562	0.0920703	0.106234	0.0838321	0.100988	0.107954	0.0464794	0.0419434	0.0536643	0.0524555	0.043896	0.0496007	0.369546	0.378252	0.317992	0.353412	0.399727	0.404674	0.756639	0.794959	0.777149	1.37859	0.457453	1.11104	0.271085	0.218605	0.352602	0.0643265	0.0844005	0.0871484
MRYFFTSVSRPGRG	P04439	sp|P04439|1A03_HUMAN	HLA-A	AGSHSMRYFFTSVSRPGRGEPRF	1.26526	1.46275	1.27645	1.84412	1.99728	1.1691	0.000154634	0.000166358	0.000231681	7.19946e-05	0.000156024	4.12459e-05	8.08576e-05	0.000149022	0.000134161	3.92812e-05	4.33447e-05	6.79183e-05	0.0340513	0.0451464	0.0299086	0.000278025	0.000484357	0.000292915	0.000313655	0.000280942	0.000243421	0.455442	0.407189	0.221189	0.00065654	0.00338066	0.0011195	0.0377519	0.000656312	0.0124346
AGNRMLAQQAVKRTAH	P04844	sp|P04844|RPN2_HUMAN	RPN2	LAGNRMLAQQAVKRTAH	0.0012496	0.00097182	0.000741463	0.000589499	0.000478241	0.000523979	0.0316947	0.0212823	0.0248068	0.00569034	0.000298546	0.00566104	0.0145672	0.0156523	0.012354	0.00303372	0.000971638	0.00102518	0.00252606	0.00204403	0.00182038	0.00122651	0.00133418	0.000911292	0.00307029	0.00310096	0.0031167	0.00109839	0.00100303	0.00111436	0.00065654	0.00338066	0.0011195	0.000357295	0.000656312	0.000325633
IPADLRIISANGCKVDN	P05023	P05023|AT1A1_HUMAN;sp|P05023|AT1A1_HUMAN	ATP1A1	RIPADLRIISANGCKVDNSSLT	0.0784022	0.0489045	0.0217516	0.0591114	0.0586677	0.0199031	0.095549	0.107129	0.073036	0.0811323	0.0812826	0.103994	0.0734227	0.0783108	0.0826207	0.0474396	0.0437582	0.0555558	0.0622422	0.0555088	0.0508909	0.0385299	0.0355636	0.0366144	0.240786	0.253431	0.235595	0.208376	0.176954	0.185225	0.00065654	0.00338066	0.0011195	0.0197658	0.0164998	0.000325633
YHTEIVFARTSPQQKL	P05023	P05023|AT1A1_HUMAN;sp|P05023|AT1A1_HUMAN	ATP1A1	LDDILKYHTEIVFARTSPQQKLI	0.000277561	0.000308788	0.000241206	0.000589499	0.0125059	0.000523979	0.00527704	0.000166358	0.000231681	0.00706101	0.0101566	0.00783836	0.0201136	0.0204684	0.0158421	0.0288264	0.0196257	0.0302956	0.152305	0.153871	0.0990672	0.143257	0.142254	0.10913	0.220663	0.246062	0.170372	0.379989	0.349869	0.318018	0.00065654	0.00338066	0.0011195	0.0983706	0.0884283	0.0611281
IVVYTGDRTVMGRIA	P05023	P05023|AT1A1_HUMAN;sp|P05023|AT1A1_HUMAN	ATP1A1	ARGIVVYTGDRTVMGRIATL	0.0186864	0.0150475	0.0218439	0.0226109	0.0276204	0.0213247	0.138414	0.273343	0.26276	0.197272	0.285794	0.379758	0.224073	0.0575957	0.279837	0.274624	0.360409	0.393112	0.216164	0.344712	0.325625	0.331711	0.548439	0.452191	0.0750564	0.285845	0.225107	0.254254	0.0575586	0.234002	0.0965385	0.080864	0.0969689	0.454452	0.270212	0.374432
RAVAGDASESALLK	P05023	P05023|AT1A1_HUMAN;sp|P05023|AT1A1_HUMAN	ATP1A1	KRAVAGDASESALLKC	0.0107972	0.0116932	0.00864527	0.00583442	0.000478241	0.00379783	0.000154634	0.000166358	0.000231681	7.19946e-05	0.000156024	4.12459e-05	8.08576e-05	0.000149022	0.000134161	3.92812e-05	4.33447e-05	6.79183e-05	0.00022903	0.000179519	8.84643e-05	0.000278025	0.000484357	0.000292915	0.000313655	0.00280942	0.00282095	9.20159e-05	0.00298805	0.0023136	0.00065654	0.00338066	0.0011195	0.000357295	0.000656312	0.000325633
VEDSYGQQWTYEQRKIV	P05023	P05023|AT1A1_HUMAN;sp|P05023|AT1A1_HUMAN	ATP1A1	DVEDSYGQQWTYEQRKIVE	0.00452044	0.000308788	0.00784535	0.000589499	0.00782577	0.00924071	0.000154634	0.000166358	0.000231681	7.19946e-05	0.000156024	4.12459e-05	8.08576e-05	0.000149022	0.000134161	3.92812e-05	4.33447e-05	6.79183e-05	0.00022903	0.000179519	8.84643e-05	0.000278025	0.000484357	0.000292915	0.00510242	0.00848126	0.00636989	9.20159e-05	0.000204815	0.000284751	0.00065654	0.00338066	0.0011195	0.000357295	0.000656312	0.000325633
QPWHSFGADSVPANTEN	P05067	sp|P05067|A4_HUMAN	APP	LQPWHSFGADSVPANTENEVE	0.961672	1.18154	0.907252	0.927451	1.12374	0.890378	0.000154634	0.000166358	0.000231681	7.19946e-05	0.000156024	4.12459e-05	8.08576e-05	0.000149022	0.000134161	3.92812e-05	4.33447e-05	6.79183e-05	0.00022903	0.000179519	8.84643e-05	0.000278025	0.000484357	0.000292915	0.108012	0.23774	0.241373	0.0914362	0.169604	0.0346356	0.00065654	0.00338066	0.0011195	0.000357295	0.000656312	0.000325633
MDAEFRHDSGYEVHHQ	P05067	sp|P05067|A4_HUMAN	APP	KMDAEFRHDSGYEVHHQK	0.0109469	0.00695948	0.000241206	0.00701342	0.00639616	0.000523979	0.000154634	0.000166358	0.000231681	7.19946e-05	0.000156024	4.12459e-05	8.08576e-05	0.000149022	0.000134161	3.92812e-05	4.33447e-05	6.79183e-05	0.00022903	0.000179519	8.84643e-05	0.000278025	0.000484357	0.000292915	0.00472692	0.00567184	0.000243421	0.00582526	0.00584704	0.00427127	0.00065654	0.00338066	0.0011195	0.000357295	0.000656312	0.000325633
NQELRADGTVNQIEG	P05090	sp|P05090|APOD_HUMAN	APOD	VLNQELRADGTVNQIEGEA	0.000277561	0.000308788	0.000241206	0.000589499	0.000478241	0.000523979	0.0536787	0.0540232	0.0526792	0.0754974	0.0666103	0.0737003	0.0381369	0.0272089	0.0440159	0.1372	0.134637	0.15031	0.0123272	0.0122286	0.0106668	0.0339289	0.049331	0.0445882	0.0580925	0.0388018	0.0456357	0.230257	0.207845	0.194206	0.134338	0.142735	0.138535	0.0638411	0.0587	0.0823472
FRQFQADFTSLSDQEPL	P05121	sp|P05121|PAI1_HUMAN	SERPINE1	MFRQFQADFTSLSDQEPLH	0.000277561	0.000308788	0.000241206	0.000589499	0.000478241	0.000523979	0.000154634	0.000166358	0.000231681	7.19946e-05	0.000156024	4.12459e-05	0.011927	0.00632605	0.0185254	0.0195197	0.00833817	0.00730442	0.00022903	0.000179519	8.84643e-05	0.000278025	0.000484357	0.000292915	0.000313655	0.000280942	0.000243421	9.20159e-05	0.000204815	0.000284751	0.00065654	0.00338066	0.0011195	0.000357295	0.000656312	0.000325633
VSFAKDFLAGGVAAAIS	P05141	sp|P05141|ADT2_HUMAN	SLC25A5	AVSFAKDFLAGGVAAAISK	0.000277561	0.000308788	0.000241206	0.000589499	0.000478241	0.000523979	0.000154634	0.000166358	0.000231681	7.19946e-05	0.000156024	4.12459e-05	8.08576e-05	0.000149022	0.000134161	3.92812e-05	4.33447e-05	6.79183e-05	0.00022903	0.000179519	8.84643e-05	0.000278025	0.000484357	0.000292915	0.000313655	0.0265039	0.000243421	0.0147805	0.012822	0.0198504	0.00065654	0.00338066	0.0011195	0.000357295	0.000656312	0.000325633
GRSFSCSATLEVAGQ	P05362	sp|P05362|ICAM1_HUMAN	ICAM1	NGRSFSCSATLEVAGQL	0.0226598	0.0179316	0.0222131	0.00646026	0.000478241	0.000523979	0.000154634	0.000166358	0.000231681	7.19946e-05	0.000156024	4.12459e-05	8.08576e-05	0.000149022	0.000134161	3.92812e-05	4.33447e-05	6.79183e-05	0.00022903	0.000179519	8.84643e-05	0.000278025	0.000484357	0.000292915	0.0062952	0.000280942	0.000243421	9.20159e-05	0.000204815	0.000284751	0.00065654	0.00338066	0.0011195	0.000357295	0.000656312	0.000325633
DQPKLLGIETPLPKKE	P05362	sp|P05362|ICAM1_HUMAN	ICAM1	CDQPKLLGIETPLPKKELLL	0.000277561	0.033857	0.000241206	0.0343201	0.000478241	0.000523979	0.000154634	0.000166358	0.000231681	7.19946e-05	0.000156024	4.12459e-05	8.08576e-05	0.000149022	0.000134161	3.92812e-05	4.33447e-05	6.79183e-05	0.00022903	0.000179519	8.84643e-05	0.000278025	0.000484357	0.000292915	0.0233033	0.0254173	0.000243421	0.0207217	0.0120785	0.000284751	0.00065654	0.00338066	0.0011195	0.000357295	0.000656312	0.000325633
LPGNNRKVYELSNVQEDSQP	P05362	sp|P05362|ICAM1_HUMAN	ICAM1	LLPGNNRKVYELSNVQEDSQPMC	0.0228613	0.135208	0.131771	0.133788	0.158766	0.133249	0.000154634	0.000166358	0.000231681	0.00726868	0.0103516	0.0101882	8.08576e-05	0.000149022	0.000134161	3.92812e-05	4.33447e-05	0.00679937	0.00022903	0.0126374	0.010571	0.000278025	0.0131364	0.0116415	0.0373294	0.040392	0.0404033	0.0149254	0.000204815	0.0176053	0.00065654	0.00338066	0.0215184	0.0156401	0.0194236	0.0162059
SGYRYGTDPTPQHYPSFG	P06241	sp|P06241|FYN_HUMAN	FYN	QSSGYRYGTDPTPQHYPSFGV	0.0654081	0.0666668	0.0769152	0.0989328	0.111088	0.0934226	0.000154634	0.000166358	0.000231681	7.19946e-05	0.000156024	4.12459e-05	8.08576e-05	0.000149022	0.000134161	3.92812e-05	4.33447e-05	6.79183e-05	0.0170425	0.00483458	8.84643e-05	0.0181332	0.0032584	0.00304181	0.0668837	0.0628673	0.0535753	0.028822	0.0249846	0.0274484	0.00065654	0.00338066	0.0011195	0.00200894	0.00161318	0.00189321
GPRSYTIAVASLGKG	P06280	sp|P06280|AGAL_HUMAN	GLA	GGPRSYTIAVASLGKGV	0.000277561	0.000308788	0.000241206	0.000589499	0.000478241	0.000523979	0.000154634	0.000166358	0.000231681	7.19946e-05	0.000156024	4.12459e-05	8.08576e-05	0.000149022	0.000134161	3.92812e-05	4.33447e-05	6.79183e-05	0.0107779	0.0124597	0.0103315	0.0175919	0.0220162	0.0199032	0.016743	0.0129074	0.0121028	0.0197073	0.0176758	0.0161542	0.00065654	0.00338066	0.0011195	0.000357295	0.000656312	0.000325633
DKDVIAINQDPLGKQGYQ	P06280	sp|P06280|AGAL_HUMAN	GLA	QDKDVIAINQDPLGKQGYQL	0.000277561	0.000308788	0.000241206	0.000589499	0.000478241	0.000523979	0.000154634	0.000166358	0.000231681	7.19946e-05	0.000156024	4.12459e-05	0.00155848	0.000149022	0.000134161	3.92812e-05	4.33447e-05	6.79183e-05	0.00022903	0.00693193	0.00752106	0.0120683	0.0186844	0.0122173	0.0922191	0.111953	0.0831271	0.114708	0.104442	0.102018	0.0117905	0.0108725	0.0146271	0.000357295	0.0091393	0.0079515
AKALLQDKDVIAINQDP*	P06280	sp|P06280|AGAL_HUMAN	GLA	QAKALLQDKDVIAINQDP*	0.000277561	0.000308788	0.000241206	0.000589499	0.000478241	0.000523979	0.000154634	0.000166358	0.000231681	7.19946e-05	0.000156024	4.12459e-05	8.08576e-05	0.000149022	0.000134161	3.92812e-05	4.33447e-05	6.79183e-05	0.00022903	0.000179519	8.84643e-05	0.000278025	0.000484357	0.000292915	0.00932131	0.0136495	0.00912259	9.20159e-05	0.00645307	0.000284751	0.00065654	0.00338066	0.0011195	0.000357295	0.000656312	0.000325633
DPQGGLAGIAAIKAHLD	P06340	sp|P06340|DOA_HUMAN	HLA-DOA	RLPEFGDFARFDPQGGLAGIAAIKAHLDI	0.000277561	0.000308788	0.000241206	0.000589499	0.000478241	0.000523979	0.000154634	0.000166358	0.000231681	7.19946e-05	0.000156024	4.12459e-05	8.08576e-05	0.000149022	0.000134161	3.92812e-05	4.33447e-05	6.79183e-05	0.00022903	0.000179519	8.84643e-05	0.000278025	0.000484357	0.000292915	0.131735	0.140126	0.115136	0.0769166	0.0605887	0.0512552	0.00065654	0.00338066	0.0011195	0.000357295	0.000656312	0.000325633
ASGQFTHEFDEEQLFSVD	P06340	sp|P06340|DOA_HUMAN	HLA-DOA	YGASGQFTHEFDEEQLFSVDL	0.000277561	0.000308788	0.000241206	0.000589499	0.000478241	0.000523979	0.000154634	0.000166358	0.000231681	7.19946e-05	0.000156024	4.12459e-05	8.08576e-05	0.000149022	0.000134161	3.92812e-05	4.33447e-05	6.79183e-05	0.0181876	0.000179519	0.0469467	0.000278025	0.000484357	0.0205291	1.86397	1.55851	1.96131	1.36922	0.988148	1.23568	0.00065654	0.00338066	0.0011195	0.000357295	0.000656312	0.000325633
AQTSFYSQPDHLFRKF	P06340	sp|P06340|DOA_HUMAN	HLA-DOA	VAQTSFYSQPDHLFRKFH	0.000277561	0.000308788	0.000241206	0.000589499	0.000478241	0.000523979	0.000154634	0.000166358	0.000231681	7.19946e-05	0.000156024	4.12459e-05	8.08576e-05	0.000149022	0.000134161	3.92812e-05	4.33447e-05	6.79183e-05	0.00022903	0.000179519	8.84643e-05	0.000278025	0.000484357	0.000292915	0.0166547	0.00747411	0.0182224	0.0208666	0.0225858	0.0295566	0.00065654	0.00338066	0.0011195	0.000357295	0.000656312	0.000325633
MVGPIEEAVAKADKLAEEHSS	P06576	sp|P06576|ATPB_HUMAN	ATP5F1B	FYMVGPIEEAVAKADKLAEEHSS	0.000277561	0.000308788	0.0366117	0.0202408	0.00145007	0.039339	0.0680608	0.0804109	0.111037	0.127287	0.140391	0.0557312	0.0471944	0.045588	0.0562357	0.0386908	0.040281	0.0425224	0.081676	0.103623	0.0798414	0.0807011	0.0484357	0.0487942	0.13231	0.0803069	0.139	0.0895524	0.0594805	0.074665	0.00065654	0.00338066	0.0011195	0.000357295	0.000656312	0.000975384
TSKGLFRAAVPSGASTGIY	P06733	P06733|ENOA_HUMAN;sp|P06733|ENOA_HUMAN	ENO1	FTSKGLFRAAVPSGASTGIYE	0.000277561	0.000308788	0.000241206	0.000589499	0.000478241	0.000523979	0.000154634	0.000166358	0.000231681	7.19946e-05	0.000156024	4.12459e-05	8.08576e-05	0.000149022	0.000134161	3.92812e-05	4.33447e-05	6.79183e-05	0.00022903	0.000179519	8.84643e-05	0.000278025	0.000484357	0.000292915	0.0302611	0.0165915	0.0481382	0.0511521	0.0482578	0.0492565	0.00065654	0.00338066	0.0011195	0.000357295	0.000656312	0.000325633
ANGWGVMVSHRSGET	P06733	P06733|ENOA_HUMAN;sp|P06733|ENOA_HUMAN	ENO1	QANGWGVMVSHRSGETE	0.0205867	0.0191229	0.020121	0.020794	0.0260859	0.0213247	0.000154634	0.000166358	0.000231681	7.19946e-05	0.000156024	4.12459e-05	8.08576e-05	0.000149022	0.000134161	3.92812e-05	4.33447e-05	6.79183e-05	0.00022903	0.000179519	8.84643e-05	0.000278025	0.000484357	0.000292915	0.000313655	0.000280942	0.00514141	9.20159e-05	0.000204815	0.000284751	0.00065654	0.00338066	0.0011195	0.000357295	0.000656312	0.000325633
VPLYRHIADLAGNSE	P06733	P06733|ENOA_HUMAN;sp|P06733|ENOA_HUMAN	ENO1	EKGVPLYRHIADLAGNSEVILPVPAF	0.0414613	0.000308788	0.0356887	0.0470388	0.0524275	0.0266051	0.694882	1.13837	1.02564	0.745559	0.732638	0.812133	0.72429	0.692777	0.503147	0.422001	0.367224	0.586389	0.640609	0.774421	0.734014	0.270521	0.430344	0.565927	0.431506	0.289158	0.602842	0.372121	0.278604	0.377021	0.00065654	0.00338066	0.0011195	1.02348	0.785938	1.01355
IKEKYGKDATNVGDEGG	P06733	P06733|ENOA_HUMAN;sp|P06733|ENOA_HUMAN	ENO1	KNVIKEKYGKDATNVGDEGGFAPNILE	0.0492641	0.0401268	0.00486104	0.0612312	0.0655728	0.044132	0.1357	0.098868	0.115784	0.123713	0.117981	0.127935	0.0967999	0.107776	0.100855	0.12715	0.127388	0.150626	0.210253	0.195658	0.16219	0.130995	0.117587	0.148485	0.193649	0.222023	0.122143	0.146037	0.147845	0.140076	0.00065654	0.00338066	0.0011195	0.235734	0.291762	0.253903
TDKVVIGMDVAASE	P06733	P06733|ENOA_HUMAN;sp|P06733|ENOA_HUMAN	ENO1	YTDKVVIGMDVAASEFFR	0.0548787	0.100724	0.057348	0.000589499	0.000478241	0.000523979	0.000154634	0.000166358	0.000231681	7.19946e-05	0.000156024	4.12459e-05	8.08576e-05	0.000149022	0.000134161	3.92812e-05	4.33447e-05	6.79183e-05	0.00022903	0.000179519	8.84643e-05	0.000278025	0.000484357	0.000292915	0.092926	0.0962358	0.0843328	9.20159e-05	0.0206077	0.000284751	0.00065654	0.00338066	0.0011195	0.000357295	0.000656312	0.000325633
NPKRIAKAVNEKSCN	P06733	P06733|ENOA_HUMAN;sp|P06733|ENOA_HUMAN	ENO1	TNPKRIAKAVNEKSCNC	0.000277561	0.000308788	0.000241206	0.000589499	0.000478241	0.000523979	0.00039794	0.000166358	0.00110614	0.00102454	0.000156024	4.12459e-05	0.000307112	0.00154944	0.000134161	0.000809797	0.000637422	0.000927187	0.00022903	0.000179519	0.00268267	0.000278025	0.000484357	0.000292915	0.00443977	0.000280942	0.00259346	9.20159e-05	0.000204815	0.00294334	0.00065654	0.00338066	0.0011195	0.000357295	0.000656312	0.000325633
*KSQDLELSWNLNGLQ	P06734	P06734|FCER2_HUMAN;sp|P06734|FCER2_HUMAN;tr|K3W4U1|K3W4U1_HUMAN	FCER2	*QRLKSQDLELSWNLNGLQADLSSF	2.81807	3.1233	2.99105	1.06203	1.45876	1.47405	0.000154634	0.000166358	0.000231681	7.19946e-05	0.000156024	4.12459e-05	8.08576e-05	0.000149022	0.000134161	3.92812e-05	4.33447e-05	6.79183e-05	0.021	0.00566996	8.84643e-05	0.000278025	0.00667826	0.000292915	1.12505	1.08367	0.879727	0.555544	0.533837	0.462433	0.00065654	0.00338066	0.0011195	0.000357295	0.000656312	0.000325633
ISQELEELRAEQQRLK*	P06734	P06734|FCER2_HUMAN;sp|P06734|FCER2_HUMAN	FCER2	AQKSQSTQISQELEELRAEQQRLK*	0.134461	0.0833884	0.12368	0.0699525	0.104241	0.127339	0.000154634	0.000166358	0.000231681	7.19946e-05	0.000156024	4.12459e-05	8.08576e-05	0.000149022	0.000134161	3.92812e-05	4.33447e-05	6.79183e-05	0.00022903	0.000179519	8.84643e-05	0.000278025	0.000484357	0.000292915	0.0526809	0.0586532	0.000243421	0.013259	0.000204815	0.0402759	0.00065654	0.00338066	0.0011195	0.000357295	0.000656312	0.000325633
LWHWDTTQSLKQLE	P06734	P06734|FCER2_HUMAN;sp|P06734|FCER2_HUMAN	FCER2	LLLWHWDTTQSLKQLEER	0.398605	0.419701	0.282956	0.216015	0.287712	0.264426	0.00557982	0.000166358	0.00789693	0.00456196	0.000156024	4.12459e-05	0.0151081	0.0132146	0.000134161	3.92812e-05	0.00325258	6.79183e-05	0.159681	0.13352	0.150964	0.0711056	0.0609263	0.0879997	0.633275	0.55637	0.498853	0.706711	0.658312	0.64926	0.00065654	0.00338066	0.0011195	0.0964022	0.116521	0.0860276
YSNWAPGEPTSRSQGED	P06734	P06734|FCER2_HUMAN;sp|P06734|FCER2_HUMAN	FCER2	DYSNWAPGEPTSRSQGEDC	0.000277561	0.000308788	0.0162445	0.00759081	0.00900219	0.0203296	0.000154634	0.000166358	0.000231681	7.19946e-05	0.000156024	4.12459e-05	8.08576e-05	0.000149022	0.000134161	3.92812e-05	4.33447e-05	6.79183e-05	0.00022903	0.000179519	8.84643e-05	0.000278025	0.000484357	0.000292915	0.000313655	0.000280942	0.000243421	9.20159e-05	0.00107879	0.00318976	0.00065654	0.00338066	0.0011195	0.000357295	0.000656312	0.000325633
VAKHFVALSTNTTKVK	P06744	sp|P06744|G6PI_HUMAN	GPI	AVAKHFVALSTNTTKVKE	0.000277561	0.000308788	0.000241206	0.000589499	0.000478241	0.000523979	0.000154634	0.000166358	0.000231681	7.19946e-05	0.000156024	4.12459e-05	8.08576e-05	0.000149022	0.000443848	3.92812e-05	4.33447e-05	6.79183e-05	0.00022903	0.000179519	8.84643e-05	0.000278025	0.000484357	0.000292915	0.00879119	0.00797768	0.0026617	0.00460804	0.00415241	0.00394271	0.00065654	0.00338066	0.0011195	0.000357295	0.000656312	0.000325633
ASKTFTTQETITNAE	P06744	sp|P06744|G6PI_HUMAN	GPI	IASKTFTTQETITNAETAK	0.000277561	0.000308788	0.000241206	0.00472407	0.00491029	0.00471175	0.000154634	0.000166358	0.000231681	7.19946e-05	0.000156024	4.12459e-05	8.08576e-05	0.000149022	0.000134161	3.92812e-05	4.33447e-05	6.79183e-05	0.00022903	0.000179519	8.84643e-05	0.00659387	0.0122997	0.00525745	0.0526146	0.0487937	0.000243421	0.0423563	0.0387605	0.0394545	0.00065654	0.00338066	0.0011195	0.000357295	0.000656312	0.000325633
YPNNFQFQYDVSSAAQPGCS	P06865	sp|P06865|HEXA_HUMAN	HEXA	LYPNNFQFQYDVSSAAQPGCSV	0.000277561	0.000308788	0.000241206	0.000589499	0.000478241	0.000523979	0.0605562	0.000166358	0.000231681	7.19946e-05	0.000156024	0.0348372	8.08576e-05	0.000149022	0.0585835	0.0402481	4.33447e-05	6.79183e-05	0.0230714	0.000179519	0.0477452	0.0568353	0.000484357	0.000292915	0.0406427	0.000280942	0.000243421	9.20159e-05	0.000204815	0.000284751	0.550639	0.00338066	0.028328	0.000357295	0.358334	0.000325633
VEPLAFEGTPEQKAL	P06865	sp|P06865|HEXA_HUMAN	HEXA	IVEPLAFEGTPEQKALV	0.000277561	0.000308788	0.000241206	0.000589499	0.000478241	0.000523979	0.000154634	0.000166358	0.000231681	7.19946e-05	0.000156024	4.12459e-05	8.08576e-05	0.000149022	0.000134161	3.92812e-05	4.33447e-05	6.79183e-05	0.0103063	0.00897596	8.84643e-05	0.0162386	0.0161452	0.0170241	0.000313655	0.000280942	0.000243421	9.20159e-05	0.0144212	0.000284751	0.00065654	0.00338066	0.0011195	0.000357295	0.000656312	0.000325633
KNVLVVSVVTPGCN	P06865	sp|P06865|HEXA_HUMAN	HEXA	EKNVLVVSVVTPGCNQ	0.000277561	0.000308788	0.000241206	0.000589499	0.000478241	0.000523979	0.000154634	0.000166358	0.000231681	7.19946e-05	0.000156024	4.12459e-05	8.08576e-05	0.000149022	0.000134161	3.92812e-05	4.33447e-05	6.79183e-05	0.00022903	0.000179519	8.84643e-05	0.000278025	0.000484357	0.000292915	0.000313655	0.000280942	0.00480017	9.20159e-05	0.00969364	0.000284751	0.00065654	0.00338066	0.0011195	0.000357295	0.000656312	0.000325633
NPEMGTDNDSENWKE	P07195	sp|P07195|LDHB_HUMAN	LDHB	LNPEMGTDNDSENWKEV	0.0166709	0.0149848	0.015783	0.0213996	0.0215336	0.0125917	0.000154634	0.000166358	0.000231681	7.19946e-05	0.000156024	4.12459e-05	8.08576e-05	0.000149022	0.000134161	3.92812e-05	4.33447e-05	6.79183e-05	0.00022903	0.000179519	8.84643e-05	0.000278025	0.000484357	0.000292915	0.000313655	0.000280942	0.000243421	9.20159e-05	0.000204815	0.000284751	0.00065654	0.00338066	0.0011195	0.000357295	0.000656312	0.000325633
NIFSFYLSRDPDAQPGGE	P07339	sp|P07339|CATD_HUMAN	CTSD	QNIFSFYLSRDPDAQPGGEL	0.000277561	0.000308788	0.000241206	0.000589499	0.000478241	0.000523979	0.0455253	0.0478565	0.0622148	0.00799555	0.0413164	0.0483776	0.0440041	0.0555627	0.0616021	0.0302767	0.0325258	0.0398984	0.114464	0.134977	0.149481	0.0885867	0.151985	0.116689	0.559257	0.575109	0.472423	0.461456	0.392122	0.407892	0.008333	0.00338066	0.0011195	0.00354598	0.000656312	0.0395303
RDALNIETAIKTKGVD	P07355	sp|P07355|ANXA2_HUMAN	ANXA2	ERDALNIETAIKTKGVDE	0.0093288	0.00711623	0.00689161	0.00979133	0.0135033	0.00871267	0.000154634	0.000166358	0.000231681	7.19946e-05	0.000156024	4.12459e-05	8.08576e-05	0.000149022	0.000134161	3.92812e-05	4.33447e-05	6.79183e-05	0.00022903	0.000179519	8.84643e-05	0.000278025	0.000484357	0.000292915	0.000313655	0.000280942	0.000243421	9.20159e-05	0.000204815	0.000284751	0.00065654	0.00338066	0.0011195	0.000357295	0.000656312	0.000325633
DVPKWISIMTERSVPH	P07355	sp|P07355|ANXA2_HUMAN	ANXA2	TDVPKWISIMTERSVPHLQK	0.000277561	0.000308788	0.000241206	0.000589499	0.000478241	0.000523979	0.519031	0.182965	0.644186	0.440828	0.426036	0.165969	0.349704	0.145223	0.455822	0.345795	0.116576	0.398992	0.238528	0.517229	0.450689	0.158511	0.239742	0.182008	0.148434	0.129339	0.140843	0.216781	0.210581	0.228349	0.00065654	0.00338066	0.0011195	0.372126	0.887227	0.889508
GVDEVTIVNILTNRSNAQRQDIA	P07355	sp|P07355|ANXA2_HUMAN	ANXA2	KGVDEVTIVNILTNRSNAQRQDIAF	0.00549938	0.000308788	0.000241206	0.00290712	0.000478241	0.000523979	0.00748301	0.00975199	0.000231681	0.0107577	0.0121744	0.0157671	0.00451042	0.00574378	0.000134161	0.00355344	0.00203975	0.001681	0.0370152	0.0360638	0.0127427	0.0511148	0.0581816	0.0549404	0.242619	0.222819	0.189868	0.215303	0.164132	0.1497	0.0121402	0.00338066	0.00539322	0.0693691	0.0704155	0.0542368
YYYIQQDTKGDYQK	P07355	sp|P07355|ANXA2_HUMAN	ANXA2	YYYIQQDTKGDYQK	0.000277561	0.000308788	0.000241206	0.000589499	0.000478241	0.000523979	0.000154634	0.000166358	0.000231681	7.19946e-05	0.000156024	4.12459e-05	8.08576e-05	0.000149022	0.000134161	3.92812e-05	4.33447e-05	6.79183e-05	0.00022903	0.000179519	8.84643e-05	0.000278025	0.000484357	0.000292915	0.00527913	0.00397559	0.000243421	0.00411535	0.00374559	0.00282013	0.00065654	0.00338066	0.0011195	0.000357295	0.000656312	0.000325633
DPTGTYHGDSDLQLDR	P07437	sp|P07437|TBB5_HUMAN	TUBB	IDPTGTYHGDSDLQLDRI	0.000277561	0.00655195	0.000241206	0.00851947	0.00918121	0.00887514	0.000154634	0.000166358	0.000231681	7.19946e-05	0.000156024	4.12459e-05	8.08576e-05	0.000149022	0.000134161	3.92812e-05	4.33447e-05	6.79183e-05	0.00022903	0.000179519	8.84643e-05	0.000278025	0.000484357	0.000292915	0.000313655	0.00585737	0.00304845	0.00779599	0.00823468	0.00639321	0.00065654	0.00338066	0.0011195	0.000357295	0.000656312	0.000325633
DIIKGEMSRPGEV	P07602	P07602|SAP_HUMAN;sp|P07602|SAP_HUMAN	PSAP	LDIIKGEMSRPGEVC	0.0137629	0.0136995	0.0105835	0.000589499	0.000478241	0.000523979	0.000154634	0.000166358	0.000231681	7.19946e-05	0.000156024	4.12459e-05	8.08576e-05	0.000149022	0.000134161	3.92812e-05	4.33447e-05	6.79183e-05	0.00022903	0.000179519	8.84643e-05	0.000278025	0.000484357	0.000292915	0.012237	0.0105751	0.0100553	0.0223591	0.0215476	0.0214795	0.00065654	0.00338066	0.0011195	0.000357295	0.000656312	0.000325633
GPSYWCQNTETAAQC	P07602	P07602|SAP_HUMAN;sp|P07602|SAP_HUMAN	PSAP	IWGPSYWCQNTETAAQCNAVEH	0.000277561	0.000308788	0.000241206	0.000589499	0.000478241	0.000523979	1.06328	1.08118	0.716234	0.624899	0.684556	0.105169	1.39134	1.13977	1.04422	0.544564	0.760496	0.184684	1.40272	1.00069	0.55889	0.605468	0.318795	0.320417	0.201225	0.166074	0.158565	0.0697002	0.107177	0.0635214	2.69482	1.10981	0.397791	0.69032	1.09608	0.107989
KNYISQYSEIAIQ	P07602	P07602|SAP_HUMAN;sp|P07602|SAP_HUMAN	PSAP	DICKNYISQYSEIAIQM	0.000277561	0.000308788	0.000241206	0.000589499	0.000478241	0.000523979	0.0351442	0.0407289	0.0439346	0.0251289	0.0243038	0.0276068	8.08576e-05	0.000149022	0.000134161	3.92812e-05	4.33447e-05	6.79183e-05	0.00022903	0.000179519	8.84643e-05	0.000278025	0.000484357	0.000292915	0.000313655	0.000280942	0.000243421	9.20159e-05	0.000204815	0.000284751	0.00065654	0.00338066	0.0011195	0.000357295	0.000656312	0.000325633
VPGKTFVNITPAEVG	P07737	sp|P07737|PROF1_HUMAN	PFN1	AVPGKTFVNITPAEVGVLV	0.0823468	0.0833884	0.073531	0.118707	0.18099	0.12612	0.000154634	0.000166358	0.000231681	7.19946e-05	0.000156024	4.12459e-05	8.08576e-05	0.000149022	0.000134161	3.92812e-05	4.33447e-05	6.79183e-05	0.00022903	0.000179519	8.84643e-05	0.000278025	0.000484357	0.000292915	0.114639	0.130399	0.101008	0.17099	0.150244	0.161952	0.00065654	0.00338066	0.0430368	0.000357295	0.000656312	0.000325633
SSFYVNGLTLGGQK	P07737	sp|P07737|PROF1_HUMAN	PFN1	RSSFYVNGLTLGGQKC	0.0214217	0.0244209	0.0213517	0.000589499	0.0219173	0.0196594	0.00315757	0.00404421	0.000231681	7.19946e-05	0.000156024	4.12459e-05	8.08576e-05	0.000149022	0.000134161	3.92812e-05	4.33447e-05	6.79183e-05	0.00909382	0.0100424	0.00889433	0.0157466	0.0132244	0.0146458	0.0543375	0.0532729	0.0464092	0.0634692	0.0537288	0.0628369	0.0106445	0.00338066	0.0154714	0.000357295	0.000656312	0.000325633
RPKDYEVDATLKSLNNQ	P08123	sp|P08123|CO1A2_HUMAN	COL1A2	LRPKDYEVDATLKSLNNQIET	0.000277561	0.000308788	0.000241206	0.000589499	0.000478241	0.000523979	0.0411998	0.0526321	0.0435108	0.0230521	0.0328926	0.038099	0.0301612	0.0359233	0.0429314	0.0355344	0.019226	0.041158	0.0480962	0.0570196	0.0631865	0.0341996	0.033905	0.0406326	0.00658235	0.0106811	0.00598315	9.20159e-05	0.000204815	0.000284751	0.00065654	0.00338066	0.0011195	0.0295274	0.0434883	0.0378794
RPANDFNPDADAKALR	P08133	sp|P08133|ANXA6_HUMAN	ANXA6	VRPANDFNPDADAKALRKAM	0.000277561	0.000308788	0.000241206	0.000589499	0.000478241	0.000523979	0.104535	0.0863338	0.12419	0.114554	0.107282	0.119482	0.0721576	0.0582076	0.0828443	0.0999253	0.0969571	0.111187	0.0525084	0.0398142	0.0537333	0.0795201	0.0710963	0.0550781	0.0106687	0.0113967	0.0100781	0.0159398	0.0120224	0.020001	0.0213667	0.0258901	0.0321414	0.107714	0.0765084	0.0800451
GIIQGERDHYGYR	P08174	sp|P08174|DAF_HUMAN	CD55	NGIIQGERDHYGYRQSV	0.00374304	0.00360514	0.00384576	0.00494614	0.00526833	0.00367597	0.000154634	0.000166358	0.000231681	7.19946e-05	0.000156024	4.12459e-05	8.08576e-05	0.000149022	0.000134161	3.92812e-05	4.33447e-05	6.79183e-05	0.00611307	0.00588325	0.00522163	0.00500692	0.00505346	0.00453142	0.0216025	0.0251946	0.0174717	0.0317346	0.0223332	0.025258	0.00065654	0.00338066	0.0011195	0.000357295	0.00146801	0.00100416
*DHYGYRQSVTYACNKG	P08174	sp|P08174|DAF_HUMAN	CD55	*DHYGYRQSVTYACNKGF	0.000277561	0.000308788	0.000241206	0.000589499	0.000478241	0.000523979	0.000154634	0.000166358	0.000231681	7.19946e-05	0.000156024	4.12459e-05	8.08576e-05	0.000149022	0.000134161	3.92812e-05	4.33447e-05	6.79183e-05	0.00022903	0.000179519	8.84643e-05	0.000278025	0.000484357	0.000292915	0.00337953	0.00365754	0.000243421	0.00340531	0.00315639	0.00246419	0.00065654	0.00338066	0.0011195	0.000357295	0.000656312	0.000325633
TGALYRIGDLQAFQG	P08195	sp|P08195|4F2_HUMAN	SLC3A2	HTGALYRIGDLQAFQGH	0.031096	0.0373053	0.033535	0.000589499	0.0475684	0.0312762	0.000154634	0.000166358	0.000231681	7.19946e-05	0.000156024	4.12459e-05	8.08576e-05	0.000149022	0.000134161	3.92812e-05	4.33447e-05	6.79183e-05	0.00022903	0.000179519	8.84643e-05	0.000278025	0.000484357	0.000292915	0.0598596	0.0620192	0.0552816	0.0624549	0.0586388	0.0609203	0.00065654	0.00338066	0.0011195	0.000357295	0.000656312	0.000325633
TDLLQIDPNFGSKED	P08195	sp|P08195|4F2_HUMAN	SLC3A2	QTDLLQIDPNFGSKEDFDS	0.0602917	0.0722595	0.0767922	0.0306862	0.0396403	0.000523979	0.000154634	0.000166358	0.000231681	7.19946e-05	0.000156024	4.12459e-05	8.08576e-05	0.000149022	0.000134161	3.92812e-05	4.33447e-05	6.79183e-05	0.00022903	0.000179519	8.84643e-05	0.000278025	0.00400696	0.000292915	0.0622893	0.0577521	0.0532341	0.0624549	0.0639836	0.0568133	0.00065654	0.00338066	0.0011195	0.000357295	0.000656312	0.000325633
TPNYRGENSWFSTQ*	P08195	sp|P08195|4F2_HUMAN	SLC3A2	LTPNYRGENSWFSTQ*	0.0168149	0.0136368	0.000241206	0.0187146	0.0229402	0.0328401	0.000154634	0.000166358	0.000231681	7.19946e-05	0.000156024	4.12459e-05	8.08576e-05	0.000149022	0.000134161	3.92812e-05	4.33447e-05	6.79183e-05	0.00022903	0.000179519	8.84643e-05	0.000278025	0.000484357	0.000292915	0.000313655	0.000280942	0.000243421	9.20159e-05	0.000204815	0.000284751	0.00065654	0.00338066	0.0011195	0.000357295	0.000656312	0.000325633
*NSWFSTQVDTVATK	P08195	sp|P08195|4F2_HUMAN	SLC3A2	*NSWFSTQVDTVATKV	0.0135037	0.000308788	0.0121218	0.0111439	0.000478241	0.000523979	0.000154634	0.000166358	0.000231681	7.19946e-05	0.000156024	4.12459e-05	8.08576e-05	0.000149022	0.000134161	3.92812e-05	4.33447e-05	6.79183e-05	0.00022903	0.000179519	8.84643e-05	0.000278025	0.000484357	0.000292915	0.000313655	0.000280942	0.000243421	9.20159e-05	0.000204815	0.000284751	0.00065654	0.00338066	0.0011195	0.000357295	0.000656312	0.000325633
DVLRADRTTAAHGLE	P08243	sp|P08243|ASNS_HUMAN	ASNS	FDVLRADRTTAAHGLEL	0.000277561	0.000308788	0.000241206	0.000589499	0.000478241	0.000523979	0.000154634	0.000166358	0.000231681	7.19946e-05	0.0077262	0.00936659	8.08576e-05	0.00933611	0.0109453	3.92812e-05	0.00733897	0.00733457	0.0113504	0.000179519	0.00970871	0.0092265	0.0134152	0.011629	0.000313655	0.000280942	0.000243421	0.0126504	0.0135374	0.0167291	0.00065654	0.00338066	0.0011195	0.0120536	0.0114701	0.010602
DSRTVYQYQYTNWSVE	P08575	sp|P08575|PTPRC_HUMAN	PTPRC	KDSRTVYQYQYTNWSVEQ	0.000277561	0.000308788	0.000241206	0.000589499	0.000478241	0.000523979	0.00859681	0.00844695	0.000231681	7.19946e-05	0.00464322	0.00691813	8.08576e-05	0.00623723	0.000134161	3.92812e-05	0.00576092	6.79183e-05	0.00022903	0.000179519	8.84643e-05	0.000278025	0.000484357	0.00818661	0.000313655	0.000280942	0.000243421	9.20159e-05	0.000204815	0.000284751	0.00065654	0.00338066	0.0011195	0.000357295	0.000656312	0.000325633
SPGEPQIIFCRSEAAHQGVI	P08575	sp|P08575|PTPRC_HUMAN	PTPRC	GSPGEPQIIFCRSEAAHQGVITW	0.000277561	0.000308788	0.000241206	0.000589499	0.000478241	0.000523979	0.173126	0.17783	0.157232	0.19667	0.198023	0.182402	0.116886	0.117047	0.130136	0.124733	0.143858	0.142794	0.243344	0.218267	0.156489	0.197324	0.13973	0.186139	0.0560825	0.0377416	0.0198604	0.0859298	0.0777174	0.0621524	0.0149373	0.00338066	0.0011195	0.0652568	0.0435088	0.040742
VGAPLLMDRTPDGRPQEVG	P08648	sp|P08648|ITA5_HUMAN	ITGA5	LVGAPLLMDRTPDGRPQEVGR	0.000277561	0.000308788	0.000241206	0.000589499	0.000478241	0.000523979	0.000154634	0.000166358	0.000231681	7.19946e-05	0.000156024	4.12459e-05	8.08576e-05	0.000149022	0.000134161	3.92812e-05	4.33447e-05	6.79183e-05	0.00022903	0.00423025	0.00776058	0.000278025	0.00851295	0.00742302	0.00921087	0.00620192	0.0085766	0.0128677	0.0126817	0.0102812	0.00065654	0.00338066	0.0011195	0.0104492	0.0128195	0.00925403
LQSFRQDVDNASLAR	P08670	sp|P08670|VIME_HUMAN	VIM	TLQSFRQDVDNASLARL	0.000277561	0.000308788	0.000241206	0.000589499	0.000478241	0.000523979	0.000154634	0.000166358	0.000231681	7.19946e-05	0.000156024	4.12459e-05	8.08576e-05	0.0079347	0.0043714	0.00467748	0.0201839	0.0147973	0.00022903	0.000179519	0.011082	0.017395	0.000484357	0.00692231	0.000313655	0.000280942	0.000243421	9.20159e-05	0.000204815	0.000284751	0.00065654	0.00338066	0.0011195	0.000357295	0.00462076	0.00349866
ASSPGGVYATRSSAVR	P08670	sp|P08670|VIME_HUMAN	VIM	YASSPGGVYATRSSAVRL	0.000277561	0.000308788	0.000241206	0.000589499	0.000478241	0.00237618	0.000154634	0.000166358	0.000231681	7.19946e-05	0.000156024	0.00131461	8.08576e-05	0.000149022	0.000134161	0.00228435	4.33447e-05	0.00217097	0.00022903	0.000179519	8.84643e-05	0.000278025	0.000484357	0.00913795	0.000313655	0.000280942	0.00348069	9.20159e-05	0.000204815	0.00867943	0.00065654	0.00338066	0.011767	0.000357295	0.000656312	0.0058311
YSLGSALRPSTSRSLYASSPGGVYAT*	P08670	sp|P08670|VIME_HUMAN	VIM	TYSLGSALRPSTSRSLYASSPGGVYAT*	0.000277561	0.000308788	0.000241206	0.000589499	0.000478241	0.000523979	0.000154634	0.000166358	0.000231681	7.19946e-05	0.000156024	4.12459e-05	0.00731569	0.00880318	0.00923473	0.0112405	0.00689105	0.0116841	0.0202759	0.0191961	8.84643e-05	0.012425	0.017409	0.000292915	0.041968	0.0429364	0.00541441	0.0279815	0.0204534	0.000284751	0.00065654	0.00338066	0.0011195	0.0111907	0.000656312	0.000325633
*ASSPGGVYATRSS	P08670	sp|P08670|VIME_HUMAN	VIM	*ASSPGGVYATRSSA	0.000277561	0.000308788	0.000241206	0.000589499	0.000478241	0.000609278	0.000154634	0.000166358	0.000231681	7.19946e-05	0.000156024	0.00039274	0.00126512	0.000149022	0.000921237	3.92812e-05	0.000514762	0.00115559	0.00217241	0.000179519	0.0019641	0.00453944	0.00396292	0.00281399	0.000313655	0.000280942	0.000243421	0.00291263	0.00259526	0.00322672	0.00371003	0.00338066	0.00571735	0.000357295	0.000656312	0.00179022
RMFGGPGTASRPSSS	P08670	sp|P08670|VIME_HUMAN	VIM	RMFGGPGTASRPSSSR	0.0531799	0.0688111	0.0307969	0.0205517	0.0196923	0.0211094	0.0222868	0.0193118	0.0237332	0.0190855	0.0164801	0.01884	0.0232305	0.0172313	0.0266533	0.0203779	0.020432	0.0290518	0.0454523	0.045964	0.0423958	0.164588	0.117358	0.126517	0.129902	0.107924	0.114567	0.202899	0.149459	0.117898	0.123519	0.137673	0.119196	0.0566009	0.0532819	0.0566753
SYVTTSTRTYSLGSA	P08670	sp|P08670|VIME_HUMAN	VIM	SYVTTSTRTYSLGSAL	0.0116322	0.0107214	0.000241206	0.0270725	0.033528	0.0235587	0.000154634	0.000166358	0.000231681	7.19946e-05	0.000156024	4.12459e-05	8.08576e-05	0.000149022	0.000134161	0.00616413	4.33447e-05	6.79183e-05	0.00463785	0.00559887	0.000566874	0.0413839	0.0497464	0.0405537	0.035474	0.0384042	0.000243421	0.05676	0.044919	0.0407002	0.0359349	0.040432	0.0513717	0.025496	0.0236436	0.0213403
QVTQPTVGMNFKTPRGPV	P08708	sp|P08708|RS17_HUMAN	RPS17	LQVTQPTVGMNFKTPRGPV	0.0906966	0.0852694	0.0790689	0.095087	0.107157	0.094438	0.183831	0.17783	0.170935	0.363434	0.369057	0.0303182	0.0717817	0.0704649	0.080161	0.0900446	0.0978529	0.118348	0.0941379	0.114821	0.113694	0.24481	0.286211	0.0226571	0.265061	0.322314	0.27527	0.223157	0.196398	0.013512	0.0491434	0.0567407	0.0512083	0.0354598	0.000656312	0.0296856
KNVLVVAAAALGIA	P08962	sp|P08962|CD63_HUMAN	CD63	RKNVLVVAAAALGIAF	0.000277561	0.000308788	0.000241206	0.000589499	0.000478241	0.000523979	0.000154634	0.000166358	0.000231681	7.19946e-05	0.000156024	4.12459e-05	8.08576e-05	0.000149022	0.000134161	3.92812e-05	4.33447e-05	6.79183e-05	0.00022903	0.000179519	8.84643e-05	0.000278025	0.000484357	0.000292915	0.012237	0.00848126	0.0104421	0.0347776	0.0319848	0.0343618	0.00065654	0.00338066	0.0011195	0.000357295	0.000656312	0.000325633
IKDKYGKDATNVGDEGG	P09104	sp|P09104|ENOG_HUMAN	ENO2	VIKDKYGKDATNVGDEGGF	0.000277561	0.000308788	0.000241206	0.000589499	0.000478241	0.000523979	0.000154634	0.000166358	0.000231681	7.19946e-05	0.000156024	4.12459e-05	0.000916753	0.000149022	0.00101627	0.000827927	0.000624329	0.000814115	0.00022903	0.000179519	8.84643e-05	0.000278025	0.000484357	0.000292915	0.00426306	0.000280942	0.000243421	0.00144907	0.00186578	0.000284751	0.00065654	0.00338066	0.0011195	0.000357295	0.000656312	0.000325633
LPGQLKPFETLLSQNQG	P09211	sp|P09211|GSTP1_HUMAN	GSTP1	ALPGQLKPFETLLSQNQGG	0.000277561	0.000308788	0.000241206	0.000589499	0.000478241	0.000523979	0.000154634	0.000166358	0.000231681	7.19946e-05	0.000156024	4.12459e-05	8.08576e-05	0.000149022	0.000134161	3.92812e-05	4.33447e-05	6.79183e-05	0.00022903	0.000179519	8.84643e-05	0.000278025	0.000484357	0.000292915	0.0340162	0.0302145	0.0350344	0.0646574	0.0576568	0.0388795	0.00065654	0.00338066	0.0011195	0.000357295	0.000656312	0.000325633
DPVPKPVIKIEKIEDMDDN	P09326	sp|P09326|CD48_HUMAN	CD48	LDPVPKPVIKIEKIEDMDDNC	0.07774	0.0946741	0.000241206	0.14475	0.170837	0.000523979	0.000154634	0.000166358	0.000231681	7.19946e-05	0.000156024	4.12459e-05	8.08576e-05	0.000149022	0.000134161	3.92812e-05	4.33447e-05	6.79183e-05	0.00022903	0.000179519	8.84643e-05	0.01833	0.0168791	0.000292915	0.0459439	0.0617542	0.000243421	0.0783946	0.0902027	0.0854253	0.00065654	0.00338066	0.0011195	0.000357295	0.000656312	0.000325633
GPQPQDIIYYEDGVVPTTDRR	P09564	sp|P09564|CD7_HUMAN	CD7	LGPQPQDIIYYEDGVVPTTDRRF	0.0408855	0.0407537	0.0443032	0.0694478	0.0708411	0.0653958	0.000154634	0.000166358	0.000231681	7.19946e-05	0.000156024	4.12459e-05	8.08576e-05	0.000149022	0.000134161	3.92812e-05	4.33447e-05	6.79183e-05	0.00022903	0.000179519	8.84643e-05	0.0412117	0.0430051	0.0342986	0.0606548	0.0553932	0.0509591	0.049848	0.042927	0.0439448	0.00065654	0.00338066	0.0011195	0.000357295	0.000656312	0.000325633
AKPRNQGGYGGSSSSSSYGSG	P09651	sp|P09651|ROA1_HUMAN	HNRNPA1	FAKPRNQGGYGGSSSSSSYGSGR	0.000277561	0.000308788	0.000241206	0.000589499	0.000478241	0.000564597	0.000154634	0.000166358	0.000231681	7.19946e-05	0.000156024	4.12459e-05	0.00102676	0.000454962	0.00105204	0.000453245	0.000362469	0.000508068	0.00022903	0.000558109	8.84643e-05	0.000278025	0.000484357	0.000292915	0.000313655	0.000280942	0.000243421	0.000802784	0.000204815	0.000898061	0.00065654	0.00338066	0.0011195	0.000357295	0.000656312	0.00102234
FEEMRKAGIFQSVK	P09669	sp|P09669|COX6C_HUMAN	COX6C	DFEEMRKAGIFQSVK	0.0612994	0.0589048	0.00827608	0.0427992	0.047773	0.0394203	0.193174	0.214429	0.042522	0.162251	0.166098	0.0378279	0.0681331	0.0591056	0.0626642	0.0699205	0.0680836	0.077944	0.0814066	0.0759313	0.0681367	0.0350238	0.0740333	0.0668197	0.0908717	0.0850776	0.0919084	0.07696	0.0685008	0.0652737	0.00065654	0.00338066	0.0011195	0.0160176	0.013022	0.0122377
KGIYFADMVSKSANY	P09874	sp|P09874|PARP1_HUMAN	PARP1	GKGIYFADMVSKSANYC	0.000277561	0.000308788	0.000241206	0.000589499	0.000478241	0.000523979	0.00576365	0.00590856	0.00618758	7.19946e-05	0.000156024	4.12459e-05	0.0104235	0.00726361	0.0112919	0.00436323	0.00303206	0.00651292	0.00022903	0.000179519	8.84643e-05	0.000278025	0.000484357	0.000292915	0.000313655	0.000280942	0.000243421	9.20159e-05	0.000204815	0.000284751	0.00065654	0.00338066	0.0011195	0.000357295	0.000656312	0.000325633
DPDPQPRYTQMNDNRHG	P09958	sp|P09958|FURIN_HUMAN	FURIN	NDQDPDPQPRYTQMNDNRHGTRC	0.000277561	0.000308788	0.000241206	0.000589499	0.000478241	0.000523979	0.000154634	0.000166358	0.000231681	0.0011976	0.000156024	0.00168188	0.00513382	0.0048457	0.00340992	0.00416139	0.00387828	0.00587067	0.00022903	0.000179519	0.00175651	0.000278025	0.000484357	0.00574439	0.000313655	0.000280942	0.000243421	0.00168092	0.000204815	0.00386057	0.00065654	0.00338066	0.0011195	0.000357295	0.00137192	0.00505867
APGKGILAADESVGSMA	P09972	sp|P09972|ALDOC_HUMAN	ALDOC	VAPGKGILAADESVGSMAKRLS	0.0156344	0.000308788	0.0151369	0.0211977	0.0219428	0.0173847	0.213082	0.191598	0.24934	0.225772	0.149311	0.2996	0.236247	0.0273372	0.20142	0.292554	0.470142	0.541258	0.239622	0.30712	0.202339	0.589143	0.35579	0.346491	0.0336407	0.167505	0.139683	0.450486	0.124993	0.382648	0.235247	0.880772	0.652797	0.133412	0.400534	0.36065
RCQYVTEKVLAAVYK	P09972	sp|P09972|ALDOC_HUMAN	ALDOC	KRCQYVTEKVLAAVYKA	0.000277561	0.000308788	0.000241206	0.000589499	0.000478241	0.000523979	0.0390804	0.0387068	0.0465057	0.0122529	0.0155274	0.0179116	0.0162449	0.0190472	0.0148583	0.0165585	0.0502082	0.0256974	0.0219431	0.0259859	0.0275133	0.0139013	0.017613	0.0147709	0.0355844	0.0592893	0.0229771	0.0452109	0.0671961	0.0303917	0.00065654	0.00338066	0.0011195	0.0114874	0.000656312	0.0627941
IGGVIFFHETLYQKDDN	P09972	sp|P09972|ALDOC_HUMAN	ALDOC	CIGGVIFFHETLYQKDDNG	0.000277561	0.000308788	0.000241206	0.000589499	0.000478241	0.000523979	0.000154634	0.000166358	0.000231681	7.19946e-05	0.000156024	4.12459e-05	8.08576e-05	0.000149022	0.000134161	3.92812e-05	4.33447e-05	6.79183e-05	0.00948115	0.00623874	8.84643e-05	0.000278025	0.00576825	0.00871235	0.000313655	0.00919686	0.000243421	9.20159e-05	0.0144493	0.0135257	0.00065654	0.00338066	0.0011195	0.000357295	0.000656312	0.000325633
VLYHYVAVNNPKKQE	P0C6T2	sp|P0C6T2|OST4_HUMAN	OST4	VVLYHYVAVNNPKKQE	0.000277561	0.000308788	0.000241206	0.0172388	0.0169303	0.0131401	0.00822915	0.00461786	0.0076709	0.00823784	0.00787622	0.00870929	0.0114594	0.00737217	0.00789312	0.00906489	0.00751125	0.00744765	0.00022903	0.0131351	0.0123435	0.0155005	0.0148243	0.0118919	0.0550001	0.0492973	0.0506406	0.0857559	0.0648814	0.065835	0.00065654	0.00338066	0.0011195	0.0133615	0.000656312	0.00846645
TPSYVAFTDTERLI*	P0DMV9	sp|P0DMV9|HS71B_HUMAN	HSPA1B	TPSYVAFTDTERLI*	0.000277561	0.0337943	0.013814	0.0109824	0.000478241	0.0118606	0.000154634	0.000166358	0.000231681	7.19946e-05	0.000156024	4.12459e-05	8.08576e-05	0.000149022	0.000134161	3.92812e-05	4.33447e-05	6.79183e-05	0.00022903	0.000179519	8.84643e-05	0.000278025	0.000484357	0.000292915	0.000313655	0.000280942	0.000243421	9.20159e-05	0.000204815	0.000284751	0.00065654	0.00338066	0.0011195	0.000357295	0.000656312	0.000325633
DTERLIGDAAKNQVA	P0DMV9	sp|P0DMV9|HS71B_HUMAN	HSPA1B	TDTERLIGDAAKNQVAL	0.0221415	0.0174614	0.014737	0.0331088	0.0352927	0.0292453	0.000154634	0.000166358	0.000231681	7.19946e-05	0.000156024	4.12459e-05	8.08576e-05	0.000149022	0.000134161	3.92812e-05	4.33447e-05	6.79183e-05	0.00022903	0.000179519	8.84643e-05	0.000278025	0.000484357	0.000292915	0.00284941	0.00355153	0.000243421	0.00504276	0.0035071	0.00495577	0.00065654	0.00338066	0.0011195	0.000357295	0.000656312	0.000325633
GERAMTKDNNLLGRFE	P0DMV9	sp|P0DMV9|HS71B_HUMAN	HSPA1B	YEGERAMTKDNNLLGRFEL	0.000277561	0.000308788	0.000241206	0.000589499	0.010153	0.00759566	0.0233141	0.0215835	0.0266151	0.037811	0.039036	0.0426344	0.0393379	0.0452594	0.0582481	0.0397647	0.0433723	0.0425149	0.0929086	0.173583	0.135363	0.10223	0.0538077	0.061387	0.165818	0.162708	0.161113	0.139705	0.198642	0.227664	0.00065654	0.00338066	0.0011195	0.144023	0.153262	0.136599
KVEIIANDQGNRTTPS	P0DMV9	sp|P0DMV9|HS71B_HUMAN	HSPA1B	QHGKVEIIANDQGNRTTPSY	0.0111514	0.00949249	0.0144601	0.0140026	0.0189788	0.0143241	0.000154634	0.000166358	0.000231681	7.19946e-05	0.000156024	4.12459e-05	8.08576e-05	0.000149022	0.000134161	3.92812e-05	4.33447e-05	6.79183e-05	0.00022903	0.000179519	8.84643e-05	0.000278025	0.000484357	0.000292915	0.000313655	0.000280942	0.00184727	9.20159e-05	0.000914653	0.0004504	0.00065654	0.00338066	0.0011195	0.000357295	0.000656312	0.000325633
DYQLVDESDAFHDN	P10124	sp|P10124|SRGN_HUMAN	SRGN	EQDYQLVDESDAFHDNLR	0.0584202	0.0660211	0.0480566	0.0673724	0.0518649	0.0438883	0.000154634	0.000166358	0.000231681	7.19946e-05	0.000156024	4.12459e-05	8.08576e-05	0.000149022	0.000134161	3.92812e-05	4.33447e-05	6.79183e-05	0.00022903	0.000179519	8.84643e-05	0.000278025	0.000484357	0.000292915	0.000313655	0.000280942	0.000243421	9.20159e-05	0.000204815	0.000284751	0.00065654	0.00338066	0.0011195	0.000357295	0.000656312	0.000325633
GPMFELLPGESNKIPR	P10124	sp|P10124|SRGN_HUMAN	SRGN	EEKGPMFELLPGESNKIPRL	0.189282	0.20844	0.134079	0.0938757	0.157283	0.116534	0.000154634	0.000166358	0.000231681	7.19946e-05	0.000156024	4.12459e-05	8.08576e-05	0.000149022	0.000134161	3.92812e-05	4.33447e-05	6.79183e-05	0.00022903	0.000179519	8.84643e-05	0.000278025	0.000484357	0.000292915	0.0583797	0.033766	0.0475239	9.20159e-05	0.0147298	0.0314869	0.00065654	0.00338066	0.0011195	0.000357295	0.000656312	0.000325633
YQWVRCNPDSNSAN	P10124	sp|P10124|SRGN_HUMAN	SRGN	RYQWVRCNPDSNSANC	0.0514236	0.0505973	0.000241206	0.0170995	0.0421978	0.0310732	0.000154634	0.000166358	0.000231681	7.19946e-05	0.000156024	4.12459e-05	8.08576e-05	0.000149022	0.000134161	3.92812e-05	4.33447e-05	6.79183e-05	0.00022903	0.000179519	8.84643e-05	0.000278025	0.000484357	0.000292915	0.018731	0.0175721	0.000243421	0.0240545	0.0186578	0.016428	0.00065654	0.00338066	0.0011195	0.000357295	0.000656312	0.000325633
LPMIWAQKTNTPADVF	P10155	sp|P10155|RO60_HUMAN	RO60	SLPMIWAQKTNTPADVFI	0.000277561	0.000308788	0.000241206	0.000589499	0.000478241	0.000523979	0.00483368	0.00705585	0.000231681	0.00476964	0.00498077	4.12459e-05	8.08576e-05	0.00406604	0.000134161	0.00238709	0.0016952	6.79183e-05	0.00776343	0.010309	8.84643e-05	0.0197324	0.0132538	0.000292915	0.0609419	0.0449242	0.000243421	0.0533402	0.0659336	0.039386	0.00065654	0.00338066	0.0011195	0.00512347	0.0044163	0.000325633
IHSLPPEGKLGIMEL	P10176	sp|P10176|COX8A_HUMAN	COX8A	KIHSLPPEGKLGIMELA	0.108548	0.101884	0.102143	0.0625838	0.0767232	0.0532102	0.0213028	0.349924	0.346109	0.197985	0.0162775	0.193083	0.0785657	0.08063	0.0992789	0.0622456	0.0668432	0.0629432	0.0168404	0.236397	0.2012	0.0658157	0.0532793	0.0746058	0.41968	0.447916	0.377644	0.0644835	0.0601819	0.0731044	0.00065654	0.00338066	0.0011195	0.000357295	0.000656312	0.000325633
RPAGDGTFQKWAAVVVPSGQEQR	P10316	sp|P10316|1A69_HUMAN;tr|O78126|O78126_HUMAN	HLA-A	ETRPAGDGTFQKWAAVVVPSGQEQRY	6.46218	6.66073	14.3769	6.35385	1.73942	11.3726	0.000154634	0.000166358	0.0230268	7.19946e-05	0.0439493	0.0333418	8.08576e-05	0.000149022	0.0769188	3.92812e-05	4.33447e-05	6.79183e-05	0.00022903	0.000179519	0.0727675	0.0382592	0.000484357	0.052174	2.3764	1.39037	2.64573	0.0525867	0.028632	0.81332	0.00065654	0.00338066	0.0939727	0.000357295	0.0337357	0.101628
RKSSDRKGGSYSQAASSDSAQGSDVS	P10316	sp|P10316|1A69_HUMAN	HLA-A	RRKSSDRKGGSYSQAASSDSAQGSDVSL	0.150499	0.0589675	0.0126356	0.00255786	0.000478241	0.00697623	0.00129763	0.000166358	0.000231681	0.00357896	0.00133521	4.12459e-05	8.08576e-05	0.000149022	0.000134161	3.92812e-05	4.33447e-05	6.79183e-05	0.00022903	0.000179519	8.84643e-05	0.000278025	0.000484357	0.000292915	0.000313655	0.00909085	0.000243421	9.20159e-05	0.00840302	0.00223146	0.00065654	0.00338066	0.0011195	0.000357295	0.000656312	0.000325633
QTTKHKWEAAHVAEQLR	P10316	sp|P10316|1A69_HUMAN	HLA-A	AQTTKHKWEAAHVAEQLRA	0.00116898	0.000308788	0.000241206	0.000589499	0.00163932	0.000523979	0.000154634	0.00559306	0.000231681	7.19946e-05	0.000156024	4.12459e-05	0.00341949	0.00129284	0.000134161	3.92812e-05	4.33447e-05	6.79183e-05	0.00022903	0.00389255	8.84643e-05	0.000278025	0.000484357	0.000292915	0.000313655	0.000280942	0.000243421	0.0745256	0.000204815	0.0480518	0.00065654	0.00338066	0.0011195	0.0021977	0.000656312	0.000325633
SDQGKYECVATNSAGTR	P10586	sp|P10586|PTPRF_HUMAN	PTPRF	ESDQGKYECVATNSAGTRY	0.000277561	0.000308788	0.000241206	0.000589499	0.000478241	0.000523979	0.000154634	0.000166358	0.000231681	7.19946e-05	0.000156024	4.12459e-05	8.08576e-05	0.000149022	0.000134161	3.92812e-05	4.33447e-05	6.79183e-05	0.00195349	0.000179519	8.84643e-05	0.0010063	0.00128575	0.00134566	0.000313655	0.000280942	0.000243421	9.20159e-05	0.000204815	0.000284751	0.00136747	0.00338066	0.0011195	0.00107054	0.000656312	0.000325633
LVYFAYYHGLLGNR	P10619	sp|P10619|PPGB_HUMAN	CTSA	SLVYFAYYHGLLGNRL	0.000277561	0.000308788	0.000241206	0.000589499	0.000478241	0.000523979	0.000154634	0.000166358	0.000231681	7.19946e-05	0.000156024	4.12459e-05	8.08576e-05	0.000149022	0.000134161	3.92812e-05	4.33447e-05	6.79183e-05	0.00022903	0.000179519	8.84643e-05	0.000278025	0.000484357	0.000292915	0.0199679	0.0310096	0.0259346	0.0339082	0.0290388	0.0283382	0.00065654	0.00338066	0.0011195	0.000357295	0.000656312	0.000325633
LPGLAKQPSFRQYSG	P10619	sp|P10619|PPGB_HUMAN	CTSA	QRLPGLAKQPSFRQYSGY	0.0269211	0.0232923	0.0264281	0.000589499	0.000478241	0.000523979	0.000154634	0.000166358	0.000231681	7.19946e-05	0.000156024	4.12459e-05	8.08576e-05	0.000149022	0.000134161	3.92812e-05	4.33447e-05	6.79183e-05	0.00022903	0.000179519	8.84643e-05	0.000278025	0.00548938	0.000292915	0.0965485	0.106413	0.0994158	0.117621	0.0906236	0.0965142	0.00065654	0.00338066	0.0011195	0.000357295	0.000656312	0.000325633
KSGYHQSASEHGLV	P10768	sp|P10768|ESTD_HUMAN	ESD	ISKSGYHQSASEHGLVV	0.000277561	0.000308788	0.000241206	0.000589499	0.000478241	0.000523979	0.000942946	0.000638182	0.000231681	7.19946e-05	0.000156024	4.12459e-05	8.08576e-05	0.000149022	0.000134161	3.92812e-05	4.33447e-05	6.79183e-05	0.000375541	0.00303938	8.84643e-05	0.000404736	0.000484357	0.000292915	0.00220001	0.00568509	0.000773487	0.00133894	0.00101425	0.000284751	0.00065654	0.00338066	0.0011195	0.000357295	0.000656312	0.000325633
TPEEIAQVATISANGDK	P10809	sp|P10809|CH60_HUMAN	HSPD1	TTPEEIAQVATISANGDKE	0.0276121	0.0206277	0.0235668	0.0236203	0.024219	0.0177097	0.000154634	0.000166358	0.000231681	7.19946e-05	0.000156024	4.12459e-05	8.08576e-05	0.000149022	0.000134161	3.92812e-05	4.33447e-05	6.79183e-05	0.00022903	0.000179519	8.84643e-05	0.000278025	0.000484357	0.000292915	0.000313655	0.000280942	0.000243421	9.20159e-05	0.000204815	0.000284751	0.00065654	0.00338066	0.0011195	0.000357295	0.000656312	0.000325633
TEIPKEEKDPGMGAMGGMGGGMGGGMF	P10809	sp|P10809|CH60_HUMAN	HSPD1	VTEIPKEEKDPGMGAMGGMGGGMGGGMF	0.000277561	0.000308788	0.000241206	0.000589499	0.000478241	0.000523979	0.0248172	0.0471824	0.0209078	0.0155065	0.0184529	4.12459e-05	0.00506047	0.0114481	0.000134161	3.92812e-05	4.33447e-05	6.79183e-05	0.00022903	0.000179519	8.84643e-05	0.000278025	0.000484357	0.000292915	0.000313655	0.000280942	0.000243421	9.20159e-05	0.000204815	0.000284751	0.00065654	0.00338066	0.0011195	0.000357295	0.000656312	0.000325633
LVQDVANNTNEEAGDGTTTATVLAR	P10809	sp|P10809|CH60_HUMAN	HSPD1	KLVQDVANNTNEEAGDGTTTATVLARS	0.000277561	0.000308788	0.000241206	0.000589499	0.074933	0.000523979	0.000154634	0.000166358	0.000231681	0.0218753	0.0240787	0.0289214	8.08576e-05	0.000149022	0.000134161	0.0294307	0.0305274	0.0329415	0.00022903	0.000179519	8.84643e-05	0.0349377	0.048876	0.0369273	0.000313655	0.000280942	0.000243421	0.0594118	0.0531677	0.0539384	0.0472009	0.0438296	0.0416749	0.000357295	0.000656312	0.0196894
ARSIAKEGFEKI	P10809	sp|P10809|CH60_HUMAN;tr|B3GQS7|B3GQS7_HUMAN	HSPD1	ARSIAKEGFEKI	0.0141343	0.0116305	0.0114142	0.0171803	0.000478241	0.0314184	0.0162204	0.0128067	0.0127425	0.0159911	0.000736614	0.0125463	0.0240189	0.0216527	0.0227179	0.0164377	0.0164214	0.0168326	0.0205335	0.0366859	0.016607	0.0158696	0.0205485	0.0108867	0.0642773	0.0563474	0.044066	0.0427475	0.0183492	0.0300632	0.00065654	0.00338066	0.0011195	0.00810317	0.0198529	0.0148277
AKDVKFGADARALM	P10809	sp|P10809|CH60_HUMAN	HSPD1	YAKDVKFGADARALML	0.0644867	0.0306311	0.0430725	0.0832627	0.0849147	0.0656679	0.046239	0.0486596	0.0363061	0.0365788	0.0295276	0.0369849	0.0492938	0.0651554	0.055073	0.0443436	0.0336649	0.0396406	0.020579	0.0523467	0.0875493	0.0272477	0.0547338	0.0457173	0.0372212	0.144401	0.103433	0.0186655	0.0822444	0.0645796	0.00065654	0.00338066	0.00547493	0.0401788	0.00186466	0.0343808
LEDVQPHDLGKVGEVIVTKDDAML	P10809	sp|P10809|CH60_HUMAN	HSPD1	NLEDVQPHDLGKVGEVIVTKDDAMLL	0.0147706	0.0160821	0.000241206	0.0274561	0.000478241	0.000523979	0.00949434	0.00752911	0.000231681	0.00989925	0.00952647	4.12459e-05	0.0144847	0.0141127	0.000134161	0.0109987	0.0103366	6.79183e-05	0.0149711	0.0168677	8.84643e-05	0.000278025	0.00999537	0.000292915	0.0344579	0.0357803	0.000243421	0.02333	0.0206218	0.000284751	0.00065654	0.00338066	0.0011195	0.000357295	0.000656312	0.000325633
SIDLKDKYKNIGAK	P10809	sp|P10809|CH60_HUMAN	HSPD1	KSIDLKDKYKNIGAKL	0.0050387	0.00830749	0.009076	0.0240241	0.0242957	0.0227464	0.00603399	0.00639616	0.00642774	0.00768404	0.00723862	0.00903794	0.0114594	0.0103625	0.00952541	0.0102735	0.0117837	0.0109302	0.0190297	0.0142904	0.0152337	0.00917729	0.00962843	0.008462	0.0199458	0.0210971	0.0188594	0.0231851	0.0183772	0.0199873	0.00065654	0.00338066	0.0011195	0.00657962	0.00492745	0.00539187
RAPWSLQSVNPGLKT	P10912	sp|P10912|GHR_HUMAN	GHR	SRAPWSLQSVNPGLKTN	0.0164694	0.0194677	0.0196288	0.0260429	0.0301778	0.021934	0.000154634	0.000166358	0.000231681	7.19946e-05	0.000156024	4.12459e-05	8.08576e-05	0.000149022	0.000134161	3.92812e-05	4.33447e-05	6.79183e-05	0.00022903	0.000179519	8.84643e-05	0.000278025	0.000484357	0.000292915	0.000313655	0.000280942	0.000243421	9.20159e-05	0.000204815	0.0127727	0.00065654	0.00338066	0.0011195	0.000357295	0.000656312	0.000325633
VPTKKSQIFSTASDNQPTVT	P11021	sp|P11021|GRP78_HUMAN	HSPA5	VVPTKKSQIFSTASDNQPTVTI	0.0492065	0.0426974	0.0234438	0.0505112	0.0582329	0.0750224	0.0539382	0.0489464	0.0525238	0.0614654	0.0558386	0.071753	0.0692698	0.0871436	0.0810331	0.0918938	0.0651618	0.0950706	0.123457	0.113488	0.101383	0.141325	0.130586	0.153342	0.191948	0.245479	0.179995	0.266339	0.246325	0.261013	0.162231	0.147356	0.192304	0.118339	0.113393	0.11276
HGAAFLTDYNNQADTTW	P11047	sp|P11047|LAMC1_HUMAN	LAMC1	QHGAAFLTDYNNQADTTWW	0.000277561	0.000308788	0.000241206	0.000589499	0.000478241	0.000523979	0.00672606	0.00750043	0.0318703	0.0501193	0.0402062	0.0517628	0.0875499	0.0766824	0.0886579	0.0798315	0.0790404	0.0988999	0.00022903	0.0154635	0.0193216	0.0266092	0.0411117	0.0352249	0.000313655	0.000280942	0.000243421	9.20159e-05	0.000204815	0.000284751	0.0162387	0.00338066	0.0179229	0.000357295	0.000656312	0.0208102
SAGYLDDVTLASARPGPG	P11047	sp|P11047|LAMC1_HUMAN	LAMC1	RSAGYLDDVTLASARPGPGV	0.000277561	0.000308788	0.000241206	0.000589499	0.000478241	0.000523979	0.00210865	0.000166358	0.000231681	0.00643105	0.00817627	0.00663056	8.08576e-05	0.00701688	0.000134161	0.00428467	0.00572646	0.0065883	0.00022903	0.000179519	8.84643e-05	0.000278025	0.000484357	0.000292915	0.000313655	0.00932938	0.000243421	9.20159e-05	0.000204815	0.000284751	0.00065654	0.00338066	0.0011195	0.000357295	0.000656312	0.000325633
DAAKNQVAMNPTNTVFDAKRLIG	P11142	sp|P11142|HSP7C_HUMAN	HSPA8	RLIGDAAKNQVAMNPTNTVFDAKRLIGR	0.00639195	0.00733567	0.00550713	0.000589499	0.000478241	0.000523979	0.000154634	0.000166358	0.000231681	7.19946e-05	0.000156024	4.12459e-05	8.08576e-05	0.000149022	0.000134161	3.92812e-05	4.33447e-05	6.79183e-05	0.00022903	0.000179519	8.84643e-05	0.000278025	0.000484357	0.000292915	0.0313655	0.0373175	0.00611965	0.0127373	0.0180546	0.0177969	0.00065654	0.00338066	0.0011195	0.000357295	0.000656312	0.000325633
ETKSFYPEEVSSMVL	P11142	sp|P11142|HSP7C_HUMAN	HSPA8	GETKSFYPEEVSSMVLT	0.0593127	0.000308788	0.0455338	0.0440105	0.0785646	0.0125714	0.000154634	0.000166358	0.000231681	7.19946e-05	0.000156024	4.12459e-05	8.08576e-05	0.000149022	0.000134161	3.92812e-05	4.33447e-05	6.79183e-05	0.00022903	0.000179519	8.84643e-05	0.000278025	0.000484357	0.000292915	0.000313655	0.000280942	0.000243421	9.20159e-05	0.000204815	0.000284751	0.00065654	0.00338066	0.0011195	0.000357295	0.000656312	0.000325633
TVLIKRNTTIPTKQT	P11142	sp|P11142|HSP7C_HUMAN	HSPA8	MTVLIKRNTTIPTKQTQ	0.0145403	0.0142952	0.000241206	0.0108209	0.0125059	0.000523979	0.000154634	0.000166358	0.000231681	7.19946e-05	0.000156024	4.12459e-05	8.08576e-05	0.000149022	0.000134161	3.92812e-05	4.33447e-05	6.79183e-05	0.00022903	0.000179519	8.84643e-05	0.000278025	0.000484357	0.000292915	0.000313655	0.000280942	0.000243421	9.20159e-05	0.000204815	0.000284751	0.00065654	0.00338066	0.0011195	0.000357295	0.000656312	0.000325633
DKGRLSKEDIERMVQ	P11142	sp|P11142|HSP7C_HUMAN	HSPA8	TNDKGRLSKEDIERMVQEA	0.045118	0.0480581	0.0378423	0.128337	0.120993	0.157844	0.000154634	0.000166358	0.000231681	7.19946e-05	0.000156024	4.12459e-05	8.08576e-05	0.000149022	0.000134161	3.92812e-05	4.33447e-05	6.79183e-05	0.00022903	0.000179519	8.84643e-05	0.000278025	0.000484357	0.000292915	0.000313655	0.000280942	0.000243421	0.0129257	0.011868	0.0113764	0.00065654	0.00338066	0.0011195	0.000357295	0.000656312	0.000325633
EGERAMTKDNNLLGKFE	P11142	sp|P11142|HSP7C_HUMAN	HSPA8	IQVYEGERAMTKDNNLLGKFELTG	0.175001	0.789996	0.863389	1.00761	1.25054	0.243102	1.38097	2.36178	3.56108	3.03452	3.28683	1.14387	2.54855	2.88504	1.47851	2.77727	3.05868	1.16312	4.93352	4.14721	3.35808	3.75648	2.61926	2.89354	2.32179	3.95171	1.84265	5.10067	3.18157	2.57074	0.157725	0.00338066	0.239126	3.9523	4.69913	2.83687
VPMYVGEVSPTALR	P11166	sp|P11166|GTR1_HUMAN	SLC2A1	GFVPMYVGEVSPTALRGALG	0.0306065	0.0186213	0.0103989	0.0175033	0.0206897	0.0395218	0.1668	0.210098	0.124472	0.258904	0.248814	0.142799	0.0930229	0.111935	0.125999	0.0798315	0.152292	0.160863	0.163436	0.184247	0.181384	0.246827	0.144338	0.24004	0.138185	0.15367	0.128035	0.146023	0.15211	0.166155	0.692766	0.806601	0.361591	0.336666	0.325089	0.140764
IAQVFGLDSIMGNKDL	P11166	sp|P11166|GTR1_HUMAN	SLC2A1	LIAQVFGLDSIMGNKDLW	0.0164982	0.030722	0.0155369	0.0319985	0.0547548	0.000523979	0.000154634	0.000166358	0.000231681	7.19946e-05	0.000156024	4.12459e-05	8.08576e-05	0.000149022	0.000134161	3.92812e-05	4.33447e-05	6.79183e-05	0.00022903	0.000179519	8.84643e-05	0.000278025	0.000484357	0.000292915	0.000313655	0.000280942	0.000243421	0.00973774	0.0106055	0.000284751	0.00065654	0.00338066	0.0011195	0.000357295	0.000656312	0.000325633
VPMYIGEISPTALR	P11169	sp|P11169|GTR3_HUMAN	SLC2A3	GFVPMYIGEISPTALRG	0.000277561	0.000308788	0.000241206	0.000589499	0.000478241	0.000523979	0.0165448	0.025097	0.0218967	0.023952	0.0331476	0.0311316	8.08576e-05	0.000149022	0.000134161	0.0137786	0.0145401	0.0143224	0.00022903	0.0207958	8.84643e-05	0.0282946	0.0330244	0.0271635	0.000313655	0.000280942	0.000243421	0.0308652	0.0336682	0.0353201	0.0530282	0.0629924	0.0618313	0.0352171	0.0381724	0.0336235
VSQDIQEMKDESARMS	P11169	sp|P11169|GTR3_HUMAN	SLC2A3	DVSQDIQEMKDESARMSQ	0.000277561	0.000308788	0.000241206	0.000589499	0.000478241	0.000523979	0.000154634	0.000166358	0.000231681	7.19946e-05	0.000156024	4.12459e-05	8.08576e-05	0.000149022	0.000134161	3.92812e-05	4.33447e-05	6.79183e-05	0.00022903	0.000179519	8.84643e-05	0.000278025	0.000484357	0.000292915	0.00375503	0.00461168	0.00491392	9.20159e-05	0.00469952	0.000284751	0.00065654	0.00338066	0.0011195	0.000357295	0.000656312	0.000325633
SAAFSVNYDTKSGPK	P11279	sp|P11279|LAMP1_HUMAN	LAMP1	FSAAFSVNYDTKSGPKN	0.0300307	0.0319447	0.0164599	0.0416485	0.0501003	0.0367191	0.000154634	0.000166358	0.000231681	7.19946e-05	0.000156024	4.12459e-05	8.08576e-05	0.000149022	0.000134161	3.92812e-05	4.33447e-05	6.79183e-05	0.00022903	0.000179519	8.84643e-05	0.000278025	0.000484357	0.000292915	0.000313655	0.000280942	0.000243421	9.20159e-05	0.000204815	0.000284751	0.00065654	0.00338066	0.0011195	0.000357295	0.000656312	0.000325633
IKTVESITDIRADID	P11279	sp|P11279|LAMP1_HUMAN	LAMP1	EIKTVESITDIRADIDK	0.0168437	0.0151729	0.000241206	0.0160295	0.032991	0.000523979	0.000154634	0.000166358	0.000231681	7.19946e-05	0.000156024	4.12459e-05	8.08576e-05	0.000149022	0.000134161	3.92812e-05	4.33447e-05	6.79183e-05	0.00022903	0.000179519	8.84643e-05	0.000278025	0.000484357	0.000292915	0.000313655	0.000280942	0.000243421	9.20159e-05	0.000204815	0.000284751	0.00065654	0.00338066	0.0011195	0.000357295	0.000656312	0.000325633
ATKGYLDDPTVPRGS	P11413	sp|P11413|G6PD_HUMAN	G6PD	EATKGYLDDPTVPRGST	0.0152025	0.00476505	0.00821455	0.0077725	0.0114829	0.0102156	0.000154634	0.000166358	0.000231681	7.19946e-05	0.000156024	4.12459e-05	8.08576e-05	0.000149022	0.000134161	3.92812e-05	4.33447e-05	6.79183e-05	0.00022903	0.000179519	8.84643e-05	0.000278025	0.000484357	0.000292915	0.000313655	0.000280942	0.000243421	9.20159e-05	0.000204815	0.000284751	0.00065654	0.00338066	0.0011195	0.000357295	0.000656312	0.000325633
ITSLNEDSTVHGFL	P11586	sp|P11586|C1TC_HUMAN	MTHFD1	YITSLNEDSTVHGFLV	0.000277561	0.000308788	0.000241206	0.000589499	0.000478241	0.000523979	0.000154634	0.000166358	0.000231681	7.19946e-05	0.000156024	4.12459e-05	8.08576e-05	0.000149022	0.000134161	3.92812e-05	4.33447e-05	6.79183e-05	0.00022903	0.000179519	8.84643e-05	0.000278025	0.000484357	0.000292915	0.0189077	0.00848126	0.0059604	0.0144037	0.000204815	0.00784435	0.00065654	0.00338066	0.0011195	0.000357295	0.000656312	0.000325633
QAGFSFDLSPLTKKNG	P11717	P11717|MPRI_HUMAN;sp|P11717|MPRI_HUMAN	IGF2R	SQAGFSFDLSPLTKKNGA	0.0566638	0.0413807	0.0587632	0.0462312	0.043988	0.0347288	0.000154634	0.000166358	0.000231681	7.19946e-05	0.000156024	4.12459e-05	8.08576e-05	0.000149022	0.000134161	3.92812e-05	4.33447e-05	6.79183e-05	0.00022903	0.000179519	8.84643e-05	0.000278025	0.000484357	0.000292915	0.0501849	0.0452952	0.0505269	0.0401392	0.0347905	0.019029	0.00065654	0.00338066	0.0011195	0.000357295	0.000656312	0.000325633
GNWYAMDNSGEHVT	P11717	P11717|MPRI_HUMAN;sp|P11717|MPRI_HUMAN	IGF2R	GGNWYAMDNSGEHVTW	0.0201548	0.0242328	0.0276895	0.0256392	0.0276204	0.0300577	0.000154634	0.000166358	0.000231681	7.19946e-05	0.000156024	4.12459e-05	8.08576e-05	0.000149022	0.000134161	3.92812e-05	4.33447e-05	6.79183e-05	0.00022903	0.000179519	8.84643e-05	0.000278025	0.000484357	0.000292915	0.000313655	0.000280942	0.000243421	9.20159e-05	0.000204815	0.000284751	0.00065654	0.00338066	0.0011195	0.000357295	0.000656312	0.000325633
NPSTGHLFDLSSLSGRAG	P11717	P11717|MPRI_HUMAN;sp|P11717|MPRI_HUMAN	IGF2R	TNPSTGHLFDLSSLSGRAGF	0.0733059	0.0714131	0.0601477	0.0464129	0.0648055	0.0217309	0.000154634	0.000166358	0.000231681	7.19946e-05	0.000156024	4.12459e-05	8.08576e-05	0.000149022	0.000134161	3.92812e-05	4.33447e-05	6.79183e-05	0.00022903	0.000179519	8.84643e-05	0.000278025	0.000484357	0.000292915	0.000313655	0.000280942	0.000243421	9.20159e-05	0.000204815	0.000284751	0.00065654	0.00338066	0.0011195	0.000357295	0.000656312	0.000325633
KPWTAVDTSVDGRK	P11717	P11717|MPRI_HUMAN;sp|P11717|MPRI_HUMAN	IGF2R	RKPWTAVDTSVDGRKR	0.00688143	0.000308788	0.00612245	0.00508745	0.00572867	0.00477267	0.000154634	0.000166358	0.000231681	7.19946e-05	0.000156024	4.12459e-05	8.08576e-05	0.000149022	0.000134161	3.92812e-05	4.33447e-05	6.79183e-05	0.00022903	0.000179519	8.84643e-05	0.000278025	0.000484357	0.000292915	0.000313655	0.000280942	0.000243421	9.20159e-05	0.000204815	0.000284751	0.00065654	0.00338066	0.0011195	0.000357295	0.000656312	0.000325633
LITFLCDRDAGVG	P11717	P11717|MPRI_HUMAN;sp|P11717|MPRI_HUMAN	IGF2R	TLITFLCDRDAGVGF	0.000277561	0.000308788	0.000241206	0.000589499	0.000478241	0.000523979	0.0105649	0.0130791	0.013364	7.19946e-05	0.012902	4.12459e-05	0.0162815	0.0146062	0.0221365	0.0101527	0.0112324	6.79183e-05	0.00022903	0.000179519	8.84643e-05	0.000278025	0.000484357	0.000292915	0.000313655	0.000280942	0.000243421	9.20159e-05	0.000204815	0.000284751	0.00065654	0.00338066	0.0011195	0.000357295	0.000656312	0.000325633
LSSITSSRNPACSGAN	P11717	P11717|MPRI_HUMAN;sp|P11717|MPRI_HUMAN	IGF2R	QLSSITSSRNPACSGANI	0.0127263	0.000308788	0.0119065	0.0121332	0.00733218	0.000523979	0.000154634	0.000166358	0.000231681	7.19946e-05	0.000156024	4.12459e-05	8.08576e-05	0.000149022	0.000134161	3.92812e-05	4.33447e-05	6.79183e-05	0.00022903	0.000179519	8.84643e-05	0.000278025	0.000484357	0.000292915	0.00963055	0.00638745	0.000243421	0.00750617	0.000204815	0.0079128	0.00065654	0.00338066	0.0011195	0.000357295	0.000656312	0.000325633
DPSTLEQYDLSSLAKSEG	P11717	P11717|MPRI_HUMAN;sp|P11717|MPRI_HUMAN	IGF2R	TDPSTLEQYDLSSLAKSEGGLG	0.195099	0.152356	0.125495	0.204144	0.23375	0.166333	0.000154634	0.000166358	0.000231681	7.19946e-05	0.000156024	4.12459e-05	8.08576e-05	0.000149022	0.000134161	3.92812e-05	4.33447e-05	6.79183e-05	0.00022903	0.000179519	8.84643e-05	0.000278025	0.000484357	0.000292915	0.000313655	0.0194009	0.000243421	9.20159e-05	0.000204815	0.000284751	0.00065654	0.00338066	0.0011195	0.000357295	0.000656312	0.000325633
IVRFVCNDDVYSGP	P11717	P11717|MPRI_HUMAN;sp|P11717|MPRI_HUMAN	IGF2R	FIVRFVCNDDVYSGPL	0.000277561	0.000308788	0.000241206	0.000589499	0.000478241	0.000523979	0.0334573	0.0361254	0.0444715	0.0148143	0.0152274	0.0248133	0.0276126	0.0283537	0.0318185	0.0104548	0.0113702	0.0102518	0.00022903	0.000179519	8.84643e-05	0.000278025	0.000484357	0.000292915	0.0142691	0.0181022	0.000243421	9.20159e-05	0.000204815	0.000284751	0.00065654	0.00338066	0.0011195	0.000357295	0.000656312	0.000325633
TSTFKVTRDSRTYS	P11717	P11717|MPRI_HUMAN;sp|P11717|MPRI_HUMAN	IGF2R	STSTFKVTRDSRTYSV	0.000277561	0.000308788	0.00547637	0.0089838	0.000478241	0.00641772	0.000154634	0.000166358	0.000231681	7.19946e-05	0.000156024	4.12459e-05	8.08576e-05	0.000149022	0.000134161	3.92812e-05	4.33447e-05	6.79183e-05	0.00022903	0.000179519	8.84643e-05	0.000278025	0.000484357	0.000292915	0.00155502	0.00189238	0.000243421	9.20159e-05	0.000204815	0.000284751	0.00065654	0.00338066	0.0011195	0.000357295	0.000656312	0.000325633
INIYNCEPANPSEK	P11836	sp|P11836|CD20_HUMAN	MS4A1	HTPYINIYNCEPANPSEKNSPSTQY	0.000277561	0.000308788	0.000241206	0.000589499	0.000478241	0.000523979	0.655888	0.622435	0.66217	0.684585	0.694285	0.727143	0.402748	0.419681	0.568842	0.259129	0.579338	0.659886	0.889443	0.399149	0.800761	0.773589	0.17023	0.809185	0.0940966	0.1031	0.108743	0.175337	0.149964	0.147441	0.135873	0.919913	1.08627	0.0969684	0.208711	0.215826
GPKPLFRRMSSLVGPTQ	P11836	sp|P11836|CD20_HUMAN;tr|E9PKH8|E9PKH8_HUMAN	MS4A1	SGPKPLFRRMSSLVGPTQS	0.000277561	0.000308788	0.000241206	0.000589499	0.000478241	0.00371659	0.103919	0.0774423	0.105669	0.0821707	0.0864884	0.0970346	0.0405205	0.015297	0.0435911	0.149873	0.0998513	0.100332	0.377495	0.369419	0.252938	0.0756573	0.132685	0.102771	0.0212491	0.000280942	0.0277545	0.117085	0.0615848	0.091312	0.00065654	0.00338066	0.0011195	0.119053	0.119404	0.130707
SSGAHGEEGSARMWKTLTF	P12074	sp|P12074|CX6A1_HUMAN	COX6A1	PMSSGAHGEEGSARMWKTLTFFV	0.297715	0.0530739	0.224593	0.327656	0.0708411	0.328198	0.41574	0.0547833	0.47424	0.162542	0.42164	0.555176	0.0454068	0.152763	0.177428	0.321356	0.324775	0.0979953	0.223641	0.0649291	0.232977	0.0579424	0.0675165	0.0854962	0.03797	0.158759	0.190414	0.511043	0.0737895	0.44862	0.00065654	0.00338066	0.0011195	0.0114334	0.123493	0.122074
RDRKMVGDVTGAQAY	P13164	sp|P13164|IFM1_HUMAN	IFITM1	SRDRKMVGDVTGAQAYAST	0.000277561	0.000308788	0.000241206	0.0466552	0.0462897	0.0476861	0.000154634	0.000166358	0.00885756	7.19946e-05	0.000156024	0.00253884	0.00489546	0.000149022	0.00783722	0.00878086	0.00921471	0.0134103	0.0305654	0.0316736	0.0466753	0.0373858	0.0246831	0.0386423	0.105052	0.10151	0.121164	0.201551	0.18662	0.17452	0.00065654	0.00338066	0.01588	0.023123	0.000656312	0.0257326
DRGMQLMHANAQRTDALQ	P13284	sp|P13284|GILT_HUMAN	IFI30	MGDRGMQLMHANAQRTDALQ	0.0013043	0.00649865	0.00366117	0.00551141	0.00826053	0.00728493	0.000154634	0.000166358	0.000231681	7.19946e-05	0.000156024	4.12459e-05	8.08576e-05	0.000149022	0.000134161	3.92812e-05	4.33447e-05	6.79183e-05	0.00022903	0.000179519	8.84643e-05	0.000278025	0.000484357	0.000292915	0.0264619	0.0349587	0.0261621	0.0503406	0.0428989	0.041549	0.00065654	0.00338066	0.0011195	0.000357295	0.000656312	0.000325633
QPPHEYVPWVTVNGKPLE	P13284	sp|P13284|GILT_HUMAN	IFI30	LQPPHEYVPWVTVNGKPLEDQTQLL	0.000277561	0.000308788	0.000241206	0.0393672	0.0496143	0.000523979	0.228491	0.269184	0.164861	0.161226	0.157104	0.17205	0.0643652	0.0689845	0.0187825	0.044841	0.0490092	0.0590987	0.162308	0.146584	0.0562083	0.169891	0.214013	0.109155	0.595062	0.595013	0.59877	0.827708	0.732424	0.726115	0.0759877	0.0746803	0.0011195	0.199141	0.218893	0.100416
LLLLDVPTAAVQAS	P13284	sp|P13284|GILT_HUMAN	IFI30	LLLLDVPTAAVQAS	0.000277561	0.000308788	0.145831	0.000589499	0.000478241	0.198015	0.0467148	0.000166358	0.000231681	0.0379356	0.000156024	0.045847	0.0617891	0.000149022	0.0841859	3.92812e-05	4.33447e-05	6.79183e-05	0.00022903	0.000179519	0.0534937	0.000278025	0.000484357	0.000292915	0.178695	0.000280942	0.161522	0.0510072	0.000204815	0.000284751	0.00065654	0.00338066	0.0011195	0.000357295	0.000656312	0.000325633
QPPRQVILTLQPTLVAVGKS	P13598	sp|P13598|ICAM2_HUMAN	ICAM2	YQPPRQVILTLQPTLVAVGKSFT	0.276121	0.335435	0.287048	0.324628	0.376072	0.300374	0.000154634	0.000166358	0.000231681	7.19946e-05	0.000156024	4.12459e-05	8.08576e-05	0.000149022	0.000134161	3.92812e-05	4.33447e-05	6.79183e-05	0.00022903	0.000179519	8.84643e-05	0.000278025	0.000484357	0.000292915	0.0633937	0.0728328	0.000243421	0.0620926	0.0529292	0.0475042	0.00065654	0.00338066	0.0011195	0.000357295	0.000656312	0.000325633
ISFLLDVSSLSRAEE	P13612	sp|P13612|ITA4_HUMAN	ITGA4	DISFLLDVSSLSRAEEDL	0.000277561	0.000308788	0.000241206	0.000589499	0.000478241	0.000523979	0.543243	0.17175	0.181813	0.121823	0.140054	0.164162	0.070865	0.0890187	0.107329	0.0859956	0.098542	0.136214	0.00954852	0.00924257	0.00763284	0.00605259	0.0104651	0.00474423	0.000313655	0.000280942	0.000243421	9.20159e-05	0.00281971	0.000284751	0.0119653	0.00338066	0.0011195	0.0124716	0.0103252	0.00792121
DPANGKFSKSATSPEGKK	P13639	sp|P13639|EF2_HUMAN	EEF2	FDPANGKFSKSATSPEGKKL	0.00590248	0.00279633	0.00426726	0.000589499	0.00126082	0.000597092	0.000154634	0.000166358	0.000231681	7.19946e-05	0.000156024	4.12459e-05	8.08576e-05	0.000149022	0.000134161	3.92812e-05	4.33447e-05	6.79183e-05	0.00022903	0.000179519	8.84643e-05	0.000278025	0.000484357	0.000292915	0.000313655	0.000280942	0.000243421	9.20159e-05	0.000204815	0.000284751	0.00065654	0.00338066	0.0011195	0.000357295	0.000656312	0.000325633
LRSWTAVDTAAQISE	P13747	sp|P13747|HLAE_HUMAN	HLA-E	NEDLRSWTAVDTAAQISEQK	0.223027	0.163611	0.0941443	0.0498651	0.102732	0.0787593	0.000154634	0.000166358	0.000231681	7.19946e-05	0.000156024	4.12459e-05	8.08576e-05	0.000149022	0.000134161	3.92812e-05	4.33447e-05	6.79183e-05	0.00022903	0.000179519	8.84643e-05	0.000278025	0.000484357	0.000292915	0.103462	0.111873	0.113998	0.0378207	0.094271	0.0392902	0.00065654	0.00338066	0.0011195	0.000357295	0.000656312	0.000325633
LKYFHTSVSRPGRGEPR	P13747	sp|P13747|HLAE_HUMAN	HLA-E	SLKYFHTSVSRPGRGEPRF	0.00431889	0.00382458	0.000241206	0.00504708	0.000478241	0.00509762	0.000154634	0.000166358	0.000231681	7.19946e-05	0.000156024	4.12459e-05	8.08576e-05	0.000149022	0.000134161	3.92812e-05	4.33447e-05	6.79183e-05	0.00022903	0.000179519	8.84643e-05	0.000278025	0.000484357	0.000292915	0.000313655	0.000280942	0.000243421	9.20159e-05	0.000204815	0.000284751	0.00065654	0.00338066	0.0011195	0.000357295	0.000656312	0.000325633
DTQFVRFDNDAASPR	P13747	sp|P13747|HLAE_HUMAN	HLA-E	DDTQFVRFDNDAASPRM	0.000277561	0.007994	0.00723003	0.0118304	0.0132987	0.011495	0.000154634	0.000166358	0.000231681	7.19946e-05	0.000156024	4.12459e-05	8.08576e-05	0.000149022	0.000134161	3.92812e-05	4.33447e-05	6.79183e-05	0.00022903	0.000179519	8.84643e-05	0.000278025	0.000484357	0.000292915	0.00413053	0.00392258	0.00420868	9.20159e-05	0.000204815	0.000284751	0.00065654	0.00338066	0.0011195	0.000357295	0.000656312	0.000325633
QTLVMLETVPRSGEV	P13760	sp|P13760|2B14_HUMAN	HLA-DRB1	FQTLVMLETVPRSGEVYT	0.199936	0.210415	0.201056	0.0895755	0.23485	0.215887	0.000154634	0.00534926	0.000231681	7.19946e-05	0.000156024	4.12459e-05	8.08576e-05	0.000149022	0.000134161	3.92812e-05	4.33447e-05	6.79183e-05	0.00022903	0.000179519	8.84643e-05	0.000278025	0.000484357	0.000292915	0.160583	0.170685	0.15993	0.262136	0.177544	0.230265	0.00065654	0.00338066	0.0011195	0.000357295	0.000656312	0.000325633
FIYFRNQKGHSGLQPTGFLS	P13760	sp|P13760|2B14_HUMAN	HLA-DRB1	LFIYFRNQKGHSGLQPTGFLS	0.000277561	0.000308788	0.000241206	0.000589499	0.000478241	0.0188267	0.000154634	0.000166358	0.004676	0.0326052	0.0382634	0.0434314	8.08576e-05	0.000149022	0.000134161	3.92812e-05	0.0108879	0.0119856	0.00022903	0.000179519	8.84643e-05	0.000278025	0.000484357	0.000292915	0.000448395	0.000280942	0.000243421	9.20159e-05	0.0124432	0.0103633	0.00065654	0.00338066	0.0011195	0.000357295	0.000656312	0.000325633
LEEYVRFDSDVGMF	P13765	sp|P13765|DOB_HUMAN	HLA-DOB	NLEEYVRFDSDVGMFV	0.000277561	0.000308788	0.000241206	0.000589499	0.000478241	0.000523979	0.000154634	0.000166358	0.000231681	7.19946e-05	0.000156024	4.12459e-05	8.08576e-05	0.000149022	0.000134161	3.92812e-05	4.33447e-05	6.79183e-05	0.00022903	0.000179519	8.84643e-05	0.000278025	0.000484357	0.000292915	0.132597	0.158175	0.0913169	9.20159e-05	0.0127799	0.00580454	0.00065654	0.00338066	0.0011195	0.000357295	0.000656312	0.000325633
GHVYTCLVDHSSL	P13765	sp|P13765|DOB_HUMAN	HLA-DOB	LGHVYTCLVDHSSLL	0.000277561	0.000308788	0.000241206	0.000589499	0.000478241	0.000523979	0.000154634	0.000166358	0.000231681	7.19946e-05	0.000156024	4.12459e-05	8.08576e-05	0.000149022	0.000134161	3.92812e-05	4.33447e-05	6.79183e-05	0.00022903	0.000179519	8.84643e-05	0.000278025	0.000484357	0.000292915	0.000313655	0.00567184	0.000243421	0.00827418	0.00714046	0.000284751	0.00065654	0.00338066	0.0011195	0.000357295	0.000656312	0.000325633
DSQRVVFDSAQRSRQDL	P13798	sp|P13798|ACPH_HUMAN	APEH	ADSQRVVFDSAQRSRQDLF	0.000277561	0.000308788	0.000241206	0.000589499	0.000478241	0.000523979	0.000154634	0.000166358	0.000231681	7.19946e-05	0.000156024	4.12459e-05	8.08576e-05	0.000149022	0.000134161	3.92812e-05	4.33447e-05	6.79183e-05	0.00432799	0.00527893	0.00517372	0.00621251	0.00550406	0.00416841	0.0155061	0.0177841	0.0181087	0.0332996	0.0294456	0.0277632	0.00065654	0.00338066	0.0011195	0.000357295	0.000656312	0.00268079
VTSVVVDVVPRQLGEN	P13798	sp|P13798|ACPH_HUMAN	APEH	KVTSVVVDVVPRQLGENF	0.000277561	0.000308788	0.000241206	0.000589499	0.000478241	0.000523979	0.000154634	0.000166358	0.000231681	7.19946e-05	0.000156024	4.12459e-05	8.08576e-05	0.000149022	0.000134161	3.92812e-05	4.33447e-05	6.79183e-05	0.00022903	0.000179519	0.00993227	0.0126711	0.000484357	0.0153968	0.0556628	0.026769	0.0229771	0.034198	0.0281971	0.0650273	0.00065654	0.00338066	0.0011195	0.000357295	0.000656312	0.000325633
FKVVPEMTEILKKK	P13804	sp|P13804|ETFA_HUMAN	ETFA	LFKVVPEMTEILKKK	0.000277561	0.000308788	0.000241206	0.000589499	0.0202549	0.0153538	0.0170855	0.0249106	0.0186475	0.0242289	0.0238537	0.0269495	8.08576e-05	0.000149022	0.000134161	0.00486482	0.00526476	0.00814869	0.00651724	0.00936699	0.00710588	0.00446563	0.00303824	0.00304181	0.0126567	0.0164324	0.0149237	0.00630345	0.00455924	0.0049147	0.00065654	0.00338066	0.0011195	0.000357295	0.000656312	0.000325633
ISPDRVYINYYDMNAANVG	P14174	sp|P14174|MIF_HUMAN	MIF	RISPDRVYINYYDMNAANVGW	0.000277561	0.000308788	0.000241206	0.000589499	0.000478241	0.000523979	0.0147065	0.0375739	0.00570727	0.0382817	0.0439568	0.0280176	0.0590389	0.0326665	0.0257141	0.0616594	0.0337799	0.0319616	0.0254122	0.0447376	0.0417091	0.0359218	0.0159985	0.0411959	0.0541829	0.0590242	0.0537118	9.20159e-05	0.0159924	0.0161542	0.00065654	0.00338066	0.0011195	0.000357295	0.000656312	0.0147671
DPDFVNDISEKEQ	P14317	sp|P14317|HCLS1_HUMAN	HCLS1	TDPDFVNDISEKEQR	0.000277561	0.000308788	0.000241206	0.000589499	0.000478241	0.000523979	0.000154634	0.000166358	0.000231681	0.00520576	0.00437318	0.00507768	0.00344699	0.00297058	0.000134161	0.00444784	0.00435514	0.0037992	0.00022903	0.000179519	8.84643e-05	0.000278025	0.000484357	0.000292915	0.000313655	0.000280942	0.000243421	9.20159e-05	0.000204815	0.000284751	0.0121984	0.00338066	0.0011195	0.00510999	0.00460032	0.000325633
ELAVASFPKKQE	P14406	sp|P14406|CX7A2_HUMAN	COX7A2	ELAVASFPKKQE	0.11972	0.0921975	0.0947903	0.103627	0.106057	0.0796123	0.240927	0.187009	0.176078	0.139766	0.118211	0.127903	0.0714334	0.071965	0.0767511	0.0873856	0.0828994	0.0871555	0.149206	0.181297	0.154078	0.126329	0.1413	0.106877	0.250703	0.289423	0.238621	0.122272	0.0679537	0.0882865	0.0337982	0.0277928	0.0229348	0.0284892	0.0184422	0.0223596
VDKMVYWTDITEPSIGRA	P14543	sp|P14543|NID1_HUMAN	NID1	CVDKMVYWTDITEPSIGRASL	0.000277561	0.000308788	0.000241206	0.000589499	0.000478241	0.000523979	0.0467904	0.0554716	0.0586831	0.0606624	0.0396511	0.0718106	0.0367343	0.0394663	0.047124	0.0274545	0.0440338	0.0487715	0.234503	0.13176	0.128593	0.240369	0.151296	0.189368	0.000313655	0.000280942	0.000243421	9.20159e-05	0.000204815	0.000284751	0.00065654	0.0219828	0.0835676	0.163547	0.181212	0.149488
RPIPPGLFVPECDAHGHYAPT	P14543	sp|P14543|NID1_HUMAN	NID1	TDPQRPIPPGLFVPECDAHGHYAPTQ	0.000277561	0.000308788	0.000241206	0.000589499	0.000478241	0.000523979	0.000154634	0.000166358	0.000231681	7.19946e-05	0.000156024	4.12459e-05	8.08576e-05	0.000149022	0.000134161	3.92812e-05	4.33447e-05	6.79183e-05	0.00767923	0.0193739	0.0290942	0.000278025	0.0149417	0.0778353	0.000313655	0.000280942	0.000243421	9.20159e-05	0.000204815	0.000284751	0.00065654	0.00338066	0.0011195	0.000357295	0.018483	0.0068913
RPRAPIIAVTRNPQTA	P14618	sp|P14618|KPYM_HUMAN	PKM	RYRPRAPIIAVTRNPQTARQA	0.0411734	0.0483716	0.0327351	0.040417	0.0510209	0.036973	0.000154634	0.000166358	0.000231681	7.19946e-05	0.000156024	4.12459e-05	8.08576e-05	0.000149022	0.000134161	3.92812e-05	4.33447e-05	6.79183e-05	0.00022903	0.000179519	8.84643e-05	0.000278025	0.000484357	0.000292915	0.0391407	0.0362309	0.0266625	0.0783946	0.0644045	0.0667522	0.00065654	0.00338066	0.0011195	0.000357295	0.000656312	0.000325633
GTHEYHAETIKNVR	P14618	sp|P14618|KPYM_HUMAN	PKM	HGTHEYHAETIKNVRT	0.00345511	0.000308788	0.00286125	0.00288693	0.00255488	0.00239649	0.000154634	0.000166358	0.000231681	7.19946e-05	0.000156024	4.12459e-05	8.08576e-05	0.000149022	0.000134161	3.92812e-05	4.33447e-05	6.79183e-05	0.00022903	0.000179519	8.84643e-05	0.000278025	0.000484357	0.000292915	0.000837151	0.000779216	0.000243421	9.20159e-05	0.000204815	0.000284751	0.00065654	0.00338066	0.0011195	0.000357295	0.000656312	0.000325633
RLAPITSDPTEATAVG	P14618	sp|P14618|KPYM_HUMAN	PKM	RRLAPITSDPTEATAVGA	0.000277561	0.000308788	0.000241206	0.000589499	0.000478241	0.000523979	0.0309269	0.03657	0.0307966	7.19946e-05	0.0862634	4.12459e-05	0.0195268	0.0227975	0.0183353	3.92812e-05	4.33447e-05	6.79183e-05	0.0490056	0.0535003	0.0487033	0.138988	0.135033	0.000292915	0.000313655	0.000280942	0.0162887	9.20159e-05	0.000204815	0.000284751	0.250767	0.155952	0.160979	0.109346	0.000656312	0.0554333
KIISKIENHEGVR	P14618	sp|P14618|KPYM_HUMAN	PKM	KNIKIISKIENHEGVRRF	0.00357892	0.0192891	0.010962	0.0274097	0.0197434	0.0247935	0.000154634	0.000166358	0.000231681	7.19946e-05	0.000156024	4.12459e-05	8.08576e-05	0.000149022	0.000134161	3.92812e-05	4.33447e-05	6.79183e-05	0.00022903	0.000179519	8.84643e-05	0.000278025	0.000484357	0.000292915	0.000313655	0.000280942	0.000243421	0.00975223	0.00753326	0.00967196	0.00065654	0.00338066	0.0011195	0.000357295	0.000656312	0.000325633
DPVQEAWAEDVDLRVN	P14618	sp|P14618|KPYM_HUMAN	PKM	KDPVQEAWAEDVDLRVNF	0.000277561	0.000308788	0.000241206	0.000589499	0.000478241	0.000523979	0.000154634	0.000166358	0.000231681	7.19946e-05	0.000156024	4.12459e-05	8.08576e-05	0.000149022	0.000134161	3.92812e-05	4.33447e-05	6.79183e-05	0.00022903	0.000179519	8.84643e-05	0.000278025	0.000484357	0.000292915	0.000313655	0.0245161	0.000243421	9.20159e-05	0.000204815	0.0179338	0.00065654	0.00338066	0.0011195	0.000357295	0.000656312	0.000325633
DTQHIWESDSNEFSVIADPR	P14625	sp|P14625|ENPL_HUMAN	HSP90B1	NDTQHIWESDSNEFSVIADPRGNTLG	0.000277561	0.000308788	0.000241206	0.000589499	0.000478241	0.000523979	0.011138	0.0194036	0.040742	0.0184348	0.0229911	0.0245668	0.0303445	0.051615	0.0917883	0.0514281	0.0531989	0.0657323	0.0355164	0.0318158	0.0330543	0.0462555	0.0556277	0.0473171	0.0325804	0.0411871	0.0332827	0.0168092	0.0144493	0.0141007	0.0390233	0.0416212	0.0310519	0.0595941	0.0907796	0.0829985
KEGVKFDESEKTKESR	P14625	sp|P14625|ENPL_HUMAN	HSP90B1	AKEGVKFDESEKTKESRE	0.00166133	0.000308788	0.000241206	0.000930681	0.00125059	0.000523979	0.000154634	0.000166358	0.000231681	7.19946e-05	0.000156024	4.12459e-05	8.08576e-05	0.000149022	0.000134161	3.92812e-05	4.33447e-05	6.79183e-05	0.00022903	0.000179519	8.84643e-05	0.000278025	0.000484357	0.000292915	0.000313655	0.000280942	0.000243421	0.00079264	0.000364739	0.000432603	0.00065654	0.00338066	0.0011195	0.000357295	0.000656312	0.000325633
RLSLNIDPDAKVEEEPE	P14625	sp|P14625|ENPL_HUMAN	HSP90B1	LRLSLNIDPDAKVEEEPEE	0.000277561	0.000308788	0.000241206	0.000589499	0.000478241	0.000523979	0.000154634	0.00283955	0.00405442	7.19946e-05	0.00554336	0.00282641	0.00435458	0.00421408	0.0042596	0.00371661	0.00680836	0.00722904	0.00022903	0.000179519	8.84643e-05	0.000278025	0.000484357	0.000292915	0.000313655	0.000280942	0.000243421	9.20159e-05	0.000204815	0.000284751	0.00065654	0.00338066	0.0011195	0.000357295	0.000656312	0.000325633
*DSNEFSVIADPRGNTL	P14625	sp|P14625|ENPL_HUMAN	HSP90B1	*DSNEFSVIADPRGNTLGR	0.0670867	0.150726	0.139678	0.174427	0.222753	0.152522	0.000154634	0.00962292	0.000231681	0.0187601	0.000156024	4.12459e-05	8.08576e-05	0.00651356	0.0103527	0.0239917	0.0249456	0.0258557	0.00022903	0.000179519	0.0147387	0.0147624	0.000484357	0.000292915	0.217505	0.250462	0.185409	0.320389	0.292352	0.300905	0.0258343	0.0730154	0.0011195	0.000357295	0.000656312	0.000325633
QHIWESDSNEFSVIA*	P14625	sp|P14625|ENPL_HUMAN	HSP90B1	NDTQHIWESDSNEFSVIA*	0.113328	0.108468	0.154661	0.110592	0.140506	0.151609	0.000154634	0.000166358	0.0481727	0.0347512	0.0226535	0.0454362	0.0151264	0.0186525	0.0298508	0.0174046	0.0194328	0.0534225	0.00022903	0.000179519	0.0174054	0.0206674	0.0211356	0.034549	0.100723	0.000280942	0.182907	0.21823	0.091325	0.198504	0.00065654	0.00338066	0.0011195	0.000357295	0.000656312	0.0300945
GPPLHKDDVNGIR	P14780	sp|P14780|MMP9_HUMAN	MMP9	EGPPLHKDDVNGIRH	0.0125248	0.00843289	0.010122	0.0150605	0.012199	0.0127948	0.000154634	0.000166358	0.000231681	7.19946e-05	0.000156024	4.12459e-05	0.00112761	0.00110533	0.00122981	3.92812e-05	4.33447e-05	6.79183e-05	0.00022903	0.000179519	8.84643e-05	0.000278025	0.000484357	0.000292915	0.00481527	0.00577786	0.00400393	0.00297059	0.00281971	0.00246419	0.00065654	0.00338066	0.0011195	0.000357295	0.000656312	0.000325633
CPSERLYTQDGNADGKP	P14780	sp|P14780|MMP9_HUMAN	MMP9	FCPSERLYTQDGNADGKPC	0.000277561	0.000308788	0.000241206	0.000589499	0.000478241	0.000523979	0.000154634	0.000166358	0.000231681	7.19946e-05	0.000156024	4.12459e-05	0.000846163	0.000149022	0.000134161	3.92812e-05	0.00270818	6.79183e-05	0.00355333	0.000179519	8.84643e-05	0.00398585	0.000484357	0.000292915	0.000313655	0.000280942	0.000243421	9.20159e-05	0.000204815	0.000284751	0.00065654	0.00338066	0.0011195	0.000357295	0.000656312	0.000325633
VPPSQGDLEYQMSTTARAKRVR	P14923	sp|P14923|PLAK_HUMAN	JUP	GVPPSQGDLEYQMSTTARAKRVRE	0.000277561	0.000308788	0.000241206	0.000589499	0.000478241	0.000523979	0.000154634	0.000166358	0.000231681	7.19946e-05	0.000156024	4.12459e-05	0.00560136	0.00778667	0.000134161	0.00628499	4.33447e-05	6.79183e-05	0.00022903	0.000179519	8.84643e-05	0.000278025	0.000484357	0.000292915	0.0041968	0.00519477	0.00391293	0.0106217	0.0105915	0.0155929	0.00065654	0.00338066	0.0011195	0.0260893	0.0159682	0.0197652
LITVIKAPTSFGYDKP	P15260	sp|P15260|INGR1_HUMAN	IFNGR1	QELITVIKAPTSFGYDKPHV	0.140652	0.0922915	0.13614	0.177455	0.147564	0.175269	0.000154634	0.000166358	0.000231681	7.19946e-05	0.000156024	4.12459e-05	8.08576e-05	0.000149022	0.000134161	3.92812e-05	4.33447e-05	6.79183e-05	0.00022903	0.000179519	8.84643e-05	0.000278025	0.000484357	0.000292915	0.000313655	0.000280942	0.000243421	9.20159e-05	0.000204815	0.000284751	0.00065654	0.00338066	0.0011195	0.000357295	0.000656312	0.000325633
LLPLVMQGVSRAEMG	P15260	sp|P15260|INGR1_HUMAN	IFNGR1	FLLPLVMQGVSRAEMGT	0.0305201	0.0363649	0.0338427	0.0532971	0.0427093	0.0568659	0.000154634	0.000166358	0.000231681	7.19946e-05	0.000156024	4.12459e-05	8.08576e-05	0.000149022	0.000134161	3.92812e-05	4.33447e-05	6.79183e-05	0.00022903	0.000179519	8.84643e-05	0.000278025	0.000484357	0.000292915	0.0020984	0.000280942	0.000243421	9.20159e-05	0.000204815	0.000284751	0.00065654	0.00338066	0.0011195	0.000357295	0.000656312	0.000325633
RNGFDTDSSCLESHS	P15260	sp|P15260|INGR1_HUMAN	IFNGR1	HSRNGFDTDSSCLESHSSL	0.0197805	0.0262768	0.0109004	0.014689	0.0230604	0.0170902	0.000154634	0.000166358	0.000231681	7.19946e-05	0.000156024	4.12459e-05	8.08576e-05	0.000149022	0.000134161	3.92812e-05	4.33447e-05	6.79183e-05	0.00022903	0.000179519	8.84643e-05	0.000278025	0.000484357	0.000292915	0.000313655	0.000280942	0.000243421	9.20159e-05	0.000204815	0.000284751	0.00065654	0.00338066	0.0011195	0.000357295	0.000656312	0.000325633
EPLSPATVPGMHTEDNPG	P15260	sp|P15260|INGR1_HUMAN	IFNGR1	EEPLSPATVPGMHTEDNPGK	0.0254814	0.000308788	0.000241206	0.0492595	0.0570309	0.0455943	0.000154634	0.000166358	0.000231681	7.19946e-05	0.000156024	4.12459e-05	8.08576e-05	0.000149022	0.000134161	3.92812e-05	4.33447e-05	6.79183e-05	0.00022903	0.000179519	8.84643e-05	0.000278025	0.000484357	0.000292915	0.000313655	0.000280942	0.000243421	9.20159e-05	0.000204815	0.000284751	0.00065654	0.00338066	0.0011195	0.000357295	0.000656312	0.000325633
KAHFFTQGSAHSDTT	P15289	sp|P15289|ARSA_HUMAN	ARSA	YKAHFFTQGSAHSDTTA	0.000277561	0.000308788	0.000241206	0.000589499	0.000478241	0.000523979	0.000154634	0.000166358	0.000231681	7.19946e-05	0.000156024	4.12459e-05	8.08576e-05	0.000149022	0.000134161	3.92812e-05	4.33447e-05	6.79183e-05	0.00022903	0.000179519	8.84643e-05	0.000278025	0.000484357	0.000292915	0.00669058	0.00447916	0.000243421	0.00405739	0.00352113	0.0034088	0.00065654	0.00338066	0.0011195	0.000357295	0.000656312	0.000325633
RLPQLVGVSTPLQGGS	P15291	sp|P15291|B4GT1_HUMAN	B4GALT1	AGRDLSRLPQLVGVSTPLQGGSNSAAAIGQ	0.10279	0.117872	0.0415342	0.133243	0.151835	0.0720978	0.000154634	0.000166358	0.000231681	7.19946e-05	0.000156024	4.12459e-05	8.08576e-05	0.000149022	0.000134161	3.92812e-05	4.33447e-05	6.79183e-05	0.013826	0.000179519	0.0117047	0.0199292	0.0199614	0.0127681	0.629962	0.571796	0.408583	0.478598	0.412365	0.374283	0.00065654	0.00338066	0.0011195	0.000357295	0.000656312	0.000325633
ELEFAIQPNTTGKQ	P15311	sp|P15311|EZRI_HUMAN	EZR	MDAELEFAIQPNTTGKQLFDQVVKT	0.000277561	0.000308788	0.000241206	0.000589499	0.000478241	0.000523979	0.582193	0.581362	0.805417	0.519531	0.554223	0.579398	0.273293	0.330682	0.40398	0.365829	0.361525	0.441047	0.563245	0.597426	0.506035	0.690979	0.773225	0.70923	0.340382	0.405007	0.35428	0.271266	0.273989	0.255728	1.54054	2.39925	1.33757	0.547038	0.592623	0.465519
EPTGYSAELSSEGIRDDR	P15311	sp|P15311|EZRI_HUMAN	EZR	AEPTGYSAELSSEGIRDDRNE	0.0119201	0.000308788	0.0102451	0.0147577	0.0232727	0.0190298	0.027034	0.0123477	0.031503	0.0175141	0.0233286	0.0262922	0.014283	0.00625697	0.0199005	0.0209701	0.00909619	0.0206544	0.0362069	0.0366148	0.0313936	0.0167307	0.0218695	0.0384044	0.0265724	0.0164324	0.000243421	0.0313434	0.0313956	0.0283108	0.0402082	0.0416212	0.0568739	0.0181074	0.0227971	0.0198863
RNIIHGSDSVESAEK	P15531	sp|P15531|NDKA_HUMAN	NME1	GRNIIHGSDSVESAEKEIGL	0.0344129	0.0328757	0.0281448	0.0148788	0.0266997	0.0229698	0.000154634	0.000166358	0.000231681	7.19946e-05	0.000156024	4.12459e-05	8.08576e-05	0.000149022	0.000134161	3.92812e-05	4.33447e-05	6.79183e-05	0.00022903	0.000179519	8.84643e-05	0.000278025	0.000484357	0.000292915	0.0175625	0.0181075	0.0158633	0.0191567	0.0181528	0.0143745	0.00065654	0.00338066	0.0011195	0.000357295	0.000656312	0.000325633
FQVWNKDSSSKNLIPR	P15907	sp|P15907|SIAT1_HUMAN	ST6GAL1	SFQVWNKDSSSKNLIPRL	0.012496	0.0127277	0.0115988	0.0180685	0.0202549	0.031784	0.000154634	0.000166358	0.000231681	7.19946e-05	0.000156024	4.12459e-05	8.08576e-05	0.000149022	0.000134161	3.92812e-05	4.33447e-05	6.79183e-05	0.00022903	0.000179519	8.84643e-05	0.000278025	0.000484357	0.000292915	0.000313655	0.000280942	0.000243421	9.20159e-05	0.000204815	0.000284751	0.00065654	0.00338066	0.0011195	0.000357295	0.000656312	0.000325633
EGILIVWDPSVYHSDIPK	P15907	sp|P15907|SIAT1_HUMAN	ST6GAL1	NEGILIVWDPSVYHSDIPKW	0.000277561	0.000308788	0.000241206	0.000589499	0.000478241	0.000523979	0.00774254	0.00705585	0.00512806	0.0044512	0.00359306	0.00394383	0.0165932	0.0190472	0.0160993	0.00634542	0.00820035	0.00844268	0.00022903	0.00803393	0.0114493	0.0042934	0.000484357	0.00623384	0.000313655	0.000280942	0.000243421	9.20159e-05	0.000204815	0.000284751	0.00065654	0.00338066	0.0011195	0.0279094	0.0224904	0.0190836
SHYEEGPGKNLPFSVENKWSL	P15954	sp|P15954|COX7C_HUMAN	COX7C	RSHYEEGPGKNLPFSVENKWSLL	0.000277561	0.000308788	0.000241206	0.000589499	0.000478241	0.000523979	0.0676823	0.0721217	0.0750138	7.19946e-05	0.000156024	0.0331939	0.0157681	0.0184551	0.0247079	3.92812e-05	4.33447e-05	6.79183e-05	0.0432799	0.0398142	0.0445515	0.000278025	0.000484357	0.000292915	0.0503616	0.0482372	0.0509591	9.20159e-05	0.000204815	0.000284751	0.00065654	0.00338066	0.0011195	0.000357295	0.000656312	0.000325633
ATPFLVVRHQLLKT	P15954	sp|P15954|COX7C_HUMAN	COX7C	YFGSAFATPFLVVRHQLLKT	4.17945	1.26086	3.48168	4.44732	5.72163	4.68348	2.27442	2.08793	6.58723	4.83243	4.3431	5.89397	3.03971	2.98538	2.72457	3.56317	3.13915	3.35272	6.89485	7.09122	6.55386	3.46694	3.7364	4.09594	6.22739	2.37078	5.80932	5.63514	5.23036	5.02531	0.00065654	0.00338066	0.0011195	1.49135	1.50682	1.1609
KNGRYSISRTEAADLC	P16070	sp|P16070|CD44_HUMAN	CD44	EKNGRYSISRTEAADLCK	0.000277561	0.000308788	0.000241206	0.000589499	0.000478241	0.000523979	0.0418486	0.0156462	0.125291	0.0318784	0.0509704	0.0583769	0.00208103	0.000149022	0.00216893	0.0083397	0.0072356	0.015732	0.00022903	0.0142904	0.0140681	0.00811932	0.000484357	0.00862473	0.000313655	0.000280942	0.000243421	9.20159e-05	0.000204815	0.000284751	0.00065654	0.00338066	0.0011195	0.000357295	0.000656312	0.000325633
DPSEDFGNEKSQEHFSH	P16298	sp|P16298|PP2BB_HUMAN	PPP3CB	SDPSEDFGNEKSQEHFSHNT	0.000277561	0.0108718	0.00323044	0.0227522	0.013759	0.0227667	0.000154634	0.000166358	0.000231681	7.19946e-05	0.000156024	4.12459e-05	8.08576e-05	0.000149022	0.000134161	3.92812e-05	4.33447e-05	6.79183e-05	0.00022903	0.000179519	8.84643e-05	0.000278025	0.000484357	0.000292915	0.000313655	0.000280942	0.000243421	9.20159e-05	0.000204815	0.000284751	0.00065654	0.00338066	0.0011195	0.000357295	0.000656312	0.000325633
IGIFGQDEDVTSKAF	P16615	P16615|AT2A2_HUMAN;sp|P16615|AT2A2_HUMAN	ATP2A2	RRIGIFGQDEDVTSKAFTG	0.000277561	0.000308788	0.000241206	0.000589499	0.000478241	0.000523979	0.0482611	0.0692248	0.105683	0.0746321	0.0758217	0.0833956	0.0365051	0.0297058	0.0260943	0.0357338	0.037763	0.0658076	0.0190802	0.03841	0.0104592	0.0092265	0.000484357	0.000292915	0.0329117	0.0594748	0.0268445	0.0775252	0.0733686	0.0388795	0.00065654	0.00338066	0.0011195	0.0172985	0.0156206	0.0157061
KQIYSVDQTRRNSIS	P16885	sp|P16885|PLCG2_HUMAN	PLCG2	RKQIYSVDQTRRNSISL	0.000277561	0.000308788	0.000241206	0.000589499	0.000478241	0.000523979	0.000154634	0.000166358	0.00502917	0.003039	0.00306797	0.00388631	0.00419873	0.000149022	0.00344346	0.000328149	0.0032319	0.00428843	0.00286287	0.002755	8.84643e-05	0.000278025	0.000484357	0.000292915	0.000313655	0.00304795	0.000243421	9.20159e-05	0.000204815	0.000284751	0.00065654	0.00338066	0.0011195	0.00283139	0.00255573	0.00262021
TPGTWNHITDQIGMFS	P17174	sp|P17174|AATC_HUMAN	GOT1	KTPGTWNHITDQIGMFSF	0.000277561	0.000308788	0.000241206	0.0222071	0.0301778	0.0278237	0.000154634	0.000166358	0.00823598	0.00490117	0.00696858	0.00681954	8.08576e-05	0.0179912	0.0220806	0.00827927	0.0195568	0.0192825	0.0272478	0.0321535	0.0254694	0.0334984	0.000484357	0.0269757	0.0309238	0.0280942	0.0402441	0.0530359	0.0267943	0.0458614	0.00065654	0.00338066	0.0011195	0.0302015	0.0203845	0.0281104
NPGYRVYQIDGNYSGSS	P17405	sp|P17405|ASM_HUMAN	SMPD1	LNPGYRVYQIDGNYSGSSHVVL	0.000277561	0.000308788	0.000241206	0.000589499	0.000478241	0.000523979	0.000154634	0.000166358	0.000231681	0.00646567	0.00506328	4.12459e-05	0.00417122	0.00451015	0.000134161	0.00418194	0.00861381	0.00461332	0.0119904	0.000179519	0.0108425	0.0136798	0.00551874	0.00549529	0.00993979	0.00919686	0.0126943	0.00579627	0.0168762	0.00564026	0.0115963	0.0120956	0.0011195	0.000357295	0.000656312	0.000325633
GNYRIESVLSSSG*	P17900	sp|P17900|SAP3_HUMAN	GM2A	ELPSWLTTGNYRIESVLSSSGK*	0.000277561	0.000308788	0.000241206	0.000589499	0.000478241	0.000523979	0.44033	0.449739	0.509698	0.443964	0.426816	0.482355	0.478022	0.449505	0.550316	0.574019	0.559209	0.688937	0.632577	0.583793	0.695179	0.66234	0.686907	0.679789	1.24579	1.38737	1.27532	1.98695	1.70845	1.73361	0.388485	0.470234	0.415387	0.328441	0.324026	0.315076
TGNYRIESVLSSSG	P17900	sp|P17900|SAP3_HUMAN	GM2A	ELPSWLTTGNYRIESVLSSSGKRLGC	0.000277561	0.000308788	0.000241206	0.000589499	0.000478241	0.000523979	0.0956355	0.0950102	0.164423	0.158942	0.187499	0.189723	0.264483	0.217277	0.315792	0.295219	0.235136	0.379792	0.364039	0.302285	0.389882	0.318819	0.319235	0.355667	0.0212491	0.0684066	0.0647226	0.161383	0.154874	0.151685	0.00065654	0.00338066	0.0011195	0.14552	0.0769377	0.187519
*RLGCIKIAASLKGI	P17900	sp|P17900|SAP3_HUMAN	GM2A	*RLGCIKIAASLKGI	0.000277561	0.000308788	0.000241206	0.000589499	0.000478241	0.000523979	0.0321164	0.0341033	0.0398378	0.0026998	0.000156024	0.00366447	0.0123028	0.00904004	0.0128571	3.92812e-05	4.33447e-05	0.00889496	0.0388172	0.0493411	0.0348747	0.000278025	0.00220162	0.000292915	0.0220884	0.0102835	0.000243421	0.0431822	0.0211829	0.0554443	0.00065654	0.00338066	0.0011195	0.000357295	0.000656312	0.038773
DDELILIKNTKARTS	P17987	sp|P17987|TCPA_HUMAN	TCP1	CDDELILIKNTKARTSAS	0.000277561	0.000308788	0.000241206	0.000589499	0.000478241	0.000523979	0.000154634	0.000166358	0.000231681	7.19946e-05	0.000156024	4.12459e-05	8.08576e-05	0.000149022	0.000134161	3.92812e-05	4.33447e-05	6.79183e-05	0.00022903	0.000179519	8.84643e-05	0.000278025	0.000484357	0.000292915	0.0183776	0.023456	0.0150375	0.0219679	0.0240728	0.0203707	0.00065654	0.00338066	0.0011195	0.000357295	0.000656312	0.000325633
DRNTQIFKTNTQTYREN	P18464	sp|P18464|1B51_HUMAN;tr|Q29938|Q29938_HUMAN	HLA-B	WDRNTQIFKTNTQTYRENL	0.0312687	0.0449545	0.0107097	0.0397912	0.0287789	0.0241761	0.000154634	0.000166358	0.000231681	7.19946e-05	0.000156024	4.12459e-05	8.08576e-05	0.000149022	0.000134161	3.92812e-05	4.33447e-05	6.79183e-05	0.00022903	0.000179519	8.84643e-05	0.000278025	0.000484357	0.000292915	0.000313655	0.00487672	0.000243421	0.00312999	0.00325459	0.00287489	0.00065654	0.00338066	0.0011195	0.000357295	0.000656312	0.000325633
SHSMRYFYTAMSRPG	P18464	sp|P18464|1B51_HUMAN	HLA-B	AGSHSMRYFYTAMSRPGRGEPRF	0.0768474	0.105019	0.0746385	0.0702957	0.0622992	0.0946005	0.000154634	0.000166358	0.000231681	7.19946e-05	0.000156024	4.12459e-05	8.08576e-05	0.000149022	0.000134161	3.92812e-05	4.33447e-05	6.79183e-05	0.00022903	0.000179519	8.84643e-05	0.000278025	0.000484357	0.000292915	0.000313655	0.000280942	0.000243421	0.00830316	0.000204815	0.00323083	0.00065654	0.00338066	0.0011195	0.000357295	0.000656312	0.000325633
SGWYDADLSPAGHEE	P18669	sp|P18669|PGAM1_HUMAN	PGAM1	RFSGWYDADLSPAGHEEAKRGGQA	0.0451468	0.0480581	0.017229	0.0262448	0.0526577	0.0292453	0.000154634	0.000166358	0.000231681	7.19946e-05	0.000156024	4.12459e-05	8.08576e-05	0.000149022	0.000134161	3.92812e-05	4.33447e-05	6.79183e-05	0.00872334	0.0054389	8.84643e-05	0.000278025	0.000484357	0.000292915	0.121089	0.135382	0.123667	0.0678164	0.0601679	0.0582782	0.00065654	0.00338066	0.0011195	0.000357295	0.000656312	0.000325633
IQKNSYRYDHSVSNDKA	P18850	sp|P18850|ATF6A_HUMAN	ATF6	IIQKNSYRYDHSVSNDKALM	0.000277561	0.000308788	0.000241206	0.000589499	0.000478241	0.000523979	0.000154634	0.000166358	0.000231681	7.19946e-05	0.000156024	4.12459e-05	0.00331589	0.0016728	0.000849685	0.00257564	0.00224097	0.00198855	0.00022903	0.00132418	8.84643e-05	0.000278025	0.000484357	0.000292915	0.000313655	0.000280942	0.000243421	0.000375309	0.000298805	0.000284751	0.00065654	0.00338066	0.0011195	0.000357295	0.000656312	0.000325633
KFEDPKFEVIEKPQA	P18859	sp|P18859|ATP5J_HUMAN	ATP5PF	FKFEDPKFEVIEKPQA	0.000277561	0.000308788	0.000241206	0.0098519	0.0713526	0.0637304	0.0169774	0.0183567	0.0290308	0.0221522	0.0219634	0.0205408	0.0167674	0.00862554	0.0158086	0.00887151	0.00558864	0.0103347	0.0390024	0.037468	0.0297808	0.0214301	0.0145454	0.0170367	0.0430724	0.0613301	0.0527563	0.0200696	0.0171147	0.000284751	0.00065654	0.00338066	0.0011195	0.000357295	0.000656312	0.000325633
*LHQVFKLDPNNKEGPV	P19021	sp|P19021|AMD_HUMAN	PAM	*DVALHQVFKLDPNNKEGPVLIL	0.000277561	0.000308788	0.000241206	0.000589499	0.000478241	0.000523979	0.11058	0.104103	0.0975745	0.161157	0.152011	0.158673	0.186183	0.190907	0.189234	0.236243	0.241394	0.272276	0.0947273	0.0949141	0.102117	0.113277	0.129984	0.111683	0.000313655	0.000280942	0.000243421	9.20159e-05	0.000204815	0.000284751	0.00065654	0.00338066	0.0011195	0.148176	0.140872	0.134661
GPIEEDTILVIDPNNAAVLQSSGK	P19021	sp|P19021|AMD_HUMAN	PAM	LGPIEEDTILVIDPNNAAVLQSSGKNL	0.000277561	0.000308788	0.000241206	0.000589499	0.000478241	0.000523979	0.000154634	0.000166358	0.000231681	7.19946e-05	0.000156024	4.12459e-05	0.0309862	0.0415486	0.0434904	0.0341746	0.0126795	0.0515079	0.0678669	0.0215068	0.0673861	0.0494541	0.0697181	0.0527585	0.000313655	0.000280942	0.000243421	9.20159e-05	0.000204815	0.000284751	0.0345752	0.00338066	0.0446711	0.000357295	0.000656312	0.0263535
DGNYWVTDVALHQV*	P19021	sp|P19021|AMD_HUMAN	PAM	SIDKDGNYWVTDVALHQV*	0.000277561	0.000308788	0.000241206	0.000589499	0.000478241	0.000523979	0.0278991	0.0264021	0.038849	0.0468657	0.0498827	0.0492157	0.0581955	0.0711064	0.078484	0.0672615	0.0805564	0.0790747	0.0948621	0.0906305	0.0737735	0.107273	0.138996	0.129183	0.0865866	0.0787167	0.0768937	0.079409	0.0693004	0.0635214	0.00065654	0.0360151	0.0345929	0.0752341	0.08117	0.0716392
GDQFSSESSLEAYAR	P19174	sp|P19174|PLCG1_HUMAN	PLCG1	TGDQFSSESSLEAYARC	0.000277561	0.000308788	0.000241206	0.000589499	0.000478241	0.000523979	0.00665036	0.00405855	0.00416743	7.19946e-05	0.000156024	4.12459e-05	0.00524383	0.00728335	0.0109229	0.012993	0.013093	0.0178653	0.0096664	0.00883377	0.0072975	0.000278025	0.00996602	0.000292915	0.000313655	0.000280942	0.000243421	9.20159e-05	0.000204815	0.000284751	0.0227264	0.0276568	0.0267482	0.000357295	0.00893484	0.00772431
SIYFKMENDLPQKIQ	P19256	sp|P19256|LFA3_HUMAN	CD58	STSIYFKMENDLPQKIQC	0.000277561	0.000308788	0.000241206	0.000589499	0.000478241	0.000523979	0.124465	0.133516	0.139715	0.0910316	0.0259015	0.10295	0.0909419	0.0951375	0.106434	0.0241005	0.0837263	0.105157	0.168404	0.17241	0.149942	0.171244	0.159398	0.0269257	0.132751	0.128014	0.141048	0.139111	0.108019	0.0969249	0.0396255	0.00338066	0.0011195	0.0937056	0.149664	0.104505
ENIEFLEDTDMKSLENK	P19320	sp|P19320|VCAM1_HUMAN	VCAM1	ILENIEFLEDTDMKSLENKSLEM	0.000277561	0.000308788	0.000241206	0.000589499	0.000478241	0.000523979	0.0734352	0.0717489	0.0649413	0.0935929	0.0889938	0.0830669	0.142207	0.123116	0.11132	0.109915	0.0762564	0.127567	0.0976239	0.0916614	0.0549309	0.123623	0.13082	0.108153	0.000313655	0.000280942	0.000243421	9.20159e-05	0.000204815	0.000284751	0.0235033	0.00338066	0.0011195	0.0780925	0.0599881	0.0823775
EKPFTVEISPGPR	P19320	sp|P19320|VCAM1_HUMAN	VCAM1	QEKPFTVEISPGPRI	0.00860898	0.0118186	0.00661471	0.020794	0.0190274	0.0190501	0.000154634	0.000166358	0.000231681	7.19946e-05	0.000156024	4.12459e-05	8.08576e-05	0.000149022	0.000134161	3.92812e-05	4.33447e-05	6.79183e-05	0.00022903	0.000179519	8.84643e-05	0.000278025	0.000484357	0.000292915	0.000313655	0.000280942	0.000243421	9.20159e-05	0.000204815	0.000284751	0.00065654	0.00338066	0.0011195	0.000357295	0.000656312	0.000325633
KSQEFLEDADRKSLETK	P19320	sp|P19320|VCAM1_HUMAN	VCAM1	KGDHLMKSQEFLEDADRKSLETKSLEVTF	0.0024013	0.000308788	0.000241206	0.000589499	0.000478241	0.00193547	0.258023	0.216078	0.209558	0.227634	0.224967	0.23939	0.31881	0.286903	0.36731	0.289666	0.269233	0.277153	0.346609	0.371783	0.257217	0.224733	0.21868	0.179867	0.0066707	0.00583086	0.00696138	0.00660775	0.00462938	0.00488732	0.00065654	0.00338066	0.0011195	0.142082	0.104397	0.104309
DSGVYLCEGINQAGRSRKEVE	P19320	sp|P19320|VCAM1_HUMAN	VCAM1	EDSGVYLCEGINQAGRSRKEVEL	0.000277561	0.000308788	0.000241206	0.000589499	0.000478241	0.000523979	0.0185237	0.0473976	0.0568466	0.0154788	0.0139822	0.0152413	0.0118078	0.0425355	0.014031	3.92812e-05	4.33447e-05	6.79183e-05	0.0485004	0.0173121	0.0140042	0.000278025	0.000484357	0.000292915	0.000313655	0.000280942	0.000243421	9.20159e-05	0.000204815	0.000284751	0.00065654	0.00338066	0.0011195	0.000357295	0.000656312	0.000325633
NEHSYLCTATCESRKLE	P19320	sp|P19320|VCAM1_HUMAN	VCAM1	GNEHSYLCTATCESRKLEK	0.000277561	0.000308788	0.000241206	0.000589499	0.000478241	0.000523979	0.019897	0.000166358	0.0364474	7.19946e-05	0.000156024	0.0224305	0.0220021	0.000149022	0.0371178	0.0169211	4.33447e-05	0.0165084	0.0235766	0.000179519	0.039282	0.000278025	0.00659019	0.000292915	0.000313655	0.000280942	0.000243421	9.20159e-05	0.000204815	0.000284751	0.00065654	0.00338066	0.0011195	0.000357295	0.000656312	0.000325633
KGSYSLVEAQKSKV	P19320	sp|P19320|VCAM1_HUMAN	VCAM1	MKGSYSLVEAQKSKV	0.00209322	0.00240134	0.000241206	0.00331088	0.00447552	0.00266051	0.000154634	0.000166358	0.000231681	7.19946e-05	0.000156024	4.12459e-05	8.08576e-05	0.000149022	0.000134161	3.92812e-05	4.33447e-05	6.79183e-05	0.00022903	0.000179519	8.84643e-05	0.000278025	0.000484357	0.000292915	0.0026727	0.00240391	0.00148782	0.00197073	0.00148701	0.00138269	0.00065654	0.00338066	0.0011195	0.000357295	0.000656312	0.000325633
TKAAWDSIQSFLQC	P19397	sp|P19397|CD53_HUMAN	CD53	TKAAWDSIQSFLQC	0.024013	0.030628	0.0233822	0.00904436	0.0123013	0.00964689	0.000154634	0.000166358	0.000231681	7.19946e-05	0.000156024	4.12459e-05	8.08576e-05	0.000149022	0.000134161	3.92812e-05	4.33447e-05	6.79183e-05	0.00022903	0.000179519	8.84643e-05	0.000278025	0.000484357	0.000292915	0.000313655	0.000280942	0.000243421	9.20159e-05	0.000204815	0.000284751	0.00065654	0.00338066	0.0011195	0.000357295	0.000656312	0.000325633
DSIHRYHSDNSTKAAWDS	P19397	sp|P19397|CD53_HUMAN	CD53	TDSIHRYHSDNSTKAAWDSI	0.000277561	0.000308788	0.000241206	0.000589499	0.000478241	0.000523979	0.00718347	0.00630581	0.00420981	0.00625107	0.00510079	0.00456827	0.00553352	0.00370681	0.00664096	0.00815961	0.00877093	0.00893491	0.00022903	0.00161212	8.84643e-05	0.000278025	0.000484357	0.000292915	0.000313655	0.000280942	0.000243421	9.20159e-05	0.000204815	0.000284751	0.00065654	0.00338066	0.0011195	0.000357295	0.000656312	0.000325633
EPKEDLPVITIDPASPQSPE	P19634	sp|P19634|SL9A1_HUMAN	SLC9A1	AYEPKEDLPVITIDPASPQSPESVDL	0.000277561	0.000308788	0.000241206	0.000589499	0.000478241	0.000523979	0.282884	0.292416	0.266857	0.351666	0.345954	0.328652	0.373118	0.422	0.452569	0.461403	0.428968	0.51832	0.432967	0.383567	0.342041	0.422328	0.440912	0.407453	0.000313655	0.000280942	0.000243421	9.20159e-05	0.000204815	0.000284751	0.906724	0.944886	1.00837	0.434147	0.402783	0.379703
GRPEQMFHLDPSLTHTIFNPE	P19838	sp|P19838|NFKB1_HUMAN	NFKB1	LGRPEQMFHLDPSLTHTIFNPEV	0.000277561	0.000308788	0.000241206	0.000589499	0.000478241	0.000523979	0.0303646	0.0290982	0.0384393	0.0321899	0.0213033	0.0225127	0.0269709	0.0225014	0.0240036	0.027521	0.0365088	0.0360472	0.0307001	0.0288119	0.0282479	0.000278025	0.0204311	0.0101644	0.000313655	0.000280942	0.000243421	9.20159e-05	0.000204815	0.000284751	0.00065654	0.00338066	0.0011195	0.0980201	0.102965	0.106808
TPSDAIVREGDSVTMT	P20273	sp|P20273|CD22_HUMAN	CD22	VTPSDAIVREGDSVTMTC	0.0611554	0.0620397	0.0543329	0.113721	0.129176	0.0985811	0.000154634	0.000166358	0.000231681	7.19946e-05	0.000156024	4.12459e-05	8.08576e-05	0.000149022	0.000134161	3.92812e-05	4.33447e-05	6.79183e-05	0.00970008	0.00958028	0.00942129	0.0118222	0.0113897	0.0125052	0.0475343	0.0713221	0.0589215	0.0752501	0.0121486	0.0748978	0.00065654	0.0140323	0.0011195	0.000357295	0.000656312	0.000325633
SGAYWCQGTNSVGK	P20273	sp|P20273|CD22_HUMAN	CD22	QHSGAYWCQGTNSVGKGRSPL	0.000277561	0.000308788	0.000241206	0.00373484	0.00224032	0.0032901	0.000154634	0.000166358	0.000231681	7.19946e-05	0.000156024	4.12459e-05	8.08576e-05	0.00206263	0.000134161	3.92812e-05	4.33447e-05	6.79183e-05	0.00409222	0.0037148	0.00340124	0.000278025	0.000484357	0.000292915	0.0102269	0.00760663	0.00738907	0.00679178	0.00896416	0.00893954	0.00065654	0.00338066	0.0011195	0.000357295	0.000656312	0.000325633
LQVQYAPEPSTVQILHSPA	P20273	sp|P20273|CD22_HUMAN	CD22	FLQVQYAPEPSTVQILHSPAV	0.063027	0.0684976	0.000241206	0.0905244	0.111325	0.0779875	0.000154634	0.000166358	0.000231681	7.19946e-05	0.000156024	4.12459e-05	8.08576e-05	0.000149022	0.000134161	3.92812e-05	4.33447e-05	6.79183e-05	0.00022903	0.0100246	8.84643e-05	0.0121052	0.000484357	0.010252	0.0269479	0.0198249	0.000243421	0.0184032	0.0194995	0.0208087	0.00065654	0.00338066	0.0011195	0.000357295	0.000656312	0.000325633
IQFGVGERPQAQENVDYVILKH	P20273	sp|P20273|CD22_HUMAN	CD22	LIQFGVGERPQAQENVDYVILKH	0.000277561	0.000308788	0.000241206	0.000589499	0.000478241	0.000523979	0.00455253	0.00447444	0.000231681	0.0150219	0.012752	0.0133926	8.08576e-05	0.000149022	0.000134161	0.00386769	0.00469281	0.00551035	0.00022903	0.000179519	8.84643e-05	0.00870982	0.000484357	0.00718519	0.012745	0.0107871	0.0100098	0.0143603	0.0106476	0.000284751	0.00065654	0.00338066	0.0011195	0.000357295	0.000656312	0.000325633
DDTTVKFEIWDTAGQERYH	P20339	sp|P20339|RAB5A_HUMAN	RAB5A	LDDTTVKFEIWDTAGQERYHS	0.12925	0.142826	0.127156	0.160638	0.210273	0.127339	0.00908342	0.0102683	0.00511394	0.00101069	0.000156024	4.12459e-05	0.00265858	0.000149022	0.000134161	3.92812e-05	4.33447e-05	6.79183e-05	0.00022903	0.000179519	8.84643e-05	0.000278025	0.000484357	0.000292915	0.0125241	0.0135965	0.000243421	9.20159e-05	0.0113209	0.0107055	0.00065654	0.00338066	0.0011195	0.000357295	0.000656312	0.000325633
LNVMFIETSAKAGYN	P20340	sp|P20340|RAB6A_HUMAN	RAB6A	ELNVMFIETSAKAGYNV	0.0147418	0.000308788	0.000241206	0.000589499	0.000478241	0.000523979	0.000154634	0.000166358	0.000231681	7.19946e-05	0.000156024	4.12459e-05	8.08576e-05	0.000149022	0.000134161	3.92812e-05	4.33447e-05	6.79183e-05	0.0241323	0.0151258	0.0121519	0.0129171	0.0174662	0.01765	0.0596387	0.0641395	0.0632439	0.0920159	0.0761743	0.102401	0.00065654	0.00338066	0.0011195	0.000357295	0.000656312	0.000325633
NRHTLADNFNPVSEE	P20645	sp|P20645|MPRD_HUMAN	M6PR	CNRHTLADNFNPVSEERG	0.0236963	0.0317879	0.0283971	0.0259622	0.0329143	0.0242492	0.000154634	0.000166358	0.000231681	7.19946e-05	0.000156024	4.12459e-05	8.08576e-05	0.000149022	0.000134161	3.92812e-05	4.33447e-05	6.79183e-05	0.00022903	0.000179519	8.84643e-05	0.000278025	0.000484357	0.000292915	0.000313655	0.000280942	0.000243421	9.20159e-05	0.000204815	0.000284751	0.00065654	0.00338066	0.0011195	0.000357295	0.000656312	0.000325633
FEMDSSLACSPEISHL	P20645	sp|P20645|MPRD_HUMAN	M6PR	LFEMDSSLACSPEISHLS	0.000277561	0.000308788	0.000241206	0.000589499	0.000478241	0.000523979	0.00396859	0.00795935	0.00762852	0.00519884	0.000156024	0.0242381	0.0140263	0.000149022	0.000134161	0.012147	4.33447e-05	0.0160562	0.00022903	0.000179519	8.84643e-05	0.000278025	0.000484357	0.000292915	0.000313655	0.000280942	0.000243421	9.20159e-05	0.000204815	0.000284751	0.00065654	0.00338066	0.0011195	0.000357295	0.00513191	0.000325633
VFARTSPQQKLVIV	P20648	sp|P20648|ATP4A_HUMAN	ATP4A	VFARTSPQQKLVIV	0.000277561	0.000308788	0.000241206	0.000589499	0.000478241	0.000523979	0.000154634	0.000166358	0.000231681	7.19946e-05	0.000156024	4.12459e-05	8.08576e-05	0.000149022	0.000134161	3.92812e-05	4.33447e-05	6.79183e-05	0.00022903	0.000179519	8.84643e-05	0.000278025	0.000484357	0.000292915	0.000313655	0.000280942	0.0373094	9.20159e-05	0.000204815	0.016428	0.00065654	0.00338066	0.0011195	0.000357295	0.000656312	0.000325633
ELRPTLNELGISTPEELGLDKV	P20674	sp|P20674|COX5A_HUMAN	COX5A	QELRPTLNELGISTPEELGLDKV	0.000277561	0.000308788	0.000241206	0.000589499	0.000478241	0.000523979	0.0273584	0.034132	0.0420981	0.0485271	0.0534083	0.0497908	0.012752	0.0145667	0.0190508	0.0193928	0.0192329	0.0218831	0.0471195	0.066191	0.01311	0.035602	0.0289147	0.0565427	0.0642773	0.0574075	0.0442935	0.0369512	0.0395601	0.0290227	0.00065654	0.00338066	0.0011195	0.000357295	0.000656312	0.000325633
KKIYVIEGTSKQDLT	P20701	sp|P20701|ITAL_HUMAN	ITGAL	TELQKKIYVIEGTSKQDLTS	0.000277561	0.000308788	0.000241206	0.000589499	0.000478241	0.000523979	0.0481746	0.0413241	0.021528	0.0632168	0.051623	0.0719584	0.0419964	0.045288	0.0313198	0.0673763	0.0645278	0.0703079	0.0443577	0.0350187	0.0164952	0.0302014	0.0286226	0.0204828	0.000313655	0.00495623	0.000243421	0.00468049	0.00545705	0.00580454	0.00065654	0.00338066	0.0011195	0.0700432	0.0777106	0.0622792
GPGIEGQGVFREATTEFSVDAR	P21333	sp|P21333|FLNA_HUMAN	FLNA	YGPGIEGQGVFREATTEFSVDARALTQ	0.000277561	0.000308788	0.000241206	0.000589499	0.000478241	0.000523979	0.0247631	0.0286823	0.0283951	0.0247827	0.0342053	0.0315506	0.107865	0.116336	0.135156	0.0847688	0.0990244	0.0873968	0.352453	0.315723	0.336116	0.305705	0.307053	0.302078	0.049478	0.0568774	0.0428375	0.0685409	0.0831043	0.0689016	0.293112	0.180891	0.255361	0.525345	0.535252	0.500566
LPQSFQVDTSKAGVA	P21333	sp|P21333|FLNA_HUMAN	FLNA	NLPQSFQVDTSKAGVAPLQV	0.000277561	0.000308788	0.000241206	0.000589499	0.000478241	0.000523979	0.000154634	0.000166358	0.000231681	0.00494963	0.00780121	4.12459e-05	8.08576e-05	0.000149022	0.000134161	0.0140204	0.0120593	0.0125886	0.035769	0.0270168	0.022675	0.0485191	0.0559653	0.0490821	0.0238555	0.0357803	0.0309395	0.0460804	0.042927	0.0403854	0.181617	0.26889	0.301012	0.0822722	0.0796161	0.0753348
GNPAEFVVNTSNAGAGAL	P21333	sp|P21333|FLNA_HUMAN	FLNA	TGNPAEFVVNTSNAGAGALS	0.000277561	0.000308788	0.000241206	0.000589499	0.000478241	0.000523979	0.0570958	0.0643918	0.0673853	0.0326052	0.0177778	0.0471616	0.14338	0.11004	0.191067	0.110471	0.105984	0.139756	0.38935	0.397786	0.356731	0.317761	0.372955	0.350372	0.161025	0.0837524	0.199514	0.0565137	0.000204815	0.0421651	2.02626	1.95059	1.04323	0.271274	0.257004	0.753196
EVGQFQVDCSSAGSAE	P21333	sp|P21333|FLNA_HUMAN	FLNA	TAGEVGQFQVDCSSAGSAELTI	0.000277561	0.000308788	0.000241206	0.000589499	0.000478241	0.000523979	0.000154634	0.000166358	0.000231681	7.19946e-05	0.00402062	4.12459e-05	8.08576e-05	0.00602011	0.000134161	0.00622456	0.00619506	6.79183e-05	0.00976744	0.000179519	8.84643e-05	0.0209134	0.0497861	0.000292915	0.00620684	0.000280942	0.000243421	0.00970876	0.00340891	0.000284751	0.414902	0.0366946	0.0011195	0.197119	0.045124	0.000325633
LIKMASTDTPMARSG	P21580	sp|P21580|TNAP3_HUMAN	TNFAIP3	NLIKMASTDTPMARSGLQ	0.000277561	0.000308788	0.000241206	0.0139299	0.0171604	0.00609278	0.000154634	0.000166358	0.000231681	7.19946e-05	0.000156024	4.12459e-05	8.08576e-05	0.000149022	0.000134161	3.92812e-05	4.33447e-05	6.79183e-05	0.00022903	0.000179519	8.84643e-05	0.000278025	0.000484357	0.000292915	0.0335302	0.0466999	0.0376961	0.0322708	0.0386062	0.0242175	0.00065654	0.00338066	0.0011195	0.000357295	0.000656312	0.000325633
ENKHFAAASGKVSPT	P21580	sp|P21580|TNAP3_HUMAN	TNFAIP3	RENKHFAAASGKVSPTA	0.000277561	0.000308788	0.000241206	0.00266486	0.00301778	0.000523979	0.000154634	0.000166358	0.000231681	7.19946e-05	0.000156024	4.12459e-05	8.08576e-05	0.000149022	0.000134161	3.92812e-05	4.33447e-05	6.79183e-05	0.00022903	0.000179519	8.84643e-05	0.000278025	0.000484357	0.000292915	0.000843777	0.000280942	0.000243421	0.000497031	0.000204815	0.000284751	0.00065654	0.00338066	0.0011195	0.000357295	0.000656312	0.000325633
IAAKYQIDPDACFSA	P21796	sp|P21796|VDAC1_HUMAN	VDAC1	GIAAKYQIDPDACFSAK	0.000277561	0.000308788	0.000241206	0.000589499	0.000478241	0.000523979	0.00710454	0.0071419	0.000231681	7.19946e-05	0.000156024	4.12459e-05	8.08576e-05	0.000149022	0.000134161	0.008521	0.00422421	0.0091211	0.00601203	0.000179519	8.84643e-05	0.0108012	0.00673697	0.000292915	0.000313655	0.000280942	0.000243421	9.20159e-05	0.000204815	0.000284751	0.00065654	0.00338066	0.0011195	0.000357295	0.00603153	0.000325633
AGGHKLGLGLEFQA	P21796	sp|P21796|VDAC1_HUMAN	VDAC1	NAGGHKLGLGLEFQA	0.0457802	0.0382458	0.0492258	0.000589499	0.0337582	0.0408216	0.000154634	0.000166358	0.0384252	0.0142605	0.000156024	0.0229235	8.08576e-05	0.000149022	0.0160993	3.92812e-05	4.33447e-05	0.0192222	0.00022903	0.000179519	0.0383239	0.000278025	0.000484357	0.0322958	0.0375503	0.0294194	0.029347	9.20159e-05	0.000204815	0.0308024	0.00065654	0.00338066	0.0011195	0.0175277	0.000656312	0.0181749
SPGARLITIEINPDCAAIT	P21964	sp|P21964|COMT_HUMAN	COMT	LSPGARLITIEINPDCAAITQ	0.000277561	0.000308788	0.000241206	0.000589499	0.000478241	0.000523979	0.0707209	0.0573647	0.103409	0.0202831	0.254289	0.0393561	0.105885	0.126383	0.184873	0.0147456	0.0313543	0.0371628	0.166737	0.114697	0.126692	0.0382592	0.0405099	0.0630894	0.0293776	0.0246487	0.0304845	0.0185481	0.000204815	0.0236836	0.00065654	0.00338066	0.0011195	0.000357295	0.000656312	0.000325633
DVTKLKSDTAAAAVR	P22314	sp|P22314|UBA1_HUMAN	UBA1	WDVTKLKSDTAAAAVRQ	0.000277561	0.000308788	0.000241206	0.00190376	0.0017365	0.00158615	0.000154634	0.000166358	0.000231681	7.19946e-05	0.000156024	4.12459e-05	8.08576e-05	0.000149022	0.000134161	3.92812e-05	4.33447e-05	6.79183e-05	0.00022903	0.000179519	8.84643e-05	0.000711056	0.000799923	0.000724777	0.00439559	0.000280942	0.00448167	0.0060716	0.00460132	0.00514742	0.00065654	0.00338066	0.0011195	0.000357295	0.000656312	0.000325633
RYDPEGDNTGEQV	P23458	sp|P23458|JAK1_HUMAN	JAK1	CRYDPEGDNTGEQVA	0.00331115	0.00455188	0.000241206	0.00180685	0.00199736	0.00182174	0.000154634	0.000166358	0.000231681	7.19946e-05	0.000156024	4.12459e-05	8.08576e-05	0.000149022	0.000134161	3.92812e-05	4.33447e-05	6.79183e-05	0.00022903	0.000179519	8.84643e-05	0.000278025	0.000484357	0.000292915	0.000313655	0.000280942	0.000243421	9.20159e-05	0.000204815	0.000284751	0.00065654	0.00338066	0.0011195	0.000357295	0.000656312	0.000325633
RFYDKMQNAESGRG	P24001	sp|P24001|IL32_HUMAN	IL32	AIERFYDKMQNAESGRGQVM	0.121741	0.110085	0.0344519	0.163626	0.183576	0.0629384	0.0727972	0.0328743	0.0601099	0.0434944	0.0462972	0.0265469	0.0456451	0.0484076	0.0195092	0.0350328	0.0285427	0.00986888	0.0311127	0.0494478	0.0323949	0.0378287	0.0282982	0.0199783	0.0529084	0.0823212	0.0568285	0.0448052	0.0490433	0.0487499	0.00065654	0.00338066	0.0011195	0.0486595	0.0463712	0.0388033
IEWNLSPVGRVTPKEWRNQ	P24311	sp|P24311|COX7B_HUMAN	COX7B	GIEWNLSPVGRVTPKEWRNQ	0.000277561	0.000308788	0.000241206	0.000589499	0.000478241	0.000523979	0.0152472	0.0115877	0.0112309	7.19946e-05	0.00678855	4.12459e-05	8.08576e-05	0.000149022	0.000134161	3.92812e-05	4.33447e-05	6.79183e-05	0.00022903	0.000179519	8.84643e-05	0.000278025	0.000484357	0.000292915	0.000313655	0.000280942	0.000243421	9.20159e-05	0.000204815	0.000284751	0.00065654	0.00338066	0.0011195	0.000357295	0.000656312	0.000325633
SHQKRTPDFHDKYGNAVLASGATF	P24311	sp|P24311|COX7B_HUMAN	COX7B	QSHQKRTPDFHDKYGNAVLASGATFC	0.000277561	0.0159567	0.000241206	0.0191587	0.000478241	0.0186236	0.056447	0.0486166	0.0490203	0.0166141	0.0144772	0.0171721	0.01751	0.0147049	0.0279502	0.0113009	4.33447e-05	0.0114579	0.0498476	0.0424803	0.0399207	0.000278025	0.000484357	0.000292915	0.000313655	0.000280942	0.000243421	0.0150703	0.000204815	0.0168386	0.00065654	0.00338066	0.0011195	0.000357295	0.000656312	0.000325633
SSSFHPAPGNAQSS	P24394	sp|P24394|IL4RA_HUMAN	IL4R	KSSSSFHPAPGNAQSSSQTPKI	0.0531597	0.0362113	0.0573542	0.0201035	0.0185159	0.042229	0.000154634	0.000166358	0.000231681	7.19946e-05	0.000156024	4.12459e-05	8.08576e-05	0.000149022	0.000134161	3.92812e-05	4.33447e-05	6.79183e-05	0.00022903	0.000179519	8.84643e-05	0.000278025	0.000484357	0.000292915	0.00105141	0.000977995	0.000243421	9.20159e-05	0.000204815	0.000284751	0.00065654	0.00338066	0.0011195	0.000357295	0.000656312	0.000325633
PVPPLPEYGGKVRYGLIPEEF	P24539	sp|P24539|AT5F1_HUMAN	ATP5PB	VPVPPLPEYGGKVRYGLIPEEFF	0.000277561	0.000308788	0.000241206	0.000589499	0.000478241	0.000523979	0.0234655	0.000166358	0.000231681	7.19946e-05	0.019428	4.12459e-05	0.008865	0.000149022	0.000134161	3.92812e-05	4.33447e-05	0.00927187	0.00022903	0.000179519	8.84643e-05	0.000278025	0.000484357	0.0153968	0.000313655	0.000280942	0.000243421	9.20159e-05	0.000204815	0.000284751	0.00065654	0.00338066	0.0011195	0.000357295	0.000656312	0.000325633
KKILLPEPSIRSV	P25098	sp|P25098|ARBK1_HUMAN	GRK2	SKKILLPEPSIRSVM	0.000277561	0.000308788	0.000241206	0.000589499	0.000478241	0.000523979	0.014274	0.000166358	0.0173761	0.0286594	0.019128	0.0354945	8.08576e-05	0.000149022	0.000134161	0.0222392	0.0216517	0.0148501	0.00022903	0.000179519	8.84643e-05	0.000278025	0.0192275	0.01765	0.000313655	0.000280942	0.000243421	9.20159e-05	0.000204815	0.000284751	0.00065654	0.00338066	0.0011195	0.0293925	0.0251484	0.0242331
KIDEIKNDNVQDTAEQK	P25445	sp|P25445|TNR6_HUMAN	FAS	AKIDEIKNDNVQDTAEQKVQ	0.0276754	0.0245463	0.00547637	0.0300342	0.0362134	0.017992	0.000154634	0.000166358	0.000231681	7.19946e-05	0.000156024	4.12459e-05	8.08576e-05	0.000149022	0.000134161	3.92812e-05	4.33447e-05	6.79183e-05	0.00022903	0.000179519	8.84643e-05	0.000278025	0.000484357	0.000292915	0.000940966	0.000280942	0.000243421	0.0012462	0.000796814	0.000982939	0.00065654	0.00338066	0.0011195	0.000357295	0.000656312	0.000325633
TTAFQYIIDNKGIDSD	P25774	sp|P25774|CATS_HUMAN	CTSS	FMTTAFQYIIDNKGIDSDASYPYKA	0.019291	0.0170852	0.000241206	0.000589499	0.0042965	0.000523979	0.902471	0.917634	1.0142	1.36617	1.46327	1.623	1.86527	1.8103	2.48647	2.33693	2.41968	2.6957	1.91555	1.84103	1.66488	2.52417	2.89129	2.81056	1.44474	1.67725	1.31766	1.94422	1.8439	1.79325	0.356824	0.388691	0.40727	0.603086	0.483953	0.505443
RSGVYYEPSCTQNVN	P25774	sp|P25774|CATS_HUMAN	CTSS	YRSGVYYEPSCTQNVNH	0.000277561	0.000308788	0.000241206	0.000589499	0.000478241	0.00339165	0.000154634	0.000166358	0.000231681	7.19946e-05	0.000156024	4.12459e-05	8.08576e-05	0.000149022	0.000134161	3.92812e-05	4.33447e-05	6.79183e-05	0.00022903	0.000179519	8.84643e-05	0.000278025	0.000484357	0.000292915	0.0129438	0.0172541	0.0142413	0.0197653	0.0189664	0.016428	0.00065654	0.00338066	0.0011195	0.000357295	0.000656312	0.000325633
GKEYWLVKNSWGHN	P25774	sp|P25774|CATS_HUMAN	CTSS	NGKEYWLVKNSWGHNF	0.000277561	0.000308788	0.000241206	0.000589499	0.000478241	0.000523979	0.000154634	0.000166358	0.000231681	7.19946e-05	0.000156024	4.12459e-05	8.08576e-05	0.000149022	0.000134161	0.00514281	0.00350755	6.79183e-05	0.00022903	0.000179519	8.84643e-05	0.000278025	0.000484357	0.000292915	0.00702412	0.0107076	0.000243421	0.026373	0.0273835	0.0084467	0.00065654	0.00338066	0.0011195	0.000357295	0.000656312	0.000325633
SPDGRVFQVEYAMKAVE	P25788	sp|P25788|PSA3_HUMAN	PSMA3	FSPDGRVFQVEYAMKAVEN	0.000277561	0.000308788	0.000241206	0.000589499	0.000478241	0.000523979	0.00668281	0.00715624	0.00870217	7.19946e-05	0.000156024	4.12459e-05	0.00865415	0.00849724	0.0107776	0.00821883	0.00778689	0.00806577	0.0234082	0.0175787	0.0167667	0.0141473	0.0193743	0.0194025	0.000313655	0.000280942	0.000243421	9.20159e-05	0.000204815	0.000284751	0.00065654	0.00338066	0.0011195	0.0296622	0.0304643	0.026505
VTQEDGKESRISVQERQ	P25942	sp|P25942|TNR5_HUMAN	CD40	PVTQEDGKESRISVQERQ	0.000277561	0.000308788	0.00193519	0.00393672	0.000478241	0.00406185	0.000154634	0.000166358	0.000231681	0.000444428	0.000471073	0.000520914	0.00192518	0.000149022	0.00205713	0.00127513	0.000678769	0.00114579	0.000582678	0.000179519	0.00510985	0.0030755	0.000484357	0.00184011	0.00756749	0.000280942	0.00780994	0.00372411	0.000204815	0.00297072	0.00065654	0.00338066	0.0011195	0.000357295	0.000656312	0.000325633
FFEGFPDKQPRKK	P26447	sp|P26447|S10A4_HUMAN	S100A4	FFEGFPDKQPRKK	0.000277561	0.000308788	0.000241206	0.000589499	0.000478241	0.00110889	0.000154634	0.00160621	0.00159634	7.19946e-05	0.000156024	0.000402599	0.00142097	0.00164813	0.00111801	3.92812e-05	4.33447e-05	6.79183e-05	0.00358701	0.00437245	0.00389626	0.000278025	0.000484357	0.000292915	0.0182141	0.0173919	0.020784	0.00630345	0.00485383	0.00451769	0.00065654	0.00338066	0.0011195	0.000357295	0.000656312	0.000325633
KNQAFIEMNTEEAANTM	P26599	sp|P26599|PTBP1_HUMAN	PTBP1	GKNQAFIEMNTEEAANTMV	0.000277561	0.000308788	0.000241206	0.000589499	0.000478241	0.000523979	0.00694233	0.00807408	0.00919661	0.00733791	0.00795123	0.00714819	8.08576e-05	0.0116455	0.0140869	0.0189698	0.014547	0.0196971	0.00022903	0.000179519	8.84643e-05	0.000278025	0.00588567	0.000292915	0.000313655	0.000280942	0.000243421	9.20159e-05	0.000204815	0.000284751	0.00065654	0.00338066	0.0011195	0.000357295	0.000656312	0.000325633
RSAWRVISSIEQKTDT	P27348	sp|P27348|1433T_HUMAN	YWHAQ	RRSAWRVISSIEQKTDTSD	0.000277561	0.000308788	0.000241206	0.000589499	0.000478241	0.000523979	0.00709372	0.0154311	0.0166274	0.0068741	0.0144922	0.00749328	8.08576e-05	0.000149022	0.000134161	3.92812e-05	4.33447e-05	6.79183e-05	0.00022903	0.000179519	8.84643e-05	0.000278025	0.000484357	0.000292915	0.000313655	0.000280942	0.000243421	9.20159e-05	0.000204815	0.000284751	0.00065654	0.00338066	0.0011195	0.000357295	0.000656312	0.000325633
DKYLIANATNPESKVF	P27348	sp|P27348|1433T_HUMAN	YWHAQ	LDKYLIANATNPESKVFY	0.000277561	0.000308788	0.000241206	0.000589499	0.000478241	0.000523979	0.0218435	0.00400119	0.00528346	0.0438198	0.038931	0.0424783	0.023203	0.0209224	0.0237017	0.0352685	0.0336214	0.0475504	0.0574763	0.0674886	0.0482242	0.112256	0.11422	0.121798	0.0592853	0.0601109	0.0316675	0.12775	0.127252	0.10685	0.0226293	0.0143381	0.0246508	0.0436843	0.037191	0.0377886
HPEIDNPEYSPDPSIYAYD*	P27797	sp|P27797|CALR_HUMAN	CALR	WIHPEIDNPEYSPDPSIYAYDNFG*	0.000277561	0.000308788	0.000241206	0.000589499	0.000478241	0.000523979	0.49602	0.520584	0.528628	0.394156	0.415489	0.444535	1.50475	1.5068	0.714764	0.652068	0.612153	0.697576	0.539904	0.706879	0.417539	0.654959	0.701291	0.653063	0.000313655	0.000280942	0.000243421	9.20159e-05	0.000204815	0.000284751	3.07546	1.89827	1.18449	1.16771	1.28625	0.763041
LWQVKSGTIFDNFL	P27797	sp|P27797|CALR_HUMAN	CALR	LWQVKSGTIFDNFL	0.000277561	0.000308788	0.000241206	0.000589499	0.000478241	0.000523979	0.0240062	0.0249536	0.0248633	0.0372433	0.0342053	0.0383702	0.00732485	0.00644448	0.00741238	0.0048467	0.00585739	6.79183e-05	0.00022903	0.014877	8.84643e-05	0.00632323	0.00578293	0.000292915	0.017737	0.0168565	0.0163797	9.20159e-05	0.000204815	0.000284751	0.00065654	0.00338066	0.0011195	0.000357295	0.000656312	0.000325633
AEAFDDVVGETVGKTD	P27816	sp|P27816|MAP4_HUMAN	MAP4	EAEAFDDVVGETVGKTDY	0.000277561	0.000308788	0.000241206	0.0286674	0.0358042	0.0398061	0.000154634	0.000166358	0.000231681	0.0123914	0.00847631	0.0109277	8.08576e-05	0.000149022	0.000134161	0.00545706	0.00527855	6.79183e-05	0.00022903	0.000179519	8.84643e-05	0.0241119	0.0343453	0.025411	0.000313655	0.00932938	0.000243421	0.0211564	0.0293194	0.0260109	0.0152286	0.0180755	0.0186039	0.000357295	0.000656312	0.000325633
DEPEYVPDPDAEKPE	P27824	sp|P27824|CALX_HUMAN	CANX	DDEPEYVPDPDAEKPEDWDEDMDG	0.000277561	0.000308788	0.000241206	0.000589499	0.000478241	0.000523979	0.201079	0.249077	0.244904	0.199335	0.183628	0.212967	0.282727	0.274902	0.315613	0.333165	0.325189	0.401653	0.200872	0.208242	0.187915	0.274212	0.2917	0.249879	0.138362	0.160349	0.118753	0.184133	0.160625	0.145675	0.689755	0.507337	0.652961	0.262295	0.171459	0.212797
KDSLLLDKDNEKFL	P27930	sp|P27930|IL1R2_HUMAN	IL1R2	WYKDSLLLDKDNEKFLS	0.0256052	0.0285903	0.0121065	0.0353699	0.0416351	0.0212008	0.000154634	0.000166358	0.000231681	7.19946e-05	0.000156024	4.12459e-05	8.08576e-05	0.000149022	0.000134161	3.92812e-05	4.33447e-05	6.79183e-05	0.00022903	0.000179519	8.84643e-05	0.000278025	0.000484357	0.000292915	0.000313655	0.000280942	0.000243421	9.20159e-05	0.000204815	0.000284751	0.00065654	0.00338066	0.0011195	0.000357295	0.000656312	0.000325633
YKREFRLEGEPVALR	P27930	sp|P27930|IL1R2_HUMAN	IL1R2	HYKREFRLEGEPVALRC	0.00742849	0.00742972	0.00584556	0.0142126	0.0122501	0.0118403	0.000154634	0.000166358	0.000231681	7.19946e-05	0.000156024	4.12459e-05	0.00986426	0.00532928	0.00930181	0.0147456	0.0120456	0.0144656	0.0483657	0.0405429	0.0411982	0.000278025	0.00510777	0.000292915	0.000313655	0.000280942	0.000243421	0.0472686	0.0386062	0.0312131	0.00065654	0.00338066	0.0011195	0.0449113	0.032836	0.0306398
FGPTFVSAVDGLSFQA	P28067	sp|P28067|DMA_HUMAN	HLA-DMA	GFGPTFVSAVDGLSFQAF	0.000277561	0.000308788	0.000241206	0.000589499	0.000478241	0.000523979	0.0707209	0.000166358	0.0257109	0.109792	0.0137271	0.0311398	0.0368535	0.0158891	0.0252669	0.0896216	4.33447e-05	0.0438718	0.0195349	0.0225732	0.0247508	0.132985	0.0167323	0.000292915	0.000313655	0.000280942	0.000243421	9.20159e-05	0.000204815	0.000284751	0.0275824	0.00338066	0.0011195	0.000357295	0.000656312	0.000325633
TPGLSPMQTLKVSVS	P28068	sp|P28068|DMB_HUMAN	HLA-DMB	WTPGLSPMQTLKVSVSA	0.000277561	0.000308788	0.000241206	0.000589499	0.000478241	0.000523979	0.000154634	0.000166358	0.000231681	7.19946e-05	0.000156024	4.12459e-05	8.08576e-05	0.000149022	0.000134161	3.92812e-05	4.33447e-05	6.79183e-05	0.00022903	0.000179519	8.84643e-05	0.000278025	0.000484357	0.000292915	0.000313655	0.0107606	0.000243421	9.20159e-05	0.0101987	0.019029	0.00065654	0.00338066	0.0011195	0.000357295	0.000656312	0.000325633
LSVEEEGKEDPLPTAASGK	P28908	sp|P28908|TNR8_HUMAN	TNFRSF8	MLSVEEEGKEDPLPTAASGK	0.000277561	0.000308788	0.00118757	0.000589499	0.000478241	0.00457567	0.000154634	0.000166358	0.000231681	0.00851474	0.00731363	0.00895578	8.08576e-05	0.000149022	0.000295154	0.0025563	0.0022327	0.00248004	0.00022903	0.000179519	0.000574858	0.000278025	0.00730939	0.00709756	0.00706829	0.0111847	0.00771667	0.01252	0.0139863	0.00915858	0.00065654	0.00338066	0.0011195	0.000357295	0.000656312	0.000325633
ASKLTRAPDSPSSVGRP	P28908	sp|P28908|TNR8_HUMAN	TNFRSF8	EAASKLTRAPDSPSSVGRPSS	0.0135296	0.0435156	0.123646	0.0673583	0.0159354	0.072701	0.000154634	0.000166358	0.000231681	7.19946e-05	0.000156024	4.12459e-05	8.08576e-05	0.000149022	0.000134161	3.92812e-05	4.33447e-05	6.79183e-05	0.00022903	0.000179519	8.84643e-05	0.000278025	0.000484357	0.000292915	0.00439559	0.00397559	0.000243421	0.0104043	0.00845914	0.00912846	0.00065654	0.00338066	0.0011195	0.000357295	0.000656312	0.000325633
RGIYLRDPVQVAAPS	P29144	sp|P29144|TPP2_HUMAN	TPP2	NRGIYLRDPVQVAAPSD	0.000277561	0.000308788	0.000241206	0.000589499	0.000478241	0.000523979	0.000154634	0.000166358	0.000231681	7.19946e-05	0.000156024	4.12459e-05	8.08576e-05	0.000149022	0.000134161	0.00846057	4.33447e-05	0.0106287	0.00022903	0.000179519	0.011561	0.000278025	0.000484357	0.0125177	0.000313655	0.000280942	0.000243421	9.20159e-05	0.000204815	0.000284751	0.00065654	0.00338066	0.0011195	0.000357295	0.000656312	0.000325633
YPSHSFIGEESVAAGEK	P29218	sp|P29218|IMPA1_HUMAN	IMPA1	KYPSHSFIGEESVAAGEKSI	0.000277561	0.000308788	0.000241206	0.000589499	0.000478241	0.000523979	0.122788	0.113295	0.11933	0.0798171	0.0902465	0.0890648	0.101228	0.0862554	0.129588	0.124612	0.116528	0.13546	0.163537	0.181332	0.131786	0.128138	0.140361	0.134491	0.106091	0.0773915	0.0826948	0.0926534	0.0705629	0.0827969	0.14438	0.148817	0.163649	0.109346	0.135106	0.14034
ENNYFRADKDPPSMA	P29320	sp|P29320|EPHA3_HUMAN	EPHA3	CENNYFRADKDPPSMACT	0.000277561	0.000308788	0.000241206	0.000589499	0.000478241	0.000523979	0.471397	0.107602	0.0394564	0.386645	0.103644	0.480367	0.11166	0.400022	0.409514	0.119608	0.344828	0.299647	0.0893047	0.0217556	0.0136529	0.0604889	0.0724334	0.0654678	0.0246507	0.0180757	0.00671114	0.0161281	0.00941307	0.00787173	0.108776	0.0937751	0.102961	0.190822	0.0272748	0.148322
HEFAKELDATNIS	P29320	sp|P29320|EPHA3_HUMAN	EPHA3	VHEFAKELDATNISI	0.000277561	0.00583092	0.000241206	0.00884248	0.00915564	0.00893607	0.000154634	0.000166358	0.000231681	7.19946e-05	0.000156024	4.12459e-05	8.08576e-05	0.000149022	0.000134161	3.92812e-05	4.33447e-05	6.79183e-05	0.00022903	0.000179519	8.84643e-05	0.000278025	0.000484357	0.000292915	0.000313655	0.000280942	0.000243421	9.20159e-05	0.000204815	0.000284751	0.00065654	0.00338066	0.0011195	0.000357295	0.000656312	0.000325633
REHQFTKIDTIAADES	P29320	sp|P29320|EPHA3_HUMAN	EPHA3	SDDDHGVKFREHQFTKIDTIAADESFTQ	0.00405975	0.000308788	0.000241206	0.00484519	0.00700739	0.0102156	0.173807	0.172582	0.1614	0.176726	0.161372	0.182254	0.131233	0.122633	0.174588	0.126129	0.123495	0.140314	0.0590088	0.0440266	0.0580607	0.0320467	0.026625	0.039869	0.0235683	0.0179962	0.0229771	0.0110129	0.0221228	0.0230265	0.00065654	0.00338066	0.0011195	0.122222	0.0989375	0.110109
NPGSLKIITSAAARP	P29320	sp|P29320|EPHA3_HUMAN	EPHA3	RNPGSLKIITSAAARPS	0.000277561	0.000308788	0.000241206	0.000589499	0.00590769	0.000523979	0.00643409	0.000166358	0.000231681	0.0161988	0.0143272	0.0165969	0.00775573	0.00301006	0.003477	3.92812e-05	4.33447e-05	6.79183e-05	0.00022903	0.000179519	8.84643e-05	0.000278025	0.000484357	0.000292915	0.000313655	0.000280942	0.000243421	9.20159e-05	0.012822	0.0142376	0.00065654	0.00338066	0.0011195	0.000357295	0.000656312	0.000325633
LKMFGIDRDAIAQAVR	P29401	sp|P29401|TKT_HUMAN	TKT	LLKMFGIDRDAIAQAVRG	0.000277561	0.000308788	0.000241206	0.000589499	0.000478241	0.000523979	0.0092997	0.000166358	0.0563804	7.19946e-05	0.000156024	0.0172543	0.0136596	0.0148036	0.0551289	0.0151082	0.0142645	0.0744011	0.0387498	0.0211513	0.0651506	0.000278025	0.000484357	0.000292915	0.000313655	0.000280942	0.0224539	0.0236198	0.0279165	0.0505159	0.00065654	0.00338066	0.0011195	0.0566278	0.000656312	0.0401361
KNNFEIQKSLDGFT	P29728	sp|P29728|OAS2_HUMAN	OAS2	LKNNFEIQKSLDGFTI	0.000277561	0.000308788	0.000241206	0.000589499	0.000478241	0.000523979	0.0173018	0.025097	0.0272649	0.0346128	0.0304547	0.035741	8.08576e-05	0.0120402	0.0130807	0.0274968	0.0258414	0.0292478	0.00022903	0.000179519	8.84643e-05	0.000278025	0.000484357	0.000292915	0.000313655	0.000280942	0.000243421	9.20159e-05	0.000204815	0.000284751	0.00065654	0.00338066	0.0011195	0.000357295	0.000656312	0.000325633
HVKVNGDASPAAAES	P29966	sp|P29966|MARCS_HUMAN	MARCKS	GHVKVNGDASPAAAESG	0.0148282	0.0116305	0.000723003	0.0086406	0.0118409	0.00993122	0.000154634	0.000166358	0.000231681	7.19946e-05	0.000156024	4.12459e-05	8.08576e-05	0.000149022	0.000134161	3.92812e-05	4.33447e-05	6.79183e-05	0.00022903	0.000179519	8.84643e-05	0.000278025	0.000484357	0.000292915	0.000313655	0.000280942	0.000243421	9.20159e-05	0.000204815	0.000284751	0.00065654	0.00338066	0.0011195	0.000357295	0.000656312	0.000325633
AKEELQANGSAPAADKEEPA	P29966	sp|P29966|MARCS_HUMAN	MARCKS	SGAKEELQANGSAPAADKEEPAAAGSGA	0.0546886	0.0472179	0.0288186	0.0422339	0.046525	0.0376127	0.000154634	0.000166358	0.000231681	7.19946e-05	0.000156024	4.12459e-05	8.08576e-05	0.000149022	0.000134161	3.92812e-05	4.33447e-05	6.79183e-05	0.00022903	0.000179519	8.84643e-05	0.000278025	0.000484357	0.000292915	0.0156629	0.012547	0.000243421	0.00908566	0.0121907	0.00741996	0.00065654	0.00338066	0.0011195	0.000357295	0.000656312	0.000325633
SSTSSPKAEDGATPSP	P29966	sp|P29966|MARCS_HUMAN	MARCKS	ASSTSSPKAEDGATPSPS	0.010135	0.01069	0.000241206	0.000589499	0.0132475	0.0109061	0.000154634	0.000166358	0.000231681	7.19946e-05	0.000156024	4.12459e-05	0.00850747	0.00854658	0.0101403	0.00694975	0.00534746	0.00744765	0.00022903	0.000179519	8.84643e-05	0.0079594	0.000484357	0.00525745	0.0300402	0.0325998	0.0247971	9.20159e-05	0.000204815	0.000284751	0.00065654	0.00338066	0.0011195	0.000357295	0.000656312	0.000325633
YTLVLTDPDAPSRKDPK	P30086	sp|P30086|PEBP1_HUMAN	PEBP1	LYTLVLTDPDAPSRKDPKY	0.000277561	0.000308788	0.000241206	0.000589499	0.000478241	0.000523979	0.000154634	0.000166358	0.000231681	7.19946e-05	0.000156024	4.12459e-05	0.000260358	0.0003316	0.000134161	0.000291889	0.000283911	0.00370121	0.00022903	0.0043369	8.84643e-05	0.0075522	0.00810198	0.0081115	0.00538957	0.00551282	0.000243421	0.0304116	0.0266259	0.0233688	0.00065654	0.00338066	0.0011195	0.000357295	0.000656312	0.000325633
TEEEFKKFISDKDASIV	P30101	sp|P30101|PDIA3_HUMAN	PDIA3	PLRTEEEFKKFISDKDASIVGFF	0.0104517	0.000308788	0.0106451	0.0123351	0.014782	0.012084	0.095549	0.00696981	0.144363	0.120245	0.119111	0.17223	0.166317	0.118646	0.201017	0.124552	0.151307	0.198817	0.0612991	0.000179519	0.0658532	0.0506473	0.0231611	0.0638655	0.00731126	0.000280942	0.0132403	9.20159e-05	0.0179844	0.0173862	0.00065654	0.00338066	0.0011195	0.0488078	0.0216726	0.0943729
VKSEIIPMFSNLASDEQDSVR	P30153	P30153|2AAA_HUMAN;sp|P30153|2AAA_HUMAN	PPP2R1A	ELDNVKSEIIPMFSNLASDEQDSVRL	0.000277561	0.000308788	0.000241206	0.000589499	0.000478241	0.000523979	0.141593	0.136112	0.161244	0.155626	0.155439	0.199845	0.219562	0.289222	0.263872	0.216047	0.184377	0.223052	0.282245	0.287231	0.241744	0.272809	0.295605	0.326613	0.0777512	0.0765964	0.0204746	0.138096	0.105213	0.108561	0.127054	0.0900716	0.140469	0.355407	0.342468	0.28792
FQKWASVVVPSGQE	P30456	sp|P30456|1A43_HUMAN	HLA-A	TFQKWASVVVPSGQEQ	0.0114594	0.0130412	0.000241206	0.0199461	0.0416096	0.0149273	0.000154634	0.000166358	0.000231681	7.19946e-05	0.000156024	4.12459e-05	8.08576e-05	0.000149022	0.000134161	3.92812e-05	4.33447e-05	6.79183e-05	0.00022903	0.000179519	8.84643e-05	0.000278025	0.000484357	0.000292915	0.000313655	0.000280942	0.000243421	9.20159e-05	0.000204815	0.000284751	0.00065654	0.00338066	0.0011195	0.000357295	0.000656312	0.000325633
MKYFFTSVSRPGRGEPR	P30499	sp|P30499|1C01_HUMAN	HLA-C	SMKYFFTSVSRPGRGEPRF	0.0631133	0.000308788	0.0458415	0.138391	0.0815823	0.128273	0.000154634	0.000166358	0.000231681	7.19946e-05	0.000156024	4.12459e-05	8.08576e-05	0.000149022	0.000134161	3.92812e-05	4.33447e-05	6.79183e-05	0.00022903	0.000179519	8.84643e-05	0.000278025	0.000484357	0.000292915	0.000313655	0.000280942	0.000243421	0.0294885	0.0324758	0.0279549	0.00065654	0.00338066	0.0011195	0.000357295	0.000656312	0.000325633
FQKWAAVMVPSGEE	P30499	sp|P30499|1C01_HUMAN	HLA-C	TFQKWAAVMVPSGEEQR	0.16596	0.144206	0.0857143	0.144346	0.164699	0.128151	0.000154634	0.000166358	0.000231681	7.19946e-05	0.000156024	4.12459e-05	8.08576e-05	0.000149022	0.000134161	3.92812e-05	4.33447e-05	6.79183e-05	0.00022903	0.000179519	8.84643e-05	0.000278025	0.000484357	0.000292915	0.0280081	0.0351177	0.000243421	9.20159e-05	0.000204815	0.000284751	0.00065654	0.00338066	0.0011195	0.000357295	0.000656312	0.000325633
SHSLRYFSTAVSRPG	P30511	sp|P30511|HLAF_HUMAN	HLA-F	AGSHSLRYFSTAVSRPGRGE	0.0110851	0.00746107	0.00618399	0.0136877	0.0105111	0.0125308	0.000154634	0.000166358	0.000231681	7.19946e-05	0.000156024	4.12459e-05	8.08576e-05	0.000149022	0.000134161	3.92812e-05	4.33447e-05	6.79183e-05	0.00022903	0.000179519	8.84643e-05	0.000278025	0.000484357	0.000292915	0.000313655	0.000280942	0.000243421	9.20159e-05	0.000204815	0.000284751	0.00065654	0.00338066	0.0011195	0.000357295	0.000656312	0.000325633
DTQFLRFDSDAAIPR	P30511	sp|P30511|HLAF_HUMAN	HLA-F	DDTQFLRFDSDAAIPRM	0.000277561	0.000308788	0.0172598	0.0148182	0.0412259	0.0381205	0.000154634	0.000166358	0.000231681	7.19946e-05	0.000156024	4.12459e-05	8.08576e-05	0.000149022	0.000134161	3.92812e-05	4.33447e-05	6.79183e-05	0.00022903	0.000179519	8.84643e-05	0.000278025	0.000484357	0.000292915	0.000313655	0.000280942	0.0115568	0.0292712	0.0207621	0.0251895	0.00065654	0.00338066	0.0011195	0.000357295	0.000656312	0.000325633
EDLRSWTAADTVAQITQ	P30511	sp|P30511|HLAF_HUMAN;tr|F2X645|F2X645_HUMAN	HLA-F	NEDLRSWTAADTVAQITQRF	0.0414613	0.0617262	0.0298123	0.0381559	0.000478241	0.000523979	0.00908342	0.000166358	0.000231681	7.19946e-05	0.013127	4.12459e-05	0.0161348	0.0262122	0.0124099	0.0102735	0.00923401	0.0122871	0.037672	0.0325801	0.0360883	0.0713516	0.077233	0.0591839	0.14099	0.184997	0.126511	0.15534	0.093289	0.0581823	0.0372946	0.00338066	0.0011195	0.0586368	0.0576573	0.0784851
KKVLHMDRNPYYG	P31150	sp|P31150|GDIA_HUMAN	GDI1	GKKVLHMDRNPYYGG	0.00829226	0.000308788	0.000241206	0.000589499	0.000478241	0.00550381	0.000154634	0.000166358	0.000231681	7.19946e-05	0.000156024	4.12459e-05	8.08576e-05	0.000149022	0.000134161	3.92812e-05	4.33447e-05	6.79183e-05	0.00022903	0.000179519	0.00158884	0.000278025	0.000484357	0.000292915	0.000313655	0.000280942	0.000243421	0.0132445	0.0157132	0.0123347	0.00065654	0.00338066	0.0011195	0.000357295	0.000656312	0.000325633
VTEYHGNFSAWSGVS	P31785	sp|P31785|IL2RG_HUMAN	IL2RG	LVTEYHGNFSAWSGVSK	0.0377183	0.000308788	0.0375346	0.053499	0.000478241	0.0586937	0.000154634	0.000166358	0.000231681	7.19946e-05	0.000156024	4.12459e-05	8.08576e-05	0.000149022	0.000134161	3.92812e-05	4.33447e-05	6.79183e-05	0.00022903	0.000179519	8.84643e-05	0.000278025	0.000484357	0.000292915	0.000313655	0.000280942	0.000243421	9.20159e-05	0.000204815	0.000284751	0.00065654	0.00338066	0.0011195	0.000357295	0.000656312	0.000325633
RTDWDHSWTEQSVDYR	P31785	sp|P31785|IL2RG_HUMAN	IL2RG	HLVQYRTDWDHSWTEQSVDYRH	0.133598	0.123891	0.053533	0.0664195	0.091275	0.0467113	0.000154634	0.000166358	0.000231681	7.19946e-05	0.000156024	4.12459e-05	8.08576e-05	0.000149022	0.000134161	3.92812e-05	4.33447e-05	6.79183e-05	0.00022903	0.000179519	8.84643e-05	0.000278025	0.000484357	0.000292915	0.0034237	0.0120328	0.0124895	9.20159e-05	0.000204815	0.000284751	0.00065654	0.00338066	0.0011195	0.000357295	0.000656312	0.000325633
LVEFARNLTALGLN	P31939	sp|P31939|PUR9_HUMAN	ATIC	GLVEFARNLTALGLNL	0.000277561	0.000308788	0.000241206	0.000589499	0.000478241	0.000523979	0.000154634	0.000166358	0.000231681	7.19946e-05	0.000156024	4.12459e-05	8.08576e-05	0.000149022	0.000134161	3.92812e-05	4.33447e-05	6.79183e-05	0.00022903	0.000179519	8.84643e-05	0.000278025	0.000484357	0.000292915	0.0127671	0.0159554	0.0170622	0.0243444	0.0122047	0.0132245	0.00065654	0.00338066	0.0011195	0.000357295	0.000656312	0.000325633
EPEDYVVVSTEMQSSESKDT	P31939	sp|P31939|PUR9_HUMAN	ATIC	CEPEDYVVVSTEMQSSESKDTSLET	0.000277561	0.000308788	0.000241206	0.000589499	0.000478241	0.000523979	0.000154634	0.000166358	0.000231681	0.0165588	0.0204782	0.0292501	0.058938	0.0593228	0.0489128	0.0670198	0.0733208	0.0698858	0.153416	0.157301	0.139403	0.127326	0.156756	0.176876	0.0220884	0.000280942	0.000243421	9.20159e-05	0.0347764	0.000284751	0.490462	0.360354	0.408877	0.149929	0.0905751	0.194532
RSSWRVISSIEQKTERNE	P31946	sp|P31946|1433B_HUMAN	YWHAB	RRSSWRVISSIEQKTERNEK	0.000277561	0.000308788	0.000241206	0.000589499	0.000478241	0.000523979	0.082032	0.0908513	0.0942264	0.0729637	0.0676905	0.0765678	0.0455168	0.034887	0.0524345	0.0190363	0.019226	0.0194483	0.0477763	0.0869513	0.0296691	0.000278025	0.000484357	0.000292915	0.000313655	0.000280942	0.000243421	0.0651211	0.0793588	0.0692027	0.00065654	0.00338066	0.0011195	0.0660254	0.0626256	0.0605828
SDPRTRTLLSDPTYRELIEQ	P31948	sp|P31948|STIP1_HUMAN	STIP1	ESDPRTRTLLSDPTYRELIEQL	0.000277561	0.000308788	0.000241206	0.000589499	0.000478241	0.000523979	0.000154634	0.000166358	0.000231681	7.19946e-05	0.000156024	0.0260457	8.08576e-05	0.000149022	0.0674158	3.92812e-05	4.33447e-05	0.0297077	0.00022903	0.000179519	0.0534937	0.000278025	0.0289147	0.0774848	0.000313655	0.000280942	0.000243421	9.20159e-05	0.000204815	0.000284751	0.00065654	0.00338066	0.0011195	0.0467854	0.000656312	0.108443
HNGNLIPTHTQPSYR	P31995	sp|P31995|FCG2C_HUMAN	FCGR2C	FHNGNLIPTHTQPSYRFKA	0.000277561	0.000308788	0.00366117	0.00331088	0.00322237	0.00362317	0.000154634	0.000166358	0.000231681	7.19946e-05	0.000156024	4.12459e-05	8.08576e-05	0.000149022	0.000134161	3.92812e-05	4.33447e-05	6.79183e-05	0.00022903	0.000179519	8.84643e-05	0.000278025	0.000484357	0.000292915	0.00218013	0.00154518	0.00987333	0.00318795	0.0022726	0.00977463	0.00065654	0.00338066	0.0011195	0.000357295	0.000656312	0.000325633
NIAYDVTYSLACVR	P32248	sp|P32248|CCR7_HUMAN	CCR7	LNIAYDVTYSLACVRC	0.000277561	0.000308788	0.000241206	0.000589499	0.000478241	0.000523979	0.000154634	0.000166358	0.000231681	0.00521961	0.00329301	0.00377129	8.08576e-05	0.000149022	0.000134161	3.92812e-05	0.00141956	6.79183e-05	0.0136071	0.0121931	0.0114652	0.00626172	0.00748552	0.00791122	0.0355623	0.0437315	0.0348069	0.0215911	0.0186578	0.0187552	0.00065654	0.00338066	0.0011195	0.000357295	0.000656312	0.000325633
YSDLQRSSSEQAMR	P32248	sp|P32248|CCR7_HUMAN	CCR7	LYSDLQRSSSEQAMRC	0.00605508	0.0243425	0.0136232	0.000912512	0.0198969	0.0156584	0.000782905	0.000728531	0.000231681	0.000640336	0.000156024	4.12459e-05	8.08576e-05	0.000149022	0.000134161	3.92812e-05	4.33447e-05	6.79183e-05	0.00282919	0.00311048	0.0032735	0.00435491	0.00336115	0.00413086	0.0350764	0.0359738	0.0265988	0.00674396	0.0245778	0.0275168	0.00235033	0.00338066	0.0011195	0.000357295	0.000656312	0.00150851
HGDTLTATATATARADQE	P32942	sp|P32942|ICAM3_HUMAN	ICAM3	MNHGDTLTATATATARADQEGAREIVC	0.616881	0.650712	0.584744	0.415496	0.720636	0.496988	0.000154634	0.000166358	0.000231681	7.19946e-05	0.000156024	4.12459e-05	8.08576e-05	0.000149022	0.000134161	3.92812e-05	4.33447e-05	6.79183e-05	0.00572574	0.00652312	0.00489268	0.00270644	0.0028034	0.00212802	0.768443	0.882236	0.740523	1.05455	0.901623	0.926482	0.0328853	0.00676132	0.0121484	0.0048673	0.00296465	0.00369555
APRFLEVETSWPVD	P32942	sp|P32942|ICAM3_HUMAN	ICAM3	VAPRFLEVETSWPVDC	0.0377183	0.0341704	0.035381	0.0187549	0.0212523	0.00469144	0.000154634	0.000166358	0.000231681	7.19946e-05	0.000156024	4.12459e-05	8.08576e-05	0.000149022	0.000134161	3.92812e-05	4.33447e-05	6.79183e-05	0.00022903	0.000179519	8.84643e-05	0.000278025	0.000484357	0.000292915	0.000313655	0.000280942	0.000243421	9.20159e-05	0.000204815	0.000284751	0.00065654	0.00338066	0.0011195	0.000357295	0.000656312	0.000325633
ARVQVTLDGVPAAAPGQPA	P32942	sp|P32942|ICAM3_HUMAN	ICAM3	CMAGARVQVTLDGVPAAAPGQPAQLQL	0.578587	0.529234	0.498934	0.627655	0.785697	0.39534	0.000154634	0.000166358	0.000231681	7.19946e-05	0.000156024	4.12459e-05	8.08576e-05	0.000149022	0.000134161	3.92812e-05	4.33447e-05	6.79183e-05	0.0146006	0.0137572	0.0155691	0.0661848	0.0748552	0.0493199	0.839558	0.904447	0.831248	1.33945	1.13957	1.13733	0.0590497	0.0666279	0.077902	0.0232713	0.000656312	0.00963267
LTSMQPTEAMGEEPSRAE	P32942	sp|P32942|ICAM3_HUMAN	ICAM3	PLTSMQPTEAMGEEPSRAE	0.0212489	0.025957	0.0155984	0.0333935	0.0398961	0.030667	0.00765603	0.00636748	0.00755789	7.19946e-05	0.000156024	4.12459e-05	0.00755404	0.00763863	0.00921237	3.92812e-05	0.00609169	6.79183e-05	0.0239605	0.0232842	0.0211899	0.0259572	0.0258324	0.0252858	0.0501407	0.0561194	0.0443617	0.0555428	0.0052326	0.049982	0.0205897	0.0292537	0.0300985	0.0111773	0.000656312	0.000325633
VQALDDTERGSGGFGSTGKN	P33316	sp|P33316|DUT_HUMAN	DUT	EVQALDDTERGSGGFGSTGKN	0.000277561	0.000308788	0.000241206	0.000589499	0.000478241	0.000523979	0.0131926	0.0174962	0.000231681	0.00816862	0.00747116	0.00887362	0.00737986	0.000149022	0.00647326	0.00187341	0.00183991	6.79183e-05	0.00136744	0.0131529	8.84643e-05	0.0100569	0.00987795	0.00841192	0.0315864	0.0376356	0.0371274	0.00633243	0.00547108	0.00492839	0.00065654	0.00338066	0.0011195	0.000357295	0.000656312	0.000325633
NKQSLTMDPVVKSKEIEA	P34932	sp|P34932|HSP74_HUMAN	HSPA4	QNKQSLTMDPVVKSKEIEAK	0.000277561	0.000308788	0.000241206	0.000589499	0.000478241	0.000523979	0.000154634	0.000166358	0.000231681	7.19946e-05	0.00661602	0.00409172	0.00607807	0.0115764	0.0145788	0.00682888	0.0130723	0.0142772	0.0686247	0.0710967	0.0607433	0.0761494	0.0796988	0.0695987	0.00620684	0.00975345	0.000243421	0.00875237	0.0107458	0.00676284	0.00065654	0.00338066	0.0011195	0.0381968	0.0357393	0.0378037
KPSYLFIGSLAGAD	P34972	sp|P34972|CNR2_HUMAN	CNR2	RRKPSYLFIGSLAGADFL	0.000277561	0.000308788	0.000241206	0.000589499	0.000478241	0.000523979	0.000154634	0.000166358	0.000231681	0.00347512	0.00893388	0.00349193	0.0229463	0.0224027	0.0262955	0.021659	0.0231333	0.0295871	0.0550345	0.0437245	0.0193216	0.0386529	0.0363708	0.0465535	0.0146888	0.0152928	0.0111928	9.20159e-05	0.000204815	0.000284751	0.00065654	0.00338066	0.0011195	0.000357295	0.000656312	0.000325633
SRSGGGGGGGLGSGGSIRSSY	P35527	sp|P35527|K1C9_HUMAN	KRT9	LSRSGGGGGGGLGSGGSIRSSYS	0.00223143	0.000308788	0.00174444	0.0218882	0.0226743	0.0201813	0.00412106	0.00395099	0.00334807	7.19946e-05	0.000156024	4.12459e-05	0.00042629	0.000395748	0.000134161	0.00235808	0.000425178	0.000456809	0.00511107	0.00475459	0.0039761	0.00736398	0.00641847	0.0062814	0.00756307	0.00608795	0.00450442	0.00862775	0.00779559	0.00913805	0.00192106	0.00338066	0.0011195	0.00366463	0.00286242	0.00341233
EDAKLRLEVNLQAMK	P35579	sp|P35579|MYH9_HUMAN	MYH9	TEDAKLRLEVNLQAMKA	0.000277561	0.000308788	0.000241206	0.000589499	0.000478241	0.000523979	0.000154634	0.000166358	0.000231681	0.00320514	0.00535583	4.12459e-05	0.00695815	0.000149022	0.00859747	3.92812e-05	4.33447e-05	6.79183e-05	0.0212189	0.0183074	0.019641	0.000278025	0.000484357	0.000292915	0.0135181	0.000280942	0.0113066	9.20159e-05	0.0124853	0.000284751	0.00065654	0.00338066	0.0011195	0.000357295	0.000656312	0.0102688
KHEAFESDLAAHQDRVE	P35609	sp|P35609|ACTN2_HUMAN	ACTN2	RKHEAFESDLAAHQDRVEQ	0.00101926	0.000308788	0.000241206	0.000589499	0.000478241	0.000523979	0.000154634	0.000166358	0.000231681	7.19946e-05	0.000156024	4.12459e-05	8.08576e-05	0.000149022	0.000134161	3.92812e-05	4.33447e-05	6.79183e-05	0.00022903	0.00183074	8.84643e-05	0.000278025	0.000484357	0.000292915	0.000313655	0.00210971	0.00209751	0.00617448	0.00530555	0.00323083	0.00065654	0.00338066	0.0011195	0.000357295	0.000656312	0.000325633
KPEDVLDDDDAGSAP	P35613	sp|P35613|BASI_HUMAN	BSG	RKPEDVLDDDDAGSAPL	0.000277561	0.000308788	0.0216593	0.000589499	0.000478241	0.0227464	0.000154634	0.000166358	0.000231681	7.19946e-05	0.000156024	4.12459e-05	8.08576e-05	0.000149022	0.000134161	3.92812e-05	4.33447e-05	6.79183e-05	0.00022903	0.000179519	8.84643e-05	0.000278025	0.000484357	0.000292915	0.000313655	0.000280942	0.000243421	9.20159e-05	0.000204815	0.000284751	0.00065654	0.00338066	0.0011195	0.000357295	0.000656312	0.000325633
VPPVTDWAWYKITDSE	P35613	sp|P35613|BASI_HUMAN	BSG	SVPPVTDWAWYKITDSED	0.000277561	0.000308788	0.000241206	0.000589499	0.000478241	0.000523979	0.000154634	0.000166358	0.000231681	7.19946e-05	0.000156024	4.12459e-05	8.08576e-05	0.000149022	0.000134161	3.92812e-05	4.33447e-05	6.79183e-05	0.00022903	0.000179519	8.84643e-05	0.000278025	0.000484357	0.000292915	0.0141366	0.000280942	0.000243421	0.00453558	0.0088379	0.000284751	0.00065654	0.00338066	0.0011195	0.000357295	0.000656312	0.000325633
GNQWVGYDDQESVK	P36222	sp|P36222|CH3L1_HUMAN	CHI3L1	KGNQWVGYDDQESVKSKVQY	0.000277561	0.000308788	0.000241206	0.000589499	0.000478241	0.000523979	0.000154634	0.000166358	0.000231681	7.19946e-05	0.000156024	4.12459e-05	8.08576e-05	0.000149022	0.000134161	3.92812e-05	4.33447e-05	6.79183e-05	0.00022903	0.000179519	8.84643e-05	0.000278025	0.000484357	0.000292915	0.049478	0.0460108	0.0407673	0.0204029	0.018251	0.0177696	0.00065654	0.00338066	0.0011195	0.000357295	0.000656312	0.000325633
SQRFSKIASNTQSR	P36222	sp|P36222|CH3L1_HUMAN	CHI3L1	GSQRFSKIASNTQSRR	0.000277561	0.000308788	0.000241206	0.000589499	0.000478241	0.000523979	0.000154634	0.000166358	0.000231681	7.19946e-05	0.000156024	4.12459e-05	8.08576e-05	0.000149022	0.000134161	3.92812e-05	4.33447e-05	6.79183e-05	0.00022903	0.000179519	8.84643e-05	0.000278025	0.000484357	0.000292915	0.00368876	0.00355153	0.00304845	0.00308362	0.00233293	0.00222188	0.00065654	0.00338066	0.0011195	0.000357295	0.000656312	0.000325633
FGRSFTLASSETGVG	P36222	sp|P36222|CH3L1_HUMAN	CHI3L1	MGIPTFGRSFTLASSETGVGA	0.000277561	0.000308788	0.000241206	0.000589499	0.000478241	0.000523979	0.000154634	0.000166358	0.000231681	7.19946e-05	0.000156024	4.12459e-05	8.08576e-05	0.000149022	0.000134161	3.92812e-05	4.33447e-05	6.79183e-05	0.0106937	0.000179519	0.0106508	0.0167307	0.0214291	0.0195277	0.198354	0.231644	0.175172	0.275033	0.237782	0.252717	0.36032	0.222546	0.286821	0.205209	0.207914	0.167512
AKIAYKQNKANTAQEQQ	P36383	sp|P36383|CXG1_HUMAN	GJC1	NAKIAYKQNKANTAQEQQY	0.00422387	0.00300637	0.000241206	0.00148384	0.000989729	0.000523979	0.000154634	0.000166358	0.000231681	7.19946e-05	0.000156024	4.12459e-05	8.08576e-05	0.000149022	0.000134161	3.92812e-05	4.33447e-05	6.79183e-05	0.00022903	0.000179519	8.84643e-05	0.000278025	0.000484357	0.000292915	0.000313655	0.000280942	0.000243421	9.20159e-05	0.000204815	0.000284751	0.00065654	0.00338066	0.0011195	0.000357295	0.000656312	0.000325633
IGGIFFDDLDSPSKEE	P36551	sp|P36551|HEM6_HUMAN	CPOX	GIGGIFFDDLDSPSKEEVF	0.000277561	0.000308788	0.000241206	0.000589499	0.000478241	0.000523979	0.0252065	0.0260579	0.0340599	0.0357827	0.0312798	0.0364804	0.0602857	0.0559574	0.181676	0.0686877	0.0742166	0.0925001	0.0599519	0.0535003	0.0480645	0.0455174	0.0656084	0.0559543	0.0103374	0.000280942	0.0105558	9.20159e-05	0.000204815	0.000284751	0.0155394	0.00338066	0.0011195	0.0343138	0.0372932	0.030458
RNHKLRVDKAAAAAAA	P36578	sp|P36578|RL4_HUMAN	RPL4	ARNHKLRVDKAAAAAAAL	0.000277561	0.000308788	0.000241206	0.000589499	0.000478241	0.000523979	0.000154634	0.000166358	0.000231681	7.19946e-05	0.000156024	4.12459e-05	0.0025394	0.000149022	0.000134161	0.000858143	0.000792471	0.00154606	0.00022903	0.000179519	8.84643e-05	0.000278025	0.000484357	0.000292915	0.000313655	0.000280942	0.000243421	9.20159e-05	0.000204815	0.00120198	0.00065654	0.00338066	0.0011195	0.000357295	0.000656312	0.000325633
GASQAGMTGYGMPRQIL	P37802	P37802|TAGL2_HUMAN;sp|P37802|TAGL2_HUMAN	TAGLN2	GLQMGTNRGASQAGMTGYGMPRQIL	0.000277561	0.000308788	0.000241206	0.000589499	0.000478241	0.000523979	0.000154634	0.000166358	0.000231681	7.19946e-05	0.000156024	4.12459e-05	0.307176	0.517325	0.326681	0.502195	0.414469	0.246149	0.326249	0.690847	0.317114	0.508688	0.323932	0.504453	0.192235	0.197799	0.181087	0.191422	0.164974	0.164964	0.298939	0.186089	0.28614	0.52405	0.369068	0.401452
WPQGTFASQVTLEGDKLK	P38117	sp|P38117|ETFB_HUMAN	ETFB	DWPQGTFASQVTLEGDKLKV	0.000277561	0.000308788	0.000241206	0.000589499	0.000478241	0.000523979	0.000154634	0.000166358	0.000231681	0.00332283	0.000156024	4.12459e-05	0.00512465	0.00432264	0.00681984	3.92812e-05	0.00627086	0.00713105	0.00022903	0.000179519	8.84643e-05	0.000278025	0.0054747	0.000292915	0.000313655	0.000280942	0.000243421	9.20159e-05	0.000204815	0.000284751	0.00065654	0.00338066	0.0011195	0.000357295	0.000656312	0.000325633
IEEYLKDPTQPILE	P38484	sp|P38484|INGR2_HUMAN	IFNGR2	QIEEYLKDPTQPILEA	0.000277561	0.000308788	0.000241206	0.000589499	0.000478241	0.000523979	0.00830485	0.0104691	0.0123469	0.0116299	0.00885137	0.0103526	0.00490463	0.00588194	0.00614903	0.00496152	0.00744234	0.00600787	0.00022903	0.000179519	8.84643e-05	0.000278025	0.000484357	0.000292915	0.000313655	0.000280942	0.000243421	9.20159e-05	0.000204815	0.000284751	0.0114603	0.00338066	0.0011195	0.000357295	0.000656312	0.000325633
EQVYYVGHSQGTT	P38571	sp|P38571|LICH_HUMAN	LIPA	QEQVYYVGHSQGTTIGF	0.0355013	0.00852694	0.000241206	0.0123351	0.0318146	0.0110279	0.000154634	0.000166358	0.000231681	7.19946e-05	0.000156024	4.12459e-05	8.08576e-05	0.000149022	0.000134161	3.92812e-05	4.33447e-05	6.79183e-05	0.00022903	0.000179519	8.84643e-05	0.000278025	0.000484357	0.000292915	0.000313655	0.000280942	0.000243421	9.20159e-05	0.000204815	0.000284751	0.00065654	0.00338066	0.0011195	0.000357295	0.000656312	0.000325633
YDEMAKYDLPASIN	P38571	sp|P38571|LICH_HUMAN	LIPA	FSYDEMAKYDLPASINFI	0.000277561	0.000308788	0.000241206	0.000589499	0.000478241	0.000523979	0.000154634	0.000166358	0.000231681	7.19946e-05	0.000156024	4.12459e-05	8.08576e-05	0.000149022	0.000134161	3.92812e-05	4.33447e-05	6.79183e-05	0.0666207	0.0762512	0.0546115	0.108258	0.119622	0.105775	0.882786	1.01778	0.273837	1.07477	1.13554	0.125907	0.0283594	0.076515	0.102199	0.020804	0.0373341	0.0331994
IKMFFALGPVASVA	P38571	sp|P38571|LICH_HUMAN	LIPA	RIKMFFALGPVASVAF	0.000277561	0.000308788	0.000241206	0.000589499	0.000478241	0.000523979	0.000154634	0.000166358	0.000231681	7.19946e-05	0.000156024	4.12459e-05	8.08576e-05	0.000149022	0.000134161	3.92812e-05	4.33447e-05	6.79183e-05	0.00022903	0.000179519	8.84643e-05	0.000278025	0.000484357	0.000292915	0.00728918	0.000280942	0.000243421	0.0109839	0.0147298	0.000284751	0.00065654	0.00338066	0.0011195	0.000357295	0.000656312	0.000325633
QRDLDRIAGQVAAANKKH	P39019	sp|P39019|RS19_HUMAN	RPS19	GQRDLDRIAGQVAAANKKH	0.000277561	0.000308788	0.000241206	0.000589499	0.000478241	0.000523979	0.000154634	0.000166358	0.000231681	7.19946e-05	0.000156024	4.12459e-05	8.08576e-05	0.000149022	0.000134161	3.92812e-05	4.33447e-05	6.79183e-05	0.00463111	0.000179519	0.00162876	0.000278025	0.00114484	0.000292915	0.00335744	0.00389608	0.00652914	9.20159e-05	0.00190786	0.000284751	0.00065654	0.00338066	0.0011195	0.000357295	0.000656312	0.000325633
KDQMYSDGNFTDVS	P40189	sp|P40189|IL6RB_HUMAN	IL6ST	NSKDQMYSDGNFTDVSV	0.0134749	0.00840154	0.0072608	0.0256593	0.0232727	0.0229088	0.000154634	0.000166358	0.000231681	7.19946e-05	0.000156024	4.12459e-05	8.08576e-05	0.000149022	0.000134161	3.92812e-05	4.33447e-05	6.79183e-05	0.00022903	0.000179519	8.84643e-05	0.000278025	0.000484357	0.000292915	0.000313655	0.000280942	0.000243421	9.20159e-05	0.000204815	0.000284751	0.00065654	0.00338066	0.0011195	0.000357295	0.000656312	0.000325633
APSFWYKIDPSHTQG	P40189	sp|P40189|IL6RB_HUMAN	IL6ST	KAPSFWYKIDPSHTQGY	0.000277561	0.000308788	0.000241206	0.000589499	0.000478241	0.000523979	0.00733162	0.00876245	0.00912597	7.19946e-05	0.00780121	0.0081588	0.00848913	0.00871436	0.000134161	0.00864186	4.33447e-05	6.79183e-05	0.0242502	0.0278166	0.0194813	0.0220821	0.0187872	0.0180256	0.0103816	0.0108931	0.000243421	9.20159e-05	0.000204815	0.000284751	0.00065654	0.00338066	0.0011195	0.0146963	0.0151913	0.0157515
IEVWVEAENALGKVT	P40189	sp|P40189|IL6RB_HUMAN	IL6ST	NIEVWVEAENALGKVTSDHINF	0.000277561	0.000308788	0.000241206	0.000589499	0.000478241	0.000523979	0.0210865	0.0240645	0.0209078	0.0341905	0.038466	0.0412048	0.0176933	0.0194617	0.0190061	0.0258531	0.0223546	0.0286976	0.0758829	0.0799838	0.0690309	0.08481	0.118579	0.111408	0.0666628	0.0697318	0.0375369	0.0526447	0.0586809	0.0663963	0.0205897	0.00338066	0.0011195	0.0210332	0.000656312	0.000325633
DGKGYWSDWSEEASGIT	P40189	sp|P40189|IL6RB_HUMAN	IL6ST	KEDGKGYWSDWSEEASGITY	0.000277561	0.000308788	0.000241206	0.000589499	0.000478241	0.000523979	0.0284506	0.0246668	0.0422394	0.0101762	0.0354055	0.049873	0.00666479	0.00756955	0.0185589	3.92812e-05	0.00888946	0.0178653	0.0558933	0.0610543	0.0490226	0.061916	0.118712	0.121622	0.135336	0.126265	0.101805	0.073178	0.000204815	0.000284751	0.00065654	0.00338066	0.0011195	0.0194153	0.0226949	0.0166603
LADHANSPNKKFYQ	P40939	sp|P40939|ECHA_HUMAN	HADHA	LLADHANSPNKKFYQ	0.000277561	0.000308788	0.000241206	0.000589499	0.000478241	0.000523979	0.00640598	0.00460351	0.000601806	0.00624414	0.00478574	0.00608829	8.08576e-05	0.000149022	0.00131925	0.001257	0.00136443	0.00169607	0.00022903	0.000179519	8.84643e-05	0.000278025	0.00184936	0.00168113	0.000313655	0.000280942	0.000243421	9.20159e-05	0.000204815	0.000284751	0.00065654	0.00338066	0.0011195	0.000357295	0.000656312	0.000325633
IGNSFRNEISPRSGLI	P41250	sp|P41250|SYG_HUMAN	GARS1	QIGNSFRNEISPRSGLIR	0.000277561	0.000308788	0.000241206	0.000589499	0.000478241	0.000523979	0.0306674	0.0281947	0.0234506	0.0175141	0.0202681	0.0244846	0.0185184	0.018761	0.0226955	0.0180089	0.020053	0.0229912	0.0255974	0.0232842	0.0255492	0.0209134	0.0278138	0.0224318	0.0240764	0.030029	0.0204064	0.0194175	0.0171147	0.021767	0.00341867	0.00338066	0.0011195	0.02826	0.0252506	0.0215675
ARVYNGAADAASTL	P41440	sp|P41440|S19A1_HUMAN	SLC19A1	SARVYNGAADAASTLL	0.00757245	0.000308788	0.000241206	0.000589499	0.0100252	0.0105425	0.000154634	0.000166358	0.000231681	7.19946e-05	0.000156024	4.12459e-05	8.08576e-05	0.000149022	0.000134161	3.92812e-05	4.33447e-05	6.79183e-05	0.00022903	0.000179519	8.84643e-05	0.000278025	0.000484357	0.000292915	0.00806227	0.0105194	0.0114999	9.20159e-05	0.00517649	0.000284751	0.00065654	0.00338066	0.0011195	0.000357295	0.000656312	0.000325633
TVDQWEIDRNSIQLLK	P42685	sp|P42685|FRK_HUMAN	FRK	KTVDQWEIDRNSIQLLKR	0.000277561	0.000308788	0.000241206	0.000589499	0.000478241	0.000523979	0.000154634	0.000166358	0.000231681	7.19946e-05	0.000156024	4.12459e-05	0.0056472	0.00629644	0.00629437	3.92812e-05	0.00365226	0.0134932	0.00464795	0.000179519	8.84643e-05	0.00965707	0.0111109	0.00746058	0.000313655	0.000280942	0.000243421	9.20159e-05	0.000204815	0.000284751	0.0180646	0.0199782	0.0196662	0.00861552	0.00793299	0.0166906
YAQQLRKLRENSS	P42704	sp|P42704|LPPRC_HUMAN	LRPPRC	FYAQQLRKLRENSS	0.000277561	0.000308788	0.000241206	0.000589499	0.000478241	0.000523979	0.0234655	0.0180699	0.0307966	0.0181371	0.0152274	0.0175007	0.00591305	0.00469766	0.00599251	0.0046654	0.00385899	0.00455301	0.00022903	0.000179519	8.84643e-05	0.00770105	0.00568019	0.0050822	0.000313655	0.000280942	0.000243421	0.00775252	0.000204815	0.000284751	0.00065654	0.00338066	0.0011195	0.000357295	0.000656312	0.000325633
SPSRFRVIGSLSNSK	P42892	sp|P42892|ECE1_HUMAN	ECE1	HSPSRFRVIGSLSNSKE	0.000277561	0.000308788	0.000241206	0.000589499	0.000478241	0.000523979	0.000154634	0.000166358	0.000231681	7.19946e-05	0.000156024	4.12459e-05	8.08576e-05	0.000149022	0.000134161	3.92812e-05	4.33447e-05	6.79183e-05	0.00022903	0.000179519	8.84643e-05	0.000278025	0.000484357	0.000292915	0.0060964	0.000280942	0.000243421	0.00662224	0.00537288	0.00559919	0.00065654	0.00338066	0.0011195	0.000357295	0.000656312	0.000325633
NRVHIQSSQTVESSGLY	P43121	sp|P43121|MUC18_HUMAN	MCAM	KNRVHIQSSQTVESSGLYT	0.0143099	0.0128374	0.0117219	0.0120726	0.00626573	0.0135402	0.000154634	0.000166358	0.000231681	7.19946e-05	0.000156024	4.12459e-05	8.08576e-05	0.000149022	0.000134161	3.92812e-05	4.33447e-05	6.79183e-05	0.00022903	0.000179519	8.84643e-05	0.000278025	0.000484357	0.000292915	0.000313655	0.000280942	0.000243421	9.20159e-05	0.000204815	0.000284751	0.00065654	0.00338066	0.0011195	0.000357295	0.000656312	0.000325633
VLFRGGPRGLLAVA	P43307	sp|P43307|SSRA_HUMAN	SSR1	TVLFRGGPRGLLAVAQ	0.000277561	0.000308788	0.000241206	0.000589499	0.000478241	0.503669	0.000154634	0.000166358	0.000231681	7.19946e-05	0.000156024	4.12459e-05	8.08576e-05	0.000149022	0.145341	3.92812e-05	4.33447e-05	0.0791501	0.00022903	0.000179519	0.16128	0.000278025	0.000484357	0.000292915	0.000313655	0.000280942	0.127398	9.20159e-05	0.000204815	0.000284751	0.00065654	0.00338066	0.0011195	0.000357295	0.000656312	0.000325633
IAAKYQLDPTASISA	P45880	sp|P45880|VDAC2_HUMAN	VDAC2	GIAAKYQLDPTASISAKVNN	0.000277561	0.000308788	0.000241206	0.000589499	0.000478241	0.000523979	0.019378	0.0176253	0.0125729	0.0259873	0.0218284	0.0283956	0.0106343	0.0093065	0.0106434	0.0328633	0.0341865	0.0390398	0.0695509	0.0886754	0.0665877	0.102759	0.108584	0.0921932	0.0219338	0.0360718	0.0331007	0.0747719	0.0603222	0.0685867	0.0693446	0.104274	0.134803	0.0471629	0.0422411	0.0258234
AGGHKVGLALELEA	P45880	sp|P45880|VDAC2_HUMAN	VDAC2	NAGGHKVGLALELEA	0.000277561	0.000308788	0.034458	0.0280618	0.0242957	0.026402	0.000154634	0.000166358	0.0170935	7.19946e-05	0.0109517	0.00436286	0.00793908	0.00971113	0.010185	0.00773537	4.33447e-05	6.79183e-05	0.00022903	0.0190184	0.0234734	0.0300169	0.0209888	0.016899	0.000313655	0.000280942	0.000243421	9.20159e-05	0.000204815	0.00798125	0.00065654	0.00338066	0.0011195	0.000357295	0.000656312	0.000325633
DEDDMVLDPSLAEHL	P45974	sp|P45974|UBP5_HUMAN	USP5	YDEDDMVLDPSLAEHLS	0.000277561	0.000308788	0.000241206	0.000589499	0.000478241	0.000523979	0.000154634	0.000166358	0.000231681	7.19946e-05	0.000156024	0.00368091	8.08576e-05	0.000149022	0.000134161	3.92812e-05	4.33447e-05	6.79183e-05	0.00022903	0.000179519	8.84643e-05	0.000278025	0.000484357	0.000292915	0.000313655	0.000280942	0.000243421	9.20159e-05	0.000204815	0.000284751	0.00740064	0.00338066	0.0011195	0.00457068	0.00568395	0.00210525
SPGDYVLSVSENSRVS	P46108	sp|P46108|CRK_HUMAN	CRK	TSPGDYVLSVSENSRVSH	0.000277561	0.000308788	0.000241206	0.000589499	0.000478241	0.000523979	0.000154634	0.000166358	0.000231681	7.19946e-05	0.000156024	4.12459e-05	0.0057297	0.000149022	0.000134161	0.0083397	0.00737343	0.006528	0.00022903	0.000179519	8.84643e-05	0.000278025	0.000484357	0.000292915	0.000313655	0.000280942	0.000243421	9.20159e-05	0.000204815	0.000284751	0.00065654	0.0190948	0.0011195	0.000357295	0.000656312	0.000325633
AAEFIQQFNNQAFSVG	P46459	sp|P46459|NSF_HUMAN	NSF	MAAEFIQQFNNQAFSVGQ	0.000277561	0.000308788	0.000241206	0.000589499	0.000478241	0.000523979	0.000154634	0.000166358	0.000231681	7.19946e-05	0.000156024	4.12459e-05	8.08576e-05	0.000149022	0.000134161	0.0122074	0.0121283	6.79183e-05	0.0525421	0.000179519	8.84643e-05	0.0466246	0.0557745	0.000292915	0.000313655	0.000280942	0.000243421	0.0395596	0.0287583	0.000284751	0.0654597	0.0737289	0.0011195	0.0368081	0.0241261	0.0310487
RSAVPPGADKKAEAGAGSATE	P46783	sp|P46783|RS10_HUMAN	RPS10	GEADRDTYRRSAVPPGADKKAEAGAGSATEF	0.00193486	0.000308788	0.00155061	0.000589499	0.000478241	0.000523979	0.00456983	0.00290552	0.00278441	0.000719254	0.000533333	0.00068524	0.0040713	0.00247713	0.00312483	0.00357942	0.00385623	0.00382031	0.0130648	0.0122269	0.00401922	0.0126588	0.0108613	0.00758575	0.00293776	0.00365754	0.00304845	0.00104768	0.00106897	0.00103085	0.00065654	0.00338066	0.0011195	0.000357295	0.000656312	0.000325633
MLMPKKNRIAIYEL	P46783	sp|P46783|RS10_HUMAN	RPS10	MLMPKKNRIAIYELL	0.000277561	0.000308788	0.000241206	0.000589499	0.000478241	0.000523979	0.0378476	0.0473259	0.0137455	0.00544805	0.000156024	4.12459e-05	8.08576e-05	0.00672081	0.000134161	3.92812e-05	4.33447e-05	6.79183e-05	0.00022903	0.000179519	8.84643e-05	0.000278025	0.000484357	0.000292915	0.000313655	0.000280942	0.000243421	9.20159e-05	0.0150104	0.000284751	0.00065654	0.00338066	0.0011195	0.000357295	0.000656312	0.000325633
GRSYYVDHNSRTTT	P46934	sp|P46934|NEDD4_HUMAN	NEDD4	QDERGRSYYVDHNSRTTTW	0.00319886	0.00186213	0.00119988	0.000619781	0.000751887	0.000523979	0.00141658	0.00140257	0.00199896	0.00122183	0.000780121	0.00107223	0.000542718	0.000546744	0.00167589	0.00127452	0.000930981	0.00105986	0.0024065	0.00137039	0.00164633	0.000928801	0.000830746	0.000567054	0.00550001	0.00665249	0.00793961	0.00647299	0.00496606	0.0039564	0.00065654	0.00338066	0.0011195	0.000357295	0.000656312	0.000325633
QAFVTLTTNDAYAK	P46976	sp|P46976|GLYG_HUMAN	GYG1	DQAFVTLTTNDAYAKG	0.000277561	0.000308788	0.000241206	0.000589499	0.000478241	0.000523979	0.000154634	0.000166358	0.000231681	7.19946e-05	0.000156024	4.12459e-05	8.08576e-05	0.000149022	0.000134161	3.92812e-05	4.33447e-05	6.79183e-05	0.00022903	0.000179519	8.84643e-05	0.000278025	0.000484357	0.000292915	0.000313655	0.000280942	0.00584665	9.20159e-05	0.0147298	0.000284751	0.0125286	0.0156292	0.0144091	0.000357295	0.000656312	0.000325633
FAKLVRPPVQVYGIEGRYATAL	P48047	sp|P48047|ATPO_HUMAN	ATP5PO	PFAKLVRPPVQVYGIEGRYATALY	0.000277561	0.000308788	0.000241206	0.000589499	0.000478241	0.000523979	0.000154634	0.000166358	0.000231681	0.0161296	0.012602	0.0144607	0.00242023	0.000149022	0.00527699	0.00475	4.33447e-05	6.79183e-05	0.00022903	0.000179519	8.84643e-05	0.000278025	0.000484357	0.000292915	0.000313655	0.000280942	0.000243421	9.20159e-05	0.000204815	0.000284751	0.00065654	0.00338066	0.0011195	0.000357295	0.000656312	0.000325633
GWIVSDCTAEALKA	P48449	sp|P48449|ERG7_HUMAN	LSS	SFSTLDCGWIVSDCTAEALKAVL	0.000277561	0.000308788	0.000241206	0.000589499	0.000478241	0.00227464	0.0425623	0.121699	0.110896	0.0479733	0.123664	0.0682775	0.0661254	0.135008	0.0961709	0.0424418	0.0484923	0.0686721	0.0713023	0.0889065	0.147036	0.0286637	0.104739	0.0265376	0.000313655	0.000280942	0.000243421	0.00230402	0.000204815	0.000284751	0.0295249	0.00338066	0.0120122	0.0123772	0.029442	0.0811053
NPDGGFATYETKRGGHL	P48449	sp|P48449|ERG7_HUMAN	LSS	RNPDGGFATYETKRGGHLL	0.014569	0.0147027	0.0143062	0.0140309	0.0172116	0.0140946	0.000154634	0.000166358	0.000231681	7.19946e-05	0.000156024	4.12459e-05	8.08576e-05	0.000149022	0.000134161	3.92812e-05	4.33447e-05	6.79183e-05	0.00022903	0.000179519	8.84643e-05	0.000278025	0.000484357	0.000292915	0.000313655	0.000280942	0.000243421	9.20159e-05	0.000204815	0.000284751	0.00065654	0.00338066	0.0011195	0.000357295	0.000656312	0.000325633
IDWLAQRNNVAPDEL	P48449	sp|P48449|ERG7_HUMAN	LSS	SIDWLAQRNNVAPDELY	0.000277561	0.000308788	0.000241206	0.000589499	0.000478241	0.000523979	0.000154634	0.000166358	0.000231681	7.19946e-05	0.000156024	4.12459e-05	8.08576e-05	0.000149022	0.000134161	3.92812e-05	4.33447e-05	6.79183e-05	0.00022903	0.000179519	8.84643e-05	0.000278025	0.000484357	0.000292915	0.0471146	0.000280942	0.0429968	0.0382554	0.0347905	0.0344987	0.00065654	0.00338066	0.0011195	0.000357295	0.000656312	0.000325633
RQTWTYLQDERAGRE	P48449	sp|P48449|ERG7_HUMAN	LSS	RGRQTWTYLQDERAGREQTGL	0.0445709	0.0483402	0.0436571	0.0696497	0.0791784	0.0684219	0.00308188	0.00556437	0.00685154	0.0102246	0.00683356	0.00585001	0.00671063	0.0120304	0.0153838	0.0144192	0.013727	0.0136515	0.0566512	0.0692304	0.0602962	0.0394894	0.040642	0.0355504	0.0895464	0.0973489	0.0761202	0.163498	0.143441	0.143539	0.00065654	0.00338066	0.0011195	0.0275858	0.0248826	0.0317908
GPNNYYSFASQQQKPEDT	P48556	sp|P48556|PSMD8_HUMAN	PSMD8	LGPNNYYSFASQQQKPEDTT	0.000277561	0.000308788	0.000241206	0.000589499	0.000478241	0.000523979	0.000154634	0.000166358	0.000231681	7.19946e-05	0.000156024	4.12459e-05	0.00366701	0.00449041	0.000134161	3.92812e-05	0.00689105	0.00508068	0.00022903	0.00266613	8.84643e-05	0.000278025	0.000484357	0.000292915	0.000313655	0.00803069	0.00689313	0.00860747	0.0135515	0.00621524	0.0118294	0.0156292	0.0011195	0.000357295	0.000656312	0.000325633
GKVKVIPDENGHIS	P48723	P48723|HSP13_HUMAN;sp|P48723|HSP13_HUMAN	HSPA13	TGKVKVIPDENGHISI	0.000277561	0.000739837	0.000241206	0.000589499	0.000710968	0.000523979	0.000154634	0.000166358	0.000231681	7.19946e-05	0.000156024	4.12459e-05	8.08576e-05	0.000149022	0.000134161	3.92812e-05	4.33447e-05	6.79183e-05	0.00022903	0.000179519	8.84643e-05	0.000278025	0.000484357	0.000292915	0.000313655	0.000280942	0.000243421	9.20159e-05	0.000204815	0.000284751	0.00065654	0.00338066	0.0011195	0.000357295	0.000656312	0.000325633
ILRVINEPTAAAMAYG	P48723	P48723|HSP13_HUMAN;sp|P48723|HSP13_HUMAN	HSPA13	GLKILRVINEPTAAAMAYGLHKADV	0.0691022	0.0609425	0.0369193	0.0936738	0.128128	0.10439	0.05662	0.125313	0.157006	0.0782249	0.0756492	0.104018	0.152172	0.145065	0.201923	0.0819768	0.0966401	0.189787	0.270625	0.151845	0.258958	0.0552483	0.224639	0.261871	0.196653	0.033554	0.25334	0.113172	0.351706	0.335746	0.0353521	0.0377139	0.0527881	0.221469	0.230282	0.3092
IPYRENKNLTGTAR	P48730	sp|P48730|KC1D_HUMAN;tr|B0QY35|B0QY35_HUMAN	CSNK1D	HIPYRENKNLTGTARY	0.000277561	0.000308788	0.000241206	0.000589499	0.000478241	0.000523979	0.000154634	0.000166358	0.000231681	7.19946e-05	0.000156024	4.12459e-05	0.00467544	0.000149022	0.00178881	0.0087023	4.33447e-05	0.00200514	0.00022903	0.000179519	8.84643e-05	0.000278025	0.000484357	0.00103647	0.000313655	0.000280942	0.000243421	9.20159e-05	0.000204815	0.000284751	0.00065654	0.00338066	0.0011195	0.000357295	0.000656312	0.000325633
MEDIRRMEDETQKE	P48739	sp|P48739|PIPNB_HUMAN	PITPNB	TMEDIRRMEDETQKEL	0.000277561	0.000308788	0.000241206	0.000589499	0.000478241	0.000523979	0.000154634	0.000166358	0.000231681	7.19946e-05	0.000156024	4.12459e-05	8.08576e-05	0.000149022	0.000134161	0.00116635	0.00118526	0.00122871	0.00022903	0.000179519	8.84643e-05	0.000278025	0.000484357	0.000292915	0.023723	0.0129339	0.0271858	0.00901321	0.00899222	0.0106508	0.00065654	0.00338066	0.0011195	0.000357295	0.000656312	0.000325633
VEILANDQGNRTTPS	P48741	sp|P48741|HSP77_HUMAN	HSPA7	RVEILANDQGNRTTPSY	0.0522297	0.0445156	0.054456	0.0604034	0.0585654	0.0531696	0.000154634	0.000166358	0.000231681	7.19946e-05	0.000156024	4.12459e-05	8.08576e-05	0.000149022	0.000134161	3.92812e-05	4.33447e-05	6.79183e-05	0.00022903	0.000179519	8.84643e-05	0.000278025	0.000484357	0.000292915	0.000313655	0.00824272	0.00575565	0.00568035	0.00443298	0.00438079	0.00065654	0.00338066	0.0011195	0.000357295	0.000656312	0.000325633
YSEFTSTTSGTGHN	P48960	P48960|CD97_HUMAN;sp|P48960|CD97_HUMAN	ADGRE5	KYSEFTSTTSGTGHNQTRAL	0.057326	0.0513811	0.0471398	0.0443335	0.0579516	0.0453506	0.000154634	0.000166358	0.000231681	7.19946e-05	0.000156024	4.12459e-05	8.08576e-05	0.000149022	0.000441612	9.30662e-05	4.33447e-05	6.79183e-05	0.00022903	0.000179519	0.000383239	0.000278025	0.000484357	0.000292915	0.0108675	0.0117677	0.00750737	0.0144313	0.0126256	0.012065	0.00065654	0.00338066	0.0011195	0.000357295	0.000656312	0.000325633
LAGIENEGGQVGLR	P48960	P48960|CD97_HUMAN;sp|P48960|CD97_HUMAN	ADGRE5	FLAGIENEGGQVGLRC	0.0073709	0.00608171	0.00584556	0.000589499	0.0102298	0.000523979	0.000154634	0.000166358	0.000231681	7.19946e-05	0.000156024	4.12459e-05	8.08576e-05	0.000149022	0.000134161	3.92812e-05	4.33447e-05	6.79183e-05	0.00022903	0.000179519	8.84643e-05	0.000278025	0.000484357	0.000292915	0.000313655	0.000280942	0.000243421	9.20159e-05	0.000204815	0.000284751	0.00065654	0.00338066	0.0011195	0.000357295	0.000656312	0.000325633
AAIYNIDTSSESPDHY	P49327	sp|P49327|FAS_HUMAN	FASN	GSPSAAIYNIDTSSESPDHYLVDHTL	0.000277561	0.00752377	0.00664548	0.00809551	0.00820938	0.000523979	0.428921	0.463879	0.480922	0.508316	0.493276	0.554149	0.742716	0.811768	0.767735	0.892064	0.795269	0.958266	0.694903	0.640422	0.562068	0.715165	0.810242	0.723876	0.249356	0.376091	0.296427	0.353863	0.293895	0.312131	1.24488	1.12914	1.28794	0.604313	0.461647	0.511334
IPGKWTSQDSLLGME	P49327	sp|P49327|FAS_HUMAN	FASN	AIPGKWTSQDSLLGMEF	0.000277561	0.000308788	0.000241206	0.000589499	0.000478241	0.000523979	0.000154634	0.0132082	0.0153983	0.00837629	0.000156024	0.00977741	0.014668	0.0177643	0.0196769	0.0296724	0.0298383	0.0354291	0.0165036	0.0184851	8.84643e-05	0.0253421	0.000484357	0.0240341	0.000313655	0.000280942	0.000243421	9.20159e-05	0.000204815	0.000284751	0.00065654	0.00338066	0.0011195	0.0346508	0.0329178	0.0136766
LPVDDTSFRWVESLKGI	P49327	sp|P49327|FAS_HUMAN	FASN	FLPVDDTSFRWVESLKGIL	0.000277561	0.000308788	0.000241206	0.000589499	0.000478241	0.000523979	0.000154634	0.000166358	0.000231681	0.00123221	0.000156024	4.12459e-05	0.00519799	0.00537862	0.00783722	0.00420611	0.00316988	6.79183e-05	0.00890858	0.000179519	8.84643e-05	0.000278025	0.000484357	0.000292915	0.000313655	0.000280942	0.000243421	9.20159e-05	0.000204815	0.000284751	0.00065654	0.00338066	0.0011195	0.000357295	0.000656312	0.000325633
*SPDHYLVDHTLDGR	P49327	sp|P49327|FAS_HUMAN	FASN	*ESPDHYLVDHTLDGRVLF	0.000277561	0.000308788	0.000241206	0.000589499	0.000478241	0.000523979	0.242657	0.261669	0.284855	0.307984	0.29373	0.359529	0.312521	0.317684	0.382917	0.464848	0.478308	0.521486	0.279315	0.274984	0.252331	0.308165	0.304411	0.274264	0.0551989	0.0518152	0.058057	0.137212	0.11248	0.123264	0.00065654	0.00338066	0.0011195	0.399402	0.38156	0.367162
DDIVSGHKKKGDDQSRQGGAPDAGQE	P49368	sp|P49368|TCPG_HUMAN	CCT3	IDDIVSGHKKKGDDQSRQGGAPDAGQE	0.000277561	0.000308788	0.000241206	0.000589499	0.000478241	0.000523979	0.000154634	0.000166358	0.00957803	7.19946e-05	0.000156024	0.00437929	8.08576e-05	0.000149022	0.000134161	3.92812e-05	4.33447e-05	6.79183e-05	0.00022903	0.000179519	8.84643e-05	0.000278025	0.000484357	0.000292915	0.000313655	0.000280942	0.000243421	9.20159e-05	0.000204815	0.000284751	0.00065654	0.00338066	0.0011195	0.000357295	0.000656312	0.000325633
APDRLRFDFTAKGAMS	P49588	sp|P49588|SYAC_HUMAN	AARS1	VAPDRLRFDFTAKGAMST	0.000277561	0.000308788	0.000241206	0.000589499	0.000478241	0.000523979	0.0360093	0.0352793	0.0452061	0.0298362	0.0291045	0.0370556	0.0164099	0.0358246	0.0385712	0.0383143	0.0428623	0.0495253	0.0431115	0.0417516	0.0428269	0.0120314	0.000484357	0.00582075	0.0236346	0.0226609	0.0227269	0.0734678	0.0580776	0.0503791	0.00065654	0.00338066	0.0011195	0.0386957	0.0451853	0.0419536
KGSSYMISVNMHCS	P49685	sp|P49685|GPR15_HUMAN	GPR15	CKGSSYMISVNMHCSV	0.000277561	0.000308788	0.000241206	0.000589499	0.000478241	0.000523979	0.0718023	0.0626135	0.0857502	0.037451	0.0506253	0.0479011	0.0494863	0.0592142	0.0550171	0.021514	0.0178478	0.0226143	0.0461764	0.0432268	0.0381961	0.000278025	0.0032584	0.000292915	0.05447	0.0492973	0.0497761	9.20159e-05	0.000204815	0.000284751	0.013966	0.0106346	0.0011195	0.000357295	0.0186262	0.000325633
LFLLGPRLVLAI	P49755	sp|P49755|TMEDA_HUMAN	TMED10	LFLLGPRLVLAI	0.505598	0.534501	0.526716	0.571047	0.770301	0.509579	0.317487	0.389506	0.349641	0.347595	0.317127	0.336154	0.169416	0.185637	0.232769	0.142561	0.160148	0.169457	0.298244	0.314958	0.299246	0.343472	0.372221	0.309188	0.315202	0.358333	0.327594	0.00894075	0.0108861	0.0182076	0.00065654	0.174979	0.0011195	0.171852	0.176816	0.135236
KNSKYNAESTERESQDT	P49768	P49768|PSN1_HUMAN;sp|P49768|PSN1_HUMAN	PSEN1	RRVSKNSKYNAESTERESQDTVAE	0.00805904	0.00663659	0.00465183	0.000589499	0.000478241	0.000523979	0.0474133	0.0265025	0.0155537	0.0556317	0.0466085	0.0500669	0.0656056	0.0531566	0.0560311	0.0369491	0.0367114	0.050099	0.0348058	0.0240982	0.0282016	0.0129343	0.00904133	0.013941	0.000313655	0.000280942	0.000243421	0.0084046	0.0078994	0.00410014	0.00065654	0.00338066	0.0011195	0.0143997	0.000656312	0.0600527
LVETAQERNETLFPALIYSST*	P49768	P49768|PSN1_HUMAN;sp|P49768|PSN1_HUMAN	PSEN1	MLVETAQERNETLFPALIYSST*	0.000277561	0.000308788	0.000241206	0.000589499	0.000478241	0.000523979	0.0836973	0.041446	0.0841963	0.0408431	0.0139522	0.0451075	0.00630726	0.0081913	0.000134161	3.92812e-05	4.33447e-05	6.79183e-05	0.00022903	0.000179519	8.84643e-05	0.000278025	0.000484357	0.000292915	0.000313655	0.000280942	0.000243421	9.20159e-05	0.000204815	0.000284751	0.00065654	0.00338066	0.0011195	0.000357295	0.000656312	0.000325633
TESQIFISRTYDATTHFE	P50395	sp|P50395|GDIB_HUMAN	GDI2	GTESQIFISRTYDATTHFET	0.000277561	0.000308788	0.000241206	0.000589499	0.000478241	0.000523979	0.000154634	0.000166358	0.000231681	7.19946e-05	0.000156024	4.12459e-05	8.08576e-05	0.000149022	0.000134161	3.92812e-05	4.33447e-05	6.79183e-05	0.00874018	0.00926035	8.84643e-05	0.0106043	0.0145307	0.0145206	0.024739	0.0138351	0.0120573	0.0627447	0.0432075	0.0390164	0.00065654	0.00338066	0.0011195	0.000357295	0.000656312	0.000325633
KGGKIYKVPSTEAEAL	P50395	sp|P50395|GDIB_HUMAN	GDI2	YKGGKIYKVPSTEAEALA	0.000277561	0.000308788	0.000241206	0.000589499	0.000478241	0.000523979	0.000154634	0.000166358	0.000231681	7.19946e-05	0.000156024	4.12459e-05	8.08576e-05	0.000149022	0.000134161	3.92812e-05	4.33447e-05	6.79183e-05	0.00022903	0.000179519	8.84643e-05	0.000278025	0.000484357	0.000292915	0.000313655	0.000280942	0.00354894	9.20159e-05	0.000204815	0.00495577	0.00065654	0.00338066	0.0011195	0.000357295	0.000656312	0.000325633
KEGVIEPDTDAPQE	P50502	sp|P50502|F10A1_HUMAN	ST13	EIDKEGVIEPDTDAPQEMGDENA	0.000277561	0.000308788	0.000241206	0.000589499	0.000478241	0.000523979	0.0881092	0.131939	0.0846201	0.200498	0.197573	0.189419	0.0721118	0.0975554	0.191201	0.149976	0.212279	0.12958	0.30438	0.279846	0.266175	0.342771	0.324108	0.399078	0.126832	0.133368	0.0465912	0.185162	0.208855	0.217041	0.301309	0.67569	0.680253	0.33436	0.278309	0.155531
DPPAPLPLVIWHGMG	P50897	sp|P50897|PPT1_HUMAN	PPT1	LDPPAPLPLVIWHGMGD	0.000277561	0.000308788	0.000241206	0.000589499	0.000478241	0.000523979	0.000154634	0.000166358	0.000231681	7.19946e-05	0.000156024	4.12459e-05	8.08576e-05	0.000149022	0.00107664	3.92812e-05	4.33447e-05	6.79183e-05	0.00022903	0.000179519	8.84643e-05	0.00268184	0.00211356	0.00305433	0.0100944	0.0231909	0.0127625	0.0218375	0.0202009	0.0221093	0.00065654	0.00338066	0.0011195	0.000357295	0.000656312	0.000325633
DFIRKTLNAGAYSK	P50897	sp|P50897|PPT1_HUMAN	PPT1	CDFIRKTLNAGAYSKVVQ	0.000277561	0.000308788	0.000241206	0.0134656	0.0102553	0.0111802	0.000154634	0.000166358	0.000231681	7.19946e-05	0.000156024	4.12459e-05	8.08576e-05	0.000149022	0.000134161	3.92812e-05	4.33447e-05	6.79183e-05	0.00022903	0.00986467	8.84643e-05	0.0100753	0.00964311	0.00990154	0.093434	0.087728	0.124873	0.153253	0.132877	0.128836	0.00065654	0.00338066	0.0011195	0.000357295	0.000656312	0.000325633
NRGVDLQENNPAS	P51148	sp|P51148|RAB5C_HUMAN	RAB5C	RNRGVDLQENNPASR	0.000277561	0.000308788	0.000241206	0.000589499	0.000478241	0.000523979	0.000154634	0.000166358	0.000231681	7.19946e-05	0.000156024	4.12459e-05	8.08576e-05	0.00066616	0.00222483	0.000991095	0.00171587	0.00165084	0.00022903	0.000179519	8.84643e-05	0.0012548	0.000484357	0.00107277	0.000313655	0.000280942	0.000243421	9.20159e-05	0.000204815	0.000284751	0.00065654	0.00338066	0.0011195	0.000357295	0.000656312	0.000325633
WRDEFLIQASPRDPEN	P51149	sp|P51149|RAB7A_HUMAN	RAB7A	SWRDEFLIQASPRDPENF	0.000277561	0.000308788	0.000241206	0.000589499	0.000478241	0.000523979	0.000154634	0.000166358	0.000231681	7.19946e-05	0.000156024	4.12459e-05	8.08576e-05	0.000149022	0.000134161	3.92812e-05	4.33447e-05	6.79183e-05	0.00022903	0.000179519	8.84643e-05	0.000278025	0.000484357	0.000292915	0.0190623	0.00869329	0.012717	0.0109984	0.012359	0.0116502	0.00065654	0.00338066	0.0011195	0.000357295	0.000656312	0.000325633
APNTFKTLDSWRDE	P51149	sp|P51149|RAB7A_HUMAN	RAB7A	TAPNTFKTLDSWRDEF	0.0170164	0.0137622	0.0167675	0.0129811	0.0120455	0.000523979	0.000154634	0.000166358	0.000231681	7.19946e-05	0.000156024	4.12459e-05	8.08576e-05	0.000149022	0.000134161	3.92812e-05	4.33447e-05	6.79183e-05	0.00022903	0.000179519	8.84643e-05	0.000278025	0.000484357	0.000292915	0.000313655	0.000280942	0.000243421	9.20159e-05	0.000204815	0.000284751	0.00065654	0.00338066	0.0011195	0.000357295	0.000656312	0.000325633
FPEPIKLDKNDRAKA	P51149	sp|P51149|RAB7A_HUMAN	RAB7A	EFPEPIKLDKNDRAKAS	0.000277561	0.000308788	0.000590709	0.000589499	0.000478241	0.000523979	0.000436869	0.000166358	0.000509981	7.19946e-05	0.000156024	4.12459e-05	0.00657312	0.00434237	0.0061468	0.00584383	0.00549582	0.00568448	0.00993585	0.00659422	0.0103954	0.000278025	0.000484357	0.00416841	0.0107791	0.000280942	0.00136043	0.00789742	0.00418047	0.00767048	0.00065654	0.00338066	0.0011195	0.000357295	0.000656312	0.000325633
LQAAVDGPMDKKEE	P51572	sp|P51572|BAP31_HUMAN	BCAP31	KLQAAVDGPMDKKEE	0.000277561	0.000308788	0.000241206	0.000589499	0.000478241	0.000523979	0.000154634	0.000166358	0.000231681	7.19946e-05	0.000156024	4.12459e-05	8.08576e-05	0.000149022	0.000134161	3.92812e-05	0.00146779	0.00186191	0.00022903	0.000179519	0.00218765	0.000278025	0.000484357	0.000783611	0.00468274	0.00514176	0.00475467	0.0026373	0.00231469	0.00250526	0.00065654	0.00338066	0.0011195	0.000357295	0.000656312	0.000325633
IGKLRWERTLGAI	P51659	sp|P51659|DHB4_HUMAN	HSD17B4	WIGKLRWERTLGAIV	0.000277561	0.000308788	0.000241206	0.000589499	0.000478241	0.000523979	0.000154634	0.000166358	0.000231681	7.19946e-05	0.000156024	4.12459e-05	8.08576e-05	0.0102638	0.0164347	0.0116031	0.0113702	0.0130409	0.00022903	0.000179519	8.84643e-05	0.000278025	0.000484357	0.000292915	0.000313655	0.000280942	0.000243421	9.20159e-05	0.000204815	0.000284751	0.00065654	0.00338066	0.0011195	0.000357295	0.000656312	0.000325633
PELAVQKVVVHPLVL	P51665	sp|P51665|PSMD7_HUMAN	PSMD7	MPELAVQKVVVHPLVLL	0.000277561	0.000308788	0.0115988	0.000589499	0.000478241	0.000523979	0.0108136	0.0128784	0.0128979	0.0747636	0.0469573	0.0500373	0.00416206	0.00485556	0.000134161	0.0132347	0.013851	0.0203529	0.0126472	0.0106823	0.00902208	0.042811	0.0444728	0.0484437	0.0211165	0.0302145	0.0185637	0.029561	0.0283374	0.0323083	0.00065654	0.00338066	0.0011195	0.000357295	0.000656312	0.000325633
YGKVYRIEGDETSTE	P52434	sp|P52434|RPAB3_HUMAN	POLR2H	MYGKVYRIEGDETSTEAAT	0.000277561	0.000308788	0.000241206	0.000589499	0.000478241	0.000523979	0.000154634	0.000166358	0.0116123	0.0117683	0.00922643	0.0223484	0.00550968	0.000149022	0.0301526	0.020529	0.0193914	0.0392584	0.00022903	0.000179519	0.0124553	0.000278025	0.0144427	0.0240716	0.000313655	0.000280942	0.000243421	9.20159e-05	0.0038999	0.00305286	0.00065654	0.00338066	0.0011195	0.00548751	0.00511146	0.0107383
FDHLRKEASDPQPEE	P52907	sp|P52907|CAZA1_HUMAN	CAPZA1	KFDHLRKEASDPQPEEA	0.000277561	0.000308788	0.000241206	0.000589499	0.000478241	0.000523979	0.000154634	0.000166358	0.000231681	7.19946e-05	0.000156024	4.12459e-05	8.08576e-05	0.000149022	0.000134161	3.92812e-05	4.33447e-05	6.79183e-05	0.00022903	0.000179519	8.84643e-05	0.000278025	0.000484357	0.000292915	0.000313655	0.000280942	0.00332144	0.000982468	0.000204815	0.00316238	0.00065654	0.00338066	0.0011195	0.000357295	0.000656312	0.000325633
KGYYRRAASNMALGK	P53041	sp|P53041|PPP5_HUMAN	PPP5C	IKGYYRRAASNMALGKF	0.000277561	0.000308788	0.000241206	0.000589499	0.000478241	0.000523979	0.000154634	0.000166358	0.000231681	7.19946e-05	0.000156024	4.12459e-05	0.000197102	0.000149022	0.000134161	3.92812e-05	4.33447e-05	0.000279664	0.00022903	0.000179519	8.84643e-05	0.000278025	0.000484357	0.000292915	0.000313655	0.000280942	0.000243421	9.20159e-05	0.000204815	0.000284751	0.00065654	0.00338066	0.0011195	0.000357295	0.000656312	0.000325633
EEAYIADLDAKSGA	P53396	sp|P53396|ACLY_HUMAN	ACLY	GREAYPEEAYIADLDAKSGASLK	0.000277561	0.000308788	0.000241206	0.000589499	0.000478241	0.000523979	1.32257	1.6222	1.65663	1.53725	1.63657	1.81498	1.36383	1.42183	1.57855	2.43099	2.53662	2.85174	1.70779	1.78324	1.44993	2.35351	2.47489	2.19073	0.560434	0.626349	0.552634	1.01792	0.897524	0.839455	4.58487	4.93294	4.85902	2.20431	2.12989	1.9491
SPLLRFRAESVVPARM	P53602	sp|P53602|MVD1_HUMAN	MVD	TSPLLRFRAESVVPARMAE	0.000277561	0.000308788	0.000241206	0.000589499	0.000478241	0.000523979	0.0103054	0.0134664	0.019368	7.19946e-05	0.00845381	4.12459e-05	0.0229372	0.0233995	0.0267203	0.0381934	0.0433447	0.0522391	0.0293865	0.0309982	8.84643e-05	0.000278025	0.000484357	0.000292915	0.000313655	0.000280942	0.000243421	9.20159e-05	0.000204815	0.000284751	0.00065654	0.00338066	0.0011195	0.0163142	0.000656312	0.000325633
IFGNIVYDVSGAASDRN	P53618	sp|P53618|COPB_HUMAN	COPB1	IIFGNIVYDVSGAASDRNC	0.000277561	0.000308788	0.000241206	0.000589499	0.000478241	0.000523979	0.000154634	0.000166358	0.000231681	0.00226368	0.00829628	0.0039274	8.08576e-05	0.000149022	0.000134161	0.00270738	0.0107156	0.00403289	0.00022903	0.000179519	8.84643e-05	0.0182931	0.0221924	0.0171493	0.0124579	0.0144446	0.0153105	0.0201421	0.0230066	0.0236836	0.00065654	0.00338066	0.0011195	0.00688972	0.01128	0.000325633
YDHNFVKAINAIQKS	P53634	sp|P53634|CATC_HUMAN	CTSC	YSNRLYKYDHNFVKAINAIQKSWT	0.0955914	0.0906332	0.0996206	0.128519	0.142986	0.115899	3.43055	3.51359	4.12897	2.35962	2.25717	2.67722	2.23288	2.34836	3.08323	1.79739	1.79242	2.03585	1.96728	2.1634	2.03776	0.794734	0.708541	0.659936	0.464961	0.593105	0.570355	0.726099	0.616549	0.63312	0.0383629	0.00338066	0.0261217	2.3996	2.46332	2.12543
LEKIVLDNSVFSEHRN	P53675	sp|P53675|CLH2_HUMAN	CLTCL1	ELLEKIVLDNSVFSEHRNL	0.000277561	0.000308788	0.000241206	0.000589499	0.000478241	0.000523979	0.0110515	0.0199342	0.013802	0.0195424	0.0250914	0.0150605	0.0150439	0.00572404	0.0197887	0.0248136	0.0221685	0.0184231	0.00971692	0.012513	0.0161918	0.000278025	0.00946698	0.000292915	0.00945384	0.00871979	0.00932734	0.010897	0.0103249	0.0122525	0.00065654	0.00338066	0.0011195	0.000357295	0.000656312	0.00393789
IEGIFHATTSEVSWIS	P53985	sp|P53985|MOT1_HUMAN	SLC16A1	EIEGIFHATTSEVSWISS	0.000277561	0.000308788	0.000241206	0.000589499	0.000478241	0.000523979	0.00831566	0.000166358	0.0114004	7.19946e-05	0.0402062	0.045617	0.0292444	0.0369694	0.0402482	0.0293098	4.33447e-05	0.0362583	0.00022903	0.000179519	0.0411183	0.0410887	0.000484357	0.0447134	0.000313655	0.000280942	0.0282095	9.20159e-05	0.000204815	0.00918596	0.00065654	0.00338066	0.0011195	0.000357295	0.000656312	0.0246875
NTDLIGRHPKQEK	P53985	sp|P53985|MOT1_HUMAN	SLC16A1	ANTDLIGRHPKQEKR	0.000277561	0.000308788	0.000241206	0.000623819	0.000498701	0.000523979	0.000481205	0.000283955	0.000231681	0.00019937	0.000156024	4.12459e-05	0.000651811	0.000636553	0.000648444	0.000362596	0.000177789	0.000257049	0.00100874	0.000883377	8.84643e-05	0.000278025	0.000484357	0.000292915	0.0011486	0.00129869	0.000964583	0.000617303	0.000204815	0.000451769	0.00065654	0.00338066	0.0011195	0.000357295	0.000656312	0.000325633
PKSKELVSSSSSGSDSDSEVDKKL	P53999	sp|P53999|TCP4_HUMAN	SUB1	MPKSKELVSSSSSGSDSDSEVDKKLK	0.000277561	0.000308788	0.000241206	0.000589499	0.000478241	0.000523979	0.000154634	0.000166358	0.000231681	7.19946e-05	0.000156024	4.12459e-05	8.08576e-05	0.000149022	0.000134161	3.92812e-05	4.33447e-05	6.79183e-05	0.00022903	0.000179519	8.84643e-05	0.000278025	0.000484357	0.000292915	0.000854822	0.000280942	0.000243421	0.00153601	0.000966558	0.0012143	0.00065654	0.00338066	0.0011195	0.000357295	0.000656312	0.000325633
KTVFVEDMTEEQLA	P54578	sp|P54578|UBP14_HUMAN	USP14	AKTVFVEDMTEEQLAS	0.000277561	0.000308788	0.000241206	0.000589499	0.000478241	0.000523979	0.0088239	0.000166358	0.0142682	0.0169603	0.019353	0.0232522	0.00535384	0.00571417	0.0066186	0.0209701	0.0248905	0.0240465	0.00022903	0.000179519	8.84643e-05	0.000278025	0.000484357	0.000292915	0.000313655	0.000280942	0.000243421	9.20159e-05	0.000204815	0.000284751	0.00065654	0.00338066	0.0011195	0.000357295	0.000656312	0.000325633
NGKELNKSINPDEAV	P54652	P54652|HSP72_HUMAN;sp|P54652|HSP72_HUMAN	HSPA2	FNGKELNKSINPDEAVA	0.0115458	0.000308788	0.000241206	0.0211977	0.0233494	0.0189079	0.000154634	0.000166358	0.000231681	7.19946e-05	0.000156024	4.12459e-05	8.08576e-05	0.000149022	0.000134161	3.92812e-05	4.33447e-05	6.79183e-05	0.00022903	0.000179519	8.84643e-05	0.000278025	0.000484357	0.000292915	0.000313655	0.000280942	0.000243421	9.20159e-05	0.000204815	0.000284751	0.00065654	0.00338066	0.0011195	0.000357295	0.000656312	0.000325633
VPAYFNDSQRQATKDAGTI	P54652	P54652|HSP72_HUMAN;sp|P54652|HSP72_HUMAN	HSPA2	TVPAYFNDSQRQATKDAGTIT	0.110564	0.0924796	0.105035	0.115033	0.126312	0.104471	0.000154634	0.000166358	0.000231681	7.19946e-05	0.000156024	4.12459e-05	8.08576e-05	0.000149022	0.000134161	3.92812e-05	4.33447e-05	6.79183e-05	0.00022903	0.000179519	8.84643e-05	0.000278025	0.000484357	0.000292915	0.00929922	0.0067585	0.00543716	0.00189828	0.000204815	0.00766638	0.00065654	0.00338066	0.0011195	0.000357295	0.000656312	0.000325633
AANMFKMAKNWSAAGNA	P54920	sp|P54920|SNAA_HUMAN	NAPA	RAANMFKMAKNWSAAGNAF	0.000277561	0.000308788	0.000241206	0.000589499	0.000478241	0.000523979	0.000154634	0.000166358	0.000231681	7.19946e-05	0.000156024	4.12459e-05	8.08576e-05	0.000149022	0.000134161	3.92812e-05	4.33447e-05	6.79183e-05	0.00894226	0.000179519	8.84643e-05	0.00683991	0.000484357	0.000292915	0.000313655	0.000280942	0.000243421	9.20159e-05	0.000204815	0.000284751	0.00065654	0.00338066	0.0011195	0.000357295	0.000656312	0.000325633
SADYYKGEESNSSANK	P54920	sp|P54920|SNAA_HUMAN	NAPA	QSADYYKGEESNSSANKC	0.00866657	0.00132606	0.00632243	0.000589499	0.000478241	0.000523979	0.000154634	0.000166358	0.000231681	0.00294832	0.00190079	0.00234658	0.00045746	0.000149022	0.000134161	3.92812e-05	4.33447e-05	0.0012468	0.00022903	0.000862048	8.84643e-05	0.000278025	0.000484357	0.000292915	0.000753215	0.000280942	0.000518691	0.00931461	0.00911847	0.00988689	0.00635173	0.00338066	0.0011195	0.00354598	0.000656312	0.000325633
GPTPSQSRFQVDLVSENAGRA	P55011	sp|P55011|S12A2_HUMAN	SLC12A2	LGPTPSQSRFQVDLVSENAGRAA	0.0117762	0.007994	0.0117834	0.0158074	0.0384639	0.0129167	0.000154634	0.000166358	0.000231681	7.19946e-05	0.000156024	4.12459e-05	8.08576e-05	0.000149022	0.000134161	3.92812e-05	4.33447e-05	6.79183e-05	0.00022903	0.000179519	8.84643e-05	0.000278025	0.000484357	0.000292915	0.000313655	0.000280942	0.000243421	9.20159e-05	0.000204815	0.000284751	0.00065654	0.00338066	0.0011195	0.000357295	0.000656312	0.000325633
LDQLIYIPLPDEKSRVA	P55072	sp|P55072|TERA_HUMAN	VCP	RLDQLIYIPLPDEKSRVAI	0.000277561	0.000308788	0.000241206	0.000589499	0.000478241	0.000523979	0.00826159	0.000166358	0.000231681	7.19946e-05	0.000156024	4.12459e-05	0.0232855	0.0124449	0.00755772	3.92812e-05	0.0183991	6.79183e-05	0.0232229	0.0145571	0.0204554	0.000278025	0.000484357	0.000292915	0.000313655	0.000280942	0.0218624	9.20159e-05	0.000204815	0.0184814	0.00065654	0.00338066	0.0011195	0.0144266	0.0304848	0.0278227
SDDDVIIAKEGTSVSIE	P55082	sp|P55082|MFAP3_HUMAN	MFAP3	HSDDDVIIAKEGTSVSIEC	0.085514	0.117653	0.0350733	0.000589499	0.013222	0.000523979	0.000154634	0.000166358	0.0044641	7.19946e-05	0.000156024	4.12459e-05	8.08576e-05	0.000149022	0.000134161	3.92812e-05	4.33447e-05	6.79183e-05	0.0353649	0.0207958	0.0174054	0.000278025	0.0400696	0.0173997	0.158484	0.140206	0.0978233	9.20159e-05	0.000204815	0.000284751	0.0568548	0.0550419	0.0660533	0.0272353	0.0172972	0.0184778
NSAANASATTTEPLPEKTQESL	P55327	sp|P55327|TPD52_HUMAN	TPD52	LNSAANASATTTEPLPEKTQESL	0.000277561	0.000308788	0.000241206	0.000589499	0.000478241	0.000523979	0.000154634	0.000166358	0.000231681	7.19946e-05	0.0134271	0.0168434	8.08576e-05	0.000149022	0.000134161	3.92812e-05	4.33447e-05	0.00562342	0.00022903	0.000179519	0.00793624	0.0164847	0.0144867	0.0147709	0.000313655	0.000280942	0.00607415	9.20159e-05	0.000204815	0.000284751	0.00065654	0.00338066	0.0011195	0.000357295	0.000656312	0.000325633
SHPAPSAERTIQQ	P55786	sp|P55786|PSA_HUMAN	NPEPPS	SHPAPSAERTIQQ	0.000277561	0.000308788	0.00298739	0.000589499	0.000478241	0.00239649	0.000154634	0.000166358	0.000231681	7.19946e-05	0.000156024	4.12459e-05	8.08576e-05	0.000149022	0.000134161	3.92812e-05	4.33447e-05	6.79183e-05	0.00022903	0.000179519	8.84643e-05	0.000278025	0.000484357	0.00157724	0.000313655	0.000280942	0.00687038	9.20159e-05	0.000204815	0.0104591	0.00065654	0.00338066	0.0011195	0.000357295	0.000656312	0.000325633
SDNSFRRELDALGHE	P55957	sp|P55957|BID_HUMAN	BID	CSDNSFRRELDALGHELPVL	0.000277561	0.000308788	0.000241206	0.000589499	0.000478241	0.000523979	0.000154634	0.000166358	0.0429458	7.19946e-05	0.000156024	4.12459e-05	0.00881916	0.0107572	0.0811672	0.0111196	0.00978529	0.0430426	0.0180192	0.075007	0.0380045	0.000278025	0.000484357	0.000292915	0.000313655	0.000280942	0.000243421	9.20159e-05	0.000204815	0.000284751	0.00065654	0.00338066	0.0011195	0.0528526	0.0138418	0.0231578
NLELSKFRMPQPSSGRESPRH	P56181	sp|P56181|NDUV3_HUMAN	NDUFV3	LNLELSKFRMPQPSSGRESPRH	0.000277561	0.000308788	0.000241206	0.000589499	0.000478241	0.0148461	0.0340628	0.000166358	0.0274062	0.0322591	0.0278293	0.0461757	8.08576e-05	0.000149022	0.000134161	0.0270738	0.0258414	0.0266095	0.00022903	0.0239951	8.84643e-05	0.000278025	0.000484357	0.000292915	0.000313655	0.000280942	0.000243421	0.0531808	0.0448909	0.0492839	0.00065654	0.00338066	0.0011195	0.000357295	0.000656312	0.000325633
ADKRSKALKASAPAPGHH	P56378	sp|P56378|68MP_HUMAN	ATP5MPL	AADKRSKALKASAPAPGHH	0.000277561	0.000308788	0.000241206	0.000589499	0.000478241	0.000523979	0.000568795	0.000166358	0.000419569	0.000139836	0.000156024	4.12459e-05	8.08576e-05	0.000149022	0.000134161	0.000104548	5.74714e-05	6.79183e-05	0.00022903	0.000179519	8.84643e-05	0.000278025	0.000484357	0.000292915	0.000313655	0.000280942	0.000243421	9.20159e-05	0.000204815	0.000284751	0.00065654	0.00338066	0.0011195	0.000357295	0.000656312	0.000325633
VPPVQVSPLIKLGRYSAL	P56385	sp|P56385|ATP5I_HUMAN	ATP5ME	MVPPVQVSPLIKLGRYSALF	0.000277561	0.000308788	0.01486	0.00716685	0.0179021	0.0107436	0.0325489	0.0417328	0.0541766	0.0547228	0.105976	0.0945204	0.0187934	0.0211197	0.0282073	0.0120261	0.019984	0.0197875	0.0313232	0.0309271	0.0430824	0.0265723	0.02617	0.0443128	0.0633937	0.0545981	0.0601272	0.0220258	0.0209023	0.0581823	0.00065654	0.00338066	0.0011195	0.000357295	0.000656312	0.000325633
APSSAQYLEEKSDQQKKEEL	P57737	sp|P57737|CORO7_HUMAN	CORO7	RAPSSAQYLEEKSDQQKKEELL	0.000277561	0.000308788	0.000241206	0.000589499	0.000478241	0.000523979	0.0062827	0.00546398	0.00553774	0.0109584	0.00875385	0.00998282	0.0056472	0.00499176	0.00609313	0.0134704	0.0136029	0.0141792	0.0120409	0.0104512	0.0079522	0.0225865	0.0103476	0.0180881	0.000313655	0.000280942	0.000243421	0.00201421	0.00166938	0.00134162	0.00065654	0.00338066	0.0011195	0.0190647	0.0109999	0.0179174
QQAVVDDDANNAKA*	P60033	sp|P60033|CD81_HUMAN	CD81	ALQQAVVDDDANNAKAVV*	0.0503294	0.0339196	0.0171367	0.0637951	0.0580283	0.0279861	0.000154634	0.000166358	0.000231681	7.19946e-05	0.000156024	4.12459e-05	8.08576e-05	0.000149022	0.000134161	3.92812e-05	4.33447e-05	6.79183e-05	0.00022903	0.000179519	8.84643e-05	0.000278025	0.000484357	0.000292915	0.000313655	0.000280942	0.000243421	9.20159e-05	0.000204815	0.000284751	0.00065654	0.00338066	0.0011195	0.000357295	0.000656312	0.000325633
*VVKTFHETLDCCGSS	P60033	sp|P60033|CD81_HUMAN	CD81	*VVKTFHETLDCCGSST	0.00763003	0.00626981	0.000241206	0.00734855	0.000478241	0.000523979	0.000154634	0.000166358	0.000231681	7.19946e-05	0.000156024	4.12459e-05	8.08576e-05	0.000149022	0.000134161	3.92812e-05	4.33447e-05	6.79183e-05	0.00022903	0.000179519	8.84643e-05	0.000278025	0.000484357	0.000292915	0.000313655	0.000280942	0.000243421	9.20159e-05	0.000204815	0.000284751	0.00065654	0.00338066	0.0011195	0.000357295	0.000656312	0.000325633
TSVLKNNLCPSGSN	P60033	sp|P60033|CD81_HUMAN	CD81	TTSVLKNNLCPSGSNI	0.0149721	0.016709	0.0126141	0.0117496	0.00731428	0.0130995	0.000154634	0.000166358	0.000231681	7.19946e-05	0.000156024	4.12459e-05	8.08576e-05	0.000149022	0.000134161	3.92812e-05	4.33447e-05	6.79183e-05	0.00022903	0.000179519	8.84643e-05	0.000278025	0.000484357	0.000292915	0.00773094	0.00988597	0.00803061	0.018635	0.0152349	0.0165785	0.00065654	0.00338066	0.0011195	0.000357295	0.000656312	0.000325633
LQQAVVDDDANNAKAVVK	P60033	sp|P60033|CD81_HUMAN	CD81	ALQQAVVDDDANNAKAVVKT	0.00924242	0.000308788	0.000241206	0.000589499	0.000478241	0.000523979	0.000154634	0.000166358	0.000231681	7.19946e-05	0.000156024	4.12459e-05	8.08576e-05	0.000149022	0.000134161	3.92812e-05	4.33447e-05	6.79183e-05	0.00022903	0.000179519	8.84643e-05	0.000278025	0.000484357	0.000292915	0.00291567	0.000280942	0.000243421	9.20159e-05	0.00169744	0.000284751	0.00065654	0.00338066	0.0011195	0.000357295	0.000656312	0.000325633
FVKLIHIPINNIIVGG	P60059	sp|P60059|SC61G_HUMAN	SEC61G	FFVKLIHIPINNIIVGG	0.000277561	0.000308788	0.000241206	0.000589499	0.000478241	0.01182	0.000154634	0.000166358	0.0108777	7.19946e-05	0.000156024	0.0058418	8.08576e-05	0.000149022	0.00853039	3.92812e-05	4.33447e-05	0.00299263	0.00022903	0.000179519	0.00894224	0.000278025	0.000484357	0.000292915	0.000313655	0.000280942	0.000243421	9.20159e-05	0.000204815	0.000284751	0.00065654	0.00338066	0.0011195	0.000357295	0.000656312	0.000325633
PGPTPSGTNVGSSGRSPSK	P60468	sp|P60468|SC61B_HUMAN	SEC61B	MPGPTPSGTNVGSSGRSPSKA	0.000277561	0.000308788	0.000241206	0.00200672	0.000478241	0.00166739	0.000154634	0.000166358	0.000231681	7.19946e-05	0.000378059	0.000354945	8.08576e-05	0.000149022	0.000134161	3.92812e-05	4.33447e-05	0.00132821	0.00022903	0.000179519	0.00152657	0.000278025	0.00112723	0.000906285	0.000313655	0.000280942	0.000243421	9.20159e-05	0.000204815	0.0011568	0.00065654	0.00338066	0.0011195	0.000357295	0.000656312	0.000325633
PSEKAIFLFVDKTVPQSSL	P60520	sp|P60520|GBRL2_HUMAN	GABARAPL2	QLPSEKAIFLFVDKTVPQSSLTM	0.000277561	0.000308788	0.000241206	0.000589499	0.000478241	0.000523979	0.0732405	0.129185	0.0716234	0.109466	0.0467397	0.14828	0.224843	0.191104	0.221812	0.166008	0.17555	0.184736	0.328876	0.473931	0.406009	0.161427	0.221483	0.237086	0.000313655	0.000280942	0.000243421	9.20159e-05	0.000204815	0.00843301	0.00065654	0.00338066	0.0011195	0.191591	0.268045	0.247027
YPDRVPVIVEKVSGSQIVDID	P60520	sp|P60520|GBRL2_HUMAN	GABARAPL2	KYPDRVPVIVEKVSGSQIVDIDK	0.000277561	0.000308788	0.000241206	0.000589499	0.000478241	0.000523979	0.000154634	0.000166358	0.000231681	7.19946e-05	0.000156024	4.12459e-05	8.08576e-05	0.000149022	0.000134161	3.92812e-05	4.33447e-05	6.79183e-05	0.00022903	0.000179519	8.84643e-05	0.000278025	0.000484357	0.000292915	0.026727	0.033925	0.028437	9.20159e-05	0.000204815	0.0143745	0.00065654	0.00338066	0.0011195	0.000357295	0.000656312	0.000325633
AIFLFVDKTVPQSS*	P60520	sp|P60520|GBRL2_HUMAN	GABARAPL2	QLPSEKAIFLFVDKTVPQSSL*	0.0308081	0.000308788	0.0254128	0.0192395	0.0240911	0.000523979	0.70961	0.694414	0.683177	0.544563	0.553713	0.606627	1.33223	1.44012	1.65457	1.19499	1.26475	1.42341	1.21618	1.20141	1.1778	0.959925	1.06032	0.940108	0.298459	0.298959	0.24747	0.304159	0.315078	0.245023	0.0452974	0.0397525	0.104923	0.558364	0.796284	0.644708
*MGQLYEKEKDEDGFL	P60520	sp|P60520|GBRL2_HUMAN	GABARAPL2	*MGQLYEKEKDEDGFLY	0.000277561	0.000308788	0.000241206	0.000589499	0.000478241	0.000523979	0.0168692	0.014628	0.000231681	0.0142605	0.0210033	4.12459e-05	0.0124678	0.0120402	0.000134161	0.0102735	0.0105433	0.0114579	0.0155942	0.0174187	0.0125511	0.000278025	0.0188753	0.000292915	0.000313655	0.000280942	0.000243421	0.0125489	0.0111245	0.000284751	0.00065654	0.00338066	0.0011195	0.000357295	0.000656312	0.000325633
VPIYEGYALPHAIL	P60709	sp|P60709|ACTB_HUMAN	ACTB	MDSGDGVTHTVPIYEGYALPHAILR	0.000277561	0.000308788	0.000241206	0.000589499	0.000478241	0.000523979	0.000154634	0.000166358	0.000231681	7.19946e-05	0.000156024	4.12459e-05	0.0397687	0.0467694	0.0334284	0.0561963	0.0609927	0.0678882	0.248885	0.301699	0.224099	0.357299	0.35725	0.352625	0.790765	0.91155	0.849925	0.986816	0.84886	0.909835	0.0988695	0.0879991	0.11876	0.12268	0.105317	0.0825896
ISKQEYDESGPSIVH	P60709	sp|P60709|ACTB_HUMAN	ACTB	MWISKQEYDESGPSIVHRK	0.00142523	0.000308788	0.000241206	0.000589499	0.0075956	0.00448834	0.000154634	0.000166358	0.000231681	7.19946e-05	0.000156024	4.12459e-05	8.08576e-05	0.000149022	0.000134161	3.92812e-05	4.33447e-05	6.79183e-05	0.00398276	0.00757536	0.00185232	0.00175919	0.00273001	0.00223191	0.027436	0.0233765	0.0207249	0.00685844	0.00761743	0.00362784	0.00065654	0.00338066	0.0011195	0.000357295	0.000656312	0.000325633
EQEMATAASSSSLEK	P60709	sp|P60709|ACTB_HUMAN	ACTB	FEQEMATAASSSSLEKS	0.0173331	0.0123202	0.000241206	0.00942794	0.0124547	0.010439	0.000154634	0.000166358	0.000231681	0.000617492	0.00058359	0.000723035	8.08576e-05	0.000149022	0.000134161	3.92812e-05	4.33447e-05	6.79183e-05	0.00022903	0.000179519	8.84643e-05	0.000618791	0.000688374	0.000292915	0.00384338	0.0053803	0.000243421	0.0173019	0.0185736	0.0151959	0.00065654	0.00338066	0.0011195	0.000357295	0.000656312	0.000325633
LVVDNGSGMCKAG	P60709	sp|P60709|ACTB_HUMAN	ACTB	ALVVDNGSGMCKAGF	0.000277561	0.000308788	0.000241206	0.000589499	0.000478241	0.000523979	0.00981875	0.0104977	0.00762852	7.19946e-05	0.000339803	4.12459e-05	0.0103144	0.00629052	0.00863548	3.92812e-05	4.33447e-05	6.79183e-05	0.00545629	0.00568774	0.00456693	0.000278025	0.000484357	0.000292915	0.0112209	0.0110521	0.00869035	0.00331837	0.000204815	0.00212194	0.00065654	0.00338066	0.0011195	0.000357295	0.000656312	0.000325633
ELRVAPEEHPVLL	P60709	sp|P60709|ACTB_HUMAN	ACTB	ELRVAPEEHPVLL	0.011517	0.00407537	0.00729156	0.000589499	0.000478241	0.000523979	0.000154634	0.00172094	0.000231681	0.0204423	0.0162625	0.0203682	0.00317196	0.00429303	0.0043714	0.00988073	4.33447e-05	0.00603802	0.00458059	0.00328822	0.0159842	0.000278025	0.00722133	0.00408078	0.0134298	0.0145772	0.031622	0.012462	0.0116857	0.0134299	0.00065654	0.00338066	0.0011195	0.0178108	0.0170109	0.0153426
DLYANTVLSGGTTMYPGIADR	P60709	sp|P60709|ACTB_HUMAN	ACTB	KDLYANTVLSGGTTMYPGIADRM	0.000277561	0.0416942	0.000241206	0.000589499	0.0462897	0.000523979	0.000154634	0.000166358	0.000231681	7.19946e-05	0.0103516	4.12459e-05	8.08576e-05	0.029617	0.000134161	3.92812e-05	0.0117837	6.79183e-05	0.00022903	0.000179519	0.0119762	0.0153775	0.0212824	0.000292915	0.000313655	0.0215212	0.000243421	9.20159e-05	0.0322654	0.000284751	0.00065654	0.00338066	0.0011195	0.000357295	0.000656312	0.000325633
IQEGVFDINNEANGIK	P61019	sp|P61019|RAB2A_HUMAN	RAB2A	KIQEGVFDINNEANGIKI	0.0173619	0.000308788	0.000241206	0.0173619	0.013401	0.0122871	0.000154634	0.000166358	0.000231681	7.19946e-05	0.000156024	4.12459e-05	8.08576e-05	0.000149022	0.000134161	3.92812e-05	4.33447e-05	6.79183e-05	0.00022903	0.000179519	8.84643e-05	0.000278025	0.000484357	0.000292915	0.000313655	0.000280942	0.000243421	9.20159e-05	0.000204815	0.000284751	0.00065654	0.00338066	0.0011195	0.000357295	0.000656312	0.000325633
RSRGVDLHEQSQQ	P61020	sp|P61020|RAB5B_HUMAN	RAB5B	RSRGVDLHEQSQQ	0.000277561	0.000308788	0.000241206	0.000589499	0.000478241	0.000523979	0.000154634	0.000166358	0.000231681	7.19946e-05	0.000156024	4.12459e-05	8.08576e-05	0.000149022	0.000134161	3.92812e-05	4.33447e-05	0.00018393	0.00022903	0.000179519	8.84643e-05	0.000278025	0.000484357	0.000292915	0.00055221	0.000280942	0.000243421	9.20159e-05	0.000317042	0.000362784	0.00065654	0.00338066	0.0011195	0.000357295	0.000656312	0.000325633
DDNSLLFMETSAKTAMNVN	P61020	sp|P61020|RAB5B_HUMAN	RAB5B	ADDNSLLFMETSAKTAMNVND	0.000277561	0.000308788	0.000241206	0.000589499	0.000478241	0.000523979	0.000154634	0.000166358	0.000231681	7.19946e-05	0.000156024	4.12459e-05	8.08576e-05	0.000149022	0.000134161	3.92812e-05	4.33447e-05	6.79183e-05	0.00022903	0.000179519	8.84643e-05	0.000278025	0.0106559	0.010953	0.0837151	0.0492973	0.000243421	0.054485	0.0476966	0.0376474	0.00065654	0.00338066	0.0011195	0.000357295	0.000656312	0.000325633
LYAFLGAKFKTSAQ	P61073	sp|P61073|CXCR4_HUMAN	CXCR4	LYAFLGAKFKTSAQH	0.000277561	0.000308788	0.000241206	0.000589499	0.000478241	0.000523979	0.040165	0.0300376	0.0494187	0.00903463	0.00977251	0.0114207	8.08576e-05	0.000149022	0.000134161	3.92812e-05	4.33447e-05	6.79183e-05	0.00022903	0.000179519	8.84643e-05	0.000278025	0.000484357	0.000292915	0.000313655	0.000280942	0.000243421	9.20159e-05	0.000204815	0.000284751	0.00065654	0.00338066	0.0011195	0.000357295	0.000656312	0.000325633
LTIPDFIFANVSEADDR	P61073	sp|P61073|CXCR4_HUMAN	CXCR4	LLTIPDFIFANVSEADDRY	0.000277561	0.000308788	0.000241206	0.000589499	0.00136567	0.00406185	0.00512565	0.000166358	0.000231681	0.00564881	0.00534083	0.0065977	0.024569	0.000149022	0.0071776	0.00433906	0.00603656	0.00508822	0.00022903	0.000179519	8.84643e-05	0.00548669	0.00383083	0.00414337	0.000313655	0.000280942	0.000243421	0.0144907	0.00635487	0.00980201	0.00065654	0.00338066	0.0011195	0.000357295	0.000656312	0.000325633
TAGTEQFTAMRDLYMKNGQG	P61224	P61224|RAP1B_HUMAN;P62834|RAP1A_HUMAN;sp|P62834|RAP1A_HUMAN;tr|F5GYB5|F5GYB5_HUMAN	RAP1B	LDTAGTEQFTAMRDLYMKNGQGF	0.000277561	0.000308788	0.000241206	0.000589499	0.000478241	0.000523979	0.0840757	0.0991835	0.025824	0.1138	0.124819	0.123886	0.0879808	0.0924235	0.0747499	0.0972965	0.106363	0.130258	0.187552	0.167131	0.0887517	0.19714	0.170567	0.170016	0.0965264	0.097614	0.0188367	0.0898422	0.0879862	0.0642059	0.0376442	0.0612256	0.0011195	0.18462	0.125251	0.155456
LAQLARADDYEQVKNV	P61421	sp|P61421|VA0D1_HUMAN	ATP6V0D1	GLAQLARADDYEQVKNVA	0.000277561	0.000308788	0.000241206	0.000589499	0.000478241	0.000523979	0.000154634	0.000166358	0.000231681	7.19946e-05	0.000156024	4.12459e-05	8.08576e-05	0.000149022	0.000134161	3.92812e-05	4.33447e-05	6.79183e-05	0.00022903	0.000179519	8.84643e-05	0.000278025	0.000484357	0.000292915	0.00773094	0.00922337	0.000243421	0.00704247	0.00613042	0.000284751	0.00065654	0.00338066	0.0011195	0.000357295	0.000656312	0.000325633
IITINSFGTELSKEDR	P61421	sp|P61421|VA0D1_HUMAN	ATP6V0D1	FIITINSFGTELSKEDRA	0.000277561	0.000308788	0.000241206	0.000589499	0.000478241	0.000523979	0.000154634	0.000166358	0.000231681	7.19946e-05	0.000156024	4.12459e-05	8.08576e-05	0.000149022	0.000134161	3.92812e-05	4.33447e-05	6.79183e-05	0.00022903	0.000179519	8.84643e-05	0.000278025	0.000484357	0.000292915	0.000313655	0.000280942	0.0107833	9.20159e-05	0.000204815	0.0080497	0.00065654	0.00338066	0.0011195	0.000357295	0.000656312	0.000325633
RTEKIFRQMDTNRDGKLS	P61601	sp|P61601|NCALD_HUMAN	NCALD	KRTEKIFRQMDTNRDGKLSL	0.000277561	0.000308788	0.000241206	0.000589499	0.000478241	0.000523979	0.000154634	0.000166358	0.000231681	7.19946e-05	0.000156024	4.12459e-05	0.00998344	0.000852685	0.00233551	0.00671406	0.0062936	0.00643754	0.00766239	0.00972781	0.00786278	0.000278025	0.000484357	0.000292915	0.000313655	0.000280942	0.000243421	0.00479642	0.00279165	0.00167018	0.00065654	0.00338066	0.0011195	0.000357295	0.000656312	0.000325633
YLLYYTEFTPTEKDE	P61769	P61769|B2MG_HUMAN;sp|P61769|B2MG_HUMAN	B2M	FYLLYYTEFTPTEKDEYACRVNH	0.218363	0.213361	0.131833	0.543247	0.670228	0.522923	0.0679559	0.0638899	0.0474099	0.0889029	0.0938395	0.0451897	0.0999719	0.115576	0.0735201	0.120019	0.127795	0.145026	0.176555	0.172889	0.0686381	0.278874	0.300668	0.156309	1.14828	1.42127	0.979575	0.573063	0.449106	0.308435	0.108193	0.116573	0.129056	0.0984246	0.0662241	0.0591743
LSQPKIVKWDRDM	P61769	P61769|B2MG_HUMAN;sp|P61769|B2MG_HUMAN	B2M	LSQPKIVKWDRDM	0.000277561	0.000308788	0.000241206	0.000589499	0.000478241	0.000523979	0.000154634	0.000166358	0.000231681	7.19946e-05	0.000156024	4.12459e-05	8.08576e-05	0.000149022	0.000134161	3.92812e-05	4.33447e-05	6.79183e-05	0.00022903	0.000179519	8.84643e-05	0.000278025	0.000484357	0.000292915	0.0220442	0.0263184	0.0170622	0.0215911	0.0199204	0.0233277	0.00065654	0.00338066	0.0011195	0.000357295	0.000656312	0.000325633
ERIEKVEHSDLSF	P61769	P61769|B2MG_HUMAN;sp|P61769|B2MG_HUMAN	B2M	ERIEKVEHSDLSF	0.000277561	0.000308788	0.000241206	0.000589499	0.000478241	0.000523979	0.000154634	0.000166358	0.00127707	7.19946e-05	0.000156024	0.000784658	8.08576e-05	0.000149022	0.000362234	3.92812e-05	4.33447e-05	6.79183e-05	0.00022903	0.000179519	8.84643e-05	0.000278025	0.000484357	0.000292915	0.000313655	0.000280942	0.000243421	9.20159e-05	0.000204815	0.000284751	0.00065654	0.00338066	0.0011195	0.000357295	0.000656312	0.000325633
TPKIQVYSRHPAENGKSNFL	P61769	P61769|B2MG_HUMAN;sp|P61769|B2MG_HUMAN	B2M	QRTPKIQVYSRHPAENGKSNFLNC	1.01782	0.734445	0.526285	1.02962	1.20642	0.972515	0.0428435	0.0274217	0.0319564	0.0320722	0.0226985	0.0231289	0.0146955	0.0131465	0.0169378	0.0103098	0.00922298	0.00899296	0.0652937	0.0742054	0.0480613	0.0236321	0.0169085	0.0170742	0.352714	0.64933	0.466822	0.867205	0.303729	0.657036	0.00065654	0.00338066	0.0011195	0.085953	0.0548153	0.0589623
EPVQFKDCGSVDGVIKEVN	P61916	sp|P61916|NPC2_HUMAN	NPC2	AEPVQFKDCGSVDGVIKEVNV	0.000277561	0.000308788	0.000241206	0.000589499	0.000478241	0.000523979	0.000154634	0.000166358	0.000231681	7.19946e-05	0.000156024	4.12459e-05	8.08576e-05	0.000149022	0.000134161	3.92812e-05	4.33447e-05	6.79183e-05	0.00022903	0.000179519	8.84643e-05	0.000278025	0.000484357	0.000292915	0.0116848	0.0116087	0.000243421	0.0131286	0.000204815	0.000284751	0.00065654	0.00338066	0.0011195	0.000357295	0.000656312	0.000325633
RASWRIISSIEQKEEN	P62258	sp|P62258|1433E_HUMAN	YWHAE	ARRASWRIISSIEQKEENKGGEDK	0.000277561	0.000308788	0.000241206	0.000589499	0.000478241	0.000523979	0.370517	0.388101	0.409313	0.217701	0.213108	0.227091	0.262897	0.272583	0.318822	0.214336	0.196567	0.26599	0.371449	0.407829	0.342999	0.0157466	0.0152646	0.00975132	0.000313655	0.0074211	0.000243421	0.153022	0.133971	0.12759	0.00065654	0.00338066	0.0011195	0.443571	0.421757	0.39756
DGEEQNKEALQDVEDENQ	P62258	sp|P62258|1433E_HUMAN	YWHAE	GDGEEQNKEALQDVEDENQ	0.000277561	0.000308788	0.000241206	0.000589499	0.000478241	0.000523979	0.00494182	0.000166358	0.00558012	7.19946e-05	0.00269292	4.12459e-05	8.08576e-05	0.000149022	0.000134161	3.92812e-05	4.33447e-05	6.79183e-05	0.00022903	0.000179519	8.84643e-05	0.000278025	0.000484357	0.000292915	0.000313655	0.000280942	0.000243421	9.20159e-05	0.000204815	0.000284751	0.00065654	0.00338066	0.0011195	0.000357295	0.000656312	0.000325633
MGHQQLYWSHPRKF	P62273	sp|P62273|RS29_HUMAN	RPS29	MGHQQLYWSHPRKF	0.0189513	0.00156432	0.0184566	0.0125874	0.0155492	0.0104999	0.0063584	0.00547833	0.00628647	0.000689487	0.000573839	0.000591574	0.0395487	0.0377096	0.0361451	0.0331412	0.00268751	0.00349768	0.035988	0.0352817	0.031713	0.0147624	0.0157049	0.000292915	0.0686375	0.0651997	0.061888	0.0382525	0.0307994	0.0324644	0.00065654	0.00338066	0.0011195	0.0122761	0.0137396	0.0117531
TKRVLPPNWKYESSTASALVA	P62277	sp|P62277|RS13_HUMAN	RPS13	KTKRVLPPNWKYESSTASALVA	0.000277561	0.000308788	0.000241206	0.000589499	0.000478241	0.000523979	0.108136	0.114443	0.000231681	0.148835	0.177477	0.174186	0.0845246	0.0865514	0.0187825	0.263486	0.270956	0.258708	0.119062	0.123353	8.84643e-05	0.200154	0.213704	0.0519486	0.000313655	0.000280942	0.000243421	9.20159e-05	0.0548511	0.000284751	0.419952	0.431501	0.326862	0.214107	0.155184	0.000325633
GRMHAPGKGLSQSALP	P62277	sp|P62277|RS13_HUMAN	RPS13	MGRMHAPGKGLSQSALPY	0.000277561	0.000308788	0.00252282	0.000589499	0.00846513	0.00848927	0.00191401	0.000166358	0.00346674	0.00196877	0.00105016	0.00156192	0.00451959	0.000149022	0.00878753	0.0023055	0.00305274	0.00295494	0.00022903	0.00449687	0.00899014	0.00313578	0.00231904	0.00238088	0.000313655	0.000280942	0.0160612	0.0026518	0.00225858	0.00776221	0.00065654	0.00338066	0.0011195	0.00126469	0.000656312	0.00107837
ATLEIVTDKSQEGSQFVK	P62495	sp|P62495|ERF1_HUMAN	ETF1	GATLEIVTDKSQEGSQFVKG	0.000277561	0.000308788	0.000241206	0.000589499	0.000478241	0.000523979	0.000154634	0.000166358	0.000231681	7.19946e-05	0.000156024	4.12459e-05	8.08576e-05	0.000149022	0.000134161	3.92812e-05	4.33447e-05	6.79183e-05	0.0137081	0.00574106	8.84643e-05	0.00452714	0.00435921	0.000292915	0.000313655	0.000280942	0.000243421	0.00563688	0.00447507	0.000284751	0.0342061	0.00560612	0.00656447	0.000357295	0.000656312	0.000325633
RDNIQGITKPAIRR	P62805	sp|P62805|H4_HUMAN	H4C1	RDNIQGITKPAIRR	0.00255102	0.00877773	0.00630705	0.0100942	0.0243468	0.0107842	0.000154634	0.000166358	0.000231681	7.19946e-05	0.000156024	4.12459e-05	8.08576e-05	0.000149022	0.000134161	3.92812e-05	0.00186748	6.79183e-05	0.00022903	0.00472793	0.00316172	0.00218976	0.00811665	0.00400568	0.000313655	0.00816321	0.000243421	0.00270976	0.0062707	0.00380581	0.00065654	0.00338066	0.0011195	0.000357295	0.000656312	0.000325633
AMGIMNSFVNDIFER	P62807	sp|P62807|H2B1C_HUMAN	H2BC4	KAMGIMNSFVNDIFERI	0.0046644	0.0181824	0.000241206	0.00593536	0.0023733	0.00430556	0.000154634	0.000166358	0.000231681	0.00231906	0.000156024	0.00133926	0.000867248	0.000149022	0.000134161	0.00151082	0.000514762	6.79183e-05	0.00022903	0.003857	8.84643e-05	0.00548669	0.000484357	0.000292915	0.000313655	0.000280942	0.000243421	0.00475294	0.00265137	0.0020398	0.00065654	0.00338066	0.0011195	0.000357295	0.000656312	0.000325633
KSNVKIQSTPVKQ	P62820	sp|P62820|RAB1A_HUMAN	RAB1A	KSNVKIQSTPVKQ	0.000277561	0.000308788	0.000241206	0.000589499	0.000478241	0.000523979	0.000154634	0.000166358	0.000231681	7.19946e-05	0.000156024	4.12459e-05	8.08576e-05	0.000149022	0.000503103	0.000646629	0.000573336	6.79183e-05	0.00022903	0.000179519	8.84643e-05	0.000278025	0.000484357	0.000292915	0.000901207	0.000280942	0.000243421	9.20159e-05	0.000204815	0.000284751	0.00065654	0.00338066	0.0011195	0.000357295	0.000656312	0.000325633
APPEVVMDPALAAQYEHDLE	P62826	sp|P62826|RAN_HUMAN	RAN	ALAPPEVVMDPALAAQYEHDLEV	0.000277561	0.000308788	0.000241206	0.000589499	0.000478241	0.000523979	0.324408	0.284557	0.360095	0.307458	0.25534	0.227099	0.377235	0.233274	0.393315	0.425458	0.360609	0.248576	0.323656	0.589747	0.697494	0.737505	0.636416	0.549529	0.106135	0.106493	0.0782359	0.0226055	0.0580776	0.0659856	0.801056	0.999248	0.524259	0.428214	0.45676	0.409389
LSQITNNIDPVGRIQ	P62873	sp|P62873|GBB1_HUMAN	GNB1	TLSQITNNIDPVGRIQM	0.0598886	0.0504719	0.0483028	0.0807532	0.0782577	0.0627556	0.000154634	0.000166358	0.000231681	7.19946e-05	0.000156024	4.12459e-05	8.08576e-05	0.000149022	0.000134161	3.92812e-05	4.33447e-05	6.79183e-05	0.00022903	0.000179519	8.84643e-05	0.000278025	0.000484357	0.000292915	0.0225302	0.026769	0.0222719	0.027967	0.0231469	0.0253264	0.00065654	0.00338066	0.0011195	0.000357295	0.000656312	0.000325633
AIIDPGDSDIIRSMPEQTGEK	P62888	sp|P62888|RL30_HUMAN	RPL30	TLAIIDPGDSDIIRSMPEQTGEK	0.217269	0.192922	0.203672	0.144589	0.203572	0.217939	0.285047	0.0726093	0.363245	0.699711	0.714373	0.225784	0.100659	0.0973087	0.121192	0.20396	0.155738	0.236923	0.164615	0.177475	0.0602004	0.583619	0.660032	0.56062	0.656468	0.624194	0.535344	0.387771	0.293194	0.358266	0.0550289	0.0660842	0.249777	0.0256174	0.0286242	0.110109
VTYVPVTTFKNLQTVNVDEN	P62899	sp|P62899|RL31_HUMAN	RPL31	LVTYVPVTTFKNLQTVNVDEN	0.213353	0.202201	0.000241206	0.0702553	0.0910449	0.000523979	0.223842	0.282521	0.000231681	0.400816	0.433567	4.12459e-05	0.0842496	0.0899069	0.000134161	0.145038	0.148158	6.79183e-05	0.223978	0.167077	8.84643e-05	0.449023	0.400696	0.000292915	0.510242	0.485022	0.000243421	0.268078	0.27636	0.000284751	0.00065654	0.135906	0.0011195	0.0585154	0.0729917	0.000325633
YIKSTMGKPQRLY	P62906	sp|P62906|RL10A_HUMAN	RPL10A	LYIKSTMGKPQRLY	0.000277561	0.000308788	0.000241206	0.00920587	0.00675164	0.00883452	0.019205	0.0124051	0.0141975	0.0159219	0.0152724	0.0165148	0.0028511	0.00449041	0.00294036	0.00548728	0.00483752	0.00537467	0.0105758	0.00945586	0.008559	0.00867291	0.00813133	0.00674706	0.0210723	0.020143	0.0188822	0.00904219	0.00831885	0.00837826	0.00065654	0.00338066	0.0011195	0.000357295	0.000656312	0.000325633
VFFDIAVDGEPLGRVS*	P62937	sp|P62937|PPIA_HUMAN	PPIA	TVFFDIAVDGEPLGRVS*	0.022343	0.031976	0.00842991	0.0425772	0.0560847	0.0425682	0.000154634	0.000166358	0.000231681	7.19946e-05	0.000156024	4.12459e-05	8.08576e-05	0.000149022	0.000134161	3.92812e-05	4.33447e-05	6.79183e-05	0.00022903	0.000179519	8.84643e-05	0.000278025	0.000484357	0.000292915	0.022243	0.033501	0.0115796	0.0119113	0.00970766	0.0116091	0.00065654	0.00338066	0.0011195	0.000357295	0.000656312	0.000325633
*VSFELFADKVPKTAENF	P62937	sp|P62937|PPIA_HUMAN	PPIA	*RVSFELFADKVPKTAENFR	0.112262	0.127152	0.0329197	0.0559216	0.137079	0.0572721	0.000154634	0.000166358	0.000231681	7.19946e-05	0.000156024	4.12459e-05	0.0136504	0.0164418	0.00770306	0.00743321	4.33447e-05	6.79183e-05	0.0865597	0.0851739	0.0228187	0.0436721	0.0550406	0.0299174	0.338792	0.301694	0.293993	0.37357	0.342855	0.311036	0.00065654	0.00338066	0.0011195	0.0587177	0.0636684	0.000325633
SDYNIQKESTLHLVLR	P62987	sp|P62987|RL40_HUMAN	UBA52	LSDYNIQKESTLHLVLRL	0.079813	0.10295	0.0918676	0.137281	0.159942	0.147994	0.0081859	0.000166358	0.00779805	0.0108684	0.0113268	0.0102704	0.00539967	0.00639513	0.00886579	0.00598283	0.00709778	0.00651292	0.0426063	0.0410584	0.0335334	0.0423189	0.0521051	0.0473171	0.153713	0.155074	0.14562	0.233735	0.239325	0.210086	0.00065654	0.00338066	0.0011195	0.0190108	0.0157229	0.0116622
*ITLEVEPSDTIENVK	P62987	sp|P62987|RL40_HUMAN	UBA52	*KTITLEVEPSDTIENVKA	0.0816846	0.0742972	0.0744232	0.101143	0.0955971	0.079592	0.000154634	0.000166358	0.000231681	7.19946e-05	0.000156024	4.12459e-05	8.08576e-05	0.000149022	0.000134161	3.92812e-05	4.33447e-05	6.79183e-05	0.00022903	0.000179519	8.84643e-05	0.000278025	0.000484357	0.000292915	0.000313655	0.000280942	0.0192462	0.0156499	0.000204815	0.0294334	0.00065654	0.00338066	0.0011195	0.000357295	0.000656312	0.000325633
LQAGASQFETSAAK	P63027	sp|P63027|VAMP2_HUMAN	VAMP2	ALQAGASQFETSAAKL	0.000277561	0.000308788	0.000241206	0.000589499	0.00355484	0.00201874	0.000154634	0.000166358	0.000231681	7.19946e-05	0.000156024	4.12459e-05	8.08576e-05	0.000149022	0.000134161	3.92812e-05	4.33447e-05	6.79183e-05	0.00296391	0.00325268	8.84643e-05	0.000278025	0.00230437	0.00191522	0.00315864	0.000280942	0.000243421	0.00443415	0.00440492	0.00457245	0.00065654	0.00338066	0.0011195	0.000357295	0.000656312	0.000325633
LEKYNIEKDIAAHIK	P63167	sp|P63167|DYL1_HUMAN	DYNLL1	QALEKYNIEKDIAAHIKKEF	0.000277561	0.000308788	0.000241206	0.000589499	0.000478241	0.000523979	0.0128466	0.0123477	0.0141269	0.0113253	0.0112667	0.0139924	0.028126	0.0277912	0.0323886	0.0175859	0.0183922	0.0257803	0.0323168	0.0379479	0.0337889	0.000278025	0.000484357	0.000292915	0.0106908	0.00856077	0.00923634	0.0299957	0.0263734	0.0239574	0.00065654	0.00338066	0.0011195	0.000357295	0.000656312	0.000325633
LKQSLPPGLAVKELK	P63173	sp|P63173|RL38_HUMAN	RPL38	KLKQSLPPGLAVKELK	0.0179378	0.0183705	0.0168598	0.0351277	0.0327352	0.0257928	0.000154634	0.000166358	0.000231681	7.19946e-05	0.000156024	4.12459e-05	0.0119178	0.0131258	0.0117391	0.0295515	0.0253591	0.0271372	0.121874	0.132418	0.122636	0.0444102	0.0493164	0.0451891	0.0684741	0.0826923	0.0700688	0.0276772	0.0213232	0.0206718	0.00065654	0.00338066	0.0011195	0.000357295	0.000656312	0.000325633
TLPTKETIEQEKRSEIS	P63313	sp|P63313|TYB10_HUMAN	TMSB10	NTLPTKETIEQEKRSEIS	0.000277561	0.000308788	0.0122757	0.000589499	0.000478241	0.0280268	0.0128682	0.000166358	0.0128413	7.19946e-05	0.000156024	4.12459e-05	0.0132012	0.000149022	0.0135279	3.92812e-05	4.33447e-05	6.79183e-05	0.0368805	0.0472793	0.036248	0.0434261	0.0441792	0.0431862	0.0421889	0.0479721	0.0486842	0.0355022	0.0303014	0.0303917	0.00065654	0.00338066	0.0011195	0.0199546	0.000656312	0.0154486
KYYVTIIDAPGHRD*	P68104	sp|P68104|EF1A1_HUMAN	EEF1A1	ETSKYYVTIIDAPGHRD*	0.022631	0.0244836	0.0231361	0.0236001	0.0297175	0.0238228	0.00449846	0.000166358	0.000231681	0.00294901	0.00421565	0.00432178	8.08576e-05	0.000149022	0.000134161	3.92812e-05	4.33447e-05	6.79183e-05	0.00022903	0.00503009	0.00354496	0.00941103	0.00863037	0.00669699	0.0697331	0.07111	0.0578068	0.0835533	0.0806213	0.068573	0.00065654	0.00338066	0.0011195	0.000357295	0.000656312	0.000325633
KYYVTIIDAPGHRD	P68104	sp|P68104|EF1A1_HUMAN	EEF1A1	ETSKYYVTIIDAPGHRDFI	0.000277561	0.000308788	0.000241206	0.000589499	0.000478241	0.000523979	0.000154634	0.000166358	0.000231681	7.19946e-05	0.000156024	4.12459e-05	8.08576e-05	0.000149022	0.000134161	3.92812e-05	4.33447e-05	6.79183e-05	0.00022903	0.00554554	8.84643e-05	0.000278025	0.000484357	0.000292915	0.0240764	0.0249402	0.0226359	0.0589771	0.0545705	0.0496946	0.00065654	0.00338066	0.0011195	0.000357295	0.000656312	0.000325633
KIGYNPDTVAFVPI	P68104	sp|P68104|EF1A1_HUMAN	EEF1A1	KKIGYNPDTVAFVPIS	0.000277561	0.000308788	0.0301815	0.000589499	0.0388731	0.0357443	0.000154634	0.000166358	0.000231681	7.19946e-05	0.000156024	4.12459e-05	8.08576e-05	0.000149022	0.000134161	3.92812e-05	4.33447e-05	6.79183e-05	0.00022903	0.000179519	8.84643e-05	0.000278025	0.000484357	0.000292915	0.000313655	0.000280942	0.000243421	9.20159e-05	0.000204815	0.000284751	0.00065654	0.00338066	0.0011195	0.000357295	0.000656312	0.000325633
*APGHRDFIKNMITGTSQAD	P68104	sp|P68104|EF1A1_HUMAN	EEF1A1	*APGHRDFIKNMITGTSQADC	0.0586217	0.0756452	0.035381	0.120888	0.148178	0.111254	0.000154634	0.000166358	0.000231681	7.19946e-05	0.000156024	4.12459e-05	8.08576e-05	0.000149022	0.000134161	3.92812e-05	4.33447e-05	6.79183e-05	0.00022903	0.000179519	8.84643e-05	0.000278025	0.000484357	0.000292915	0.0340162	0.000280942	0.0318495	0.0783946	0.0809159	0.0818933	0.00065654	0.00338066	0.0011195	0.000357295	0.000656312	0.000325633
TIEKFEKEAAEMGKGSF	P68104	sp|P68104|EF1A1_HUMAN;tr|A0A087WVQ9|A0A087WVQ9_HUMAN	EEF1A1	KRTIEKFEKEAAEMGKGSFK	0.101667	0.0979657	0.054979	0.0761907	0.112834	0.0815213	0.100902	0.0782311	0.102081	0.0554704	0.0737814	0.108266	0.0424548	0.0483385	0.0466544	0.0619313	0.0613235	0.0758333	0.134168	0.185243	0.142437	0.0956985	0.13631	0.137726	0.211497	0.457643	0.398823	0.21681	0.400694	0.466677	0.00065654	0.00338066	0.0011195	0.162953	0.140013	0.114456
LQDVYKIGGIGTVPVG	P68104	sp|P68104|EF1A1_HUMAN	EEF1A1	PLQDVYKIGGIGTVPVGR	0.000277561	0.000308788	0.000241206	0.000589499	0.0444995	0.000523979	0.000154634	0.000166358	0.000231681	0.0747636	0.0245288	4.12459e-05	8.08576e-05	0.000149022	0.000134161	0.019701	0.0192949	0.0196744	0.00022903	0.000179519	8.84643e-05	0.018576	0.0164388	0.0160227	0.0153735	0.000280942	0.000243421	0.0197073	0.0200606	0.0195766	0.00065654	0.00338066	0.0011195	0.000357295	0.0110612	0.000325633
RRSGKKLEDGPKFL	P68104	sp|P68104|EF1A1_HUMAN	EEF1A1	RRSGKKLEDGPKFL	0.000277561	0.000308788	0.000241206	0.000589499	0.000478241	0.000938287	0.00290886	0.00164923	0.00185062	0.0011353	0.000960149	0.000887362	0.00289694	0.00198368	0.00221365	0.00116635	0.000730451	0.00105533	0.00186929	0.00151436	0.00170861	0.000278025	0.000484357	0.000292915	0.00216246	0.0020355	0.0016448	0.00141139	0.000944112	0.000996629	0.00065654	0.00338066	0.0011195	0.000357295	0.000656312	0.000325633
*KDSYVGDEAQSKRGI	P68133	sp|P68133|ACTS_HUMAN	ACTA1	*KDSYVGDEAQSKRGILTL	0.0237798	0.0105427	0.0200533	0.0139057	0.0169584	0.0138814	0.000154634	0.000166358	0.000231681	7.19946e-05	0.00025579	4.12459e-05	8.08576e-05	0.00110928	0.000440494	0.00023327	0.000283222	0.00017413	0.00022903	0.0024635	0.00171978	0.00110964	0.000484357	0.000454394	0.0139444	0.0164722	0.0125373	0.0269802	0.0267269	0.0203392	0.00065654	0.00338066	0.0011195	0.000357295	0.000656312	0.000325633
TDYLMKILTERGYS	P68133	sp|P68133|ACTS_HUMAN	ACTA1	LTDYLMKILTERGYSF	0.0290805	0.017963	0.023936	0.0290712	0.030408	0.0239649	0.00685582	0.00765818	0.000231681	7.19946e-05	0.000156024	4.12459e-05	0.00524383	0.000149022	0.00675276	3.92812e-05	4.33447e-05	6.79183e-05	0.0235766	0.0231064	0.0178845	0.000278025	0.000484357	0.000292915	0.038213	0.027034	0.0291195	0.107376	0.093289	0.0835088	0.00065654	0.00338066	0.0011195	0.000357295	0.000656312	0.000325633
YPGIADRMQKEITALAPSTM	P68133	sp|P68133|ACTS_HUMAN	ACTA1	MYPGIADRMQKEITALAPSTMK	0.000277561	0.000308788	0.000241206	0.000589499	0.000478241	0.0153538	0.000154634	0.000166358	0.000231681	7.19946e-05	0.000156024	4.12459e-05	8.08576e-05	0.000149022	0.000134161	3.92812e-05	4.33447e-05	6.79183e-05	0.00022903	0.000179519	8.84643e-05	0.000278025	0.000484357	0.000292915	0.0383013	0.033607	0.0737997	0.0368208	0.0216038	0.0378664	0.00065654	0.00338066	0.0011195	0.000357295	0.000656312	0.000325633
KAGFAGDDAPRAVF	P68133	sp|P68133|ACTS_HUMAN	ACTA1	VKAGFAGDDAPRAVFP	0.00429585	0.00659584	0.00761153	0.00288693	0.0152935	0.0057069	0.000154634	0.000166358	0.000231681	7.19946e-05	0.000156024	4.12459e-05	8.08576e-05	0.000149022	0.000134161	3.92812e-05	0.000627086	6.79183e-05	0.00022903	0.000179519	8.84643e-05	0.00168537	0.00143252	0.000292915	0.000313655	0.000280942	0.000243421	9.20159e-05	0.00101987	0.000284751	0.00065654	0.00338066	0.0011195	0.000357295	0.000656312	0.000325633
RHQGVMVGMGQKDS*	P68133	sp|P68133|ACTS_HUMAN	ACTA1	PRHQGVMVGMGQKDS*	0.00906103	0.00652373	0.00935597	0.00581222	0.00649334	0.00278237	0.00395129	0.00352506	0.00202015	0.00397701	0.00139147	4.12459e-05	0.00463143	0.00220869	0.00238918	0.00550239	0.003327	0.00553749	0.00681363	0.00313003	0.00653901	0.00269414	0.00289147	0.00277894	0.0177171	0.00884701	0.00724575	0.0111883	0.011537	0.00618102	0.00877976	0.00672734	0.0011195	0.00782543	0.00785121	0.00405602
SYELPDGQVITIGNER	P68133	sp|P68133|ACTS_HUMAN	ACTA1	KSYELPDGQVITIGNERF	0.000277561	0.0702218	0.000241206	0.000589499	0.102298	0.0588968	0.000154634	0.00980936	0.000231681	7.19946e-05	0.000156024	4.12459e-05	0.010176	0.0390814	0.0279502	0.00791667	0.0218446	0.0186945	0.0193665	0.0492345	0.0257089	0.000278025	0.0419776	0.0202787	0.000313655	0.040286	0.000243421	9.20159e-05	0.0462938	0.000284751	0.00065654	0.00338066	0.0011195	0.000357295	0.000656312	0.000325633
QLITGKEDAANNYA	P68366	sp|P68366|TBA4A_HUMAN	TUBA4A	QLITGKEDAANNYA	0.0107972	0.0131352	0.000241206	0.0187751	0.0197434	0.000523979	0.00480124	0.000166358	0.000231681	7.19946e-05	0.000156024	4.12459e-05	0.0115511	0.00724387	0.000134161	3.92812e-05	4.33447e-05	6.79183e-05	0.00022903	0.000179519	8.84643e-05	0.000278025	0.000484357	0.000292915	0.019725	0.0220778	0.000243421	0.0179684	0.014309	0.0145114	0.00065654	0.00338066	0.0011195	0.000357295	0.000656312	0.000325633
SKLEFSIYPAPQVS	P68366	sp|P68366|TBA4A_HUMAN	TUBA4A	KSKLEFSIYPAPQVST	0.000277561	0.000308788	0.000241206	0.000589499	0.000478241	0.000523979	0.000154634	0.000166358	0.000231681	7.19946e-05	0.000156024	4.12459e-05	8.08576e-05	0.000149022	0.000134161	3.92812e-05	4.33447e-05	6.79183e-05	0.00022903	0.000179519	8.84643e-05	0.000278025	0.000484357	0.000292915	0.000313655	0.0593688	0.0509591	0.110854	0.104933	0.117186	0.00065654	0.00338066	0.0011195	0.000357295	0.000656312	0.000325633
PVISAEKAYHEQL	P68366	sp|P68366|TBA4A_HUMAN	TUBA4A	PVISAEKAYHEQL	0.000277561	0.000308788	0.000241206	0.000589499	0.000478241	0.00785968	0.000154634	0.000166358	0.00435108	7.19946e-05	0.000156024	0.0035248	0.00371285	0.000149022	0.00674158	0.00103944	0.00394857	0.0044324	0.00022903	0.000179519	0.00653103	0.000278025	0.000484357	0.00396813	0.00309238	0.000280942	0.0104421	9.20159e-05	0.000204815	0.00691343	0.00065654	0.00338066	0.0011195	0.000357295	0.000656312	0.00296856
VDPENFRLLGNVLV	P68871	sp|P68871|HBB_HUMAN	HBB	VDPENFRLLGNVLV	0.000277561	0.000308788	0.000241206	0.0122745	0.0216615	0.0094438	0.000154634	0.000166358	0.000231681	7.19946e-05	0.000156024	4.12459e-05	8.08576e-05	0.000149022	0.000134161	3.92812e-05	4.33447e-05	6.79183e-05	0.00022903	0.000179519	8.84643e-05	0.000278025	0.000484357	0.000292915	0.057209	0.0445266	0.0486159	0.00757863	0.00628473	0.0066807	0.00065654	0.00338066	0.0011195	0.000357295	0.000656312	0.000325633
ERMFLSFPTTKTYFPH*	P69905	sp|P69905|HBA_HUMAN	HBA1;	AEALERMFLSFPTTKTYFPH*	0.391723	0.277752	0.179028	0.486074	0.721403	0.360489	0.000154634	0.000166358	0.000231681	7.19946e-05	0.000156024	4.12459e-05	8.08576e-05	0.000149022	0.000134161	3.92812e-05	4.33447e-05	6.79183e-05	0.00022903	0.000179519	8.84643e-05	0.000278025	0.000484357	0.000292915	0.174013	0.163582	0.217555	0.160702	0.152489	0.149905	0.00065654	0.00338066	0.0011195	0.000357295	0.000656312	0.000325633
*FPTTKTYFPHFDLSHGSA	P69905	sp|P69905|HBA_HUMAN	HBA1;	*EALERMFLSFPTTKTYFPHFDLSHGSAQVK	0.0137916	0.027305	0.0182443	0.118102	0.150608	0.152543	0.000154634	0.000166358	0.000231681	7.19946e-05	0.000156024	4.12459e-05	8.08576e-05	0.000149022	0.000134161	3.92812e-05	4.33447e-05	6.79183e-05	0.00022903	0.000179519	8.84643e-05	0.000278025	0.000484357	0.000292915	0.0918436	0.10204	0.0198149	0.0994061	0.0879582	0.0167018	0.00065654	0.00338066	0.0011195	0.000357295	0.000656312	0.000325633
VGAHAGEYGAEALERM	P69905	sp|P69905|HBA_HUMAN	HBA1;	KAAWGKVGAHAGEYGAEALERMF	0.0286774	0.00426347	0.0141216	0.000589499	0.00444995	0.00243711	0.0210973	0.0293707	0.0158221	0.069897	0.0364781	0.0769293	0.0118811	0.00781627	0.0130807	0.0108174	0.00847599	0.0115333	0.00022903	0.000179519	8.84643e-05	0.011121	0.0129602	0.0111658	0.0379921	0.0381657	0.0442707	0.0521665	0.0465743	0.0487363	0.00065654	0.00338066	0.0011195	0.0087908	0.0299123	0.00739111
VDNAEFQMLGSEAAVRHR	P78325	sp|P78325|ADAM8_HUMAN	ADAM8	VVDNAEFQMLGSEAAVRHRV	0.000277561	0.000308788	0.000241206	0.000589499	0.000478241	0.000523979	0.000154634	0.000166358	0.000231681	7.19946e-05	0.000156024	4.12459e-05	8.08576e-05	0.000149022	0.00337638	3.92812e-05	4.33447e-05	6.79183e-05	0.00022903	0.000179519	8.84643e-05	0.000278025	0.000484357	0.000292915	0.00969681	0.010257	0.0113521	0.0106217	0.00411033	0.019029	0.00065654	0.00338066	0.0011195	0.000357295	0.000656312	0.000325633
LRGFFQVGSDLHLIEPLDEGGEGGR	P78325	sp|P78325|ADAM8_HUMAN	ADAM8	GLRGFFQVGSDLHLIEPLDEGGEGGRH	0.00898329	0.000308788	0.000241206	0.0373282	0.0504072	0.0301999	0.000154634	0.000166358	0.000231681	7.19946e-05	0.000156024	4.12459e-05	8.08576e-05	0.000149022	0.000134161	3.92812e-05	4.33447e-05	6.79183e-05	0.00022903	0.000179519	8.84643e-05	0.000278025	0.000484357	0.000292915	0.000313655	0.000280942	0.000243421	0.00557891	0.00440492	0.00264216	0.00065654	0.00338066	0.0011195	0.000357295	0.000656312	0.000325633
SIYIACEPSPSANNEIHVA	P78504	sp|P78504|JAG1_HUMAN	JAG1	EYSIYIACEPSPSANNEIHVAI	0.000277561	0.000308788	0.000241206	0.000589499	0.000478241	0.000523979	0.000154634	0.000166358	0.000231681	7.19946e-05	0.000156024	4.12459e-05	0.0241198	0.0336534	0.0443401	0.00426654	0.00716669	0.014051	0.323589	0.269634	0.222965	0.216122	0.215612	0.260206	0.107129	0.102835	0.0702963	0.127663	0.13846	0.122114	0.278855	0.274292	0.20625	0.0718634	0.0911272	0.0941155
KAEIRSQPVPRSVL	P80217	sp|P80217|IN35_HUMAN	IFI35	NGEIQKAEIRSQPVPRSVLV	0.000277561	0.000308788	0.000241206	0.000589499	0.000478241	0.000523979	0.000154634	0.000166358	0.000231681	0.00977465	0.00887387	0.00884075	0.0060689	0.00483583	0.00574655	0.0140808	0.0121627	0.0144505	0.0264226	0.0113222	0.0185072	0.0327233	0.0283848	0.0231315	0.00960846	0.0117147	0.00520966	0.0144907	0.0114472	0.014128	0.00065654	0.00338066	0.0011195	0.0359991	0.0231651	0.0201438
DHESVISESSASSRQETTDSK	P82094	sp|P82094|TMF1_HUMAN	TMF1	LDHESVISESSASSRQETTDSKS	0.000277561	0.000308788	0.000241206	0.00154037	0.00141682	0.000523979	0.000443358	0.000166358	0.000231681	0.000956005	0.00153699	0.00125052	8.08576e-05	0.000149022	0.000134161	3.92812e-05	4.33447e-05	0.000581942	0.00022903	0.000179519	8.84643e-05	0.003666	0.00223098	0.00437245	0.00697994	0.00583617	0.000243421	0.0145081	0.0132989	0.0148372	0.00065654	0.00338066	0.0011195	0.000357295	0.000656312	0.000325633
VPIIVNSSTPKSKTVE	P82094	sp|P82094|TMF1_HUMAN	TMF1	LVPIIVNSSTPKSKTVES	0.000277561	0.000308788	0.000241206	0.000589499	0.000478241	0.000523979	0.0061205	0.00534926	0.00611694	7.19946e-05	0.000156024	0.00672916	0.00416206	0.0036022	0.00583599	0.00190967	0.00897904	0.00869143	0.00557418	0.00643425	0.0086069	0.0073689	0.000484357	0.00773597	0.000313655	0.000280942	0.000243421	0.00743372	0.00556928	0.00669439	0.00065654	0.00338066	0.0101599	0.000357295	0.000656312	0.000325633
EDRVYWIDGENEAVYGAN	P98155	sp|P98155|VLDLR_HUMAN	VLDLR	FEDRVYWIDGENEAVYGANK	0.000277561	0.000308788	0.000241206	0.000589499	0.000478241	0.000523979	0.000154634	0.000166358	0.000231681	7.19946e-05	0.000156024	4.12459e-05	8.08576e-05	0.00642474	0.000134161	3.92812e-05	4.33447e-05	6.79183e-05	0.00022903	0.0102024	8.84643e-05	0.0202983	0.0338023	0.0342986	0.000313655	0.00977995	0.000243421	9.20159e-05	0.000204815	0.000284751	0.00065654	0.00338066	0.0011195	0.000357295	0.000656312	0.000325633
EQVIKYCTTYQSKGQT	P98194	sp|P98194|AT2C1_HUMAN	ATP2C1	YEQVIKYCTTYQSKGQTL	0.000277561	0.000308788	0.000241206	0.000589499	0.000478241	0.000523979	0.000154634	0.000166358	0.000231681	7.19946e-05	0.000156024	4.12459e-05	8.08576e-05	0.000149022	0.000134161	3.92812e-05	4.33447e-05	6.79183e-05	0.00022903	0.000179519	8.84643e-05	0.000278025	0.000484357	0.000292915	0.00940966	0.000280942	0.000243421	0.0122736	0.00980586	0.00996629	0.00065654	0.00338066	0.0011195	0.000357295	0.000656312	0.000325633
IDESSLTGETTPCSKVT	P98194	sp|P98194|AT2C1_HUMAN	ATP2C1	SIDESSLTGETTPCSKVTA	0.0826865	0.0809808	0.0495949	0.0865069	0.101147	0.0813792	0.000154634	0.000166358	0.000231681	0.0215153	0.00406563	0.0193083	8.08576e-05	0.000149022	0.000134161	3.92812e-05	4.33447e-05	6.79183e-05	0.0144659	0.0168499	8.84643e-05	0.000278025	0.0314098	0.0204164	0.0742833	0.0906964	0.0185409	0.0744097	0.0959544	0.0592501	0.0337399	0.0238175	0.0266392	0.00803576	0.000656312	0.000325633
IPPDSEKSNLIRIEGDPQGVQ	Q00341	sp|Q00341|VIGLN_HUMAN	HDLBP	RIPPDSEKSNLIRIEGDPQGVQQAK	0.000277561	0.000308788	0.000241206	0.000589499	0.000478241	0.000523979	0.063584	0.0681205	0.000231681	0.0803016	0.100816	4.12459e-05	0.0810409	0.0813208	0.1009	0.143769	0.141267	0.00904572	0.0924539	0.104086	0.00587633	0.126711	0.148463	0.000292915	0.0142912	0.0426183	0.014355	0.045066	0.0182369	0.0223146	0.263004	0.395146	0.0115219	0.227725	0.232449	0.182657
IDSYIKADDPSSYM	Q00610	Q00610|CLH1_HUMAN;sp|Q00610|CLH1_HUMAN	CLTC	EAIDSYIKADDPSSYMEV	0.000277561	0.000308788	0.000241206	0.000589499	0.000478241	0.000523979	0.0506509	0.0478995	0.059333	0.0694332	0.0666103	0.0883089	0.0175191	0.0208829	0.0231986	0.0384351	0.0376665	0.0431179	0.00022903	0.000179519	8.84643e-05	0.0147624	0.0164388	0.0165234	0.00596387	0.0106811	0.000243421	9.20159e-05	0.000204815	0.000284751	0.0831164	0.0900376	0.0855288	0.00768521	0.0319364	0.0134494
LNNLFITEEDYQALR	Q00610	Q00610|CLH1_HUMAN;sp|Q00610|CLH1_HUMAN	CLTC	SLNNLFITEEDYQALRT	0.000277561	0.000308788	0.000241206	0.000589499	0.000478241	0.000523979	0.0133007	0.0144846	0.0177999	0.0181371	0.0206282	0.0235808	0.0151264	0.0143101	0.0201241	0.0168607	0.0230161	0.0219359	0.0167731	0.0163878	0.0142437	0.0158696	0.0227501	0.0216557	0.000313655	0.000280942	0.000243421	9.20159e-05	0.000204815	0.000284751	0.00065654	0.00338066	0.0011195	0.0123637	0.000656312	0.0156001
FAQFKMEGNAEEST	Q00610	Q00610|CLH1_HUMAN;sp|Q00610|CLH1_HUMAN	CLTC	ASFAQFKMEGNAEESTLF	0.000277561	0.000308788	0.000241206	0.000589499	0.000478241	0.000523979	0.000154634	0.000166358	0.000231681	7.19946e-05	0.000156024	4.12459e-05	8.08576e-05	0.000149022	0.000134161	3.92812e-05	4.33447e-05	6.79183e-05	0.022583	0.00391032	8.84643e-05	0.000278025	0.039277	0.0290036	0.00913356	0.0106546	0.000243421	0.0146356	0.0129342	0.0141007	0.00918767	0.00338066	0.0011195	0.000357295	0.000656312	0.000325633
KKRNFILDQTNVSAAA	Q00839	sp|Q00839|HNRPU_HUMAN	HNRNPU	RKKRNFILDQTNVSAAAQRR	0.000277561	0.000308788	0.000241206	0.000589499	0.000478241	0.000523979	0.00351442	0.00246668	0.00292427	7.19946e-05	0.000156024	4.12459e-05	0.00271359	0.00641487	0.0124658	0.0206377	0.0178272	0.0180462	0.00022903	0.000179519	0.00472661	0.000278025	0.00193743	0.000292915	0.000313655	0.000280942	0.000243421	9.20159e-05	0.000204815	0.000284751	0.00065654	0.00338066	0.0011195	0.000357295	0.000656312	0.00369555
RSQNIVTDSSSLSAEAIR	Q01082	sp|Q01082|SPTB2_HUMAN	SPTBN1	ERSQNIVTDSSSLSAEAIRQ	0.000277561	0.000308788	0.000241206	0.000589499	0.000478241	0.000523979	0.000154634	0.000166358	0.000231681	7.19946e-05	0.000156024	4.12459e-05	8.08576e-05	0.000149022	0.000134161	3.92812e-05	4.33447e-05	6.79183e-05	0.00022903	0.000179519	8.84643e-05	0.000278025	0.000484357	0.000292915	0.000313655	0.000280942	0.000243421	9.20159e-05	0.000204815	0.000284751	0.00065654	0.0128771	0.0011195	0.000357295	0.000656312	0.0056645
DGKNLTIKTESTLKTTQFS	Q01469	sp|Q01469|FABP5_HUMAN	FABP5	CDGKNLTIKTESTLKTTQFSC	0.000277561	0.000308788	0.000241206	0.000589499	0.000478241	0.000523979	0.0236602	0.0239784	0.0148191	0.0175833	0.0168251	0.0244353	0.0237989	0.0236669	0.0248645	0.0226622	0.0206111	0.0228103	0.082939	0.0771684	0.0733423	0.0487061	0.0333179	0.043712	0.131139	0.130691	0.101031	0.13501	0.126073	0.131697	0.00065654	0.00338066	0.0011195	0.0441832	0.0346353	0.0244452
LCQKLMQVVPQET	Q01650	sp|Q01650|LAT1_HUMAN	SLC7A5	LCQKLMQVVPQET	0.000277561	0.000308788	0.000241206	0.000589499	0.000478241	0.000523979	0.0471473	0.000166358	0.0378601	0.0355127	0.000156024	0.0530774	8.08576e-05	0.000149022	0.0148695	0.0129326	4.33447e-05	0.014247	0.00022903	0.000179519	0.0123914	0.000278025	0.000484357	0.0160227	0.000313655	0.000280942	0.000243421	0.0162296	0.000204815	0.000284751	0.00065654	0.00338066	0.0011195	0.000357295	0.000656312	0.000325633
KVQYTPLTGLGQP	Q02388	sp|Q02388|CO7A1_HUMAN	COL7A1	YKVQYTPLTGLGQPL	0.000277561	0.000308788	0.000241206	0.000589499	0.000478241	0.000523979	0.000154634	0.000166358	0.000231681	7.19946e-05	0.000156024	0.0102704	8.08576e-05	0.000149022	0.000134161	3.92812e-05	4.33447e-05	6.79183e-05	0.00022903	0.000179519	0.0170861	0.000278025	0.000484357	0.000292915	0.000313655	0.000280942	0.000243421	9.20159e-05	0.000204815	0.000284751	0.00065654	0.00338066	0.0452159	0.0257522	0.0278064	0.0254448
TGVITTTSSQLDREL	Q02487	sp|Q02487|DSC2_HUMAN	DSC2	TTGVITTTSSQLDRELI	0.0290805	0.0298443	0.0319967	0.0442124	0.0411748	0.0389938	0.000154634	0.000166358	0.000231681	7.19946e-05	0.000156024	4.12459e-05	8.08576e-05	0.000149022	0.000134161	3.92812e-05	4.33447e-05	6.79183e-05	0.00022903	0.000179519	8.84643e-05	0.000278025	0.000484357	0.000292915	0.000313655	0.000280942	0.000243421	9.20159e-05	0.000204815	0.000284751	0.00065654	0.00338066	0.0011195	0.000357295	0.000656312	0.000325633
GNFKIVTDAKTNEG	Q02487	sp|Q02487|DSC2_HUMAN	DSC2	NGNFKIVTDAKTNEGV	0.00269211	0.000308788	0.000241206	0.00464331	0.00447552	0.00430556	0.000154634	0.000166358	0.000231681	7.19946e-05	0.000156024	4.12459e-05	8.08576e-05	0.000149022	0.000134161	3.92812e-05	4.33447e-05	6.79183e-05	0.00022903	0.000179519	8.84643e-05	0.000278025	0.000484357	0.000292915	0.000313655	0.000280942	0.000243421	9.20159e-05	0.000204815	0.000284751	0.00065654	0.00338066	0.0011195	0.000357295	0.000656312	0.000325633
DPTGWVTIDENTGSIK	Q02487	sp|Q02487|DSC2_HUMAN	DSC2	TDPTGWVTIDENTGSIKVFR	0.207249	0.183705	0.21727	0.287179	0.314565	0.270113	0.00568795	0.00679771	0.000231681	0.00706101	0.00817627	0.00690992	8.08576e-05	0.000149022	0.000134161	3.92812e-05	4.33447e-05	6.79183e-05	0.00848757	0.0127619	0.0095171	0.0140243	0.0137968	0.0111783	0.0631729	0.0923132	0.0778037	0.102913	0.0735089	0.0810446	0.0223379	0.0223905	0.0205378	0.0109211	0.00864859	0.000325633
EAPFSREASPRSAMS	Q02487	sp|Q02487|DSC2_HUMAN	DSC2	VNEAPFSREASPRSAMST	0.018076	0.025236	0.000241206	0.0146769	0.00363157	0.0204108	0.00244387	0.000166358	0.000231681	0.00446505	0.00355555	0.00585001	0.0064356	0.00205276	0.00174409	0.00287055	0.00257036	0.00440979	0.0236271	0.0220044	0.0176449	0.0233615	0.0230583	0.0150213	0.0487933	0.0381657	0.0348069	0.0355457	0.015305	0.0300221	0.0103531	0.00338066	0.0011195	0.0292038	0.0235945	0.0240514
VPPSPTLFSMHPTTGVIT*	Q02487	sp|Q02487|DSC2_HUMAN	DSC2	QVPPSPTLFSMHPTTGVIT*	0.000277561	0.0548608	0.000241206	0.0561235	0.0902776	0.000523979	0.000154634	0.000166358	0.000231681	7.19946e-05	0.000156024	4.12459e-05	8.08576e-05	0.000149022	0.000134161	3.92812e-05	4.33447e-05	6.79183e-05	0.00022903	0.000179519	8.84643e-05	0.000278025	0.000484357	0.000292915	0.0437351	0.0418762	0.000243421	9.20159e-05	0.000204815	0.000284751	0.00065654	0.00338066	0.0011195	0.000357295	0.000656312	0.000325633
VPTIDIHMNQIGFERE	Q02809	sp|Q02809|PLOD1_HUMAN	PLOD1	ENVPTIDIHMNQIGFEREW	0.0547635	0.0476505	0.0476259	0.0609687	0.0628875	0.0584906	0.000154634	0.000166358	0.000231681	7.19946e-05	0.000156024	4.12459e-05	0.0219104	0.0224521	0.0222595	0.00583779	0.0078558	6.79183e-05	0.0103063	0.0200848	0.0102037	0.00626172	0.000484357	0.000292915	0.123253	0.116273	0.0742775	0.0944793	0.0736492	0.0351832	0.00065654	0.00338066	0.0011195	0.0236489	0.0120017	0.0117985
LRRFEEELAAREAE	Q02818	sp|Q02818|NUCB1_HUMAN	NUCB1	ELRRFEEELAAREAEL	0.0136189	0.00918527	0.0074454	0.0104979	0.013759	0.00926102	0.000154634	0.000166358	0.000231681	7.19946e-05	0.000156024	4.12459e-05	8.08576e-05	0.000149022	0.000134161	3.92812e-05	4.33447e-05	6.79183e-05	0.00022903	0.000179519	8.84643e-05	0.000278025	0.000484357	0.000292915	0.000313655	0.000280942	0.000243421	9.20159e-05	0.000204815	0.000284751	0.00065654	0.00338066	0.0011195	0.000357295	0.000656312	0.000325633
ALTNGIYPHKLVF	Q02878	sp|Q02878|RL6_HUMAN	RPL6	FALTNGIYPHKLVF	0.000277561	0.000308788	0.000241206	0.000589499	0.000478241	0.000523979	0.074722	0.0877679	0.104256	0.180471	0.180253	0.180019	0.021452	0.0259556	0.0329812	0.0445993	0.0412774	0.0367106	0.0454691	0.0526116	0.049342	0.148731	0.13107	0.109655	0.133193	0.118208	0.115796	0.0698451	0.0589194	0.0614679	0.00065654	0.00338066	0.0011195	0.0215725	0.000656312	0.0169632
SPHTYVSDTTSSPMIT	Q04721	sp|Q04721|NOTC2_HUMAN	NOTCH2	ESPHTYVSDTTSSPMITS	0.000277561	0.000308788	0.000241206	0.000589499	0.000478241	0.000523979	0.00760196	0.0105981	0.000231681	0.0094839	0.00862634	0.00920227	8.08576e-05	0.000149022	0.000134161	3.92812e-05	4.33447e-05	6.79183e-05	0.00022903	0.000179519	8.84643e-05	0.000278025	0.000484357	0.000292915	0.000313655	0.000280942	0.000243421	9.20159e-05	0.000204815	0.000284751	0.00065654	0.00338066	0.0011195	0.000357295	0.000656312	0.000325633
IPNRWFSDPTLTSLAK	Q04771	sp|Q04771|ACVR1_HUMAN	ACVR1	NIPNRWFSDPTLTSLAKL	0.000277561	0.000308788	0.000241206	0.000589499	0.000478241	0.000523979	0.0875902	0.107143	0.000231681	0.0859089	0.0941396	0.103854	0.0863673	0.105579	0.109565	0.0899842	0.0872407	0.101161	0.0372678	0.0361349	0.0229943	0.0452345	0.0392329	0.0379037	0.000313655	0.000280942	0.000243421	9.20159e-05	0.000204815	0.000284751	0.00065654	0.00338066	0.0011195	0.0177973	0.022286	0.021204
KRPEILTDESLSSLAVS	Q06055	sp|Q06055|AT5G2_HUMAN	ATP5MC2	LKRPEILTDESLSSLAVSC	0.000277561	0.000308788	0.000241206	0.000589499	0.000478241	0.000523979	0.000154634	0.000166358	0.0490627	0.0208369	0.0144772	0.0468987	8.08576e-05	0.000149022	0.0279837	0.00604326	0.0065465	0.0182347	0.00022903	0.000179519	8.84643e-05	0.000278025	0.000484357	0.00680965	0.000313655	0.000280942	0.000243421	9.20159e-05	0.000204815	0.000284751	0.00065654	0.00338066	0.0011195	0.000357295	0.000656312	0.000325633
VGPLREDFSLSSSALIG	Q06481	sp|Q06481|APLP2_HUMAN	APLP2	SVGPLREDFSLSSSALIGL	0.000277561	0.000308788	0.000241206	0.000589499	0.000478241	0.000523979	0.00764522	0.00936478	0.0111179	7.19946e-05	0.000156024	4.12459e-05	0.00856247	0.0216921	0.00942479	0.00876273	4.33447e-05	6.79183e-05	0.0343544	0.0271945	0.0581245	0.0471167	0.0559212	0.0772595	0.0206968	0.0192949	0.0461817	0.0255036	0.0234275	0.0301864	0.0879919	0.0723699	0.11639	0.0424709	0.0564305	0.0768796
KNKVDENMVIDETLDVK	Q06481	sp|Q06481|APLP2_HUMAN	APLP2	SKNKVDENMVIDETLDVKE	0.000277561	0.000308788	0.000241206	0.000589499	0.000478241	0.000523979	0.00759115	0.0056791	0.00582028	0.0154235	0.0171777	0.0196452	8.08576e-05	0.00391801	0.000134161	3.92812e-05	4.33447e-05	6.79183e-05	0.00022903	0.000179519	8.84643e-05	0.000278025	0.000484357	0.000292915	0.000313655	0.000280942	0.000243421	9.20159e-05	0.000204815	0.000284751	0.00065654	0.00338066	0.0011195	0.000357295	0.000656312	0.00542216
VDENMVIDETLDVKEM	Q06481	sp|Q06481|APLP2_HUMAN	APLP2	KVDENMVIDETLDVKEMI	0.0369121	0.0299697	0.000241206	0.000589499	0.000478241	0.000523979	0.000154634	0.000166358	0.000231681	7.19946e-05	0.000156024	4.12459e-05	8.08576e-05	0.000149022	0.000134161	3.92812e-05	4.33447e-05	6.79183e-05	0.00022903	0.000179519	8.84643e-05	0.000278025	0.000484357	0.000292915	0.0372411	0.0521332	0.0480699	9.20159e-05	0.0164413	0.000284751	0.00065654	0.00338066	0.0011195	0.000357295	0.000656312	0.000325633
IDDKGILRQITVNDLPV	Q06830	sp|Q06830|PRDX1_HUMAN	PRDX1	IIDDKGILRQITVNDLPVG	0.000277561	0.000308788	0.018675	0.000589499	0.000478241	0.014379	0.000154634	0.000166358	0.000231681	7.19946e-05	0.000156024	4.12459e-05	8.08576e-05	0.000149022	0.000134161	3.92812e-05	4.33447e-05	6.79183e-05	0.00022903	0.000179519	8.84643e-05	0.000278025	0.000484357	0.000292915	0.000313655	0.000280942	0.000243421	9.20159e-05	0.000204815	0.000284751	0.00065654	0.00338066	0.0011195	0.000357295	0.000656312	0.000325633
VKRSWTSAQNACSEHGAT	Q07108	sp|Q07108|CD69_HUMAN	CD69	TVKRSWTSAQNACSEHGATL	0.00115746	0.000808805	0.000241206	0.000589499	0.000478241	0.000523979	0.000154634	0.000166358	0.000231681	7.19946e-05	0.000156024	4.12459e-05	8.08576e-05	0.000149022	0.000134161	3.92812e-05	4.33447e-05	6.79183e-05	0.00022903	0.000179519	0.000400804	0.000343226	0.000484357	0.000852458	0.000313655	0.000310096	0.000243421	9.20159e-05	0.000204815	0.000284751	0.00065654	0.00338066	0.0011195	0.000357295	0.000656312	0.000325633
DKLSVIAEDSESGKQNPGDS	Q08334	sp|Q08334|I10R2_HUMAN	IL10RB	FDKLSVIAEDSESGKQNPGDSC	0.00765883	0.0165836	0.0151985	0.0110834	0.0153958	0.0124902	0.000154634	0.000166358	0.000231681	0.00437505	0.000156024	4.12459e-05	8.08576e-05	0.000149022	0.000134161	0.00502195	4.33447e-05	6.79183e-05	0.00614675	0.00588325	0.00557293	0.0192526	0.00595906	0.00509472	0.040223	0.0343226	0.0331234	0.0371396	0.0295438	0.0223009	0.00708985	0.00727096	0.00866183	0.00389653	0.00406872	0.00322604
DETKTFSSTESLRQLSQQ	Q08379	sp|Q08379|GOGA2_HUMAN	GOLGA2	MDETKTFSSTESLRQLSQQL	0.000277561	0.000308788	0.000241206	0.000589499	0.000478241	0.000523979	0.000154634	0.000166358	0.000231681	7.19946e-05	0.000156024	4.12459e-05	8.08576e-05	0.000149022	0.000134161	3.92812e-05	4.33447e-05	6.79183e-05	0.00022903	0.000179519	8.84643e-05	0.000278025	0.000484357	0.000292915	0.000313655	0.000280942	0.000243421	9.20159e-05	0.000204815	0.000284751	0.00065654	0.0107366	0.0011195	0.000357295	0.00889394	0.000325633
SQLLKGDASLKMDKS	Q08722	sp|Q08722|CD47_HUMAN	CD47	VSQLLKGDASLKMDKSD	0.000277561	0.000308788	0.000241206	0.000589499	0.000478241	0.000523979	0.000154634	0.000166358	0.000231681	7.19946e-05	0.000156024	4.12459e-05	8.08576e-05	0.000149022	0.000134161	3.92812e-05	4.33447e-05	6.79183e-05	0.00022903	0.000179519	8.84643e-05	0.000278025	0.000484357	0.000292915	0.00333535	0.00381657	0.00370819	0.0106796	0.00981989	0.00910382	0.00065654	0.00338066	0.0011195	0.000357295	0.000656312	0.000325633
ESQLICEPSFFQHLN	Q09328	sp|Q09328|MGT5A_HUMAN	MGAT5	QESQLICEPSFFQHLNK	0.000277561	0.000308788	0.000241206	0.000589499	0.000478241	0.000523979	0.000154634	0.000166358	0.000231681	7.19946e-05	0.000156024	4.12459e-05	8.08576e-05	0.000149022	0.000134161	3.92812e-05	4.33447e-05	6.79183e-05	0.0116872	0.000179519	8.84643e-05	0.000278025	0.00896795	0.000292915	0.000313655	0.000280942	0.000243421	9.20159e-05	0.000204815	0.000284751	0.00065654	0.00338066	0.0011195	0.000357295	0.000656312	0.000325633
KESGFKIAETAFSGGPL	Q09328	sp|Q09328|MGT5A_HUMAN	MGAT5	TKESGFKIAETAFSGGPLGE	0.000277561	0.000308788	0.000241206	0.000589499	0.000478241	0.000523979	0.0242982	0.0257567	0.0381002	0.0625107	0.0640599	0.0647445	0.0204069	0.0231922	0.0340992	0.0318299	0.0321261	0.031856	0.024587	0.047386	0.0396013	0.0596278	0.0512244	0.079012	0.000313655	0.0150277	0.0181769	0.00918709	0.00900624	0.00635214	0.0108776	0.00338066	0.0011195	0.0429967	0.0421185	0.0322301
GNQLWEYDPVKLTLQHVN	Q10472	sp|Q10472|GALT1_HUMAN	GALNT1	KGNQLWEYDPVKLTLQHVNS	0.000277561	0.000308788	0.000241206	0.000589499	0.000478241	0.000523979	0.000154634	0.000166358	0.000231681	0.00247135	0.00212283	4.12459e-05	8.08576e-05	0.000149022	0.000134161	3.92812e-05	4.33447e-05	0.00230666	0.0140281	0.010469	0.0126948	0.009817	0.011786	0.00781107	0.000313655	0.000280942	0.000243421	9.20159e-05	0.000204815	0.000284751	0.00065654	0.00338066	0.0011195	0.0102604	0.0118995	0.00843616
LGEIRNVETNQCLDNM	Q10472	sp|Q10472|GALT1_HUMAN	GALNT1	FSLGEIRNVETNQCLDNMAR	0.000277561	0.000308788	0.000241206	0.000589499	0.000478241	0.000523979	0.0672822	0.07575	0.05566	0.0555604	0.0483825	0.0308933	0.0745412	0.0819525	0.0944603	0.0394625	0.0363848	0.0553071	0.0436335	0.0532337	0.0338048	0.0190558	0.016248	0.0071226	0.00795183	0.00667899	0.00680213	0.00947691	0.00963752	0.00829612	0.0497844	0.0168863	0.0492744	0.000357295	0.000656312	0.000325633
VTHLLQQELTEAQKGFQ	Q10589	sp|Q10589|BST2_HUMAN	BST2	NVTHLLQQELTEAQKGFQDVEA	0.26135	0.223205	0.277541	0.24226	0.322775	0.198624	0.0106298	0.0137388	0.0111461	7.19946e-05	0.000156024	4.12459e-05	0.00862664	0.0093065	0.0116273	3.92812e-05	4.33447e-05	6.79183e-05	0.0264395	0.0232842	0.0253896	0.0257112	0.0239243	0.0210298	0.183577	0.189106	0.191165	0.135198	0.13804	0.132245	0.00065654	0.00338066	0.0011195	0.000357295	0.000656312	0.000325633
ASLDAEKAQGQKKVE*	Q10589	sp|Q10589|BST2_HUMAN	BST2	MASLDAEKAQGQKKVEELE*	0.00480836	0.00290919	0.00452262	0.00701342	0.00184391	0.00636695	0.000154634	0.000166358	0.000231681	7.19946e-05	0.000156024	4.12459e-05	8.08576e-05	0.000149022	0.000134161	3.92812e-05	4.33447e-05	6.79183e-05	0.00022903	0.000179519	8.84643e-05	0.000394894	0.000484357	0.000292915	0.0237914	0.0277337	0.0114658	0.0158528	0.014828	0.0124442	0.00065654	0.00338066	0.0011195	0.000357295	0.000656312	0.000325633
*VEELEGEITTLNHK	Q10589	sp|Q10589|BST2_HUMAN	BST2	*QKKVEELEGEITTLNHKLQDA	2.44006	2.53842	2.03998	2.49883	2.73728	2.27131	0.026277	0.0302885	0.0273638	0.0299747	0.0314299	0.033769	0.0281443	0.0297058	0.035329	0.00827927	0.0118526	0.0118348	0.0944747	0.0901151	0.0815979	0.0714746	0.0789649	0.0721022	1.36869	1.38276	1.35813	1.404	1.36659	1.4722	0.00065654	0.00338066	0.0011195	0.0537964	0.0545086	0.047709
EVERLRRENQVLSVR	Q10589	sp|Q10589|BST2_HUMAN	BST2	AEVERLRRENQVLSVRI	0.00878174	0.00514124	0.000241206	0.00458275	0.00624015	0.000523979	0.000154634	0.000166358	0.000231681	7.19946e-05	0.000156024	4.12459e-05	8.08576e-05	0.000149022	0.000134161	3.92812e-05	4.33447e-05	6.79183e-05	0.00022903	0.000179519	8.84643e-05	0.000278025	0.000484357	0.000292915	0.000313655	0.000280942	0.000243421	0.00546299	0.00349308	0.00323083	0.00065654	0.00338066	0.0011195	0.000357295	0.000656312	0.000325633
QPINTIYPEESLEGKVS	Q12860	sp|Q12860|CNTN1_HUMAN	CNTN1	EQPINTIYPEESLEGKVSL	0.000277561	0.000308788	0.000241206	0.000589499	0.000478241	0.000523979	0.000154634	0.000166358	0.000231681	7.19946e-05	0.000156024	4.12459e-05	8.08576e-05	0.000149022	0.000134161	3.92812e-05	4.33447e-05	6.79183e-05	0.00022903	0.000179519	8.84643e-05	0.0777487	0.000484357	0.000292915	0.000313655	0.000280942	0.000243421	9.20159e-05	0.000204815	0.000284751	0.00065654	0.00338066	0.0443987	0.018067	0.000656312	0.0189321
IDPDSIIASCTPRAAIS	Q12866	sp|Q12866|MERTK_HUMAN	MERTK	NIDPDSIIASCTPRAAISV	0.000277561	0.000308788	0.000241206	0.000589499	0.000478241	0.000523979	0.000154634	0.000166358	0.000231681	7.19946e-05	0.000156024	4.12459e-05	8.08576e-05	0.000149022	0.000134161	3.92812e-05	0.00149536	6.79183e-05	0.00022903	0.000179519	8.84643e-05	0.000278025	0.000484357	0.000292915	0.000313655	0.000280942	0.000243421	9.20159e-05	0.000204815	0.000284751	0.0175207	0.00338066	0.0337757	0.000357295	0.000656312	0.0119348
DKNEWKNCIDITGVR	Q12907	sp|Q12907|LMAN2_HUMAN	LMAN2	EDKNEWKNCIDITGVRL	0.000277561	0.000308788	0.000241206	0.000589499	0.000478241	0.000523979	0.00923481	0.00804539	0.00902709	0.00983003	0.00707359	0.00665521	0.0128345	0.00883279	0.0171279	3.92812e-05	4.33447e-05	0.00889496	0.0115188	0.0120331	0.0101239	0.000278025	0.000484357	0.000292915	0.00711247	0.000280942	0.000243421	9.20159e-05	0.000204815	0.000284751	0.00065654	0.00338066	0.0011195	0.000357295	0.000656312	0.000325633
LKSPKDNVDDPTGNF	Q12907	sp|Q12907|LMAN2_HUMAN	LMAN2	FLKSPKDNVDDPTGNFR	0.000277561	0.000308788	0.000241206	0.0178263	0.000478241	0.000523979	0.000154634	0.000166358	0.000231681	7.19946e-05	0.000156024	4.12459e-05	8.08576e-05	0.000149022	0.000134161	3.92812e-05	0.000826926	6.79183e-05	0.011401	0.00959806	0.00953306	0.00565892	0.00670761	0.000292915	0.0200563	0.0218127	0.000243421	0.0128677	0.0121767	0.0117871	0.00065654	0.00338066	0.0011195	0.000357295	0.000656312	0.000325633
VIDAFRPDVTSSSFQRPV	Q12933	sp|Q12933|TRAF2_HUMAN	TRAF2	HVIDAFRPDVTSSSFQRPVN	0.000277561	0.000308788	0.000241206	0.000589499	0.000478241	0.000523979	0.0636921	0.0638756	0.0398378	0.0369664	0.0503628	0.0433821	0.063971	0.0721624	0.0822852	0.0457535	0.0594698	0.0413842	0.0564154	0.0651601	0.0586036	0.061633	0.0672229	0.0577068	0.0150201	0.0129339	0.0102373	9.20159e-05	0.000204815	0.000284751	0.0183559	0.0182114	0.0011195	0.0591896	0.0594974	0.0542216
KPVGVFHPDSSEASSRK	Q12986	sp|Q12986|NFX1_HUMAN	NFX1	TKPVGVFHPDSSEASSRKGV	0.000277561	0.000308788	0.000241206	0.000589499	0.000478241	0.000523979	0.00273043	0.00136671	0.00139856	0.00161642	0.000870135	0.000920227	0.00273192	0.00222645	0.00266533	0.00297933	0.00252212	0.00280417	0.00580489	0.0048879	0.00159044	0.00194372	0.00138996	0.00150213	0.000313655	0.000280942	0.000243421	9.20159e-05	0.000204815	0.000284751	0.00065654	0.00338066	0.0011195	0.00319003	0.000656312	0.000325633
LAMRFRNQKDPRANPS	Q12999	sp|Q12999|TSN31_HUMAN	TSPAN31	WLAMRFRNQKDPRANPSAFL	0.000277561	0.000308788	0.000241206	0.000589499	0.000478241	0.000523979	0.0475798	0.000166358	0.0464916	0.0414523	0.000156024	0.0568758	0.028236	0.000149022	0.0769747	0.000906489	4.33447e-05	0.077004	0.00022903	0.000179519	0.00394417	0.000278025	0.000484357	0.000292915	0.000313655	0.000280942	0.000243421	9.20159e-05	0.000204815	0.000284751	0.00065654	0.00338066	0.0011195	0.000357295	0.000656312	0.000325633
EQRVVELQQTLAQKDQA	Q13077	sp|Q13077|TRAF1_HUMAN	TRAF1	SLEQRVVELQQTLAQKDQALGKLEQ	0.000277561	0.000308788	0.000241206	0.000589499	0.000478241	0.000523979	0.0112894	0.0146997	0.00566488	0.012516	0.013007	0.0131379	0.00615141	0.00759916	0.00566829	0.00404898	0.0066981	0.00390474	0.00900962	0.0129574	0.00590826	0.0154144	0.00845424	0.0131937	0.0304157	0.0242511	0.017358	0.0306623	0.029123	0.0270103	0.00442873	0.0075088	0.00471225	0.000357295	0.000656312	0.000325633
SPKHAYVKDDTMFLKC	Q13077	sp|Q13077|TRAF1_HUMAN	TRAF1	KLQSPKHAYVKDDTMFLKCI	0.0081483	0.00630115	0.00566096	0.00815608	0.0100507	0.000662082	0.0582529	0.0494483	0.0179214	0.0424145	0.0359156	0.0216335	0.0220296	0.0204289	0.0200939	0.0228435	0.0221892	0.00886481	0.0135902	0.00569129	0.0114173	0.0085991	0.00865972	0.00499458	0.00905625	0.00840175	0.00727988	0.00875237	0.00512037	0.0055855	0.00065654	0.00338066	0.0011195	0.00639086	0.0108976	0.00577052
AIDAFRPDLSSASFQRPQ	Q13077	sp|Q13077|TRAF1_HUMAN	TRAF1	HAIDAFRPDLSSASFQRPQS	0.000277561	0.000308788	0.000241206	0.000589499	0.000478241	0.000523979	0.102167	0.102281	0.0678515	0.0960158	0.0946647	0.120451	0.0844238	0.0832256	0.0760132	0.0937914	0.090066	0.117067	0.0973376	0.0887643	0.0759611	0.102968	0.119416	0.106739	0.0449499	0.0477866	0.0328959	0.0494132	0.0255317	0.0448209	0.0141409	0.0321078	0.0241605	0.0436574	0.0435292	0.04833
DAFKPDPNSSSFKKP	Q13114	Q13114|TRAF3_HUMAN;sp|Q13114|TRAF3_HUMAN	TRAF3	RRHLGDAFKPDPNSSSFKKPTGEMNIAS	0.0205579	0.0161447	0.000241206	0.0334722	0.0212779	0.0307482	0.630941	0.539629	0.58361	0.643652	0.595699	0.658702	0.418067	0.385751	0.500565	0.555926	0.489726	0.527984	0.354868	0.335639	0.288272	0.3746	0.404512	0.306905	0.115123	0.106946	0.0563303	0.135285	0.110263	0.0884919	0.206888	0.0704332	0.115273	0.438232	0.35263	0.291449
EVQFKAYYLPKDDE	Q13137	sp|Q13137|CACO2_HUMAN	CALCOCO2	QEVQFKAYYLPKDDEY	0.000277561	0.000308788	0.000241206	0.000589499	0.000478241	0.000523979	0.000154634	0.000166358	0.000231681	7.19946e-05	0.000156024	4.12459e-05	8.08576e-05	0.000149022	0.000134161	3.92812e-05	4.33447e-05	6.79183e-05	0.00022903	0.000179519	8.84643e-05	0.000278025	0.000484357	0.000292915	0.0179358	0.0200635	0.000243421	0.0285466	0.0262331	0.024505	0.00065654	0.00338066	0.0011195	0.000357295	0.000656312	0.000325633
NKIVSLDPSEAGPPR	Q13291	sp|Q13291|SLAF1_HUMAN	SLAMF1	ENKIVSLDPSEAGPPRY	0.0185424	0.0168031	0.0203979	0.0254373	0.0347812	0.0235587	0.000154634	0.000166358	0.000231681	7.19946e-05	0.000156024	4.12459e-05	8.08576e-05	0.000149022	0.000134161	3.92812e-05	4.33447e-05	6.79183e-05	0.00022903	0.000179519	8.84643e-05	0.000278025	0.000484357	0.000292915	0.00598596	0.00649346	0.00716613	0.0140849	0.00704227	0.00216301	0.00065654	0.00338066	0.0011195	0.000357295	0.000656312	0.000325633
KVVFNKIGDAIAQR	Q13393	sp|Q13393|PLD1_HUMAN	PLD1	DKVVFNKIGDAIAQRI	0.000277561	0.000308788	0.000241206	0.000589499	0.00480799	0.000523979	0.000154634	0.000166358	0.000231681	7.19946e-05	0.000156024	4.12459e-05	8.08576e-05	0.000149022	0.000134161	3.92812e-05	4.33447e-05	6.79183e-05	0.00022903	0.000179519	8.84643e-05	0.000278025	0.000484357	0.000292915	0.000313655	0.00392258	0.000243421	0.0054485	0.00444701	0.000284751	0.00065654	0.00338066	0.0011195	0.000357295	0.000656312	0.000325633
EPNAELIYEVTLKSFEK	Q13451	sp|Q13451|FKBP5_HUMAN	FKBP5	IEPNAELIYEVTLKSFEKAK	0.000277561	0.000308788	0.000241206	0.000589499	0.000478241	0.000523979	0.0155932	0.021942	0.0227726	0.0186217	0.0201031	0.0258814	0.0111844	0.0109941	0.0159428	0.014383	0.00909619	0.0192222	0.00022903	0.000179519	8.84643e-05	0.000278025	0.000484357	0.000292915	0.000313655	0.000280942	0.000243421	9.20159e-05	0.000204815	0.000284751	0.00065654	0.00338066	0.0011195	0.00968066	0.00443675	0.00608858
TKSWYKSSGSQEHVELNPR	Q13478	sp|Q13478|IL18R_HUMAN	IL18R1	TTKSWYKSSGSQEHVELNPRS	0.0165845	0.0153924	0.0155984	0.0125571	0.0124036	0.0130385	0.000154634	0.000166358	0.000231681	7.19946e-05	0.000156024	4.12459e-05	8.08576e-05	0.000149022	0.000134161	3.92812e-05	4.33447e-05	6.79183e-05	0.00022903	0.000179519	8.84643e-05	0.000278025	0.000484357	0.000292915	0.00269479	0.00986211	0.00210434	0.0057528	0.00139863	0.00554443	0.00065654	0.00338066	0.0011195	0.000357295	0.000656312	0.000325633
VLKWKADKSLSYNS	Q13478	sp|Q13478|IL18R_HUMAN	IL18R1	RVLKWKADKSLSYNSR	0.000277561	0.000308788	0.000241206	0.000589499	0.000478241	0.000523979	0.000154634	0.000166358	0.000231681	7.19946e-05	0.000156024	4.12459e-05	8.08576e-05	0.000149022	0.000134161	3.92812e-05	4.33447e-05	6.79183e-05	0.00022903	0.000179519	8.84643e-05	0.000278025	0.000484357	0.000292915	0.00404218	0.000280942	0.000243421	0.0087089	0.0087397	0.000284751	0.00065654	0.00338066	0.0011195	0.000357295	0.000656312	0.000325633
KEKYNADYDLSARQG	Q13505	sp|Q13505|MTX1_HUMAN	MTX1	LRKEKYNADYDLSARQGA	0.000277561	0.000308788	0.000241206	0.000589499	0.000478241	0.000523979	0.00513646	0.00598744	0.00373515	0.00263057	0.0022661	0.00285928	0.00420056	0.00321336	0.0033093	0.00391603	0.00452742	0.00420626	0.00478773	0.00550644	0.00413578	0.00274335	0.00361066	0.00340608	0.00300402	0.00347201	0.0027527	0.00237647	0.00202009	0.00158804	0.00065654	0.00338066	0.0011195	0.00560885	0.00562261	0.00328662
LPSYEEALSLPSKTPE	Q13571	sp|Q13571|LAPM5_HUMAN	LAPTM5	QKVVLPSYEEALSLPSKTPEGGPAPPPYSEV	0.314415	0.543906	0.348272	1.57085	1.90785	1.21449	4.24218	4.42771	4.86289	5.08621	5.38095	5.68446	3.73665	3.89858	4.87391	5.45039	5.48121	5.91726	6.25928	6.82742	5.55294	7.66651	8.43816	7.19131	1.53117	1.69148	1.1732	1.94393	1.87083	1.52835	23.2724	22.8714	21.7915	9.23972	9.40871	8.24018
NVRIATTALAIYH	Q13571	sp|Q13571|LAPM5_HUMAN	LAPTM5	FNVRIATTALAIYHV	0.0656183	0.0549862	0.0695006	0.0809551	0.109203	0.0863143	0.000154634	0.000166358	0.000231681	7.19946e-05	0.000156024	4.12459e-05	8.08576e-05	0.000149022	0.000134161	3.92812e-05	4.33447e-05	6.79183e-05	0.00022903	0.000179519	8.84643e-05	0.000278025	0.000484357	0.000292915	0.000313655	0.000280942	0.000243421	9.20159e-05	0.000204815	0.000284751	0.00065654	0.00338066	0.0011195	0.000357295	0.000656312	0.000325633
PVRAADKLAPAQYI	Q13573	sp|Q13573|SNW1_HUMAN	SNW1	PVRAADKLAPAQYI	0.000277561	0.000308788	0.000241206	0.000589499	0.000478241	0.000523979	0.000154634	0.000166358	0.000231681	7.19946e-05	0.000156024	4.12459e-05	8.08576e-05	0.000149022	0.000134161	3.92812e-05	4.33447e-05	0.000312831	0.00022903	0.000179519	8.84643e-05	0.000278025	0.000484357	0.000292915	0.00357832	0.00352502	0.00270493	0.00320244	0.00274957	0.00324452	0.00065654	0.00338066	0.0011195	0.000357295	0.000656312	0.000325633
LKMFNKATDAVSKM	Q13596	sp|Q13596|SNX1_HUMAN	SNX1	LKMFNKATDAVSKM	0.000277561	0.000308788	0.000241206	0.000589499	0.000478241	0.000523979	0.000154634	0.000166358	0.000231681	7.19946e-05	0.000156024	4.12459e-05	0.000527133	0.000536875	0.000604841	0.000392812	4.33447e-05	0.0003264	0.00022903	0.000179519	8.84643e-05	0.000278025	0.000484357	0.000292915	0.000313655	0.000280942	0.000243421	9.20159e-05	0.000204815	0.000284751	0.00065654	0.00338066	0.0011195	0.000357295	0.000656312	0.000325633
FPESYTTEATRRMNDIL	Q13867	sp|Q13867|BLMH_HUMAN	BLMH	CFPESYTTEATRRMNDILN	0.000277561	0.000308788	0.000241206	0.000589499	0.000478241	0.000523979	0.000154634	0.000166358	0.000231681	7.19946e-05	0.000156024	4.12459e-05	8.08576e-05	0.000149022	0.000134161	3.92812e-05	4.33447e-05	6.79183e-05	0.0157795	0.012282	0.0124872	0.000278025	0.0134005	0.000292915	0.0180241	0.000280942	0.000243421	9.20159e-05	0.000204815	0.000284751	0.00065654	0.00338066	0.0011195	0.000357295	0.000656312	0.000325633
VTQEIVTERSVSSRQA	Q14126	sp|Q14126|DSG2_HUMAN	DSG2	QEANAEKVTQEIVTERSVSSRQAQKVAT	0.0173907	0.018057	0.012891	0.015545	0.0118665	0.0153132	0.81979	0.803966	0.856994	0.89292	0.852942	0.950586	1.08624	0.920574	1.26147	1.23992	1.13618	1.47016	1.69034	1.55231	1.47346	1.74499	1.20569	1.37103	0.391583	0.436591	0.328891	0.301638	0.284707	0.303794	1.8665	2.00363	2.22762	1.70601	1.60867	1.38053
KNLDFSVIVANKAAFH	Q14126	sp|Q14126|DSG2_HUMAN	DSG2	MKNLDFSVIVANKAAFHKS	0.04817	0.0782472	0.0498103	0.058748	0.0877714	0.0876141	0.000154634	0.000166358	0.000231681	7.19946e-05	0.000156024	4.12459e-05	8.08576e-05	0.000149022	0.000134161	3.92812e-05	4.33447e-05	6.79183e-05	0.00022903	0.000179519	8.84643e-05	0.000278025	0.000484357	0.000292915	0.0294659	0.0289423	0.0280275	0.0389799	0.0285478	0.0339648	0.00065654	0.00338066	0.0011195	0.000357295	0.000656312	0.000325633
GGYFHIETDAQTNEG	Q14126	sp|Q14126|DSG2_HUMAN	DSG2	FASGNEGGYFHIETDAQTNEGIVTL	0.167285	0.211982	0.233207	0.126116	0.192064	0.193649	1.8634	1.54064	2.18741	1.23106	1.6465	1.69872	3.29499	3.6243	3.80159	2.04504	2.37266	2.5527	7.35876	6.64219	5.43682	4.78926	5.76547	5.64147	5.25247	4.95425	4.80865	2.85393	2.83584	2.95318	7.34911	7.91526	7.43101	4.6149	5.81312	4.00918
VGGMAKEATMKGSSS	Q14126	sp|Q14126|DSG2_HUMAN	DSG2	GVGGMAKEATMKGSSSA	0.00820589	0.00573687	0.000241206	0.00425973	0.00608671	0.000523979	0.000154634	0.000166358	0.000231681	7.19946e-05	0.000156024	4.12459e-05	8.08576e-05	0.000149022	0.000134161	3.92812e-05	4.33447e-05	6.79183e-05	0.00022903	0.000179519	8.84643e-05	0.000278025	0.000484357	0.000292915	0.00152631	0.000280942	0.000243421	9.20159e-05	0.000204815	0.000284751	0.00065654	0.00338066	0.0011195	0.000357295	0.000656312	0.000325633
KNPIAKIHSDLAEER	Q14126	sp|Q14126|DSG2_HUMAN	DSG2	KKNPIAKIHSDLAEERG	0.000277561	0.00316625	0.000241206	0.0107604	0.00613786	0.010439	0.000154634	0.000166358	0.000231681	7.19946e-05	0.000156024	4.12459e-05	8.08576e-05	0.000149022	0.000134161	3.92812e-05	4.33447e-05	6.79183e-05	0.00022903	0.000179519	8.84643e-05	0.000278025	0.000484357	0.000292915	0.000313655	0.000280942	0.000243421	9.20159e-05	0.000204815	0.000284751	0.00065654	0.00338066	0.0011195	0.000357295	0.000656312	0.000325633
DRDNWISVDSVTSEIK	Q14126	sp|Q14126|DSG2_HUMAN	DSG2	KLEDRDNWISVDSVTSEIKL	0.0830954	0.0883102	0.0539945	0.14899	0.116901	0.104511	0.0273476	0.0302312	0.0349217	0.060157	0.058209	0.0472438	0.0278418	0.0267155	0.0385824	0.017465	0.0334216	0.0315093	0.0975228	0.0928701	0.0787875	0.126834	0.0910004	0.0782359	0.254216	0.305537	0.232956	0.261992	0.253073	0.268597	0.0138689	0.0138624	0.0109499	0.0825014	0.0947665	0.0667017
YQIDSVVRACSDF	Q14145	sp|Q14145|KEAP1_HUMAN	KEAP1	MYQIDSVVRACSDFL	0.000277561	0.000308788	0.000241206	0.000589499	0.000478241	0.000523979	0.00728837	0.00804539	0.000231681	0.00301823	0.00541584	0.00602256	0.00990093	0.00786562	0.00828443	0.00315458	0.00589185	0.00306801	0.00022903	0.000179519	8.84643e-05	0.000278025	0.000484357	0.000292915	0.000313655	0.000280942	0.000243421	9.20159e-05	0.000204815	0.000284751	0.00065654	0.00338066	0.0011195	0.000357295	0.000656312	0.000325633
NPSYNYEIVNRASL	Q14204	sp|Q14204|DYHC1_HUMAN	DYNC1H1	SNPSYNYEIVNRASLA	0.000277561	0.000308788	0.000241206	0.000589499	0.000478241	0.000523979	0.00892122	0.00844695	0.0216707	7.19946e-05	0.000156024	4.12459e-05	0.0112761	0.00761889	0.00764716	3.92812e-05	0.00493399	0.00957339	0.00707297	0.0110022	8.84643e-05	0.0098539	0.0128575	0.00829927	0.000313655	0.000280942	0.000243421	9.20159e-05	0.000204815	0.000284751	0.0125675	0.0194345	0.0011195	0.000357295	0.0159682	0.0111624
KSQMKEDPDMASAVA	Q14232	sp|Q14232|EI2BA_HUMAN	EIF2B1	FKSQMKEDPDMASAVAA	0.000277561	0.000308788	0.000241206	0.000589499	0.000478241	0.000523979	0.000154634	0.00457483	0.000231681	7.19946e-05	0.00532582	4.12459e-05	8.08576e-05	0.000149022	0.00205713	0.0110713	0.0100127	0.0102292	0.00022903	0.00593658	0.00721766	0.012302	0.0125493	0.00876242	0.000313655	0.000280942	0.000243421	0.00910015	0.000204815	0.00772114	0.00065654	0.00338066	0.0011195	0.00961325	0.000656312	0.000325633
KSAFSEEVNIKTAE	Q14254	sp|Q14254|FLOT2_HUMAN	FLOT2	QKSAFSEEVNIKTAEA	0.00823468	0.000308788	0.00686084	0.00761099	0.0120967	0.00920009	0.000154634	0.000166358	0.000231681	7.19946e-05	0.000156024	4.12459e-05	8.08576e-05	0.000149022	0.000134161	3.92812e-05	4.33447e-05	6.79183e-05	0.00022903	0.000179519	8.84643e-05	0.000278025	0.000484357	0.000292915	0.000313655	0.000280942	0.000243421	9.20159e-05	0.000204815	0.000284751	0.00065654	0.00338066	0.0011195	0.000357295	0.000656312	0.000325633
KRAFELQKSAFSEEVN	Q14254	sp|Q14254|FLOT2_HUMAN	FLOT2	KIADSKRAFELQKSAFSEEVNIKT	0.000277561	0.000308788	0.000241206	0.000589499	0.000478241	0.000523979	0.0507915	0.0486166	0.030062	0.0912393	0.104641	0.111734	0.0410522	0.0476576	0.0568171	0.097919	0.101836	0.106544	0.293629	0.246101	0.305777	0.310109	0.337538	0.27146	0.215141	0.158387	0.205224	0.282032	0.268223	0.243599	0.00065654	0.00338066	0.0011195	0.146531	0.113822	0.118167
LSGTQFVCETVIRSLT	Q14596	sp|Q14596|NBR1_HUMAN;tr|A0A024R1Y3|A0A024R1Y3_HUMAN;tr|A8K1U0|A8K1U0_HUMAN;tr|B7Z5R6|B7Z5R6_HUMAN	NBR1	DLSGTQFVCETVIRSLTLDA	0.000277561	0.000308788	0.000241206	0.000589499	0.000478241	0.000523979	0.0776849	0.120896	0.072471	0.103354	0.112082	0.139546	0.0946547	0.0998746	0.0922802	0.087162	0.0824997	0.101568	0.133545	0.101846	0.0848554	0.0762478	0.0892391	0.0778353	0.0360925	0.0256558	0.0309167	0.0729461	0.0546267	0.0718723	0.0128006	0.00338066	0.00879802	0.0100177	0.00981401	0.013404
AAETWVDISSNTAGKT	Q14697	sp|Q14697|GANAB_HUMAN	GANAB	NAAETWVDISSNTAGKTL	0.012352	0.0127591	0.00839914	0.010296	0.015984	0.0117794	0.000154634	0.000166358	0.000231681	7.19946e-05	0.000156024	4.12459e-05	8.08576e-05	0.000149022	0.000134161	3.92812e-05	4.33447e-05	6.79183e-05	0.00022903	0.000179519	8.84643e-05	0.000278025	0.000484357	0.000292915	0.000313655	0.000280942	0.000243421	9.20159e-05	0.000204815	0.000284751	0.00065654	0.00338066	0.0011195	0.000357295	0.000656312	0.000325633
RSASASHQADIKEA	Q14739	sp|Q14739|LBR_HUMAN	LBR	RRSASASHQADIKEAR	0.000277561	0.000308788	0.000241206	0.000589499	0.000478241	0.000523979	0.000154634	0.000166358	0.000231681	0.000131529	0.000156024	4.12459e-05	0.000207186	0.000149022	0.000185589	0.000155916	0.000197773	6.79183e-05	0.00022903	0.000549222	0.000403997	0.000278025	0.000484357	0.000292915	0.000580925	0.000736809	0.000418593	9.20159e-05	0.000412435	0.000284751	0.00065654	0.00338066	0.0011195	0.000357295	0.000656312	0.000325633
HLKTIHTSTGKNLL	Q14739	sp|Q14739|LBR_HUMAN	LBR	HLKTIHTSTGKNLL	0.000277561	0.000308788	0.000241206	0.000589499	0.000478241	0.000523979	0.000154634	0.000166358	0.000231681	0.000514346	0.000483075	4.12459e-05	0.00151264	0.00132245	0.000134161	0.00117844	0.000978529	6.79183e-05	0.00291339	0.00279055	8.84643e-05	0.000278025	0.000484357	0.000292915	0.00435142	0.00500924	0.000243421	0.00175337	0.000204815	0.000284751	0.00065654	0.00338066	0.0011195	0.000357295	0.000656312	0.000325633
DAYEPEISRLHDSLAIERKIK	Q15005	sp|Q15005|SPCS2_HUMAN	SPCS2	MDAYEPEISRLHDSLAIERKIK	0.000277561	0.000308788	0.000241206	0.000589499	0.000478241	0.000523979	0.000154634	0.0691244	0.0785455	0.0386971	0.0308298	0.0421497	8.08576e-05	0.000149022	0.0215775	3.92812e-05	4.33447e-05	0.00859344	0.00022903	0.000179519	8.84643e-05	0.000278025	0.000484357	0.000292915	0.000313655	0.000280942	0.000243421	9.20159e-05	0.000204815	0.000284751	0.00065654	0.00338066	0.0011195	0.000357295	0.000656312	0.000325633
ELPAILDDTTLSGSDR	Q15021	sp|Q15021|CND1_HUMAN	NCAPD2	QELPAILDDTTLSGSDRN	0.000277561	0.000308788	0.000241206	0.000589499	0.000478241	0.000523979	0.000154634	0.000166358	0.000231681	7.19946e-05	0.000156024	4.12459e-05	8.08576e-05	0.000149022	0.00744592	0.0130534	0.0147469	6.79183e-05	0.00022903	0.000179519	0.00804801	0.000278025	0.000484357	0.000292915	0.000313655	0.000280942	0.000243421	9.20159e-05	0.000204815	0.000284751	0.00065654	0.0114161	0.0011195	0.000357295	0.000656312	0.000325633
GKDSNVTASPTAPACPSDKPAPVQ	Q15025	sp|Q15025|TNIP1_HUMAN;tr|A8K4N4|A8K4N4_HUMAN	TNIP1	TGKDSNVTASPTAPACPSDKPAPVQK	0.036653	0.0203455	0.000241206	0.0292448	0.0458293	0.0187515	0.000154634	0.000166358	0.000231681	7.19946e-05	0.000156024	4.12459e-05	8.08576e-05	0.000149022	0.000134161	3.92812e-05	4.33447e-05	6.79183e-05	0.00022903	0.00296829	0.0023154	0.00217745	0.00209888	0.00148961	0.033729	0.0418285	0.00571015	0.0390089	0.0298356	0.0118295	0.00219494	0.00338066	0.0011195	0.000357295	0.000656312	0.000325633
LADLQKQVTDLEAER	Q15025	sp|Q15025|TNIP1_HUMAN	TNIP1	KLADLQKQVTDLEAERE	0.0273242	0.0292173	0.0190134	0.0190981	0.0175696	0.0150492	0.000154634	0.000166358	0.000231681	7.19946e-05	0.000156024	4.12459e-05	8.08576e-05	0.000149022	0.000134161	3.92812e-05	4.33447e-05	6.79183e-05	0.00022903	0.000179519	8.84643e-05	0.000278025	0.000484357	0.000292915	0.000313655	0.000280942	0.000243421	9.20159e-05	0.000204815	0.000284751	0.00065654	0.00338066	0.0011195	0.000357295	0.000656312	0.000325633
KSKIEMEETDKEQLT	Q15025	sp|Q15025|TNIP1_HUMAN	TNIP1	AKSKIEMEETDKEQLTA	0.0097031	0.00877773	0.0118757	0.0121332	0.0141938	0.0120028	0.024017	0.0202641	0.0229703	0.0230106	0.022931	0.0251748	0.0165749	0.0146358	0.0238471	0.0129568	0.0126382	0.0169532	0.0180698	0.0182719	0.0174533	0.0137905	0.0132097	0.0115288	0.0134518	0.0159819	0.00773487	0.0165063	0.0123689	0.0127111	0.00065654	0.00338066	0.0011195	0.0171367	0.014353	0.0086482
GPDATGPNILVDDTLPSEVDK	Q15029	sp|Q15029|U5S1_HUMAN	EFTUD2	FGPDATGPNILVDDTLPSEVDKA	0.000277561	0.000308788	0.000241206	0.000589499	0.000478241	0.000523979	0.000154634	0.000166358	0.000231681	7.19946e-05	0.000156024	4.12459e-05	0.00741653	0.0164023	0.00973783	0.0179545	0.0117837	6.79183e-05	0.00022903	0.000179519	8.84643e-05	0.0164847	0.0202549	0.0177752	0.000313655	0.000280942	0.000243421	9.20159e-05	0.000204815	0.000284751	0.0365176	0.0317	0.0277832	0.0153704	0.000656312	0.000325633
LPYVSVTSLRSQEYKIV	Q15036	sp|Q15036|SNX17_HUMAN	SNX17	ELPYVSVTSLRSQEYKIVL	0.000277561	0.000308788	0.000241206	0.000589499	0.000478241	0.000523979	0.00644491	0.00741438	0.000231681	0.0104531	0.00545334	4.12459e-05	0.00319947	0.00444107	0.000134161	0.0113855	0.010123	0.0131841	0.00022903	0.000179519	8.84643e-05	0.000278025	0.000484357	0.000292915	0.000313655	0.000280942	0.000243421	9.20159e-05	0.000204815	0.000284751	0.00065654	0.00338066	0.0011195	0.000357295	0.000656312	0.000325633
ARPREEVVQKEQE	Q15056	sp|Q15056|IF4H_HUMAN	EIF4H	GARPREEVVQKEQE	0.000277561	0.000308788	0.000241206	0.000589499	0.000478241	0.000523979	0.000154634	0.000166358	0.000231681	7.19946e-05	0.000156024	4.12459e-05	0.00092592	0.000149022	0.000931299	0.000334797	0.000356267	0.000207298	0.00022903	0.000179519	8.84643e-05	0.000816853	0.000484357	0.000645916	0.00182671	0.000280942	0.0017085	0.000798437	0.000555525	0.000725568	0.00065654	0.00338066	0.0011195	0.000357295	0.000656312	0.000325633
GPYSVMPSNVASPQVH	Q15154	sp|Q15154|PCM1_HUMAN	PCM1	TLLTGPYSVMPSNVASPQVHFIM	0.000277561	0.000308788	0.000241206	0.000589499	0.000478241	0.000523979	0.147573	0.32913	0.395412	0.166211	0.416532	0.506125	0.249329	0.417687	0.532842	0.236291	0.512122	0.64006	0.122093	0.305076	0.258479	0.373858	0.186023	0.379288	0.0210503	0.0262919	0.0232046	0.0218809	0.0234275	0.020398	0.96558	1.18204	0.256995	0.0950943	0.312004	0.288829
RDQHLNNSSSSPQRSVD	Q15154	sp|Q15154|PCM1_HUMAN	PCM1	LRDQHLNNSSSSPQRSVDQ	0.00242146	0.00211292	0.00298123	0.0029374	0.00301778	0.00191516	0.000154634	0.000166358	0.000231681	0.000143989	0.000167276	0.000168434	8.08576e-05	0.000150009	0.000134161	3.92812e-05	4.33447e-05	8.89496e-05	0.00022903	0.000179519	8.84643e-05	0.000278025	0.000484357	0.000292915	0.000806227	0.000280942	0.000548266	0.000399943	0.000204815	0.000514742	0.00065654	0.00338066	0.0011195	0.000357295	0.000656312	0.000325633
MREYERMKTEAESN	Q15154	sp|Q15154|PCM1_HUMAN	PCM1	RMREYERMKTEAESNS	0.000277561	0.000308788	0.000241206	0.000589499	0.000478241	0.000523979	0.000154634	0.000166358	0.000231681	0.000747636	0.000765118	0.00182402	8.08576e-05	0.000149022	0.000134161	0.00137786	0.0014609	0.00281171	0.0030818	0.000179519	8.84643e-05	0.00210364	0.000484357	0.000292915	0.00355623	0.000280942	0.000243421	0.00244893	0.00207621	0.000284751	0.00065654	0.00338066	0.0011195	0.000357295	0.000828057	0.000325633
MKEFRFEPSSQMIEVQ	Q15155	sp|Q15155|NOMO1_HUMAN	NOMO1	FKPMMKEFRFEPSSQMIEVQE	0.000277561	0.000308788	0.000241206	0.000589499	0.000478241	0.000523979	0.000154634	0.000166358	0.00919661	7.19946e-05	0.000156024	0.011092	0.0231022	0.02487	0.0544022	0.0203658	0.020053	0.0350748	0.032502	0.0298606	0.0325753	0.0238659	0.0275937	0.0245348	0.000313655	0.000280942	0.000243421	9.20159e-05	0.000204815	0.000284751	0.00065654	0.00338066	0.0011195	0.0214377	0.000656312	0.0466185
FDRFSEMMNNMGGDE	Q15185	sp|Q15185|TEBP_HUMAN	PTGES3	NFDRFSEMMNNMGGDED	0.000277561	0.000308788	0.000241206	0.000589499	0.000478241	0.000523979	0.000154634	0.000166358	0.000231681	7.19946e-05	0.000156024	4.12459e-05	8.08576e-05	0.000149022	0.000134161	3.92812e-05	4.33447e-05	6.79183e-05	0.00022903	0.000179519	8.84643e-05	0.000278025	0.000484357	0.000292915	0.0380142	0.0433604	0.016175	0.0160847	0.0120364	0.000284751	0.00065654	0.00338066	0.0011195	0.000357295	0.000656312	0.000325633
LAGTYICEATNPIGTR	Q15223	sp|Q15223|NECT1_HUMAN	NECTIN1	SLAGTYICEATNPIGTRS	0.000277561	0.000308788	0.000241206	0.000589499	0.000478241	0.000523979	0.0290886	0.0313928	0.028946	0.0344051	0.0366057	0.037795	0.0113677	0.012435	0.0167701	0.0219854	0.0214381	0.0241898	0.0266415	0.0250971	0.0132696	0.022365	0.0261113	0.0242469	0.000313655	0.000280942	0.000243421	9.20159e-05	0.00683184	0.000284751	0.0072841	0.00338066	0.0011195	0.000357295	0.000656312	0.000325633
DSKTFDQLTPDESKER	Q15293	sp|Q15293|RCN1_HUMAN	RCN1	EDSKTFDQLTPDESKERL	0.00826347	0.000308788	0.000241206	0.00498651	0.00774904	0.00542257	0.000154634	0.000166358	0.000231681	7.19946e-05	0.000156024	4.12459e-05	8.08576e-05	0.000149022	0.000134161	3.92812e-05	4.33447e-05	6.79183e-05	0.00022903	0.000179519	8.84643e-05	0.000278025	0.000484357	0.000292915	0.000313655	0.000280942	0.000243421	9.20159e-05	0.000204815	0.000284751	0.00065654	0.00338066	0.0011195	0.000357295	0.000656312	0.000325633
FVGSQATNYGEDLTKNHDEL	Q15293	sp|Q15293|RCN1_HUMAN	RCN1	MFVGSQATNYGEDLTKNHDEL	0.000277561	0.000308788	0.000241206	0.0286674	0.0276204	0.0209185	0.000154634	0.000166358	0.000231681	0.0129452	0.0114768	0.0141321	8.08576e-05	0.000149022	0.000134161	0.0150477	0.0211142	0.0208052	0.00022903	0.000179519	8.84643e-05	0.0137782	0.014971	0.0123801	0.0137611	0.000280942	0.000243421	0.027967	0.0272151	0.0212194	0.00065654	0.00338066	0.0011195	0.000357295	0.000656312	0.00740625
RHLVYESDKNKDEKLT	Q15293	sp|Q15293|RCN1_HUMAN	RCN1	ARHLVYESDKNKDEKLTK	0.000277561	0.000308788	0.000241206	0.000866079	0.000897662	0.000523979	0.000154634	0.000166358	0.000231681	7.19946e-05	0.000270042	4.12459e-05	0.00111844	0.000956309	0.000134161	0.00225111	0.00112186	0.0011767	0.000614675	0.000650535	8.84643e-05	0.000278025	0.000484357	0.000292915	0.000313655	0.000280942	0.000243421	0.00120852	0.000931487	0.000284751	0.00065654	0.00338066	0.0011195	0.000357295	0.000656312	0.000325633
GPDNKGIYKGDRESSGKY	Q15363	sp|Q15363|TMED2_HUMAN	TMED2	TGPDNKGIYKGDRESSGKYTF	0.0320289	0.0183862	0.00416573	0.0316149	0.0183087	0.0115032	0.00715103	0.00155458	0.000231681	0.00255927	0.0019098	0.000888183	0.00256324	0.00202019	0.000134161	0.00107268	0.000825548	6.79183e-05	0.00022903	0.000179519	8.84643e-05	0.000278025	0.000484357	0.000292915	0.000313655	0.00280942	0.000243421	0.000925955	0.000771563	0.000284751	0.00065654	0.00338066	0.0011195	0.000357295	0.000656312	0.000325633
LPNSTERAITIAGVPQSVT	Q15365	sp|Q15365|PCBP1_HUMAN	PCBP1	MLPNSTERAITIAGVPQSVTE	0.0863778	0.0514438	0.000241206	0.0658139	0.0913006	0.0292453	0.020654	0.0199342	0.000231681	7.19946e-05	0.0338302	0.0313863	0.0242939	0.0275346	0.000134161	0.0288868	0.0252212	0.0327154	0.0453007	0.048168	8.84643e-05	0.0567122	0.0654616	0.0565802	0.0786348	0.094354	0.000243421	0.111578	0.0900624	0.000284751	0.104502	0.108725	0.0011195	0.0430102	0.0470255	0.0357439
DRQVTITGSAASIS	Q15366	sp|Q15366|PCBP2_HUMAN	PCBP2	TDRQVTITGSAASISL	0.00993344	0.00529799	0.00732233	0.0101345	0.000478241	0.00574752	0.000154634	0.000166358	0.000231681	7.19946e-05	0.000156024	4.12459e-05	8.08576e-05	0.000149022	0.000134161	3.92812e-05	4.33447e-05	6.79183e-05	0.00022903	0.000179519	8.84643e-05	0.000278025	0.000484357	0.000292915	0.000313655	0.000280942	0.000243421	9.20159e-05	0.00279165	0.000284751	0.00065654	0.00338066	0.0011195	0.000357295	0.000656312	0.000325633
LSVLIIDHNSVSHPSAD	Q15399	sp|Q15399|TLR1_HUMAN	TLR1	SLSVLIIDHNSVSHPSADF	0.000277561	0.000308788	0.000241206	0.000589499	0.000478241	0.000523979	0.000154634	0.000166358	0.000231681	7.19946e-05	0.000156024	4.12459e-05	8.08576e-05	0.000149022	0.000134161	3.92812e-05	4.33447e-05	6.79183e-05	0.00991901	0.011571	8.84643e-05	0.000278025	0.0141491	0.000292915	0.000313655	0.000280942	0.000243421	9.20159e-05	0.000204815	0.000284751	0.00065654	0.00338066	0.0011195	0.000357295	0.000656312	0.000325633
KVEEVVYDLSIRGFN	Q15631	sp|Q15631|TSN_HUMAN	TSN	KKVEEVVYDLSIRGFNKETA	0.000277561	0.000308788	0.000241206	0.000589499	0.000478241	0.000523979	0.0681581	0.0840392	0.10153	0.0844552	0.0928344	0.0791231	0.0655387	0.0669614	0.102275	0.10612	0.110787	0.124379	0.189051	0.165744	0.153902	0.120068	0.117273	0.124802	0.0380362	0.043546	0.0488207	9.20159e-05	0.0377505	0.0284751	0.00065654	0.00338066	0.0011195	0.282209	0.270539	0.219461
YRGPAGDATVASEKESVM	Q15758	sp|Q15758|AAAT_HUMAN	SLC1A5	HYRGPAGDATVASEKESVM	0.000277561	0.000308788	0.000241206	0.00637951	0.000478241	0.00611308	0.000154634	0.000166358	0.000231681	7.19946e-05	0.000156024	4.12459e-05	0.0024844	0.000149022	0.000134161	3.92812e-05	4.33447e-05	6.79183e-05	0.00022903	0.00458574	8.84643e-05	0.000278025	0.000484357	0.000292915	0.0083936	0.0107871	0.00791686	9.20159e-05	0.00509232	0.00461352	0.00065654	0.00338066	0.0011195	0.000357295	0.000656312	0.000325633
KKGSLLVARTQPSPWQ	Q15904	sp|Q15904|VAS1_HUMAN	ATP6AP1	SKKGSLLVARTQPSPWQM	0.000277561	0.000308788	0.000241206	0.000589499	0.000478241	0.000523979	0.000154634	0.000166358	0.000231681	7.19946e-05	0.000156024	4.12459e-05	8.08576e-05	0.000149022	0.000134161	3.92812e-05	4.33447e-05	6.79183e-05	0.0271131	0.0211513	0.0244315	0.000278025	0.0243646	0.0210298	0.0209177	0.0243571	0.0331234	0.0495581	0.0202009	0.0479149	0.00065654	0.00338066	0.0011195	0.000357295	0.000656312	0.000325633
VLSTLKSEDVPYTAAL	Q15904	sp|Q15904|VAS1_HUMAN	ATP6AP1	QVLSTLKSEDVPYTAALT	0.000277561	0.000308788	0.000241206	0.000589499	0.000478241	0.000523979	0.000154634	0.000166358	0.000231681	7.19946e-05	0.000156024	4.12459e-05	8.08576e-05	0.000149022	0.000134161	3.92812e-05	4.33447e-05	6.79183e-05	0.00022903	0.000179519	8.84643e-05	0.000278025	0.000484357	0.000292915	0.000313655	0.00977995	0.0207704	9.20159e-05	0.0248303	0.0194397	0.00065654	0.00338066	0.0011195	0.000357295	0.000656312	0.000325633
LKPTICSDQDNYCVTV	Q16553	sp|Q16553|LY6E_HUMAN	LY6E	CLKPTICSDQDNYCVTVSA	0.000277561	0.000308788	0.000241206	0.000589499	0.000478241	0.000523979	1.91909	0.00626709	0.463659	0.133501	1.99868	0.456252	0.180078	0.291235	0.33283	2.25843	1.2891	1.11112	0.719507	0.986805	0.343957	1.8715	2.01936	0.343362	0.0107129	0.0641395	0.0201334	0.0533257	0.0509232	0.0236562	2.10559	0.0594588	0.639804	0.217208	0.37007	0.139492
VPDYWIDGSNRDA	Q16566	sp|Q16566|KCC4_HUMAN	CAMK4	LVPDYWIDGSNRDALS	0.000277561	0.000308788	0.000241206	0.000589499	0.000478241	0.000523979	0.0109217	0.0179982	0.016811	0.0152988	0.0175527	0.0197191	0.00704066	0.00762876	0.014154	0.02068	0.0176618	0.016516	0.00022903	0.000179519	8.84643e-05	0.000278025	0.000484357	0.000292915	0.000313655	0.000280942	0.000243421	9.20159e-05	0.000204815	0.000284751	0.0184336	0.00338066	0.0206468	0.000357295	0.000656312	0.000325633
KDELFALEQSCAQVV	Q16658	sp|Q16658|FSCN1_HUMAN	FSCN1	GKDELFALEQSCAQVVL	0.000277561	0.000308788	0.000241206	0.000589499	0.000478241	0.000523979	0.0297374	0.0308765	0.033622	0.027621	0.0273042	0.0400052	0.0211862	0.0228962	0.0125217	0.0250191	0.0281155	0.027205	0.0253111	0.0219156	0.0199604	0.0365123	0.0430491	0.0440625	0.000313655	0.000280942	0.000243421	9.20159e-05	0.000204815	0.000284751	0.0244163	0.00338066	0.0011195	0.000357295	0.000656312	0.000325633
DSTGKYWTVGSDSAVT	Q16658	sp|Q16658|FSCN1_HUMAN	FSCN1	KDSTGKYWTVGSDSAVTS	0.000277561	0.000308788	0.000241206	0.000589499	0.000478241	0.000523979	0.000154634	0.000166358	0.000231681	7.19946e-05	0.000156024	4.12459e-05	8.08576e-05	0.000149022	0.000134161	3.92812e-05	4.33447e-05	6.79183e-05	0.00022903	0.000179519	8.84643e-05	0.000278025	0.000484357	0.000292915	0.000313655	0.000280942	0.0354894	0.0244893	0.000204815	0.0268323	0.00065654	0.00338066	0.0011195	0.000357295	0.000656312	0.000325633
SDIKSQNRFYTDLNGYQIQ	Q16706	sp|Q16706|MA2A1_HUMAN	MAN2A1	SSDIKSQNRFYTDLNGYQIQP	0.000277561	0.000308788	0.000241206	0.000589499	0.000478241	0.000523979	0.00441195	0.00580817	0.000231681	0.00629953	0.00795123	0.00719749	0.0272917	0.02185	0.0400246	0.0168607	0.0222581	0.0374644	0.0166552	0.0165833	0.0133016	0.0148854	0.0179065	0.0173997	0.000313655	0.0113967	0.00960034	9.20159e-05	0.000204815	0.000284751	0.0246688	0.0237496	0.031869	0.044763	0.0670419	0.0560694
HPRYYISANVTGFK	Q16739	sp|Q16739|CEGT_HUMAN	UGCG	TSHPRYYISANVTGFKCVT	0.0184848	0.0171479	0.0129833	0.0225503	0.0222753	0.0164099	0.485585	0.451804	0.436578	0.367276	0.348586	0.393939	0.475886	0.526691	0.629292	0.336005	0.345848	0.402384	0.501137	0.447927	0.454633	0.184776	0.21209	0.184512	0.11243	0.108401	0.128763	0.119693	0.106335	0.105686	0.00065654	0.00338066	0.0011195	0.36622	0.297283	0.287466
ISFPLVLDDVNPSAR	Q16832	sp|Q16832|DDR2_HUMAN	DDR2	AISFPLVLDDVNPSARFV	0.000277561	0.000308788	0.000241206	0.000589499	0.000478241	0.000523979	0.000154634	0.000166358	0.000231681	7.19946e-05	0.000156024	4.12459e-05	8.08576e-05	0.000149022	0.000134161	3.92812e-05	4.33447e-05	6.79183e-05	0.00022903	0.000179519	8.84643e-05	0.00131631	0.00168791	0.000292915	0.0203213	0.0344286	0.0263895	0.0237502	0.0186017	0.0250252	0.00065654	0.00338066	0.0011195	0.00265612	0.00594974	0.00177205
LPSDSSMFNNNRSSSPSE	Q16832	sp|Q16832|DDR2_HUMAN	DDR2	SLPSDSSMFNNNRSSSPSEQG	0.0167285	0.00902852	0.0128602	0.0149858	0.0233418	0.0235587	0.000154634	0.000166358	0.000231681	7.19946e-05	0.000156024	4.12459e-05	8.08576e-05	0.000149022	0.000134161	3.92812e-05	4.33447e-05	6.79183e-05	0.00022903	0.000179519	8.84643e-05	0.000278025	0.000484357	0.000292915	0.000313655	0.000280942	0.000243421	9.20159e-05	0.000204815	0.000284751	0.00065654	0.00338066	0.0011195	0.000357295	0.000656312	0.000325633
KDKDFALDVSANQP	Q16832	sp|Q16832|DDR2_HUMAN	DDR2	MEKFKDKDFALDVSANQPVLV	0.000277561	0.000308788	0.000241206	0.0134656	0.0151656	0.00913916	0.134575	0.0911238	0.17629	0.136097	0.138922	0.167941	0.0623942	0.0699221	0.137705	0.0865395	0.0969571	0.134495	0.00022903	0.000179519	0.0454936	0.0391204	0.0450599	0.0431612	0.000313655	0.000280942	0.0113521	9.20159e-05	0.000204815	0.00714616	0.0155394	0.00338066	0.0435543	0.0899439	0.0485384	0.0941155
LGKFTTASDVWAFGVT	Q16832	sp|Q16832|DDR2_HUMAN	DDR2	LLGKFTTASDVWAFGVTL	0.000277561	0.000308788	0.000241206	0.000589499	0.000478241	0.000523979	0.0447683	0.0580817	0.0542473	0.0335744	0.0335302	0.0410816	0.042904	0.0475687	0.0486333	0.03493	0.0351444	0.0376905	0.00022903	0.0131351	8.84643e-05	0.0126711	0.0141197	0.0128933	0.0318957	0.047124	0.000243421	0.0110709	0.0174093	0.0105686	0.0202012	0.00338066	0.0011195	0.0159097	0.0203641	0.00979928
EFVMEVTNKTRADV	Q16851	sp|Q16851|UGPA_HUMAN	UGP2	EFVMEVTNKTRADV	0.000277561	0.000308788	0.000241206	0.000589499	0.000478241	0.000523979	0.00586097	0.00447444	0.00358823	7.19946e-05	0.000156024	4.12459e-05	0.00345616	0.00396735	0.0100285	3.92812e-05	4.33447e-05	0.000168854	0.00022903	0.000179519	0.00804801	0.000278025	0.000484357	0.00329217	0.000313655	0.000280942	0.000243421	0.00317346	0.000204815	0.00298441	0.00065654	0.00338066	0.00414025	0.000357295	0.000656312	0.00443769
ITLTWRQDGVSLSHNTQ	Q29980	sp|Q29980|MICB_HUMAN	MICB	NITLTWRQDGVSLSHNTQQ	0.0622208	0.0586227	0.0307046	0.0421936	0.0600743	0.0335103	0.000154634	0.000166358	0.000231681	7.19946e-05	0.000156024	4.12459e-05	8.08576e-05	0.000149022	0.000134161	3.92812e-05	4.33447e-05	6.79183e-05	0.00022903	0.000179519	8.84643e-05	0.000278025	0.000484357	0.000292915	0.0553315	0.0618867	0.000243421	0.0463702	0.0521857	0.0391533	0.00065654	0.00338066	0.0011195	0.000357295	0.000656312	0.000325633
QPPEFRNESSLASTLK	Q3ZAQ7	sp|Q3ZAQ7|VMA21_HUMAN	VMA21	LQPPEFRNESSLASTLKT	0.000277561	0.000308788	0.000241206	0.000589499	0.000478241	0.000523979	0.0928888	0.0989541	0.108071	0.150981	0.152574	0.168927	0.0535384	0.0466805	0.000134161	0.0187945	0.0738721	0.0878943	0.00022903	0.0126374	8.84643e-05	0.048839	0.0161452	0.0483185	0.000313655	0.000280942	0.000243421	9.20159e-05	0.000204815	0.000284751	0.00065654	0.00338066	0.0945175	0.0253477	0.0267841	0.000325633
NVNNIANMYSLHSWVG	Q53TN4	sp|Q53TN4|CYBR1_HUMAN	CYBRD1	HNVNNIANMYSLHSWVGL	0.000277561	0.000308788	0.000241206	0.000589499	0.000478241	0.000523979	0.000154634	0.000166358	0.000231681	7.19946e-05	0.000156024	4.12459e-05	8.08576e-05	0.000149022	0.000134161	3.92812e-05	4.33447e-05	6.79183e-05	0.0102558	0.00687861	8.84643e-05	0.0118222	0.00814601	0.000292915	0.000313655	0.000280942	0.000243421	9.20159e-05	0.000204815	0.000284751	0.0145099	0.00338066	0.0011195	0.0115278	0.00758541	0.00792121
LTQAPLNPKANREK	Q562M3	tr|Q562M3|Q562M3_HUMAN	ACT	LLTQAPLNPKANREKM	0.000277561	0.000308788	0.000241206	0.000589499	0.000478241	0.00450865	0.000154634	0.000166358	0.00281125	7.19946e-05	0.000156024	0.00240738	8.08576e-05	0.000149022	0.00624406	3.92812e-05	4.33447e-05	0.00307555	0.00022903	0.000179519	0.00569429	0.000278025	0.000484357	0.00272887	0.000313655	0.000280942	0.0105558	9.20159e-05	0.000204815	0.00609203	0.00065654	0.00338066	0.0011195	0.000357295	0.000656312	0.00408934
HNDDEQYAWESSAGGSFT	Q58FF7	sp|Q58FF7|H90B3_HUMAN	HSP90AB3P	KHNDDEQYAWESSAGGSFTV	0.000277561	0.000308788	0.000241206	0.000589499	0.000478241	0.000523979	0.00949434	0.00946517	0.000231681	0.00434044	0.000156024	4.12459e-05	8.08576e-05	0.000149022	0.00704344	3.92812e-05	4.33447e-05	6.79183e-05	0.00022903	0.000179519	8.84643e-05	0.000278025	0.000484357	0.000292915	0.000313655	0.0141531	0.000243421	9.20159e-05	0.000204815	0.000284751	0.00065654	0.00338066	0.0156621	0.000357295	0.000656312	0.000325633
DPSKLDSGKELKIDIIPNPQER	Q58FF7	sp|Q58FF7|H90B3_HUMAN	HSP90AB3P	TDPSKLDSGKELKIDIIPNPQERT	0.0397338	0.0357379	0.0369193	0.0312919	0.0355484	0.0276206	0.000154634	0.000166358	0.000231681	7.19946e-05	0.000156024	4.12459e-05	8.08576e-05	0.000149022	0.000134161	3.92812e-05	4.33447e-05	6.79183e-05	0.00022903	0.000179519	8.84643e-05	0.000278025	0.000484357	0.000292915	0.000313655	0.0115822	0.0201334	0.018693	0.0458729	0.0122799	0.00065654	0.00338066	0.0011195	0.000357295	0.000656312	0.000325633
[truncated: 369 more rows]
