# Supplementary material for: Tuning DO:DM Ratios Modulates MHC Class II Immunopeptidomes
Source: Mol Cell Proteomics. 2022 Jan 25;21(3):100204. doi: 10.1016/j.mcpro.2022.100204 (PMC10329146; doi:10.1016/j.mcpro.2022.100204)
Supplement: Supplemental Table S3 [file mmc7.xlsx]

## Sheet: Supp_Table_3
Order heatmap Fig 4C	Type	Core Epitope (PLAtEAU)	Core Epitope (stripped)	Core Epitope Length	Gene Names	Core from NetMHC	%Rank_BA (from NetMHC)	%Rank_EL (from NetMHC)	Affinity(nM)	Proteins	Whole Epitope	% Rel. Intens. in DR4_Rep1_CID_A_1	% Rel. Intens. in DR4_Rep1_CID_no1p_A_3	% Rel. Intens. in DR4_Rep1_HCD_A_2	% Rel. Intens. in DR4_Rep2_CID_B_1	% Rel. Intens. in DR4_Rep2_CID_no1p_B_3	% Rel. Intens. in DR4_Rep2_HCD_B_2	% Rel. Intens. in DR4DM_Rep1_CID_A_1	% Rel. Intens. in DR4DM_Rep1_CID_no1p_A_3	% Rel. Intens. in DR4DM_Rep1_HCD_A_2	% Rel. Intens. in DR4DM_Rep2_CID_B_1	% Rel. Intens. in DR4DM_Rep2_CID_no1p_B_3	% Rel. Intens. in DR4DM_Rep2_HCD_B_2	% Rel. Intens. in DR4DMDO+_Rep1_CID_A_1	% Rel. Intens. in DR4DMDO+_Rep1_CID_no1p_A_3	% Rel. Intens. in DR4DMDO+_Rep1_HCD_A_2	% Rel. Intens. in DR4DMDO+_Rep2_CID_B_1	% Rel. Intens. in DRRDMDO+_Rep2_CID_no1p_B_3	% Rel. Intens. in DR4DMDO+_Rep2_HCD_B_2	% Rel. Intens. in DR4DMDO++_1C3_Rep1_CID_A_1	% Rel. Intens. in DR4DMDO++_1C3_Rep1_CID_no1p_A_3	% Rel. Intens. in DR4DMDO++_1C3_Rep1_HCD_A_2	% Rel. Intens. in DR4DMDO++_1C3_Rep2_CID_B_1	% Rel. Intens. in DR4DMDO++_1C3_Rep2_CID_no1p_B_3	% Rel. Intens. in DR4DMDO++_1C3_Rep2_HCD_B_2	% Rel. Intens. in DR4DMDO+++_2D7_Rep1_CID_A_1	% Rel. Intens. in DR4DMDO+++_2D7_Rep1_CID_no1p_A_3	% Rel. Intens. in DR4DMDO+++_2D7_Rep1_HCD_A_2	% Rel. Intens. in DR4DMDO+++_2D7_Rep2_CID_B_1	% Rel. Intens. in DR4DMDO+++_2D7_Rep2_CID_no1p_B_3	% Rel. Intens. in DR4DMDO+++_2D7_Rep2_HCD_B_2	% Rel. Intens. in DR4DMDOKO_Rep1_CID_A_1	% Rel. Intens. in DR4DMDOKO_Rep1_CID_no1p_A_3	% Rel. Intens. in DR4DMDOKO_Rep1_HCD_A_2	% Rel. Intens. in DR4DMDOKO_Rep2_CID_B_1	% Rel. Intens. in DR4DMDOKO_Rep2_CID_no1p_B_3	% Rel. Intens. in DR4DMDOKO_Rep2_HCD_B_2
1	1	ISKQEYDESGPSIVH	ISKQEYDESGPSIVH	15	ACTB	QEYDESGPS	57.16	19.29	3709.33	P60709	MWISKQEYDESGPSIVHRK	0.0014252	0.00030879	0.00024121	0.0005895	0.0075956	0.0044883	0.00015463	0.00016636	0.00023168	7.2e-05	0.00015602	4.12e-05	8.09e-05	0.00014902	0.00013416	3.93e-05	4.33e-05	6.79e-05	0.0039828	0.0075754	0.0018523	0.0017592	0.00273	0.0022319	0.027436	0.023376	0.020725	0.0068584	0.0076174	0.0036278	0.00065654	0.0033807	0.0011195	0.0003573	0.00065631	0.00032563
2	1	SGAYWCQGTNSVGK	SGAYWCQGTNSVGK	14	CD22	YWCQGTNSV	12.91	0.86	552.51	P20273	QHSGAYWCQGTNSVGKGRSPL	0.00027756	0.00030879	0.00024121	0.0037348	0.0022403	0.0032901	0.00015463	0.00016636	0.00023168	7.2e-05	0.00015602	4.12e-05	8.09e-05	0.0020626	0.00013416	3.93e-05	4.33e-05	6.79e-05	0.0040922	0.0037148	0.0034012	0.00027802	0.00048436	0.00029292	0.010227	0.0076066	0.0073891	0.0067918	0.0089642	0.0089395	0.00065654	0.0033807	0.0011195	0.0003573	0.00065631	0.00032563
3	1	DDLKWVEENVPSSVT	DDLKWVEENVPSSVT	15	TMEM87A	WVEENVPSS	3.84	0.62	191.23	Q8NBN3	NKAQEDDLKWVEENVPSSVTDVAL	0.081195	0.086523	0.081838	0.12719	0.10332	0.10012	0.057972	0.042436	0.061071	0.040912	0.039291	0.077973	0.030931	0.069547	0.023769	0.025321	0.027771	0.057335	0.1907	0.19022	0.20663	0.1058	0.21861	0.17268	0.36165	0.2542	0.18655	0.18215	0.22492	0.21384	0.054388	0.0033807	0.098985	0.13591	0.14206	0.14281
4	1	RMFGGPGTASRPSSS	RMFGGPGTASRPSSS	15	VIM	FGGPGTASR	80.13	84.02	8334.45	P08670	RMFGGPGTASRPSSSR	0.05318	0.068811	0.030797	0.020552	0.019692	0.021109	0.022287	0.019312	0.023733	0.019085	0.01648	0.01884	0.023231	0.017231	0.026653	0.020378	0.020432	0.029052	0.045452	0.045964	0.042396	0.16459	0.11736	0.12652	0.1299	0.10792	0.11457	0.2029	0.14946	0.1179	0.12352	0.13767	0.1192	0.056601	0.053282	0.056675
5	1	DAGSYKAQINQRNFE	DAGSYKAQINQRNFE	15	LY9	YKAQINQRN	0.23	0.14	37.64	Q9HBG7	NDAGSYKAQINQRNFEVTT	0.00027756	0.00030879	0.00024121	0.003755	0.0040663	0.0040822	0.00015463	0.00016636	0.00023168	7.2e-05	0.00015602	4.12e-05	8.09e-05	0.00014902	0.00013416	0.0043935	4.33e-05	0.0036937	0.0057594	0.0081939	0.018651	0.011884	0.013342	0.018664	0.044287	0.068645	0.045272	0.047529	0.041103	0.048462	0.010722	0.0091057	0.034266	0.013483	0.0066245	0.019629
6	1	NPANPAILSEASAPIPHDGNL	NPANPAILSEASAPIPHDGNL	21	SDCBP	ILSEASAPI	9.94	6.6	429.04	O00560	ANPANPAILSEASAPIPHDGNLY	0.00027756	0.00030879	0.00024121	0.019724	0.025191	0.023153	0.00015463	0.00016636	0.00023168	7.2e-05	0.00015602	4.12e-05	8.09e-05	0.00014902	0.00013416	3.93e-05	4.33e-05	0.0060305	0.0066856	0.011838	0.0058763	0.02068	0.026728	0.014145	0.033839	0.059104	0.052074	0.074337	0.067056	0.044766	0.00065654	0.0033807	0.0011195	0.0003573	0.00065631	0.00032563
7	1	APGKGILAADESTGSI	APGKGILAADESTGSI	16	ALDOA	LAADESTGS	14.76	2.94	633.42	P04075	VAPGKGILAADESTGSIAKRLQS	0.19913	0.20759	0.19204	0.23057	0.29595	0.24995	0.14011	0.14436	0.1306	0.13821	0.13102	0.14387	0.10842	0.11549	0.12694	0.22785	0.21121	0.23728	0.35075	0.34564	0.2775	0.43244	0.43815	0.42211	0.56685	0.62311	0.59047	1.0148	0.88487	0.86242	0.55184	0.62245	0.63163	0.29999	0.29342	0.26467
8	1	SPDSQYLATGTHVGKVN	SPDSQYLATGTHVGKVN	17	WDR61	YLATGTHVG	8.35	0.38	368.31	Q9GZS3	FSPDSQYLATGTHVGKVNI	0.00027756	0.00030879	0.00024121	0.0005895	0.00047824	0.00052398	0.00015463	0.00016636	0.00023168	7.2e-05	0.00015602	4.12e-05	8.09e-05	0.00014902	0.00013416	3.93e-05	4.33e-05	6.79e-05	0.0050858	0.0043369	0.0048863	0.0085868	0.010142	0.00029292	0.010094	0.0046912	0.0052097	0.0096653	0.0068599	0.0077485	0.010819	0.0033807	0.0085256	0.0083189	0.0050501	0.0050738
9	1	KTYWASYNIPSFE	KTYWASYNIPSFE	13	PLBD2	YWASYNIPS	3.62	0.59	183.03	Q8NHP8	QKTYWASYNIPSFETV	0.00027756	0.00030879	0.00024121	0.0005895	0.00047824	0.00052398	0.00015463	0.00016636	0.00023168	7.2e-05	0.00015602	4.12e-05	8.09e-05	0.00014902	0.00013416	3.93e-05	4.33e-05	6.79e-05	0.014449	0.013971	0.013238	0.02731	0.033758	0.029917	0.33817	0.29949	0.31433	0.2917	0.25826	0.28927	0.00065654	0.016411	0.0011195	0.016854	0.015171	0.016509
10	1	DSQRVVFDSAQRSRQDL	DSQRVVFDSAQRSRQDL	17	APEH	VVFDSAQRS	3.5	0.31	178.76	P13798	ADSQRVVFDSAQRSRQDLF	0.00027756	0.00030879	0.00024121	0.0005895	0.00047824	0.00052398	0.00015463	0.00016636	0.00023168	7.2e-05	0.00015602	4.12e-05	8.09e-05	0.00014902	0.00013416	3.93e-05	4.33e-05	6.79e-05	0.004328	0.0052789	0.0051737	0.0062125	0.0055041	0.0041684	0.015506	0.017784	0.018109	0.0333	0.029446	0.027763	0.00065654	0.0033807	0.0011195	0.0003573	0.00065631	0.0026808
11	1	YDEMAKYDLPASIN	YDEMAKYDLPASIN	14	LIPA	AKYDLPASI	62.5	36.57	4439.47	P38571	FSYDEMAKYDLPASINFI	0.00027756	0.00030879	0.00024121	0.0005895	0.00047824	0.00052398	0.00015463	0.00016636	0.00023168	7.2e-05	0.00015602	4.12e-05	8.09e-05	0.00014902	0.00013416	3.93e-05	4.33e-05	6.79e-05	0.066621	0.076251	0.054612	0.10826	0.11962	0.10577	0.88279	1.0178	0.27384	1.0748	1.1355	0.12591	0.028359	0.076515	0.1022	0.020804	0.037334	0.033199
12	1	GSTVFRVSETTKSADRVT	GSTVFRVSETTKSADRVT	18	AKAP11	FRVSETTKS	4.65	0.11	222.88	Q9UKA4	LGSTVFRVSETTKSADRVTY	0.00027756	0.00030879	0.00024121	0.0005895	0.00047824	0.00052398	0.00015463	0.00016636	0.00023168	7.2e-05	0.00015602	4.12e-05	8.09e-05	0.00014902	0.00013416	3.93e-05	4.33e-05	6.79e-05	0.0041293	0.0034304	0.004519	0.0043057	0.0061645	0.0032796	0.0034679	0.0036045	0.0033897	0.003043	0.0054009	0.0032035	0.00065654	0.0033807	0.0011195	0.0024674	0.0022899	0.00032563
13	1	GPRSYTIAVASLGKG	GPRSYTIAVASLGKG	15	GLA	YTIAVASLG	0.53	0.17	56.07	P06280	GGPRSYTIAVASLGKGV	0.00027756	0.00030879	0.00024121	0.0005895	0.00047824	0.00052398	0.00015463	0.00016636	0.00023168	7.2e-05	0.00015602	4.12e-05	8.09e-05	0.00014902	0.00013416	3.93e-05	4.33e-05	6.79e-05	0.010778	0.01246	0.010331	0.017592	0.022016	0.019903	0.016743	0.012907	0.012103	0.019707	0.017676	0.016154	0.00065654	0.0033807	0.0011195	0.0003573	0.00065631	0.00032563
14	1	LNVMFIETSAKAGYN	LNVMFIETSAKAGYN	15	RAB6A	MFIETSAKA	0.38	0.54	46.61	P20340	ELNVMFIETSAKAGYNV	0.014742	0.00030879	0.00024121	0.0005895	0.00047824	0.00052398	0.00015463	0.00016636	0.00023168	7.2e-05	0.00015602	4.12e-05	8.09e-05	0.00014902	0.00013416	3.93e-05	4.33e-05	6.79e-05	0.024132	0.015126	0.012152	0.012917	0.017466	0.01765	0.059639	0.06414	0.063244	0.092016	0.076174	0.1024	0.00065654	0.0033807	0.0011195	0.0003573	0.00065631	0.00032563
15	1	KKGSLLVARTQPSPWQ	KKGSLLVARTQPSPWQ	16	ATP6AP1	LLVARTQPS	0.55	0.38	57.72	Q15904	SKKGSLLVARTQPSPWQM	0.00027756	0.00030879	0.00024121	0.0005895	0.00047824	0.00052398	0.00015463	0.00016636	0.00023168	7.2e-05	0.00015602	4.12e-05	8.09e-05	0.00014902	0.00013416	3.93e-05	4.33e-05	6.79e-05	0.027113	0.021151	0.024431	0.00027802	0.024365	0.02103	0.020918	0.024357	0.033123	0.049558	0.020201	0.047915	0.00065654	0.0033807	0.0011195	0.0003573	0.00065631	0.00032563
16	1	VGAPLLMDRTPDGRPQEVG	VGAPLLMDRTPDGRPQEVG	19	ITGA5	LLMDRTPDG	8.02	0.66	355.31	P08648	LVGAPLLMDRTPDGRPQEVGR	0.00027756	0.00030879	0.00024121	0.0005895	0.00047824	0.00052398	0.00015463	0.00016636	0.00023168	7.2e-05	0.00015602	4.12e-05	8.09e-05	0.00014902	0.00013416	3.93e-05	4.33e-05	6.79e-05	0.00022903	0.0042303	0.0077606	0.00027802	0.0085129	0.007423	0.0092109	0.0062019	0.0085766	0.012868	0.012682	0.010281	0.00065654	0.0033807	0.0011195	0.010449	0.01282	0.009254
17	1	*DPVRVDITSKGKM	DPVRVDITSKGKM	14	EMC7	VRVDITSKG	22.14	0.38	965.38	Q9NPA0	*DPVRVDITSKGKMR	0.00027756	0.00030879	0.00024121	0.0005895	0.00047824	0.00052398	0.00015463	0.00016636	0.00023168	7.2e-05	0.00015602	4.12e-05	8.09e-05	0.00014902	0.00013416	3.93e-05	4.33e-05	6.79e-05	0.00022903	0.00053856	0.0020759	0.0018945	0.00048436	0.0018401	0.0027169	0.001357	0.0036536	0.0046805	0.0040121	0.0042973	0.00065654	0.0033807	0.0011195	0.0026426	0.00065631	0.0019992
18	1	VTSVVVDVVPRQLGEN	VTSVVVDVVPRQLGEN	16	APEH	VVVDVVPRQ	5.68	0.55	264.5	P13798	KVTSVVVDVVPRQLGENF	0.00027756	0.00030879	0.00024121	0.0005895	0.00047824	0.00052398	0.00015463	0.00016636	0.00023168	7.2e-05	0.00015602	4.12e-05	8.09e-05	0.00014902	0.00013416	3.93e-05	4.33e-05	6.79e-05	0.00022903	0.00017952	0.0099323	0.012671	0.00048436	0.015397	0.055663	0.026769	0.022977	0.034198	0.028197	0.065027	0.00065654	0.0033807	0.0011195	0.0003573	0.00065631	0.00032563
19	1	DKDVIAINQDPLGKQGYQ	DKDVIAINQDPLGKQGYQ	18	GLA	IAINQDPLG	14.4	0.24	617.04	P06280	QDKDVIAINQDPLGKQGYQL	0.00027756	0.00030879	0.00024121	0.0005895	0.00047824	0.00052398	0.00015463	0.00016636	0.00023168	7.2e-05	0.00015602	4.12e-05	0.0015585	0.00014902	0.00013416	3.93e-05	4.33e-05	6.79e-05	0.00022903	0.0069319	0.0075211	0.012068	0.018684	0.012217	0.092219	0.11195	0.083127	0.11471	0.10444	0.10202	0.011791	0.010872	0.014627	0.0003573	0.0091393	0.0079515
20	1	FGRSFTLASSETGVG	FGRSFTLASSETGVG	15	CHI3L1	FTLASSETG	0.1	0.12	26.26	P36222	MGIPTFGRSFTLASSETGVGA	0.00027756	0.00030879	0.00024121	0.0005895	0.00047824	0.00052398	0.00015463	0.00016636	0.00023168	7.2e-05	0.00015602	4.12e-05	8.09e-05	0.00014902	0.00013416	3.93e-05	4.33e-05	6.79e-05	0.010694	0.00017952	0.010651	0.016731	0.021429	0.019528	0.19835	0.23164	0.17517	0.27503	0.23778	0.25272	0.36032	0.22255	0.28682	0.20521	0.20791	0.16751
21	1	ASGQFTHEFDEEQLFSVD	ASGQFTHEFDEEQLFSVD	18	HLA-DOA	FTHEFDEEQ	45.81	6.7	2507.49	P06340	YGASGQFTHEFDEEQLFSVDL	0.00027756	0.00030879	0.00024121	0.0005895	0.00047824	0.00052398	0.00015463	0.00016636	0.00023168	7.2e-05	0.00015602	4.12e-05	8.09e-05	0.00014902	0.00013416	3.93e-05	4.33e-05	6.79e-05	0.018188	0.00017952	0.046947	0.00027802	0.00048436	0.020529	1.864	1.5585	1.9613	1.3692	0.98815	1.2357	0.00065654	0.0033807	0.0011195	0.0003573	0.00065631	0.00032563
22	1	IYRKYVPYKVPAGVS	IYRKYVPYKVPAGVS	15	GALNT10	YVPYKVPAG	3.33	0.89	172.08	Q86SR1	HIYRKYVPYKVPAGVSL	0.00027756	0.00030879	0.00024121	0.0005895	0.00047824	0.00052398	0.00015463	0.00016636	0.00023168	7.2e-05	0.00015602	4.12e-05	8.09e-05	0.00014902	0.00013416	3.93e-05	4.33e-05	6.79e-05	0.0055405	0.00017952	0.0056368	0.00027802	0.0040657	0.00029292	0.01237	0.01145	0.012057	0.028894	0.022039	0.021835	0.00065654	0.0033807	0.0011195	0.0003573	0.00065631	0.00032563
23	1	LTTFQRALTTMQIQV	LTTFQRALTTMQIQV	15	TTYH2	FQRALTTMQ	0.05	3	21.25	Q9BSA4	TLTTFQRALTTMQIQVA	0.00027756	0.00030879	0.00024121	0.0005895	0.00047824	0.00052398	0.00015463	0.00016636	0.00023168	7.2e-05	0.00015602	4.12e-05	8.09e-05	0.00014902	0.00013416	3.93e-05	4.33e-05	6.79e-05	0.010963	0.014859	8.85e-05	0.011933	0.010935	0.010615	0.0311	0.027087	0.014196	0.02275	0.0052045	0.014238	0.00065654	0.0033807	0.0011195	0.0003573	0.00065631	0.00032563
24	1	TESQIFISRTYDATTHFE	TESQIFISRTYDATTHFE	18	GDI2	IFISRTYDA	13.61	6.49	582.65	P50395	GTESQIFISRTYDATTHFET	0.00027756	0.00030879	0.00024121	0.0005895	0.00047824	0.00052398	0.00015463	0.00016636	0.00023168	7.2e-05	0.00015602	4.12e-05	8.09e-05	0.00014902	0.00013416	3.93e-05	4.33e-05	6.79e-05	0.0087402	0.0092603	8.85e-05	0.010604	0.014531	0.014521	0.024739	0.013835	0.012057	0.062745	0.043208	0.039016	0.00065654	0.0033807	0.0011195	0.0003573	0.00065631	0.00032563
25	1	*EPDEISIQKCQEAVR	EPDEISIQKCQEAVR	16	ITPA	ISIQKCQEA	26.42	4.58	1183.98	Q9BY32	*EPDEISIQKCQEAVRQ	0.00027756	0.00030879	0.00024121	0.0005895	0.00047824	0.00052398	0.00015463	0.00016636	0.00023168	7.2e-05	0.00015602	4.12e-05	8.09e-05	0.00014902	0.00013416	3.93e-05	4.33e-05	6.79e-05	0.0063488	0.0065054	8.85e-05	0.0048962	0.00048436	0.00029292	0.014888	0.014948	0.014855	0.032459	0.02974	0.027928	0.00065654	0.0033807	0.0011195	0.0003573	0.00065631	0.00032563
26	1	DPHQLFDDTSSAQSRGYG	DPHQLFDDTSSAQSRGYG	18	YIF1B	LFDDTSSAQ	34.38	1.84	1652.59	Q5BJH7	ADPHQLFDDTSSAQSRGYGA	0.00027756	0.0079	0.00024121	0.0005895	0.00047824	0.00052398	0.00015463	0.0028252	0.00023168	7.2e-05	0.00015602	4.12e-05	8.09e-05	0.00014902	0.00013416	3.93e-05	4.33e-05	6.79e-05	0.0055742	0.0059544	0.006036	0.0068768	0.0074415	0.00029292	0.03247	0.033249	0.022818	0.016664	0.017395	0.023369	0.0060409	0.0033807	0.0011195	0.0075773	0.0067676	0.0064672
27	1	VPKDYTGEDVTPQN	VPKDYTGEDVTPQN	14	LGMN	YTGEDVTPQ	29.5	0.21	1351.69	Q99538	GVPKDYTGEDVTPQNFLA	0.00027756	0.00030879	0.00024121	0.0005895	0.00047824	0.0019517	0.00015463	0.00016636	0.00023168	7.2e-05	0.00015602	4.12e-05	0.0017968	0.00014902	0.00013416	3.93e-05	0.0017434	0.0021257	0.039861	0.021205	0.026715	0.045259	0.050755	0.028378	0.074637	0.091545	0.068545	0.10433	0.13288	0.13416	0.012645	0.013659	0.012802	0.0003573	0.00065631	0.00032563
28	1	LEQYFHDSDLAQFM	LEQYFHDSDLAQFM	14	TPP1	YFHDSDLAQ	2.04	0.26	121.47	O14773	FLEQYFHDSDLAQFMR	0.00027756	0.00030879	0.00024121	0.0005895	0.00047824	0.00052398	0.00015463	0.00016636	0.00023168	7.2e-05	0.00015602	4.12e-05	0.0052072	0.0046681	0.0038571	3.93e-05	0.0022809	0.0025177	0.038026	0.026288	0.038883	0.082792	0.090413	0.083105	0.13849	0.14392	0.12581	0.15027	0.14132	0.14531	0.00065654	0.0098872	0.015826	0.0003573	0.00065631	0.0016357
29	1	IGGVILFHETLYQKADD	IGGVILFHETLYQKADD	17	ALDOA	ILFHETLYQ	11.84	4.43	505.29	P04075	CIGGVILFHETLYQKADDGRPF	0.00027756	0.00030879	0.00024121	0.0005895	0.00047824	0.00052398	0.00015463	0.0040012	0.00023168	7.2e-05	0.00015602	4.12e-05	0.003722	0.0040759	0.00013416	3.93e-05	4.33e-05	0.0068371	0.04008	0.035015	0.028424	0.026326	0.030676	0.020404	0.094207	0.087277	0.068249	0.13476	0.13108	0.10688	0.00065654	0.0033807	0.0011195	0.013442	0.014373	0.016054
30	1	FNRYSFDITNVVRDVN	FNRYSFDITNVVRDVN	16	MANBA	YSFDITNVV	0.5	0.52	54.34	O00462	MFNRYSFDITNVVRDVNS	0.00027756	0.00030879	0.00024121	0.0005895	0.00047824	0.00052398	0.00015463	0.00016636	0.00023168	7.2e-05	0.0054308	4.12e-05	8.09e-05	0.0063063	0.00013416	3.93e-05	0.0071667	6.79e-05	0.032165	0.031994	0.028583	0.020667	0.022603	0.022156	0.10669	0.10151	0.10852	0.11679	0.14	0.11595	0.00065654	0.0033807	0.0011195	0.0003573	0.00065631	0.00032563
31	1	LQAFDFEDDHFGNVD	LQAFDFEDDHFGNVD	15	LAMP3	FDFEDDHFG	19.74	0.69	853.14	Q9UQV4	QLQAFDFEDDHFGNVDE	0.00027756	0.018966	0.00024121	0.0005895	0.00047824	0.00052398	0.00015463	0.00016636	0.00023168	7.2e-05	0.00015602	4.12e-05	8.09e-05	0.00014902	0.00013416	3.93e-05	4.33e-05	6.79e-05	0.010744	0.010291	8.85e-05	0.020667	0.017613	0.013895	0.034016	0.054068	0.00024342	0.035937	0.040262	0.039564	0.00065654	0.0033807	0.0011195	0.0003573	0.00065631	0.00032563
32	1	FAQFKMEGNAEEST	FAQFKMEGNAEEST	14	CLTC	FKMEGNAEE	2	0.17	120.02	Q00610	ASFAQFKMEGNAEESTLF	0.00027756	0.00030879	0.00024121	0.0005895	0.00047824	0.00052398	0.00015463	0.00016636	0.00023168	7.2e-05	0.00015602	4.12e-05	8.09e-05	0.00014902	0.00013416	3.93e-05	4.33e-05	6.79e-05	0.022583	0.0039103	8.85e-05	0.00027802	0.039277	0.029004	0.0091336	0.010655	0.00024342	0.014636	0.012934	0.014101	0.0091877	0.0033807	0.0011195	0.0003573	0.00065631	0.00032563
33	1	GAVYVAEIGAKQVQK	GAVYVAEIGAKQVQK	15	NHLRC3	YVAEIGAKQ	0.59	0.22	59.96	Q5JS37	LEVDRKTGAVYVAEIGAKQVQKY	0.026576	0.029405	0.018337	0.011911	0.011381	0.0098297	0.0031792	0.0031407	0.0040262	0.0052127	0.0092564	0.009991	8.09e-05	0.00014902	0.00013416	0.0026651	4.33e-05	0.0030831	0.03445	0.034962	0.023489	0.060526	0.049669	0.056079	0.1838	0.1811	0.16621	0.18434	0.16576	0.16182	0.036382	0.039956	0.053088	0.016948	0.0057862	0.0060128
34	1	TIEKFEKEAAEMGKGSF	TIEKFEKEAAEMGKGSF	17	EEF1A1	FEKEAAEMG	10.12	0.49	435.95	P68104	KRTIEKFEKEAAEMGKGSFK	0.10167	0.097966	0.054979	0.076191	0.11283	0.081521	0.1009	0.078231	0.10208	0.05547	0.073781	0.10827	0.042455	0.048339	0.046654	0.061931	0.061323	0.075833	0.13417	0.18524	0.14244	0.095699	0.13631	0.13773	0.2115	0.45764	0.39882	0.21681	0.40069	0.46668	0.00065654	0.0033807	0.0011195	0.16295	0.14001	0.11446
35	1	LKSPKDNVDDPTGNF	LKSPKDNVDDPTGNF	15	LMAN2	PKDNVDDPT	92.33	57.68	14502.9	Q12907	FLKSPKDNVDDPTGNFR	0.00027756	0.00030879	0.00024121	0.017826	0.00047824	0.00052398	0.00015463	0.00016636	0.00023168	7.2e-05	0.00015602	4.12e-05	8.09e-05	0.00014902	0.00013416	3.93e-05	0.00082693	6.79e-05	0.011401	0.0095981	0.0095331	0.0056589	0.0067076	0.00029292	0.020056	0.021813	0.00024342	0.012868	0.012177	0.011787	0.00065654	0.0033807	0.0011195	0.0003573	0.00065631	0.00032563
36	1	IREYIVEYSRSGSK	IREYIVEYSRSGSK	14	SORL1	YIVEYSRSG	1.97	0.13	118.68	Q92673	LIREYIVEYSRSGSKMW	0.00027756	0.00030879	0.00024121	0.0025034	0.0046571	0.0022137	0.00015463	0.00016636	0.0014975	0.0010938	0.00081013	0.0011996	8.09e-05	0.00014902	0.00086757	0.00072519	0.00080625	0.00069275	0.00022903	0.00017952	8.85e-05	0.00027802	0.00048436	0.00029292	0.020984	0.019162	0.018109	0.023185	0.020481	0.023848	0.00065654	0.0033807	0.0011195	0.0003573	0.00065631	0.00032563
37	1	MEDIRRMEDETQKE	MEDIRRMEDETQKE	14	PITPNB	IRRMEDETQ	36.99	0.68	1830.86	P48739	TMEDIRRMEDETQKEL	0.00027756	0.00030879	0.00024121	0.0005895	0.00047824	0.00052398	0.00015463	0.00016636	0.00023168	7.2e-05	0.00015602	4.12e-05	8.09e-05	0.00014902	0.00013416	0.0011663	0.0011853	0.0012287	0.00022903	0.00017952	8.85e-05	0.00027802	0.00048436	0.00029292	0.023723	0.012934	0.027186	0.0090132	0.0089922	0.010651	0.00065654	0.0033807	0.0011195	0.0003573	0.00065631	0.00032563
38	1	GRHLVLLDTAQAAAAGHR	GRHLVLLDTAQAAAAGHR	18	MAN2B1	LVLLDTAQA	1.42	1.24	95.95	O00754	RGRHLVLLDTAQAAAAGHRL	0.00027756	0.00030879	0.00024121	0.0005895	0.00047824	0.00052398	0.00015463	0.00016636	0.00023168	7.2e-05	0.00015602	4.12e-05	8.09e-05	0.00014902	0.00013416	3.93e-05	4.33e-05	6.79e-05	0.0062141	0.0063454	8.85e-05	0.00027802	0.00048436	0.00029292	0.00031366	0.0075271	0.021316	0.021156	0.017956	0.017797	0.00065654	0.0033807	0.0011195	0.0003573	0.00065631	0.00032563
39	1	KHEAFESDLAAHQDRVE	KHEAFESDLAAHQDRVE	17	ACTN2	FESDLAAHQ	3.76	0.19	188.23	P35609	RKHEAFESDLAAHQDRVEQ	0.0010193	0.00030879	0.00024121	0.0005895	0.00047824	0.00052398	0.00015463	0.00016636	0.00023168	7.2e-05	0.00015602	4.12e-05	8.09e-05	0.00014902	0.00013416	3.93e-05	4.33e-05	6.79e-05	0.00022903	0.0018307	8.85e-05	0.00027802	0.00048436	0.00029292	0.00031366	0.0021097	0.0020975	0.0061745	0.0053055	0.0032308	0.00065654	0.0033807	0.0011195	0.0003573	0.00065631	0.00032563
40	1	VDPENFRLLGNVLV	VDPENFRLLGNVLV	14	HBB	FRLLGNVLV	1.71	9.27	108.13	P68871	VDPENFRLLGNVLV	0.00027756	0.00030879	0.00024121	0.012274	0.021662	0.0094438	0.00015463	0.00016636	0.00023168	7.2e-05	0.00015602	4.12e-05	8.09e-05	0.00014902	0.00013416	3.93e-05	4.33e-05	6.79e-05	0.00022903	0.00017952	8.85e-05	0.00027802	0.00048436	0.00029292	0.057209	0.044527	0.048616	0.0075786	0.0062847	0.0066807	0.00065654	0.0033807	0.0011195	0.0003573	0.00065631	0.00032563
41	1	LIKMASTDTPMARSG	LIKMASTDTPMARSG	15	TNFAIP3	MASTDTPMA	0.96	1.6	77.32	P21580	NLIKMASTDTPMARSGLQ	0.00027756	0.00030879	0.00024121	0.01393	0.01716	0.0060928	0.00015463	0.00016636	0.00023168	7.2e-05	0.00015602	4.12e-05	8.09e-05	0.00014902	0.00013416	3.93e-05	4.33e-05	6.79e-05	0.00022903	0.00017952	8.85e-05	0.00027802	0.00048436	0.00029292	0.03353	0.0467	0.037696	0.032271	0.038606	0.024218	0.00065654	0.0033807	0.0011195	0.0003573	0.00065631	0.00032563
42	1	DFIRKTLNAGAYSK	DFIRKTLNAGAYSK	14	PPT1	IRKTLNAGA	4.14	4.27	202.72	P50897	CDFIRKTLNAGAYSKVVQ	0.00027756	0.00030879	0.00024121	0.013466	0.010255	0.01118	0.00015463	0.00016636	0.00023168	7.2e-05	0.00015602	4.12e-05	8.09e-05	0.00014902	0.00013416	3.93e-05	4.33e-05	6.79e-05	0.00022903	0.0098647	8.85e-05	0.010075	0.0096431	0.0099015	0.093434	0.087728	0.12487	0.15325	0.13288	0.12884	0.00065654	0.0033807	0.0011195	0.0003573	0.00065631	0.00032563
43	1	ENDTITIYSTINHSK	ENDTITIYSTINHSK	15	SLAMF6	ITIYSTINH	6.7	4.08	303.7	Q96DU3	RENDTITIYSTINHSKE	0.00027756	0.00030879	0.00024121	0.0005895	0.00047824	0.00052398	0.00015463	0.00016636	0.00023168	7.2e-05	0.00015602	4.12e-05	8.09e-05	0.00014902	0.00013416	3.93e-05	4.33e-05	6.79e-05	0.00022903	0.00017952	8.85e-05	0.00027802	0.00048436	0.00029292	0.017693	0.016963	0.031781	0.01536	0.010493	0.018618	0.00065654	0.0033807	0.0011195	0.0003573	0.00065631	0.00032563
44	1	WRDEFLIQASPRDPEN	WRDEFLIQASPRDPEN	16	RAB7A	FLIQASPRD	2.97	0.07	158.67	P51149	SWRDEFLIQASPRDPENF	0.00027756	0.00030879	0.00024121	0.0005895	0.00047824	0.00052398	0.00015463	0.00016636	0.00023168	7.2e-05	0.00015602	4.12e-05	8.09e-05	0.00014902	0.00013416	3.93e-05	4.33e-05	6.79e-05	0.00022903	0.00017952	8.85e-05	0.00027802	0.00048436	0.00029292	0.019062	0.0086933	0.012717	0.010998	0.012359	0.01165	0.00065654	0.0033807	0.0011195	0.0003573	0.00065631	0.00032563
45	1	LSQPKIVKWDRDM	LSQPKIVKWDRDM	13	B2M	PKIVKWDRD	95	92.2	20416	P61769	LSQPKIVKWDRDM	0.00027756	0.00030879	0.00024121	0.0005895	0.00047824	0.00052398	0.00015463	0.00016636	0.00023168	7.2e-05	0.00015602	4.12e-05	8.09e-05	0.00014902	0.00013416	3.93e-05	4.33e-05	6.79e-05	0.00022903	0.00017952	8.85e-05	0.00027802	0.00048436	0.00029292	0.022044	0.026318	0.017062	0.021591	0.01992	0.023328	0.00065654	0.0033807	0.0011195	0.0003573	0.00065631	0.00032563
46	1	DDELILIKNTKARTS	DDELILIKNTKARTS	15	TCP1	LILIKNTKA	0.11	0.16	27.56	P17987	CDDELILIKNTKARTSAS	0.00027756	0.00030879	0.00024121	0.0005895	0.00047824	0.00052398	0.00015463	0.00016636	0.00023168	7.2e-05	0.00015602	4.12e-05	8.09e-05	0.00014902	0.00013416	3.93e-05	4.33e-05	6.79e-05	0.00022903	0.00017952	8.85e-05	0.00027802	0.00048436	0.00029292	0.018378	0.023456	0.015037	0.021968	0.024073	0.020371	0.00065654	0.0033807	0.0011195	0.0003573	0.00065631	0.00032563
47	1	SAYIQRVNTELMK	SAYIQRVNTELMK	13	TPP1	IQRVNTELM	20.52	6.17	889.52	O14773	SSAYIQRVNTELMKAAAR	0.00027756	0.00030879	0.00024121	0.0005895	0.00047824	0.00052398	0.00015463	0.00016636	0.00023168	7.2e-05	0.00015602	4.12e-05	8.09e-05	0.00014902	0.00013416	3.93e-05	4.33e-05	6.79e-05	0.00022903	0.00017952	8.85e-05	0.00027802	0.00048436	0.00029292	0.02337	0.025126	0.01051	0.018258	0.022838	0.014511	0.00065654	0.0033807	0.0011195	0.0003573	0.00065631	0.00032563
48	1	LPGQLKPFETLLSQNQG	LPGQLKPFETLLSQNQG	17	GSTP1	LKPFETLLS	2.78	1.17	150.99	P09211	ALPGQLKPFETLLSQNQGG	0.00027756	0.00030879	0.00024121	0.0005895	0.00047824	0.00052398	0.00015463	0.00016636	0.00023168	7.2e-05	0.00015602	4.12e-05	8.09e-05	0.00014902	0.00013416	3.93e-05	4.33e-05	6.79e-05	0.00022903	0.00017952	8.85e-05	0.00027802	0.00048436	0.00029292	0.034016	0.030214	0.035034	0.064657	0.057657	0.038879	0.00065654	0.0033807	0.0011195	0.0003573	0.00065631	0.00032563
49	1	LVYFAYYHGLLGNR	LVYFAYYHGLLGNR	14	CTSA	FAYYHGLLG	31.46	18.4	1467.65	P10619	SLVYFAYYHGLLGNRL	0.00027756	0.00030879	0.00024121	0.0005895	0.00047824	0.00052398	0.00015463	0.00016636	0.00023168	7.2e-05	0.00015602	4.12e-05	8.09e-05	0.00014902	0.00013416	3.93e-05	4.33e-05	6.79e-05	0.00022903	0.00017952	8.85e-05	0.00027802	0.00048436	0.00029292	0.019968	0.03101	0.025935	0.033908	0.029039	0.028338	0.00065654	0.0033807	0.0011195	0.0003573	0.00065631	0.00032563
50	1	GDWFSYDGSPRAQ	GDWFSYDGSPRAQ	13	PLBD2	FSYDGSPRA	5.63	0.08	262.49	Q8NHP8	YGDWFSYDGSPRAQI	0.00027756	0.00030879	0.00024121	0.0005895	0.00047824	0.00052398	0.00015463	0.00016636	0.00023168	7.2e-05	0.00015602	4.12e-05	8.09e-05	0.00014902	0.00013416	3.93e-05	4.33e-05	6.79e-05	0.00022903	0.00017952	8.85e-05	0.00027802	0.00048436	0.00029292	0.037992	0.039491	0.039584	0.051732	0.041384	0.04326	0.00065654	0.0033807	0.0011195	0.0003573	0.00065631	0.00032563
51	1	LVEFARNLTALGLN	LVEFARNLTALGLN	14	ATIC	FARNLTALG	0.35	2.16	44.93	P31939	GLVEFARNLTALGLNL	0.00027756	0.00030879	0.00024121	0.0005895	0.00047824	0.00052398	0.00015463	0.00016636	0.00023168	7.2e-05	0.00015602	4.12e-05	8.09e-05	0.00014902	0.00013416	3.93e-05	4.33e-05	6.79e-05	0.00022903	0.00017952	8.85e-05	0.00027802	0.00048436	0.00029292	0.012767	0.015955	0.017062	0.024344	0.012205	0.013225	0.00065654	0.0033807	0.0011195	0.0003573	0.00065631	0.00032563
52	1	TSKGLFRAAVPSGASTGIY	TSKGLFRAAVPSGASTGIY	19	ENO1	FRAAVPSGA	0.65	2.45	62.92	P06733	FTSKGLFRAAVPSGASTGIYE	0.00027756	0.00030879	0.00024121	0.0005895	0.00047824	0.00052398	0.00015463	0.00016636	0.00023168	7.2e-05	0.00015602	4.12e-05	8.09e-05	0.00014902	0.00013416	3.93e-05	4.33e-05	6.79e-05	0.00022903	0.00017952	8.85e-05	0.00027802	0.00048436	0.00029292	0.030261	0.016591	0.048138	0.051152	0.048258	0.049256	0.00065654	0.0033807	0.0011195	0.0003573	0.00065631	0.00032563
53	1	AQTSFYSQPDHLFRKF	AQTSFYSQPDHLFRKF	16	HLA-DOA	FYSQPDHLF	11.79	3.66	503.05	P06340	VAQTSFYSQPDHLFRKFH	0.00027756	0.00030879	0.00024121	0.0005895	0.00047824	0.00052398	0.00015463	0.00016636	0.00023168	7.2e-05	0.00015602	4.12e-05	8.09e-05	0.00014902	0.00013416	3.93e-05	4.33e-05	6.79e-05	0.00022903	0.00017952	8.85e-05	0.00027802	0.00048436	0.00029292	0.016655	0.0074741	0.018222	0.020867	0.022586	0.029557	0.00065654	0.0033807	0.0011195	0.0003573	0.00065631	0.00032563
54	1	DPQGGLAGIAAIKAHLD	DPQGGLAGIAAIKAHLD	17	HLA-DOA	LAGIAAIKA	7.37	4.23	329.6	P06340	RLPEFGDFARFDPQGGLAGIAAIKAHLDI	0.00027756	0.00030879	0.00024121	0.0005895	0.00047824	0.00052398	0.00015463	0.00016636	0.00023168	7.2e-05	0.00015602	4.12e-05	8.09e-05	0.00014902	0.00013416	3.93e-05	4.33e-05	6.79e-05	0.00022903	0.00017952	8.85e-05	0.00027802	0.00048436	0.00029292	0.13174	0.14013	0.11514	0.076917	0.060589	0.051255	0.00065654	0.0033807	0.0011195	0.0003573	0.00065631	0.00032563
55	1	GNQWVGYDDQESVK	GNQWVGYDDQESVK	14	CHI3L1	WVGYDDQES	42.7	3.91	2251.47	P36222	KGNQWVGYDDQESVKSKVQY	0.00027756	0.00030879	0.00024121	0.0005895	0.00047824	0.00052398	0.00015463	0.00016636	0.00023168	7.2e-05	0.00015602	4.12e-05	8.09e-05	0.00014902	0.00013416	3.93e-05	4.33e-05	6.79e-05	0.00022903	0.00017952	8.85e-05	0.00027802	0.00048436	0.00029292	0.049478	0.046011	0.040767	0.020403	0.018251	0.01777	0.00065654	0.0033807	0.0011195	0.0003573	0.00065631	0.00032563
56	1	IKPSINYYQVADFKD	IKPSINYYQVADFKD	15	RNASET2	YYQVADFKD	24.58	16.32	1086.75	O00584	GIKPSINYYQVADFKDAL	0.00027756	0.00030879	0.00024121	0.0005895	0.00047824	0.00052398	0.00015463	0.00016636	0.00023168	7.2e-05	0.00015602	4.12e-05	8.09e-05	0.00014902	0.00013416	3.93e-05	4.33e-05	6.79e-05	0.00022903	0.00017952	8.85e-05	0.00027802	0.00048436	0.00029292	0.11212	0.093082	0.12214	0.036517	0.035913	0.022862	0.00065654	0.0033807	0.0011195	0.0003573	0.00065631	0.00032563
57	1	GPHDVHVQIETSPPARNLK	GPHDVHVQIETSPPARNLK	19	IL4I1	VQIETSPPA	2.76	1.02	150.17	Q96RQ9	QGPHDVHVQIETSPPARNLKV	0.00027756	0.00030879	0.00024121	0.0005895	0.00047824	0.00052398	0.00015463	0.00016636	0.00023168	7.2e-05	0.00015602	4.12e-05	8.09e-05	0.00014902	0.00013416	3.93e-05	4.33e-05	6.79e-05	0.00022903	0.00017952	8.85e-05	0.00027802	0.00048436	0.00029292	0.013562	0.011662	0.0056192	0.038111	0.030357	0.029297	0.00065654	0.0033807	0.0011195	0.0046246	0.00065631	0.0035592
58	1	KNVLVVAAAALGIA	KNVLVVAAAALGIA	14	CD63	LVVAAAALG	24.34	6.57	1074.28	P08962	RKNVLVVAAAALGIAF	0.00027756	0.00030879	0.00024121	0.0005895	0.00047824	0.00052398	0.00015463	0.00016636	0.00023168	7.2e-05	0.00015602	4.12e-05	8.09e-05	0.00014902	0.00013416	3.93e-05	4.33e-05	6.79e-05	0.00022903	0.00017952	8.85e-05	0.00027802	0.00048436	0.00029292	0.012237	0.0084813	0.010442	0.034778	0.031985	0.034362	0.00065654	0.0033807	0.0011195	0.0003573	0.00065631	0.00032563
59	1	SQLLKGDASLKMDKS	SQLLKGDASLKMDKS	15	CD47	LKGDASLKM	2.19	2.33	127.22	Q08722	VSQLLKGDASLKMDKSD	0.00027756	0.00030879	0.00024121	0.0005895	0.00047824	0.00052398	0.00015463	0.00016636	0.00023168	7.2e-05	0.00015602	4.12e-05	8.09e-05	0.00014902	0.00013416	3.93e-05	4.33e-05	6.79e-05	0.00022903	0.00017952	8.85e-05	0.00027802	0.00048436	0.00029292	0.0033353	0.0038166	0.0037082	0.01068	0.0098199	0.0091038	0.00065654	0.0033807	0.0011195	0.0003573	0.00065631	0.00032563
60	1	ISGFYGDPTNGGKCQ	ISGFYGDPTNGGKCQ	15	ATRN	FYGDPTNGG	2.99	0.04	159.88	O75882	CISGFYGDPTNGGKCQP	0.00027756	0.00030879	0.00024121	0.0005895	0.00047824	0.00052398	0.00015463	0.00016636	0.00023168	7.2e-05	0.00015602	4.12e-05	8.09e-05	0.00014902	0.00013416	3.93e-05	4.33e-05	6.79e-05	0.00022903	0.00017952	8.85e-05	0.00027802	0.00048436	0.00029292	0.006737	0.0050622	0.0045044	0.018664	0.012205	0.013416	0.00065654	0.0033807	0.0011195	0.0003573	0.00065631	0.00032563
61	1	ISFPLVLDDVNPSAR	ISFPLVLDDVNPSAR	15	DDR2	LVLDDVNPS	0.02	0.08	17.88	Q16832	AISFPLVLDDVNPSARFV	0.00027756	0.00030879	0.00024121	0.0005895	0.00047824	0.00052398	0.00015463	0.00016636	0.00023168	7.2e-05	0.00015602	4.12e-05	8.09e-05	0.00014902	0.00013416	3.93e-05	4.33e-05	6.79e-05	0.00022903	0.00017952	8.85e-05	0.0013163	0.0016879	0.00029292	0.020321	0.034429	0.02639	0.02375	0.018602	0.025025	0.00065654	0.0033807	0.0011195	0.0026561	0.0059497	0.001772
62	1	DLGNVTADKDGVADVSIE*	DLGNVTADKDGVADVSIE	19	SOD1	VTADKDGVA	61.78	2.71	4332.14	P00441	GDLGNVTADKDGVADVSIE*	0.00027756	0.00030879	0.00024121	0.0005895	0.00047824	0.00052398	0.00015463	0.00016636	0.00023168	7.2e-05	0.00015602	4.12e-05	8.09e-05	0.00014902	0.00013416	3.93e-05	4.33e-05	6.79e-05	0.00022903	0.00017952	8.85e-05	0.00027802	0.00048436	0.0073479	0.030924	0.03101	0.023432	0.062745	0.062286	0.038195	0.00065654	0.0033807	0.0011195	0.0003573	0.00065631	0.00032563
63	1	*VADVSIEDSVISLSGDH	VADVSIEDSVISLSGDH	18	SOD1	VSIEDSVIS	21.64	9.78	941.27	P00441	*DGVADVSIEDSVISLSGDHC	0.00027756	0.00030879	0.00024121	0.0005895	0.00047824	0.00052398	0.00015463	0.00016636	0.00023168	7.2e-05	0.00015602	4.12e-05	8.09e-05	0.00014902	0.00013416	3.93e-05	4.33e-05	6.79e-05	0.00022903	0.00017952	8.85e-05	0.00027802	0.00048436	0.0026412	0.083141	0.10808	0.071297	0.089697	0.077998	0.077759	0.00065654	0.0033807	0.0011195	0.0003573	0.00065631	0.00032563
64	1	PVRAADKLAPAQYI	PVRAADKLAPAQYI	14	SNW1	RAADKLAPA	52.45	49.29	3163.44	Q13573	PVRAADKLAPAQYI	0.00027756	0.00030879	0.00024121	0.0005895	0.00047824	0.00052398	0.00015463	0.00016636	0.00023168	7.2e-05	0.00015602	4.12e-05	8.09e-05	0.00014902	0.00013416	3.93e-05	4.33e-05	0.00031283	0.00022903	0.00017952	8.85e-05	0.00027802	0.00048436	0.00029292	0.0035783	0.003525	0.0027049	0.0032024	0.0027496	0.0032445	0.00065654	0.0033807	0.0011195	0.0003573	0.00065631	0.00032563
65	1	SQRFSKIASNTQSR	SQRFSKIASNTQSR	14	CHI3L1	FSKIASNTQ	1.23	0.13	88.53	P36222	GSQRFSKIASNTQSRR	0.00027756	0.00030879	0.00024121	0.0005895	0.00047824	0.00052398	0.00015463	0.00016636	0.00023168	7.2e-05	0.00015602	4.12e-05	8.09e-05	0.00014902	0.00013416	3.93e-05	4.33e-05	6.79e-05	0.00022903	0.00017952	8.85e-05	0.00027802	0.00048436	0.00029292	0.0036888	0.0035515	0.0030484	0.0030836	0.0023329	0.0022219	0.00065654	0.0033807	0.0011195	0.0003573	0.00065631	0.00032563
66	1	VAKHFVALSTNTTKVK	VAKHFVALSTNTTKVK	16	GPI	FVALSTNTT	0.04	0.08	19.79	P06744	AVAKHFVALSTNTTKVKE	0.00027756	0.00030879	0.00024121	0.0005895	0.00047824	0.00052398	0.00015463	0.00016636	0.00023168	7.2e-05	0.00015602	4.12e-05	8.09e-05	0.00014902	0.00044385	3.93e-05	4.33e-05	6.79e-05	0.00022903	0.00017952	8.85e-05	0.00027802	0.00048436	0.00029292	0.0087912	0.0079777	0.0026617	0.004608	0.0041524	0.0039427	0.00065654	0.0033807	0.0011195	0.0003573	0.00065631	0.00032563
67	1	YPGIADRMQKEITALAPSTM	YPGIADRMQKEITALAPSTM	20	ACTA1	MQKEITALA	2.05	5.86	121.78	P68133	MYPGIADRMQKEITALAPSTMK	0.00027756	0.00030879	0.00024121	0.0005895	0.00047824	0.015354	0.00015463	0.00016636	0.00023168	7.2e-05	0.00015602	4.12e-05	8.09e-05	0.00014902	0.00013416	3.93e-05	4.33e-05	6.79e-05	0.00022903	0.00017952	8.85e-05	0.00027802	0.00048436	0.00029292	0.038301	0.033607	0.0738	0.036821	0.021604	0.037866	0.00065654	0.0033807	0.0011195	0.0003573	0.00065631	0.00032563
68	1	RSGVYYEPSCTQNVN	RSGVYYEPSCTQNVN	15	CTSS	VYYEPSCTQ	5.15	2.72	243.01	P25774	YRSGVYYEPSCTQNVNH	0.00027756	0.00030879	0.00024121	0.0005895	0.00047824	0.0033916	0.00015463	0.00016636	0.00023168	7.2e-05	0.00015602	4.12e-05	8.09e-05	0.00014902	0.00013416	3.93e-05	4.33e-05	6.79e-05	0.00022903	0.00017952	8.85e-05	0.00027802	0.00048436	0.00029292	0.012944	0.017254	0.014241	0.019765	0.018966	0.016428	0.00065654	0.0033807	0.0011195	0.0003573	0.00065631	0.00032563
69	1	SGSQFESSRSGAAYIGG	SGSQFESSRSGAAYIGG	17	ADAM22	FESSRSGAA	3.25	1.75	169.2	Q9P0K1	FSGSQFESSRSGAAYIGGI	0.00027756	0.00030879	0.00024121	0.0005895	0.00047824	0.0062349	0.00015463	0.00016636	0.00023168	7.2e-05	0.00015602	4.12e-05	8.09e-05	0.00014902	0.00013416	3.93e-05	4.33e-05	6.79e-05	0.00022903	0.00017952	8.85e-05	0.00027802	0.00048436	0.00029292	0.0056988	0.0085608	0.013081	0.0072888	0.0064531	0.0053528	0.00065654	0.0033807	0.0011195	0.0003573	0.00065631	0.00032563
70	1	KYYVTIIDAPGHRD	KYYVTIIDAPGHRD	14	EEF1A1	YVTIIDAPG	2.57	0.03	142.9	P68104	ETSKYYVTIIDAPGHRDFI	0.00027756	0.00030879	0.00024121	0.0005895	0.00047824	0.00052398	0.00015463	0.00016636	0.00023168	7.2e-05	0.00015602	4.12e-05	8.09e-05	0.00014902	0.00013416	3.93e-05	4.33e-05	6.79e-05	0.00022903	0.0055455	8.85e-05	0.00027802	0.00048436	0.00029292	0.024076	0.02494	0.022636	0.058977	0.054571	0.049695	0.00065654	0.0033807	0.0011195	0.0003573	0.00065631	0.00032563
71	1	WGALATISTLEAVR	WGALATISTLEAVR	14	CREG1	LATISTLEA	2.97	1.61	159	O75629	SDWGALATISTLEAVRGRPF	0.00027756	0.00030879	0.00024121	0.0005895	0.00047824	0.00052398	0.00015463	0.00016636	0.00023168	7.2e-05	0.00015602	4.12e-05	8.09e-05	0.00014902	0.00013416	3.93e-05	4.33e-05	6.79e-05	0.00022903	0.00017952	8.85e-05	0.0018084	0.0027887	0.0034925	0.026351	0.0089848	0.01779	0.024953	0.0096656	0.032171	0.00065654	0.0033807	0.0011195	0.0003573	0.00065631	0.00032563
72	1	DPPAPLPLVIWHGMG	DPPAPLPLVIWHGMG	15	PPT1	PLPLVIWHG	66.84	71.38	5155.84	P50897	LDPPAPLPLVIWHGMGD	0.00027756	0.00030879	0.00024121	0.0005895	0.00047824	0.00052398	0.00015463	0.00016636	0.00023168	7.2e-05	0.00015602	4.12e-05	8.09e-05	0.00014902	0.0010766	3.93e-05	4.33e-05	6.79e-05	0.00022903	0.00017952	8.85e-05	0.0026818	0.0021136	0.0030543	0.010094	0.023191	0.012763	0.021837	0.020201	0.022109	0.00065654	0.0033807	0.0011195	0.0003573	0.00065631	0.00032563
73	1	VDNAEFQMLGSEAAVRHR	VDNAEFQMLGSEAAVRHR	18	ADAM8	FQMLGSEAA	1.13	0.49	84.03	P78325	VVDNAEFQMLGSEAAVRHRV	0.00027756	0.00030879	0.00024121	0.0005895	0.00047824	0.00052398	0.00015463	0.00016636	0.00023168	7.2e-05	0.00015602	4.12e-05	8.09e-05	0.00014902	0.0033764	3.93e-05	4.33e-05	6.79e-05	0.00022903	0.00017952	8.85e-05	0.00027802	0.00048436	0.00029292	0.0096968	0.010257	0.011352	0.010622	0.0041103	0.019029	0.00065654	0.0033807	0.0011195	0.0003573	0.00065631	0.00032563
74	1	YEELKDEATSCSLHR	YEELKDEATSCSLHR	15	IL21R	LKDEATSCS	10.64	8.35	456.02	Q9HBE5	QYEELKDEATSCSLHRS	0.00027756	0.00030879	0.00024121	0.0005895	0.00047824	0.00052398	0.00015463	0.00016636	0.00023168	7.2e-05	0.00015602	4.12e-05	8.09e-05	0.00014902	0.00013416	3.93e-05	4.33e-05	6.79e-05	0.00022903	0.00017952	8.85e-05	0.00027802	0.00048436	0.00029292	0.00031366	0.0037636	0.0043452	0.0045211	0.0040682	0.0032719	0.00065654	0.0033807	0.0011195	0.0003573	0.00065631	0.00032563
75	1	SKLEFSIYPAPQVS	SKLEFSIYPAPQVS	14	TUBA4A	FSIYPAPQV	21.39	9.99	929.72	P68366	KSKLEFSIYPAPQVST	0.00027756	0.00030879	0.00024121	0.0005895	0.00047824	0.00052398	0.00015463	0.00016636	0.00023168	7.2e-05	0.00015602	4.12e-05	8.09e-05	0.00014902	0.00013416	3.93e-05	4.33e-05	6.79e-05	0.00022903	0.00017952	8.85e-05	0.00027802	0.00048436	0.00029292	0.00031366	0.059369	0.050959	0.11085	0.10493	0.11719	0.00065654	0.0033807	0.0011195	0.0003573	0.00065631	0.00032563
76	1	FPEFARYTTPEDATPEPG	FPEFARYTTPEDATPEPG	18	GNAS	FARYTTPED	53.07	8.59	3231.17	Q5JWF2	YFPEFARYTTPEDATPEPGE	0.00027756	0.00030879	0.00024121	0.0005895	0.00047824	0.00052398	0.00015463	0.00016636	0.00023168	7.2e-05	0.00015602	4.12e-05	8.09e-05	0.00014902	0.00013416	3.93e-05	4.33e-05	6.79e-05	0.00022903	0.00017952	8.85e-05	0.00027802	0.00048436	0.00029292	0.033972	0.027962	0.014787	0.01623	0.015291	0.00028475	0.00065654	0.0033807	0.0011195	0.0003573	0.00065631	0.00032563
77	1	FDRFSEMMNNMGGDE	FDRFSEMMNNMGGDE	15	PTGES3	FSEMMNNMG	0.29	0.28	41.15	Q15185	NFDRFSEMMNNMGGDED	0.00027756	0.00030879	0.00024121	0.0005895	0.00047824	0.00052398	0.00015463	0.00016636	0.00023168	7.2e-05	0.00015602	4.12e-05	8.09e-05	0.00014902	0.00013416	3.93e-05	4.33e-05	6.79e-05	0.00022903	0.00017952	8.85e-05	0.00027802	0.00048436	0.00029292	0.038014	0.04336	0.016175	0.016085	0.012036	0.00028475	0.00065654	0.0033807	0.0011195	0.0003573	0.00065631	0.00032563
78	1	ASKTFTTQETITNAE	ASKTFTTQETITNAE	15	GPI	FTTQETITN	1.74	0.57	109.41	P06744	IASKTFTTQETITNAETAK	0.00027756	0.00030879	0.00024121	0.0047241	0.0049103	0.0047117	0.00015463	0.00016636	0.00023168	7.2e-05	0.00015602	4.12e-05	8.09e-05	0.00014902	0.00013416	3.93e-05	4.33e-05	6.79e-05	0.00022903	0.00017952	8.85e-05	0.0065939	0.0123	0.0052575	0.052615	0.048794	0.00024342	0.042356	0.038761	0.039454	0.00065654	0.0033807	0.0011195	0.0003573	0.00065631	0.00032563
79	1	DDNSLLFMETSAKTAMNVN	DDNSLLFMETSAKTAMNVN	19	RAB5B	LFMETSAKT	2.53	18.32	141.19	P61020	ADDNSLLFMETSAKTAMNVND	0.00027756	0.00030879	0.00024121	0.0005895	0.00047824	0.00052398	0.00015463	0.00016636	0.00023168	7.2e-05	0.00015602	4.12e-05	8.09e-05	0.00014902	0.00013416	3.93e-05	4.33e-05	6.79e-05	0.00022903	0.00017952	8.85e-05	0.00027802	0.010656	0.010953	0.083715	0.049297	0.00024342	0.054485	0.047697	0.037647	0.00065654	0.0033807	0.0011195	0.0003573	0.00065631	0.00032563
80	1	AKEDFLVYKLEAQE	AKEDFLVYKLEAQE	14	GOLIM4	FLVYKLEAQ	47.76	19.32	2684.69	O00461	KAKEDFLVYKLEAQET	0.00027756	0.00030879	0.00024121	0.0005895	0.00047824	0.00052398	0.00015463	0.00016636	0.00023168	7.2e-05	0.00015602	4.12e-05	8.09e-05	0.00014902	0.00013416	3.93e-05	4.33e-05	6.79e-05	0.00022903	0.00017952	8.85e-05	0.00027802	0.00048436	0.00029292	0.020211	0.018659	0.00024342	0.077743	0.066074	0.042986	0.00065654	0.0033807	0.0011195	0.0003573	0.00065631	0.00032563
81	1	EVQFKAYYLPKDDE	EVQFKAYYLPKDDE	14	CALCOCO2	FKAYYLPKD	49.02	13.96	2809.36	Q13137	QEVQFKAYYLPKDDEY	0.00027756	0.00030879	0.00024121	0.0005895	0.00047824	0.00052398	0.00015463	0.00016636	0.00023168	7.2e-05	0.00015602	4.12e-05	8.09e-05	0.00014902	0.00013416	3.93e-05	4.33e-05	6.79e-05	0.00022903	0.00017952	8.85e-05	0.00027802	0.00048436	0.00029292	0.017936	0.020063	0.00024342	0.028547	0.026233	0.024505	0.00065654	0.0033807	0.0011195	0.0003573	0.00065631	0.00032563
82	1	*DHYGYRQSVTYACNKG	DHYGYRQSVTYACNKG	17	CD55	YRQSVTYAC	11.22	1.27	479.73	P08174	*DHYGYRQSVTYACNKGF	0.00027756	0.00030879	0.00024121	0.0005895	0.00047824	0.00052398	0.00015463	0.00016636	0.00023168	7.2e-05	0.00015602	4.12e-05	8.09e-05	0.00014902	0.00013416	3.93e-05	4.33e-05	6.79e-05	0.00022903	0.00017952	8.85e-05	0.00027802	0.00048436	0.00029292	0.0033795	0.0036575	0.00024342	0.0034053	0.0031564	0.0024642	0.00065654	0.0033807	0.0011195	0.0003573	0.00065631	0.00032563
83	1	KAHFFTQGSAHSDTT	KAHFFTQGSAHSDTT	15	ARSA	FFTQGSAHS	0.15	0.11	30.95	P15289	YKAHFFTQGSAHSDTTA	0.00027756	0.00030879	0.00024121	0.0005895	0.00047824	0.00052398	0.00015463	0.00016636	0.00023168	7.2e-05	0.00015602	4.12e-05	8.09e-05	0.00014902	0.00013416	3.93e-05	4.33e-05	6.79e-05	0.00022903	0.00017952	8.85e-05	0.00027802	0.00048436	0.00029292	0.0066906	0.0044792	0.00024342	0.0040574	0.0035211	0.0034088	0.00065654	0.0033807	0.0011195	0.0003573	0.00065631	0.00032563
84	1	YYYIQQDTKGDYQK	YYYIQQDTKGDYQK	14	ANXA2	YYIQQDTKG	8.49	0.9	373.96	P07355	YYYIQQDTKGDYQK	0.00027756	0.00030879	0.00024121	0.0005895	0.00047824	0.00052398	0.00015463	0.00016636	0.00023168	7.2e-05	0.00015602	4.12e-05	8.09e-05	0.00014902	0.00013416	3.93e-05	4.33e-05	6.79e-05	0.00022903	0.00017952	8.85e-05	0.00027802	0.00048436	0.00029292	0.0052791	0.0039756	0.00024342	0.0041154	0.0037456	0.0028201	0.00065654	0.0033807	0.0011195	0.0003573	0.00065631	0.00032563
85	1	KERYVVVKNDYAVE	KERYVVVKNDYAVE	14	NIBAN1	YVVVKNDYA	0.32	0	43.23	Q9BZQ8	WKERYVVVKNDYAVES	0.00027756	0.00030879	0.00024121	0.0005895	0.00047824	0.00052398	0.00015463	0.00016636	0.00023168	7.2e-05	0.00015602	4.12e-05	8.09e-05	0.00014902	0.00013416	3.93e-05	4.33e-05	6.79e-05	0.00022903	0.00017952	8.85e-05	0.00027802	0.00048436	0.00029292	0.0066044	0.00028094	0.0080989	0.0064628	0.00592	0.00512	0.00065654	0.0033807	0.0011195	0.0003573	0.00065631	0.00032563
86	1	LEAIYHEMDNIAADFPD	LEAIYHEMDNIAADFPD	17	CPA4	YHEMDNIAA	0.9	0.09	74.46	Q9UI42	SLEAIYHEMDNIAADFPDL	0.00027756	0.00030879	0.00024121	0.0005895	0.00047824	0.00052398	0.00015463	0.00016636	0.00023168	7.2e-05	0.00015602	4.12e-05	8.09e-05	0.00014902	0.00013416	3.93e-05	4.33e-05	6.79e-05	0.00022903	0.00017952	8.85e-05	0.00027802	0.00048436	0.00029292	0.021006	0.00028094	0.027982	0.039994	0.011251	0.036443	0.00065654	0.0033807	0.016534	0.019415	0.014046	0.017569
87	1	IDWLAQRNNVAPDEL	IDWLAQRNNVAPDEL	15	LSS	WLAQRNNVA	0.38	0.13	46.42	P48449	SIDWLAQRNNVAPDELY	0.00027756	0.00030879	0.00024121	0.0005895	0.00047824	0.00052398	0.00015463	0.00016636	0.00023168	7.2e-05	0.00015602	4.12e-05	8.09e-05	0.00014902	0.00013416	3.93e-05	4.33e-05	6.79e-05	0.00022903	0.00017952	8.85e-05	0.00027802	0.00048436	0.00029292	0.047115	0.00028094	0.042997	0.038255	0.03479	0.034499	0.00065654	0.0033807	0.0011195	0.0003573	0.00065631	0.00032563
88	1	DVTKLKSDTAAAAVR	DVTKLKSDTAAAAVR	15	UBA1	LKSDTAAAA	0.12	0.18	28.26	P22314	WDVTKLKSDTAAAAVRQ	0.00027756	0.00030879	0.00024121	0.0019038	0.0017365	0.0015862	0.00015463	0.00016636	0.00023168	7.2e-05	0.00015602	4.12e-05	8.09e-05	0.00014902	0.00013416	3.93e-05	4.33e-05	6.79e-05	0.00022903	0.00017952	8.85e-05	0.00071106	0.00079992	0.00072478	0.0043956	0.00028094	0.0044817	0.0060716	0.0046013	0.0051474	0.00065654	0.0033807	0.0011195	0.0003573	0.00065631	0.00032563
89	1	DTHYFIKTTTPESDLG	DTHYFIKTTTPESDLG	16	TENM3	FIKTTTPES	0.98	0.07	78.32	Q9P273	KDTHYFIKTTTPESDLGT	0.00027756	0.00030879	0.00024121	0.0005895	0.00047824	0.00052398	0.00015463	0.00016636	0.00023168	7.2e-05	0.0024229	4.12e-05	8.09e-05	0.00014902	0.00013416	3.93e-05	4.33e-05	6.79e-05	0.00022903	0.00017952	8.85e-05	0.00027802	0.0055334	0.00029292	0.0059197	0.00028094	0.0086676	0.010042	0.0099742	0.0099526	0.00065654	0.0033807	0.0011195	0.0003573	0.00065631	0.00032563
90	1	TGKTPGAEIDFKYALIGTAVGVA	TGKTPGAEIDFKYALIGTAVGVA	23	TMEM273	YALIGTAVG	2.97	11.63	158.73	Q5T292	ATGKTPGAEIDFKYALIGTAVGVAI	0.00027756	0.00030879	0.00024121	0.0005895	0.00047824	0.00052398	0.00015463	0.00016636	0.00023168	7.2e-05	0.00015602	4.12e-05	8.09e-05	0.00014902	0.00013416	3.93e-05	4.33e-05	6.79e-05	0.00022903	0.00017952	8.85e-05	0.00027802	0.00048436	0.00029292	0.025181	0.021919	0.017176	0.011462	0.00020482	0.010363	0.00065654	0.0033807	0.0011195	0.0003573	0.00065631	0.00032563
91	1	ITSLNEDSTVHGFL	ITSLNEDSTVHGFL	14	MTHFD1	LNEDSTVHG	14.8	1.42	635.52	P11586	YITSLNEDSTVHGFLV	0.00027756	0.00030879	0.00024121	0.0005895	0.00047824	0.00052398	0.00015463	0.00016636	0.00023168	7.2e-05	0.00015602	4.12e-05	8.09e-05	0.00014902	0.00013416	3.93e-05	4.33e-05	6.79e-05	0.00022903	0.00017952	8.85e-05	0.00027802	0.00048436	0.00029292	0.018908	0.0084813	0.0059604	0.014404	0.00020482	0.0078443	0.00065654	0.0033807	0.0011195	0.0003573	0.00065631	0.00032563
92	1	APERPNVVLWTVPLGHT	APERPNVVLWTVPLGHT	17	IRGQ	VVLWTVPLG	14.98	9.47	643.49	Q8WZA9	PAPERPNVVLWTVPLGHTG	0.00027756	0.00030879	0.00024121	0.0005895	0.00047824	0.00052398	0.00015463	0.00016636	0.00023168	7.2e-05	0.00015602	4.12e-05	8.09e-05	0.00014902	0.00013416	3.93e-05	4.33e-05	6.79e-05	0.00022903	0.00017952	8.85e-05	0.00027802	0.00048436	0.00029292	0.018289	0.019984	0.019656	0.032459	0.00020482	0.00028475	0.00065654	0.0033807	0.0011195	0.0003573	0.00065631	0.00032563
93	1	YLLYYTEFTPTEKDE	YLLYYTEFTPTEKDE	15	B2M	YYTEFTPTE	2.94	0.86	157.62	P61769	FYLLYYTEFTPTEKDEYACRVNH	0.21836	0.21336	0.13183	0.54325	0.67023	0.52292	0.067956	0.06389	0.04741	0.088903	0.09384	0.04519	0.099972	0.11558	0.07352	0.12002	0.12779	0.14503	0.17655	0.17289	0.068638	0.27887	0.30067	0.15631	1.1483	1.4213	0.97958	0.57306	0.44911	0.30843	0.10819	0.11657	0.12906	0.098425	0.066224	0.059174
94	1	YRGKEDAGKAFAS	YRGKEDAGKAFAS	13	RER1	EDAGKAFAS	95	83.59	19181	O15258	RYRGKEDAGKAFAS	0.00027756	0.00030879	0.00024121	0.0005895	0.00047824	0.00052398	0.00015463	0.00016636	0.00023168	7.2e-05	0.00015602	4.12e-05	8.09e-05	0.00014902	0.00013416	3.93e-05	4.33e-05	0.00041233	0.00022903	0.00017952	0.00078883	0.00027802	0.00048436	0.00029292	0.0017317	0.00028094	0.0014696	0.00097088	0.00067898	0.00081729	0.00065654	0.0033807	0.0011195	0.0003573	0.00065631	0.00032563
95	1	LPKFSIQDADRQTV	LPKFSIQDADRQTV	14	PLSCR3	FSIQDADRQ	7.95	0.53	352.31	Q9NRY6	FLPKFSIQDADRQTVL	0.00027756	0.00030879	0.00024121	0.0005895	0.00047824	0.00052398	0.00015463	0.00016636	0.00023168	7.2e-05	0.00015602	4.12e-05	8.09e-05	0.00014902	0.00013416	3.93e-05	4.33e-05	6.79e-05	0.00022903	0.00017952	8.85e-05	0.00027802	0.00048436	0.00029292	0.014247	0.014683	0.013149	9.2e-05	0.013467	0.015333	0.00065654	0.0033807	0.0011195	0.0003573	0.00065631	0.00032563
96	1	SYEWSLSPSSKGKVVE	SYEWSLSPSSKGKVVE	16	KIAA0319L	WSLSPSSKG	1.6	1.88	103.97	Q8IZA0	TSYEWSLSPSSKGKVVEM	0.00027756	0.00030879	0.00024121	0.0005895	0.00047824	0.00052398	0.00015463	0.00016636	0.00023168	7.2e-05	0.00015602	4.12e-05	8.09e-05	0.00014902	0.00013416	3.93e-05	4.33e-05	6.79e-05	0.00022903	0.00017952	8.85e-05	0.00027802	0.00048436	0.00029292	0.018002	0.01895	0.0088951	9.2e-05	0.01595	0.010925	0.00065654	0.0033807	0.0011195	0.0003573	0.00065631	0.00032563
97	1	LEEYVRFDSDVGMF	LEEYVRFDSDVGMF	14	HLA-DOB	YVRFDSDVG	5.23	0.35	246.18	P13765	NLEEYVRFDSDVGMFV	0.00027756	0.00030879	0.00024121	0.0005895	0.00047824	0.00052398	0.00015463	0.00016636	0.00023168	7.2e-05	0.00015602	4.12e-05	8.09e-05	0.00014902	0.00013416	3.93e-05	4.33e-05	6.79e-05	0.00022903	0.00017952	8.85e-05	0.00027802	0.00048436	0.00029292	0.1326	0.15818	0.091317	9.2e-05	0.01278	0.0058045	0.00065654	0.0033807	0.0011195	0.0003573	0.00065631	0.00032563
98	1	VSQDIQEMKDESARMS	VSQDIQEMKDESARMS	16	SLC2A3	IQEMKDESA	22.34	0.86	974.94	P11169	DVSQDIQEMKDESARMSQ	0.00027756	0.00030879	0.00024121	0.0005895	0.00047824	0.00052398	0.00015463	0.00016636	0.00023168	7.2e-05	0.00015602	4.12e-05	8.09e-05	0.00014902	0.00013416	3.93e-05	4.33e-05	6.79e-05	0.00022903	0.00017952	8.85e-05	0.00027802	0.00048436	0.00029292	0.003755	0.0046117	0.0049139	9.2e-05	0.0046995	0.00028475	0.00065654	0.0033807	0.0011195	0.0003573	0.00065631	0.00032563
99	1	ARVYNGAADAASTL	ARVYNGAADAASTL	14	SLC19A1	YNGAADAAS	11.35	0.56	484.78	P41440	SARVYNGAADAASTLL	0.0075725	0.00030879	0.00024121	0.0005895	0.010025	0.010543	0.00015463	0.00016636	0.00023168	7.2e-05	0.00015602	4.12e-05	8.09e-05	0.00014902	0.00013416	3.93e-05	4.33e-05	6.79e-05	0.00022903	0.00017952	8.85e-05	0.00027802	0.00048436	0.00029292	0.0080623	0.010519	0.0115	9.2e-05	0.0051765	0.00028475	0.00065654	0.0033807	0.0011195	0.0003573	0.00065631	0.00032563
100	1	QRDLDRIAGQVAAANKKH	QRDLDRIAGQVAAANKKH	18	RPS19	IAGQVAAAN	40.9	8.09	2112.94	P39019	GQRDLDRIAGQVAAANKKH	0.00027756	0.00030879	0.00024121	0.0005895	0.00047824	0.00052398	0.00015463	0.00016636	0.00023168	7.2e-05	0.00015602	4.12e-05	8.09e-05	0.00014902	0.00013416	3.93e-05	4.33e-05	6.79e-05	0.0046311	0.00017952	0.0016288	0.00027802	0.0011448	0.00029292	0.0033574	0.0038961	0.0065291	9.2e-05	0.0019079	0.00028475	0.00065654	0.0033807	0.0011195	0.0003573	0.00065631	0.00032563
101	1	LRNKTEDLEATSEH	LRNKTEDLEATSEH	14	VAMP8	NKTEDLEAT	91.56	71.58	13906.5	Q9BV40	HLRNKTEDLEATSEHF	0.00027756	0.00030879	0.00024121	0.0005895	0.00047824	0.00052398	0.00052987	0.00016636	0.00043228	7.2e-05	0.00015602	0.00042232	0.00055372	0.0005349	0.00050757	3.93e-05	0.00053543	0.0004651	0.00022903	0.00098469	0.0010092	0.00027802	0.00048436	0.00029292	0.0035098	0.0024649	0.0020861	0.0019997	0.0022474	0.0017523	0.00065654	0.0033807	0.0011195	0.0003573	0.00065631	0.00078152
102	1	LQAAVDGPMDKKEE	LQAAVDGPMDKKEE	14	BCAP31	VDGPMDKKE	85.32	87.52	10321	P51572	KLQAAVDGPMDKKEE	0.00027756	0.00030879	0.00024121	0.0005895	0.00047824	0.00052398	0.00015463	0.00016636	0.00023168	7.2e-05	0.00015602	4.12e-05	8.09e-05	0.00014902	0.00013416	3.93e-05	0.0014678	0.0018619	0.00022903	0.00017952	0.0021877	0.00027802	0.00048436	0.00078361	0.0046827	0.0051418	0.0047547	0.0026373	0.0023147	0.0025053	0.00065654	0.0033807	0.0011195	0.0003573	0.00065631	0.00032563
103	1	ATQEVVRDLVRQGRLE	ATQEVVRDLVRQGRLE	16	MAN2B1	VVRDLVRQG	18.74	4.7	806	O00754	NATQEVVRDLVRQGRLEF	0.00027756	0.00030879	0.00024121	0.0005895	0.00047824	0.00052398	0.0056123	0.007271	0.0058485	7.2e-05	0.00015602	4.12e-05	8.09e-05	0.00014902	0.00013416	3.93e-05	4.33e-05	6.79e-05	0.00022903	0.00017952	8.85e-05	0.00027802	0.0089679	0.0064216	0.016942	0.00028094	0.019838	0.039125	0.038157	0.050653	0.00065654	0.0033807	0.0011195	0.0003573	0.00065631	0.00032563
104	1	KSWQEEQSAQAQR	KSWQEEQSAQAQR	13	CALCOCO1	WQEEQSAQA	18.18	0.28	780.73	Q9P1Z2	AKSWQEEQSAQAQRL	0.00027756	0.00030879	0.00024121	0.0005895	0.00047824	0.00052398	0.00015463	0.00016636	0.00023168	7.2e-05	0.00015602	4.12e-05	8.09e-05	0.00014902	0.00013416	3.93e-05	4.33e-05	6.79e-05	0.00022903	0.00017952	8.85e-05	0.00027802	0.00048436	0.00029292	0.00069358	0.0010575	0.00024342	0.00055354	0.00020482	0.0004723	0.00065654	0.0033807	0.0011195	0.0003573	0.00065631	0.00032563
105	1	TKVYVVEGSKRSSHSN	TKVYVVEGSKRSSHSN	16	ZMPSTE24	YVVEGSKRS	2.24	0.1	129.04	O75844	LTKVYVVEGSKRSSHSNA	0.00027756	0.00030879	0.00024121	0.0005895	0.00047824	0.00052398	0.00015463	0.00016636	0.00023168	7.2e-05	0.00015602	4.12e-05	8.09e-05	0.00014902	0.00013416	3.93e-05	4.33e-05	6.79e-05	0.00033849	0.00028083	0.00024431	0.00027802	0.00048436	0.00029292	0.00098514	0.00055128	0.00024342	0.00065063	0.00070984	0.00030255	0.00065654	0.0033807	0.0011195	0.0003573	0.00065631	0.00032563
106	1	KSGYHQSASEHGLV	KSGYHQSASEHGLV	14	ESD	YHQSASEHG	12.04	0.38	514.1	P10768	ISKSGYHQSASEHGLVV	0.00027756	0.00030879	0.00024121	0.0005895	0.00047824	0.00052398	0.00094295	0.00063818	0.00023168	7.2e-05	0.00015602	4.12e-05	8.09e-05	0.00014902	0.00013416	3.93e-05	4.33e-05	6.79e-05	0.00037554	0.0030394	8.85e-05	0.00040474	0.00048436	0.00029292	0.0022	0.0056851	0.00077349	0.0013389	0.0010143	0.00028475	0.00065654	0.0033807	0.0011195	0.0003573	0.00065631	0.00032563
107	1	VPERIVVAGNNEDVS	VPERIVVAGNNEDVS	15	MFF	IVVAGNNED	3.76	0.17	188.14	Q9GZY8	QVPERIVVAGNNEDVSFSR	0.011661	0.00030879	0.0093837	0.01389	0.019871	0.014135	0.0094186	0.013093	0.011513	7.2e-05	0.00015602	4.12e-05	8.09e-05	0.00014902	0.00013416	3.93e-05	4.33e-05	6.79e-05	0.019535	0.022751	0.021078	0.025588	0.028328	0.026663	0.032558	0.026504	0.039425	0.021881	0.031396	0.01985	0.055359	0.05776	0.079536	0.0271	0.025762	0.031957
108	1	SRSGGGGGGGLGSGGSIRSSY	SRSGGGGGGGLGSGGSIRSSY	21	KRT9	LGSGGSIRS	72.87	86.34	6368.02	P35527	LSRSGGGGGGGLGSGGSIRSSYS	0.0022314	0.00030879	0.0017444	0.021888	0.022674	0.020181	0.0041211	0.003951	0.0033481	7.2e-05	0.00015602	4.12e-05	0.00042629	0.00039575	0.00013416	0.0023581	0.00042518	0.00045681	0.0051111	0.0047546	0.0039761	0.007364	0.0064185	0.0062814	0.0075631	0.006088	0.0045044	0.0086278	0.0077956	0.009138	0.0019211	0.0033807	0.0011195	0.0036646	0.0028624	0.0034123
109	1	VGPLREDFSLSSSALIG	VGPLREDFSLSSSALIG	17	APLP2	LREDFSLSS	0.9	4.96	74.36	Q06481	SVGPLREDFSLSSSALIGL	0.00027756	0.00030879	0.00024121	0.0005895	0.00047824	0.00052398	0.0076452	0.0093648	0.011118	7.2e-05	0.00015602	4.12e-05	0.0085625	0.021692	0.0094248	0.0087627	4.33e-05	6.79e-05	0.034354	0.027194	0.058125	0.047117	0.055921	0.07726	0.020697	0.019295	0.046182	0.025504	0.023427	0.030186	0.087992	0.07237	0.11639	0.042471	0.056431	0.07688
110	1	SGAYAKDLAMVASDM	SGAYAKDLAMVASDM	15	SCPEP1	YAKDLAMVA	0.7	1.53	65.68	Q9HB40	NGSGAYAKDLAMVASDMM	0.00027756	0.00030879	0.00024121	0.0005895	0.00047824	0.00052398	0.0060881	0.0072279	0.0083914	7.2e-05	0.00015602	4.12e-05	8.09e-05	0.0045694	0.0049416	3.93e-05	4.33e-05	6.79e-05	0.02324	0.013971	0.012455	0.025908	0.018787	0.020154	0.062643	0.058971	0.056237	0.060499	0.03942	0.049421	0.010256	0.0033807	0.0011195	0.0003573	0.00065631	0.00032563
111	1	FFEGFPDKQPRKK	FFEGFPDKQPRKK	13	S100A4	FEGFPDKQP	83.9	38.53	9724.04	P26447	FFEGFPDKQPRKK	0.00027756	0.00030879	0.00024121	0.0005895	0.00047824	0.0011089	0.00015463	0.0016062	0.0015963	7.2e-05	0.00015602	0.0004026	0.001421	0.0016481	0.001118	3.93e-05	4.33e-05	6.79e-05	0.003587	0.0043724	0.0038963	0.00027802	0.00048436	0.00029292	0.018214	0.017392	0.020784	0.0063034	0.0048538	0.0045177	0.00065654	0.0033807	0.0011195	0.0003573	0.00065631	0.00032563
112	1	NIAYDVTYSLACVR	NIAYDVTYSLACVR	14	CCR7	YDVTYSLAC	24.54	18.61	1084.62	P32248	LNIAYDVTYSLACVRC	0.00027756	0.00030879	0.00024121	0.0005895	0.00047824	0.00052398	0.00015463	0.00016636	0.00023168	0.0052196	0.003293	0.0037713	8.09e-05	0.00014902	0.00013416	3.93e-05	0.0014196	6.79e-05	0.013607	0.012193	0.011465	0.0062617	0.0074855	0.0079112	0.035562	0.043731	0.034807	0.021591	0.018658	0.018755	0.00065654	0.0033807	0.0011195	0.0003573	0.00065631	0.00032563
113	1	LGLTAPPGSKEAEVQAKQQA	LGLTAPPGSKEAEVQAKQQA	20	SH3BGRL	KEAEVQAKQ	85.15	92.66	10242.7	O75368	FLGLTAPPGSKEAEVQAKQQA	0.00027756	0.00030879	0.00024121	0.0005895	0.00047824	0.00052398	0.00015463	0.00016636	0.00023168	0.015091	0.015302	0.016843	8.09e-05	0.00014902	0.00013416	3.93e-05	0.003039	6.79e-05	0.019872	0.021329	0.016288	0.030263	0.028915	0.023158	0.040201	0.045587	0.041632	0.021736	0.015852	0.015607	0.00065654	0.0033807	0.0011195	0.0003573	0.00065631	0.00032563
114	1	DGVMFQIDQATKQCSK	DGVMFQIDQATKQCSK	16	EPDR1	FQIDQATKQ	0.99	0.19	78.74	Q9UM22	KDGVMFQIDQATKQCSKM	0.00027756	0.00030879	0.00024121	0.0005895	0.00047824	0.00052398	0.00015463	0.00016636	0.00023168	7.2e-05	0.0047032	0.0057843	8.09e-05	0.00014902	0.00013416	3.93e-05	4.33e-05	6.79e-05	0.00022903	0.013437	0.014292	0.010936	0.0097312	0.011304	0.056105	0.042645	0.040214	0.089857	0.067743	0.009802	0.00065654	0.0033807	0.0011195	0.0003573	0.00065631	0.00032563
115	1	GVDEVTIVNILTNRSNAQRQDIA	GVDEVTIVNILTNRSNAQRQDIA	23	ANXA2	IVNILTNRS	0.19	1.48	33.88	P07355	KGVDEVTIVNILTNRSNAQRQDIAF	0.0054994	0.00030879	0.00024121	0.0029071	0.00047824	0.00052398	0.007483	0.009752	0.00023168	0.010758	0.012174	0.015767	0.0045104	0.0057438	0.00013416	0.0035534	0.0020398	0.001681	0.037015	0.036064	0.012743	0.051115	0.058182	0.05494	0.24262	0.22282	0.18987	0.2153	0.16413	0.1497	0.01214	0.0033807	0.0053932	0.069369	0.070416	0.054237
116	1	EAPFSREASPRSAMS	EAPFSREASPRSAMS	15	DSC2	FSREASPRS	0.2	0.04	35.29	Q02487	VNEAPFSREASPRSAMST	0.018076	0.025236	0.00024121	0.014677	0.0036316	0.020411	0.0024439	0.00016636	0.00023168	0.004465	0.0035556	0.00585	0.0064356	0.0020528	0.0017441	0.0028705	0.0025704	0.0044098	0.023627	0.022004	0.017645	0.023362	0.023058	0.015021	0.048793	0.038166	0.034807	0.035546	0.015305	0.030022	0.010353	0.0033807	0.0011195	0.029204	0.023595	0.024051
117	1	VPPSQGDLEYQMSTTARAKRVR	VPPSQGDLEYQMSTTARAKRVR	22	JUP	YQMSTTARA	0	0.31	14.23	P14923	GVPPSQGDLEYQMSTTARAKRVRE	0.00027756	0.00030879	0.00024121	0.0005895	0.00047824	0.00052398	0.00015463	0.00016636	0.00023168	7.2e-05	0.00015602	4.12e-05	0.0056014	0.0077867	0.00013416	0.006285	4.33e-05	6.79e-05	0.00022903	0.00017952	8.85e-05	0.00027802	0.00048436	0.00029292	0.0041968	0.0051948	0.0039129	0.010622	0.010591	0.015593	0.00065654	0.0033807	0.0011195	0.026089	0.015968	0.019765
118	1	GKEYWLVKNSWGHN	GKEYWLVKNSWGHN	14	CTSS	YWLVKNSWG	1.67	0.12	106.63	P25774	NGKEYWLVKNSWGHNF	0.00027756	0.00030879	0.00024121	0.0005895	0.00047824	0.00052398	0.00015463	0.00016636	0.00023168	7.2e-05	0.00015602	4.12e-05	8.09e-05	0.00014902	0.00013416	0.0051428	0.0035075	6.79e-05	0.00022903	0.00017952	8.85e-05	0.00027802	0.00048436	0.00029292	0.0070241	0.010708	0.00024342	0.026373	0.027383	0.0084467	0.00065654	0.0033807	0.0011195	0.0003573	0.00065631	0.00032563
119	1	GRSYYVDHNSRTTT	GRSYYVDHNSRTTT	14	NEDD4	YYVDHNSRT	1.16	0.02	85.55	P46934	QDERGRSYYVDHNSRTTTW	0.0031989	0.0018621	0.0011999	0.00061978	0.00075189	0.00052398	0.0014166	0.0014026	0.001999	0.0012218	0.00078012	0.0010722	0.00054272	0.00054674	0.0016759	0.0012745	0.00093098	0.0010599	0.0024065	0.0013704	0.0016463	0.0009288	0.00083075	0.00056705	0.0055	0.0066525	0.0079396	0.006473	0.0049661	0.0039564	0.00065654	0.0033807	0.0011195	0.0003573	0.00065631	0.00032563
120	1	IPADLRIISANGCKVDN	IPADLRIISANGCKVDN	17	ATP1A1	LRIISANGC	10.36	1.87	445.2	P05023	RIPADLRIISANGCKVDNSSLT	0.078402	0.048904	0.021752	0.059111	0.058668	0.019903	0.095549	0.10713	0.073036	0.081132	0.081283	0.10399	0.073423	0.078311	0.082621	0.04744	0.043758	0.055556	0.062242	0.055509	0.050891	0.03853	0.035564	0.036614	0.24079	0.25343	0.23559	0.20838	0.17695	0.18523	0.00065654	0.0033807	0.0011195	0.019766	0.0165	0.00032563
121	1	VEPYNATLSVHQL	VEPYNATLSVHQL	13	TUBB2B	YNATLSVHQ	11.75	1.24	501.74	Q9BVA1	VEPYNATLSVHQL	0.00027756	0.00030879	0.00024121	0.014576	0.020587	0.015638	0.00015463	0.00016636	0.00023168	0.0077533	0.0081763	0.0067456	8.09e-05	0.00014902	0.00013416	3.93e-05	4.33e-05	6.79e-05	0.00022903	0.00017952	8.85e-05	0.00027802	0.012857	0.010552	0.0075321	0.0084017	0.0073026	0.0067237	0.017115	0.015607	0.015947	0.014576	0.0011195	0.0003573	0.00065631	0.00032563
122	1	IANYNNQLDNKQTNL	IANYNNQLDNKQTNL	15	ROBO1	YNNQLDNKQ	8.5	0.6	374.47	Q9Y6N7	CIANYNNQLDNKQTNLM	0.00027756	0.00030879	0.00024121	0.014536	0.02629	0.0080425	0.00015463	0.00016636	0.00023168	0.0015437	0.00015602	0.0014296	8.09e-05	0.00014902	0.00013416	3.93e-05	4.33e-05	6.79e-05	0.00022903	0.00017952	8.85e-05	0.00027802	0.00048436	0.00029292	0.0046827	0.006247	0.00024342	0.0080133	0.0037456	0.0037374	0.00065654	0.0033807	0.0011195	0.0003573	0.00065631	0.00032563
123	1	DHESVISESSASSRQETTDSK	DHESVISESSASSRQETTDSK	21	TMF1	VISESSASS	3.96	4.67	195.52	P82094	LDHESVISESSASSRQETTDSKS	0.00027756	0.00030879	0.00024121	0.0015404	0.0014168	0.00052398	0.00044336	0.00016636	0.00023168	0.00095601	0.001537	0.0012505	8.09e-05	0.00014902	0.00013416	3.93e-05	4.33e-05	0.00058194	0.00022903	0.00017952	8.85e-05	0.003666	0.002231	0.0043724	0.0069799	0.0058362	0.00024342	0.014508	0.013299	0.014837	0.00065654	0.0033807	0.0011195	0.0003573	0.00065631	0.00032563
124	1	HQEEYVRFDSDVGQYRAV	HQEEYVRFDSDVGQYRAV	18	HLA-DR4I	YVRFDSDVG	7.27	0.05	325.82	G9HWC7	YHQEEYVRFDSDVGQYRAVT	0.032446	0.0088404	0.11507	0.041285	0.10636	0.074352	0.00015463	0.011874	0.03033	0.0089301	0.003458	0.021699	8.09e-05	0.007382	0.00013416	3.93e-05	4.33e-05	0.011043	0.013405	0.0048524	8.85e-05	0.0064339	0.0099954	0.00029292	0.11658	0.064484	0.057147	0.034459	0.048538	0.089259	0.00065654	0.0033807	0.0011195	0.0003573	0.00065631	0.005301
125	1	*DSNEFSVIADPRGNTL	DSNEFSVIADPRGNTL	17	HSP90B1	FSVIADPRG	2.78	0.05	150.99	P14625	*DSNEFSVIADPRGNTLGR	0.067087	0.15073	0.13968	0.17443	0.22275	0.15252	0.00015463	0.0096229	0.00023168	0.01876	0.00015602	4.12e-05	8.09e-05	0.0065136	0.010353	0.023992	0.024946	0.025856	0.00022903	0.00017952	0.014739	0.014762	0.00048436	0.00029292	0.2175	0.25046	0.18541	0.32039	0.29235	0.30091	0.025834	0.073015	0.0011195	0.0003573	0.00065631	0.00032563
126	1	KIQSIKKEDSSNSQVSK	KIQSIKKEDSSNSQVSK	17	EFCAB14	IKKEDSSNS	9.6	0.99	415.68	O75071	VKIQSIKKEDSSNSQVSKL	0.0027756	0.00030879	0.0020767	0.0005895	0.00047824	0.0013912	0.00015463	0.00016636	0.00023168	7.2e-05	0.00015602	0.00056857	8.09e-05	0.0020429	0.0020907	0.0012479	0.00029287	0.001032	0.00022903	0.00019196	0.002523	0.00034569	0.00048436	0.0021618	0.0042852	0.0036575	0.0029119	0.0039255	0.0031031	0.0029611	0.00065654	0.0033807	0.0011195	0.0003573	0.00065631	0.0012147
127	1	VLYHYVAVNNPKKQE	VLYHYVAVNNPKKQE	15	OST4	YVAVNNPKK	0.57	1.07	58.76	P0C6T2	VVLYHYVAVNNPKKQE	0.00027756	0.00030879	0.00024121	0.017239	0.01693	0.01314	0.0082292	0.0046179	0.0076709	0.0082378	0.0078762	0.0087093	0.011459	0.0073722	0.0078931	0.0090649	0.0075112	0.0074476	0.00022903	0.013135	0.012343	0.015501	0.014824	0.011892	0.055	0.049297	0.050641	0.085756	0.064881	0.065835	0.00065654	0.0033807	0.0011195	0.013361	0.00065631	0.0084665
128	Undefined	*VSFELFADKVPKTAENF	VSFELFADKVPKTAENF	18	PPIA	LFADKVPKT	6.08	2.32	280.09	P62937	*RVSFELFADKVPKTAENFR	0.11226	0.12715	0.03292	0.055922	0.13708	0.057272	0.00015463	0.00016636	0.00023168	7.2e-05	0.00015602	4.12e-05	0.01365	0.016442	0.0077031	0.0074332	4.33e-05	6.79e-05	0.08656	0.085174	0.022819	0.043672	0.055041	0.029917	0.33879	0.30169	0.29399	0.37357	0.34285	0.31104	0.00065654	0.0033807	0.0011195	0.058718	0.063668	0.00032563
129	Undefined	VPTIDIHMNQIGFERE	VPTIDIHMNQIGFERE	16	PLOD1	IDIHMNQIG	16.93	6.47	726.81	Q02809	ENVPTIDIHMNQIGFEREW	0.054763	0.047651	0.047626	0.060969	0.062887	0.058491	0.00015463	0.00016636	0.00023168	7.2e-05	0.00015602	4.12e-05	0.02191	0.022452	0.02226	0.0058378	0.0078558	6.79e-05	0.010306	0.020085	0.010204	0.0062617	0.00048436	0.00029292	0.12325	0.11627	0.074277	0.094479	0.073649	0.035183	0.00065654	0.0033807	0.0011195	0.023649	0.012002	0.011799
130	Undefined	LKQSLPPGLAVKELK	LKQSLPPGLAVKELK	15	RPL38	LPPGLAVKE	44.35	89.28	2381.85	P63173	KLKQSLPPGLAVKELK	0.017938	0.018371	0.01686	0.035128	0.032735	0.025793	0.00015463	0.00016636	0.00023168	7.2e-05	0.00015602	4.12e-05	0.011918	0.013126	0.011739	0.029552	0.025359	0.027137	0.12187	0.13242	0.12264	0.04441	0.049316	0.045189	0.068474	0.082692	0.070069	0.027677	0.021323	0.020672	0.00065654	0.0033807	0.0011195	0.0003573	0.00065631	0.00032563
131	Undefined	MGHQQLYWSHPRKF	MGHQQLYWSHPRKF	14	RPS29	QQLYWSHPR	50.28	74.48	2936.82	P62273	MGHQQLYWSHPRKF	0.018951	0.0015643	0.018457	0.012587	0.015549	0.0105	0.0063584	0.0054783	0.0062865	0.00068949	0.00057384	0.00059157	0.039549	0.03771	0.036145	0.033141	0.0026875	0.0034977	0.035988	0.035282	0.031713	0.014762	0.015705	0.00029292	0.068638	0.0652	0.061888	0.038253	0.030799	0.032464	0.00065654	0.0033807	0.0011195	0.012276	0.01374	0.011753
132	Undefined	EDLRSWTAADTVAQITQ	EDLRSWTAADTVAQITQ	17	HLA-F	WTAADTVAQ	0.48	0.06	52.89	P30511	NEDLRSWTAADTVAQITQRF	0.041461	0.061726	0.029812	0.038156	0.00047824	0.00052398	0.0090834	0.00016636	0.00023168	7.2e-05	0.013127	4.12e-05	0.016135	0.026212	0.01241	0.010274	0.009234	0.012287	0.037672	0.03258	0.036088	0.071352	0.077233	0.059184	0.14099	0.185	0.12651	0.15534	0.093289	0.058182	0.037295	0.0033807	0.0011195	0.058637	0.057657	0.078485
133	Undefined	YKREFRLEGEPVALR	YKREFRLEGEPVALR	15	IL1R2	FRLEGEPVA	0.94	1.13	76.43	P27930	HYKREFRLEGEPVALRC	0.0074285	0.0074297	0.0058456	0.014213	0.01225	0.01184	0.00015463	0.00016636	0.00023168	7.2e-05	0.00015602	4.12e-05	0.0098643	0.0053293	0.0093018	0.014746	0.012046	0.014466	0.048366	0.040543	0.041198	0.00027802	0.0051078	0.00029292	0.00031366	0.00028094	0.00024342	0.047269	0.038606	0.031213	0.00065654	0.0033807	0.0011195	0.044911	0.032836	0.03064
134	Undefined	NPGYRVYQIDGNYSGSS	NPGYRVYQIDGNYSGSS	17	SMPD1	YQIDGNYSG	0.4	0.16	47.93	P17405	LNPGYRVYQIDGNYSGSSHVVL	0.00027756	0.00030879	0.00024121	0.0005895	0.00047824	0.00052398	0.00015463	0.00016636	0.00023168	0.0064657	0.0050633	4.12e-05	0.0041712	0.0045101	0.00013416	0.0041819	0.0086138	0.0046133	0.01199	0.00017952	0.010842	0.01368	0.0055187	0.0054953	0.0099398	0.0091969	0.012694	0.0057963	0.016876	0.0056403	0.011596	0.012096	0.0011195	0.0003573	0.00065631	0.00032563
135	Undefined	LPQSFQVDTSKAGVA	LPQSFQVDTSKAGVA	15	FLNA	FQVDTSKAG	0.41	0.03	48.61	P21333	NLPQSFQVDTSKAGVAPLQV	0.00027756	0.00030879	0.00024121	0.0005895	0.00047824	0.00052398	0.00015463	0.00016636	0.00023168	0.0049496	0.0078012	4.12e-05	8.09e-05	0.00014902	0.00013416	0.01402	0.012059	0.012589	0.035769	0.027017	0.022675	0.048519	0.055965	0.049082	0.023855	0.03578	0.030939	0.04608	0.042927	0.040385	0.18162	0.26889	0.30101	0.082272	0.079616	0.075335
136	Undefined	VPTKKSQIFSTASDNQPTVT	VPTKKSQIFSTASDNQPTVT	20	HSPA5	IFSTASDNQ	6.81	2.92	307.89	P11021	VVPTKKSQIFSTASDNQPTVTI	0.049207	0.042697	0.023444	0.050511	0.058233	0.075022	0.053938	0.048946	0.052524	0.061465	0.055839	0.071753	0.06927	0.087144	0.081033	0.091894	0.065162	0.095071	0.12346	0.11349	0.10138	0.14133	0.13059	0.15334	0.19195	0.24548	0.17999	0.26634	0.24632	0.26101	0.16223	0.14736	0.1923	0.11834	0.11339	0.11276
137	Undefined	SASYKADTVAKVQG	SASYKADTVAKVQG	14	APOB	YKADTVAKV	1.79	0.03	111.51	P04114	ALSASYKADTVAKVQGV	0.0059802	0.0025017	0.00024121	0.004502	0.0095137	0.0081237	0.0024655	0.0016492	0.00023168	0.0047835	0.0042382	0.0053899	0.007125	0.0064445	0.0070658	0.0034507	0.0029762	0.0040555	0.026119	0.024191	0.01699	0.033511	0.032335	0.021994	0.064151	0.071974	0.042838	0.057514	0.057657	0.049298	0.029991	0.025143	0.025822	0.019456	0.012901	0.014131
138	Undefined	YHTEIVFARTSPQQKL	YHTEIVFARTSPQQKL	16	ATP1A1	IVFARTSPQ	0.55	0.11	57.49	P05023	LDDILKYHTEIVFARTSPQQKLI	0.00027756	0.00030879	0.00024121	0.0005895	0.012506	0.00052398	0.005277	0.00016636	0.00023168	0.007061	0.010157	0.0078384	0.020114	0.020468	0.015842	0.028826	0.019626	0.030296	0.1523	0.15387	0.099067	0.14326	0.14225	0.10913	0.22066	0.24606	0.17037	0.37999	0.34987	0.31802	0.00065654	0.0033807	0.0011195	0.098371	0.088428	0.061128
139	Undefined	SIYIACEPSPSANNEIHVA	SIYIACEPSPSANNEIHVA	19	JAG1	IACEPSPSA	11.55	5.71	493.27	P78504	EYSIYIACEPSPSANNEIHVAI	0.00027756	0.00030879	0.00024121	0.0005895	0.00047824	0.00052398	0.00015463	0.00016636	0.00023168	7.2e-05	0.00015602	4.12e-05	0.02412	0.033653	0.04434	0.0042665	0.0071667	0.014051	0.32359	0.26963	0.22297	0.21612	0.21561	0.26021	0.10713	0.10284	0.070296	0.12766	0.13846	0.12211	0.27885	0.27429	0.20625	0.071863	0.091127	0.094115
140	Undefined	VPIYEGYALPHAIL	VPIYEGYALPHAIL	14	ACTB	YEGYALPHA	31.32	27.8	1459.51	P60709	MDSGDGVTHTVPIYEGYALPHAILR	0.00027756	0.00030879	0.00024121	0.0005895	0.00047824	0.00052398	0.00015463	0.00016636	0.00023168	7.2e-05	0.00015602	4.12e-05	0.039769	0.046769	0.033428	0.056196	0.060993	0.067888	0.24888	0.3017	0.2241	0.3573	0.35725	0.35262	0.79077	0.91155	0.84993	0.98682	0.84886	0.90983	0.098869	0.087999	0.11876	0.12268	0.10532	0.08259
141	Undefined	GASQAGMTGYGMPRQIL	GASQAGMTGYGMPRQIL	17	TAGLN2	MTGYGMPRQ	72.97	81.96	6390.1	P37802	GLQMGTNRGASQAGMTGYGMPRQIL	0.00027756	0.00030879	0.00024121	0.0005895	0.00047824	0.00052398	0.00015463	0.00016636	0.00023168	7.2e-05	0.00015602	4.12e-05	0.30718	0.51732	0.32668	0.5022	0.41447	0.24615	0.32625	0.69085	0.31711	0.50869	0.32393	0.50445	0.19224	0.1978	0.18109	0.19142	0.16497	0.16496	0.29894	0.18609	0.28614	0.52405	0.36907	0.40145
142	Undefined	DLQQSIAREPSAPSIPTPA	DLQQSIAREPSAPSIPTPA	19	PDCD6IP	IAREPSAPS	4.54	0.55	218.68	Q8WUM4	KDLQQSIAREPSAPSIPTPAY	0.00027756	0.00030879	0.00024121	0.0005895	0.00047824	0.00052398	0.00015463	0.00016636	0.00023168	7.2e-05	0.00015602	4.12e-05	0.0091675	0.010955	0.00013416	0.028282	0.0348	0.036032	0.049679	0.087093	0.060679	0.18518	0.16402	0.15184	0.074438	0.089848	0.092318	0.14375	0.12696	0.1343	0.18803	0.042131	0.23425	0.097076	0.045185	0.082574
143	Undefined	FSQFLGDPVEKAAQL*	FSQFLGDPVEKAAQL	16	EFCAB14	FLGDPVEKA	0.11	0.32	27.58	O75071	KFSQFLGDPVEKAAQL*	0.00027756	0.00030879	0.00024121	0.0005895	0.00047824	0.00052398	0.00015463	0.00016636	0.00023168	0.0079609	0.00015602	4.12e-05	0.0068115	0.0076386	0.00013416	0.011845	0.010199	0.011759	0.038901	0.054034	0.038803	0.083408	0.096431	0.089502	0.11	0.11927	0.10306	0.23142	0.2093	0.22465	0.033021	0.015697	0.017868	0.023595	0.030669	0.00032563
144	Undefined	SHGKYMQSTTVEQSHT	SHGKYMQSTTVEQSHT	16	SEMA4D	YMQSTTVEQ	3.4	0.12	174.7	Q92854	FSHGKYMQSTTVEQSHTKW	0.00027756	0.00030879	0.0012276	0.0005895	0.00047824	0.00057475	0.0012738	0.00019934	0.00088858	0.00069087	0.00015602	0.00095638	0.0020141	0.0018593	0.0021242	0.0012993	0.0012411	0.0016584	0.0032771	0.004991	0.0039969	0.0017592	0.0029942	0.0038993	0.010006	0.025741	0.020657	0.013356	0.013032	0.0038277	0.00065654	0.0033807	0.0011195	0.0003573	0.00065631	0.00032563
145	Undefined	SPREKVWVSDKASYAVS	SPREKVWVSDKASYAVS	17	XPNPEP1	WVSDKASYA	0.71	0.49	65.96	Q9NQW7	LSPREKVWVSDKASYAVSE	0.00027756	0.00030879	0.00024121	0.0005895	0.00047824	0.00052398	0.0020546	0.0026675	0.00023168	7.2e-05	0.00015602	4.12e-05	8.09e-05	0.001431	0.00013416	3.93e-05	0.0040795	0.0035278	0.013826	0.01134	0.012567	0.0098539	0.010627	0.010052	0.0080623	0.0081367	0.0079396	0.011027	0.009399	0.010144	0.00065654	0.0033807	0.0011195	0.016314	0.00065631	0.018175
146	Undefined	RKAASQPTSLAPEK	RKAASQPTSLAPEK	14	MBOAT7	AASQPTSLA	55.41	12.12	3499.31	Q96N66	RRKAASQPTSLAPEKL	0.00027756	0.00030879	0.00024121	0.00085397	0.00047824	0.00076363	0.00054825	0.00016636	0.00023168	0.00042851	0.00015602	0.000304	0.00095342	0.00014902	0.00013416	0.00075541	0.000645	0.00074853	0.0017346	0.0013295	0.0012088	0.0011293	0.0010421	0.00029292	0.0026727	0.0026769	0.001779	0.0018983	0.0017395	0.0012458	0.00065654	0.0033807	0.0011195	0.0003573	0.00065631	0.00032563
147	Undefined	RDRKMVGDVTGAQAY	RDRKMVGDVTGAQAY	15	IFITM1	MVGDVTGAQ	4.13	0.5	202	P13164	SRDRKMVGDVTGAQAYAST	0.00027756	0.00030879	0.00024121	0.046655	0.04629	0.047686	0.00015463	0.00016636	0.0088576	7.2e-05	0.00015602	0.0025388	0.0048955	0.00014902	0.0078372	0.0087809	0.0092147	0.01341	0.030565	0.031674	0.046675	0.037386	0.024683	0.038642	0.10505	0.10151	0.12116	0.20155	0.18662	0.17452	0.00065654	0.0033807	0.01588	0.023123	0.00065631	0.025733
148	Undefined	YSLGSALRPSTSRSLYASSPGGVYAT*	YSLGSALRPSTSRSLYASSPGGVYAT	27	VIM	LRPSTSRSL	13.3	54.46	569.48	P08670	TYSLGSALRPSTSRSLYASSPGGVYAT*	0.00027756	0.00030879	0.00024121	0.0005895	0.00047824	0.00052398	0.00015463	0.00016636	0.00023168	7.2e-05	0.00015602	4.12e-05	0.0073157	0.0088032	0.0092347	0.01124	0.0068911	0.011684	0.020276	0.019196	8.85e-05	0.012425	0.017409	0.00029292	0.041968	0.042936	0.0054144	0.027982	0.020453	0.00028475	0.00065654	0.0033807	0.0011195	0.011191	0.00065631	0.00032563
149	Undefined	YPERSYVVAGSTSSPSVS	YPERSYVVAGSTSSPSVS	18	PIK3R4	YVVAGSTSS	5.31	0.3	249.79	Q99570	AYPERSYVVAGSTSSPSVSY	0.00027756	0.00030879	0.00024121	0.0005895	0.00047824	0.00052398	0.00015463	0.00016636	0.00023168	7.2e-05	0.00015602	4.12e-05	0.0046021	0.0046088	0.0051987	0.005451	0.0042656	0.0055104	0.01231	0.015144	0.011194	0.012794	0.014604	0.013144	0.00031366	0.00028094	0.00024342	0.0070135	0.0053589	0.0061194	0.020784	0.019435	0.025577	0.010624	0.0084237	0.0070882
150	Undefined	NKQSLTMDPVVKSKEIEA	NKQSLTMDPVVKSKEIEA	18	HSPA4	LTMDPVVKS	3.62	0.46	183.09	P34932	QNKQSLTMDPVVKSKEIEAK	0.00027756	0.00030879	0.00024121	0.0005895	0.00047824	0.00052398	0.00015463	0.00016636	0.00023168	7.2e-05	0.006616	0.0040917	0.0060781	0.011576	0.014579	0.0068289	0.013072	0.014277	0.068625	0.071097	0.060743	0.076149	0.079699	0.069599	0.0062068	0.0097534	0.00024342	0.0087524	0.010746	0.0067628	0.00065654	0.0033807	0.0011195	0.038197	0.035739	0.037804
151	Undefined	FPEPIKLDKNDRAKA	FPEPIKLDKNDRAKA	15	RAB7A	IKLDKNDRA	1.76	0.05	110.25	P51149	EFPEPIKLDKNDRAKAS	0.00027756	0.00030879	0.00059071	0.0005895	0.00047824	0.00052398	0.00043687	0.00016636	0.00050998	7.2e-05	0.00015602	4.12e-05	0.0065731	0.0043424	0.0061468	0.0058438	0.0054958	0.0056845	0.0099358	0.0065942	0.010395	0.00027802	0.00048436	0.0041684	0.010779	0.00028094	0.0013604	0.0078974	0.0041805	0.0076705	0.00065654	0.0033807	0.0011195	0.0003573	0.00065631	0.00032563
152	Undefined	GPNNYYSFASQQQKPEDT	GPNNYYSFASQQQKPEDT	18	PSMD8	YYSFASQQQ	19.8	0.54	856.14	P48556	LGPNNYYSFASQQQKPEDTT	0.00027756	0.00030879	0.00024121	0.0005895	0.00047824	0.00052398	0.00015463	0.00016636	0.00023168	7.2e-05	0.00015602	4.12e-05	0.003667	0.0044904	0.00013416	3.93e-05	0.0068911	0.0050807	0.00022903	0.0026661	8.85e-05	0.00027802	0.00048436	0.00029292	0.00031366	0.0080307	0.0068931	0.0086075	0.013551	0.0062152	0.011829	0.015629	0.0011195	0.0003573	0.00065631	0.00032563
153	Undefined	EIKMDASLGNLFAR	EIKMDASLGNLFAR	14	FAM3C	IKMDASLGN	4.62	13.84	221.64	Q92520	FEIKMDASLGNLFAR	0.00027756	0.00030879	0.00024121	0.0005895	0.00047824	0.00052398	0.0097539	0.008533	0.010185	7.2e-05	0.00015602	4.12e-05	0.0070407	0.008063	0.0075018	3.93e-05	0.0063604	0.007915	0.013506	0.00017952	8.85e-05	0.010174	0.00048436	0.00029292	0.053233	0.055128	0.047092	0.0097522	0.013565	0.012513	0.00065654	0.0033807	0.0011195	0.0003573	0.00065631	0.00032563
154	2	KDSLLLDKDNEKFL	KDSLLLDKDNEKFL	14	IL1R2	LLLDKDNEK	29.97	6.89	1379.63	P27930	WYKDSLLLDKDNEKFLS	0.025605	0.02859	0.012106	0.03537	0.041635	0.021201	0.00015463	0.00016636	0.00023168	7.2e-05	0.00015602	4.12e-05	8.09e-05	0.00014902	0.00013416	3.93e-05	4.33e-05	6.79e-05	0.00022903	0.00017952	8.85e-05	0.00027802	0.00048436	0.00029292	0.00031366	0.00028094	0.00024342	9.2e-05	0.00020482	0.00028475	0.00065654	0.0033807	0.0011195	0.0003573	0.00065631	0.00032563
155	2	SAAFSVNYDTKSGPK	SAAFSVNYDTKSGPK	15	LAMP1	FSVNYDTKS	3.53	0.31	179.61	P11279	FSAAFSVNYDTKSGPKN	0.030031	0.031945	0.01646	0.041648	0.0501	0.036719	0.00015463	0.00016636	0.00023168	7.2e-05	0.00015602	4.12e-05	8.09e-05	0.00014902	0.00013416	3.93e-05	4.33e-05	6.79e-05	0.00022903	0.00017952	8.85e-05	0.00027802	0.00048436	0.00029292	0.00031366	0.00028094	0.00024342	9.2e-05	0.00020482	0.00028475	0.00065654	0.0033807	0.0011195	0.0003573	0.00065631	0.00032563
156	2	QQAVVDDDANNAKA*	QQAVVDDDANNAKA	15	CD81	VVDDDANNA	29.94	0.63	1377.59	P60033	ALQQAVVDDDANNAKAVV*	0.050329	0.03392	0.017137	0.063795	0.058028	0.027986	0.00015463	0.00016636	0.00023168	7.2e-05	0.00015602	4.12e-05	8.09e-05	0.00014902	0.00013416	3.93e-05	4.33e-05	6.79e-05	0.00022903	0.00017952	8.85e-05	0.00027802	0.00048436	0.00029292	0.00031366	0.00028094	0.00024342	9.2e-05	0.00020482	0.00028475	0.00065654	0.0033807	0.0011195	0.0003573	0.00065631	0.00032563
157	2	ADYSWYQAGSARSGP	ADYSWYQAGSARSGP	15	IGSF8	WYQAGSARS	3.29	0.51	170.8	Q969P0	HADYSWYQAGSARSGPVT	0.077481	0.071727	0.072854	0.06864	0.045625	0.06763	0.00015463	0.00016636	0.00023168	7.2e-05	0.00015602	4.12e-05	8.09e-05	0.00014902	0.00013416	3.93e-05	4.33e-05	6.79e-05	0.00022903	0.00017952	8.85e-05	0.00027802	0.00048436	0.00029292	0.00031366	0.00028094	0.00024342	9.2e-05	0.00020482	0.00028475	0.00065654	0.0033807	0.0011195	0.0003573	0.00065631	0.00032563
158	2	DYQLVDESDAFHDN	DYQLVDESDAFHDN	14	SRGN	LVDESDAFH	44.3	5.95	2377.5	P10124	EQDYQLVDESDAFHDNLR	0.05842	0.066021	0.048057	0.067372	0.051865	0.043888	0.00015463	0.00016636	0.00023168	7.2e-05	0.00015602	4.12e-05	8.09e-05	0.00014902	0.00013416	3.93e-05	4.33e-05	6.79e-05	0.00022903	0.00017952	8.85e-05	0.00027802	0.00048436	0.00029292	0.00031366	0.00028094	0.00024342	9.2e-05	0.00020482	0.00028475	0.00065654	0.0033807	0.0011195	0.0003573	0.00065631	0.00032563
159	2	NPDGGFATYETKRGGHL	NPDGGFATYETKRGGHL	17	LSS	FATYETKRG	39.74	3.21	2026.08	P48449	RNPDGGFATYETKRGGHLL	0.014569	0.014703	0.014306	0.014031	0.017212	0.014095	0.00015463	0.00016636	0.00023168	7.2e-05	0.00015602	4.12e-05	8.09e-05	0.00014902	0.00013416	3.93e-05	4.33e-05	6.79e-05	0.00022903	0.00017952	8.85e-05	0.00027802	0.00048436	0.00029292	0.00031366	0.00028094	0.00024342	9.2e-05	0.00020482	0.00028475	0.00065654	0.0033807	0.0011195	0.0003573	0.00065631	0.00032563
160	2	NPEMGTDNDSENWKE	NPEMGTDNDSENWKE	15	LDHB	MGTDNDSEN	89.99	16.8	12757.8	P07195	LNPEMGTDNDSENWKEV	0.016671	0.014985	0.015783	0.0214	0.021534	0.012592	0.00015463	0.00016636	0.00023168	7.2e-05	0.00015602	4.12e-05	8.09e-05	0.00014902	0.00013416	3.93e-05	4.33e-05	6.79e-05	0.00022903	0.00017952	8.85e-05	0.00027802	0.00048436	0.00029292	0.00031366	0.00028094	0.00024342	9.2e-05	0.00020482	0.00028475	0.00065654	0.0033807	0.0011195	0.0003573	0.00065631	0.00032563
161	2	TPEEIAQVATISANGDK	TPEEIAQVATISANGDK	17	HSPD1	IAQVATISA	11.25	0.65	481.01	P10809	TTPEEIAQVATISANGDKE	0.027612	0.020628	0.023567	0.02362	0.024219	0.01771	0.00015463	0.00016636	0.00023168	7.2e-05	0.00015602	4.12e-05	8.09e-05	0.00014902	0.00013416	3.93e-05	4.33e-05	6.79e-05	0.00022903	0.00017952	8.85e-05	0.00027802	0.00048436	0.00029292	0.00031366	0.00028094	0.00024342	9.2e-05	0.00020482	0.00028475	0.00065654	0.0033807	0.0011195	0.0003573	0.00065631	0.00032563
162	2	SPVECDFTSPGDEGPPR	SPVECDFTSPGDEGPPR	17	IL21R	VECDFTSPG	77.35	13.67	7501.64	Q9HBE5	SSPVECDFTSPGDEGPPRS	0.024531	0.024201	0.024336	0.030484	0.027109	0.025183	0.00015463	0.00016636	0.00023168	7.2e-05	0.00015602	4.12e-05	8.09e-05	0.00014902	0.00013416	3.93e-05	4.33e-05	6.79e-05	0.00022903	0.00017952	8.85e-05	0.00027802	0.00048436	0.00029292	0.00031366	0.00028094	0.00024342	9.2e-05	0.00020482	0.00028475	0.00065654	0.0033807	0.0011195	0.0003573	0.00065631	0.00032563
163	2	TGVITTTSSQLDREL	TGVITTTSSQLDREL	15	DSC2	ITTTSSQLD	13.24	5	566.97	Q02487	TTGVITTTSSQLDRELI	0.029081	0.029844	0.031997	0.044212	0.041175	0.038994	0.00015463	0.00016636	0.00023168	7.2e-05	0.00015602	4.12e-05	8.09e-05	0.00014902	0.00013416	3.93e-05	4.33e-05	6.79e-05	0.00022903	0.00017952	8.85e-05	0.00027802	0.00048436	0.00029292	0.00031366	0.00028094	0.00024342	9.2e-05	0.00020482	0.00028475	0.00065654	0.0033807	0.0011195	0.0003573	0.00065631	0.00032563
164	2	GNWYAMDNSGEHVT	GNWYAMDNSGEHVT	14	IGF2R	YAMDNSGEH	7.5	0.4	335.04	P11717	GGNWYAMDNSGEHVTW	0.020155	0.024233	0.027689	0.025639	0.02762	0.030058	0.00015463	0.00016636	0.00023168	7.2e-05	0.00015602	4.12e-05	8.09e-05	0.00014902	0.00013416	3.93e-05	4.33e-05	6.79e-05	0.00022903	0.00017952	8.85e-05	0.00027802	0.00048436	0.00029292	0.00031366	0.00028094	0.00024342	9.2e-05	0.00020482	0.00028475	0.00065654	0.0033807	0.0011195	0.0003573	0.00065631	0.00032563
165	2	DPEWSSETDALVGSR	DPEWSSETDALVGSR	15	TMEM179B	WSSETDALV	19.63	0.88	848.22	Q7Z7N9	RGDPEWSSETDALVGSRL	0.034522	0.032634	0.030858	0.031191	0.03918	0.035866	0.00015463	0.00016636	0.00023168	7.2e-05	0.00015602	4.12e-05	8.09e-05	0.00014902	0.00013416	3.93e-05	4.33e-05	6.79e-05	0.00022903	0.00017952	8.85e-05	0.00027802	0.00048436	0.00029292	0.00031366	0.00028094	0.00024342	9.2e-05	0.00020482	0.00028475	0.00065654	0.0033807	0.0011195	0.0003573	0.00065631	0.00032563
166	2	GDEIFHVDMAKKET	GDEIFHVDMAKKET	14	HLA-DRA	FHVDMAKKE	21.82	2.59	949.98	P01903	FDGDEIFHVDMAKKETVW	0.048372	0.052854	0.041873	0.043546	0.075368	0.052317	0.00015463	0.00016636	0.00023168	7.2e-05	0.00015602	4.12e-05	8.09e-05	0.00014902	0.00013416	3.93e-05	4.33e-05	6.79e-05	0.00022903	0.00017952	8.85e-05	0.00027802	0.00048436	0.00029292	0.00031366	0.00028094	0.00024342	9.2e-05	0.00020482	0.00028475	0.00065654	0.0033807	0.0011195	0.0003573	0.00065631	0.00032563
167	2	*ASGLASASSVWGFREE	ASGLASASSVWGFREE	17	IL27RA	LASASSVWG	6.57	6.04	298.94	Q6UWB1	*ASGLASASSVWGFREEL	0.02695	0.038559	0.025751	0.02463	0.036571	0.025996	0.00015463	0.00016636	0.00023168	7.2e-05	0.00015602	4.12e-05	8.09e-05	0.00014902	0.00013416	3.93e-05	4.33e-05	6.79e-05	0.00022903	0.00017952	8.85e-05	0.00027802	0.00048436	0.00029292	0.00031366	0.00028094	0.00024342	9.2e-05	0.00020482	0.00028475	0.00065654	0.0033807	0.0011195	0.0003573	0.00065631	0.00032563
168	2	NRHTLADNFNPVSEE	NRHTLADNFNPVSEE	15	M6PR	LADNFNPVS	17.01	8.12	730.61	P20645	CNRHTLADNFNPVSEERG	0.023696	0.031788	0.028397	0.025962	0.032914	0.024249	0.00015463	0.00016636	0.00023168	7.2e-05	0.00015602	4.12e-05	8.09e-05	0.00014902	0.00013416	3.93e-05	4.33e-05	6.79e-05	0.00022903	0.00017952	8.85e-05	0.00027802	0.00048436	0.00029292	0.00031366	0.00028094	0.00024342	9.2e-05	0.00020482	0.00028475	0.00065654	0.0033807	0.0011195	0.0003573	0.00065631	0.00032563
169	2	RNGFDTDSSCLESHS	RNGFDTDSSCLESHS	15	IFNGR1	FDTDSSCLE	21.78	4.3	948	P15260	HSRNGFDTDSSCLESHSSL	0.019781	0.026277	0.0109	0.014689	0.02306	0.01709	0.00015463	0.00016636	0.00023168	7.2e-05	0.00015602	4.12e-05	8.09e-05	0.00014902	0.00013416	3.93e-05	4.33e-05	6.79e-05	0.00022903	0.00017952	8.85e-05	0.00027802	0.00048436	0.00029292	0.00031366	0.00028094	0.00024342	9.2e-05	0.00020482	0.00028475	0.00065654	0.0033807	0.0011195	0.0003573	0.00065631	0.00032563
170	2	LADLQKQVTDLEAER	LADLQKQVTDLEAER	15	TNIP1	LQKQVTDLE	28.59	4.86	1300.78	Q15025	KLADLQKQVTDLEAERE	0.027324	0.029217	0.019013	0.019098	0.01757	0.015049	0.00015463	0.00016636	0.00023168	7.2e-05	0.00015602	4.12e-05	8.09e-05	0.00014902	0.00013416	3.93e-05	4.33e-05	6.79e-05	0.00022903	0.00017952	8.85e-05	0.00027802	0.00048436	0.00029292	0.00031366	0.00028094	0.00024342	9.2e-05	0.00020482	0.00028475	0.00065654	0.0033807	0.0011195	0.0003573	0.00065631	0.00032563
171	2	HAHKIRVDPVNFKLL	HAHKIRVDPVNFKLL	15	HBA2	IRVDPVNFK	1.72	4.17	108.7	A0A0K2BMD8	SDLHAHKIRVDPVNFKLLS	0.036106	0.036177	0.038211	0.091251	0.093168	0.076119	0.00015463	0.00016636	0.00023168	7.2e-05	0.00015602	4.12e-05	8.09e-05	0.00014902	0.00013416	3.93e-05	4.33e-05	6.79e-05	0.00022903	0.00017952	8.85e-05	0.00027802	0.00048436	0.00029292	0.00031366	0.00028094	0.00024342	9.2e-05	0.00020482	0.00028475	0.00065654	0.0033807	0.0011195	0.0003573	0.00065631	0.00032563
172	2	STVFTIFGSNKENVH	STVFTIFGSNKENVH	15	SORL1	FTIFGSNKE	1.27	0.85	89.91	Q92673	TEPGEKSTVFTIFGSNKENVHS	0.13294	0.080567	0.088883	0.089899	0.21702	0.1316	0.00015463	0.00016636	0.00023168	7.2e-05	0.00015602	4.12e-05	8.09e-05	0.00014902	0.00013416	3.93e-05	4.33e-05	6.79e-05	0.00022903	0.00017952	8.85e-05	0.00027802	0.00048436	0.00029292	0.00031366	0.00028094	0.00024342	9.2e-05	0.00020482	0.00028475	0.00065654	0.0033807	0.0011195	0.0003573	0.00065631	0.00032563
173	2	GPTLWRLQDAPPGTPA	GPTLWRLQDAPPGTPA	16	IL27RA	WRLQDAPPG	13.04	0.88	558.67	Q6UWB1	VGPTLWRLQDAPPGTPAI	0.056146	0.058936	0.049533	0.079744	0.097438	0.079206	0.00015463	0.00016636	0.00023168	7.2e-05	0.00015602	4.12e-05	8.09e-05	0.00014902	0.00013416	3.93e-05	4.33e-05	6.79e-05	0.00022903	0.00017952	8.85e-05	0.00027802	0.00048436	0.00029292	0.00031366	0.00028094	0.00024342	9.2e-05	0.00020482	0.00028475	0.00065654	0.0033807	0.0011195	0.0003573	0.00065631	0.00032563
174	2	NVRIATTALAIYH	NVRIATTALAIYH	13	LAPTM5	VRIATTALA	4.43	4.96	214.03	Q13571	FNVRIATTALAIYHV	0.065618	0.054986	0.069501	0.080955	0.1092	0.086314	0.00015463	0.00016636	0.00023168	7.2e-05	0.00015602	4.12e-05	8.09e-05	0.00014902	0.00013416	3.93e-05	4.33e-05	6.79e-05	0.00022903	0.00017952	8.85e-05	0.00027802	0.00048436	0.00029292	0.00031366	0.00028094	0.00024342	9.2e-05	0.00020482	0.00028475	0.00065654	0.0033807	0.0011195	0.0003573	0.00065631	0.00032563
175	2	LITVIKAPTSFGYDKP	LITVIKAPTSFGYDKP	16	IFNGR1	VIKAPTSFG	3.28	2.41	170.16	P15260	QELITVIKAPTSFGYDKPHV	0.14065	0.092292	0.13614	0.17746	0.14756	0.17527	0.00015463	0.00016636	0.00023168	7.2e-05	0.00015602	4.12e-05	8.09e-05	0.00014902	0.00013416	3.93e-05	4.33e-05	6.79e-05	0.00022903	0.00017952	8.85e-05	0.00027802	0.00048436	0.00029292	0.00031366	0.00028094	0.00024342	9.2e-05	0.00020482	0.00028475	0.00065654	0.0033807	0.0011195	0.0003573	0.00065631	0.00032563
176	2	VSHLDILAVQEGKHFHS	VSHLDILAVQEGKHFHS	17	SLC39A10	LDILAVQEG	35	16.03	1693.52	Q9ULF5	HVSHLDILAVQEGKHFHSH	0.053036	0.027117	0.050056	0.05895	0.071097	0.05585	0.00015463	0.00016636	0.00023168	7.2e-05	0.00015602	4.12e-05	8.09e-05	0.00014902	0.00013416	3.93e-05	4.33e-05	6.79e-05	0.00022903	0.00017952	8.85e-05	0.00027802	0.00048436	0.00029292	0.00031366	0.00028094	0.00024342	9.2e-05	0.00020482	0.00028475	0.00065654	0.0033807	0.0011195	0.0003573	0.00065631	0.00032563
177	2	LPSDSSMFNNNRSSSPSE	LPSDSSMFNNNRSSSPSE	18	DDR2	FNNNRSSSP	65.18	32.59	4866.65	Q16832	SLPSDSSMFNNNRSSSPSEQG	0.016728	0.0090285	0.01286	0.014986	0.023342	0.023559	0.00015463	0.00016636	0.00023168	7.2e-05	0.00015602	4.12e-05	8.09e-05	0.00014902	0.00013416	3.93e-05	4.33e-05	6.79e-05	0.00022903	0.00017952	8.85e-05	0.00027802	0.00048436	0.00029292	0.00031366	0.00028094	0.00024342	9.2e-05	0.00020482	0.00028475	0.00065654	0.0033807	0.0011195	0.0003573	0.00065631	0.00032563
178	2	FQVWNKDSSSKNLIPR	FQVWNKDSSSKNLIPR	16	ST6GAL1	WNKDSSSKN	11.81	6.33	503.93	P15907	SFQVWNKDSSSKNLIPRL	0.012496	0.012728	0.011599	0.018069	0.020255	0.031784	0.00015463	0.00016636	0.00023168	7.2e-05	0.00015602	4.12e-05	8.09e-05	0.00014902	0.00013416	3.93e-05	4.33e-05	6.79e-05	0.00022903	0.00017952	8.85e-05	0.00027802	0.00048436	0.00029292	0.00031366	0.00028094	0.00024342	9.2e-05	0.00020482	0.00028475	0.00065654	0.0033807	0.0011195	0.0003573	0.00065631	0.00032563
179	2	QQTWTDEGTPSMREL	QQTWTDEGTPSMREL	15	LNPEP	WTDEGTPSM	30.28	4.81	1397.49	Q9UIQ6	QQQTWTDEGTPSMRELR	0.016959	0.016113	0.011906	0.029233	0.036009	0.03286	0.00015463	0.00016636	0.00023168	7.2e-05	0.00015602	4.12e-05	8.09e-05	0.00014902	0.00013416	3.93e-05	4.33e-05	6.79e-05	0.00022903	0.00017952	8.85e-05	0.00027802	0.00048436	0.00029292	0.00031366	0.00028094	0.00024342	9.2e-05	0.00020482	0.00028475	0.00065654	0.0033807	0.0011195	0.0003573	0.00065631	0.00032563
180	2	EKPFTVEISPGPR	EKPFTVEISPGPR	13	VCAM1	FTVEISPGP	10.8	0.68	462.76	P19320	QEKPFTVEISPGPRI	0.008609	0.011819	0.0066147	0.020794	0.019027	0.01905	0.00015463	0.00016636	0.00023168	7.2e-05	0.00015602	4.12e-05	8.09e-05	0.00014902	0.00013416	3.93e-05	4.33e-05	6.79e-05	0.00022903	0.00017952	8.85e-05	0.00027802	0.00048436	0.00029292	0.00031366	0.00028094	0.00024342	9.2e-05	0.00020482	0.00028475	0.00065654	0.0033807	0.0011195	0.0003573	0.00065631	0.00032563
181	2	KDQMYSDGNFTDVS	KDQMYSDGNFTDVS	14	IL6ST	MYSDGNFTD	43.08	4.87	2281.46	P40189	NSKDQMYSDGNFTDVSV	0.013475	0.0084015	0.0072608	0.025659	0.023273	0.022909	0.00015463	0.00016636	0.00023168	7.2e-05	0.00015602	4.12e-05	8.09e-05	0.00014902	0.00013416	3.93e-05	4.33e-05	6.79e-05	0.00022903	0.00017952	8.85e-05	0.00027802	0.00048436	0.00029292	0.00031366	0.00028094	0.00024342	9.2e-05	0.00020482	0.00028475	0.00065654	0.0033807	0.0011195	0.0003573	0.00065631	0.00032563
182	2	GPTPSQSRFQVDLVSENAGRA	GPTPSQSRFQVDLVSENAGRA	21	SLC12A2	FQVDLVSEN	2.61	8.1	144.24	P55011	LGPTPSQSRFQVDLVSENAGRAA	0.011776	0.007994	0.011783	0.015807	0.038464	0.012917	0.00015463	0.00016636	0.00023168	7.2e-05	0.00015602	4.12e-05	8.09e-05	0.00014902	0.00013416	3.93e-05	4.33e-05	6.79e-05	0.00022903	0.00017952	8.85e-05	0.00027802	0.00048436	0.00029292	0.00031366	0.00028094	0.00024342	9.2e-05	0.00020482	0.00028475	0.00065654	0.0033807	0.0011195	0.0003573	0.00065631	0.00032563
183	2	ATKGYLDDPTVPRGS	ATKGYLDDPTVPRGS	15	G6PD	YLDDPTVPR	23.63	1.72	1037.96	P11413	EATKGYLDDPTVPRGST	0.015202	0.0047651	0.0082145	0.0077725	0.011483	0.010216	0.00015463	0.00016636	0.00023168	7.2e-05	0.00015602	4.12e-05	8.09e-05	0.00014902	0.00013416	3.93e-05	4.33e-05	6.79e-05	0.00022903	0.00017952	8.85e-05	0.00027802	0.00048436	0.00029292	0.00031366	0.00028094	0.00024342	9.2e-05	0.00020482	0.00028475	0.00065654	0.0033807	0.0011195	0.0003573	0.00065631	0.00032563
184	2	KTNVYISSSAGAR	KTNVYISSSAGAR	13	SORL1	VYISSSAGA	18.64	2.4	801.53	Q92673	ASKTNVYISSSAGARWRE	0.027555	0.01301	0.023228	0.015741	0.033579	0.021589	0.00015463	0.00016636	0.00023168	7.2e-05	0.00015602	4.12e-05	8.09e-05	0.00014902	0.00013416	3.93e-05	4.33e-05	6.79e-05	0.00022903	0.00017952	8.85e-05	0.00027802	0.00048436	0.00029292	0.00031366	0.00028094	0.00024342	9.2e-05	0.00020482	0.00028475	0.00065654	0.0033807	0.0011195	0.0003573	0.00065631	0.00032563
185	2	LRRFEEELAAREAE	LRRFEEELAAREAE	14	NUCB1	FEEELAARE	26.17	3.89	1171.35	Q02818	ELRRFEEELAAREAEL	0.013619	0.0091853	0.0074454	0.010498	0.013759	0.009261	0.00015463	0.00016636	0.00023168	7.2e-05	0.00015602	4.12e-05	8.09e-05	0.00014902	0.00013416	3.93e-05	4.33e-05	6.79e-05	0.00022903	0.00017952	8.85e-05	0.00027802	0.00048436	0.00029292	0.00031366	0.00028094	0.00024342	9.2e-05	0.00020482	0.00028475	0.00065654	0.0033807	0.0011195	0.0003573	0.00065631	0.00032563
186	2	KPRAIVVDPVHGF	KPRAIVVDPVHGF	13	LDLR	IVVDPVHGF	43.04	7.19	2278.23	P01130	SKPRAIVVDPVHGFM	0.01788	0.010753	0.0096298	0.012517	0.015575	0.012023	0.00015463	0.00016636	0.00023168	7.2e-05	0.00015602	4.12e-05	8.09e-05	0.00014902	0.00013416	3.93e-05	4.33e-05	6.79e-05	0.00022903	0.00017952	8.85e-05	0.00027802	0.00048436	0.00029292	0.00031366	0.00028094	0.00024342	9.2e-05	0.00020482	0.00028475	0.00065654	0.0033807	0.0011195	0.0003573	0.00065631	0.00032563
187	2	RDALNIETAIKTKGVD	RDALNIETAIKTKGVD	16	ANXA2	LNIETAIKT	12.13	6.04	517.99	P07355	ERDALNIETAIKTKGVDE	0.0093288	0.0071162	0.0068916	0.0097913	0.013503	0.0087127	0.00015463	0.00016636	0.00023168	7.2e-05	0.00015602	4.12e-05	8.09e-05	0.00014902	0.00013416	3.93e-05	4.33e-05	6.79e-05	0.00022903	0.00017952	8.85e-05	0.00027802	0.00048436	0.00029292	0.00031366	0.00028094	0.00024342	9.2e-05	0.00020482	0.00028475	0.00065654	0.0033807	0.0011195	0.0003573	0.00065631	0.00032563
188	2	VPKDEEWELAQDQLIRNSG	VPKDEEWELAQDQLIRNSG	19	GALNT6	WELAQDQLI	26.04	9.78	1165.02	Q8NCL4	QVPKDEEWELAQDQLIRNSGS	0.0093	0.011756	0.009476	0.0095087	0.014705	0.012917	0.00015463	0.00016636	0.00023168	7.2e-05	0.00015602	4.12e-05	8.09e-05	0.00014902	0.00013416	3.93e-05	4.33e-05	6.79e-05	0.00022903	0.00017952	8.85e-05	0.00027802	0.00048436	0.00029292	0.00031366	0.00028094	0.00024342	9.2e-05	0.00020482	0.00028475	0.00065654	0.0033807	0.0011195	0.0003573	0.00065631	0.00032563
189	2	AAETWVDISSNTAGKT	AAETWVDISSNTAGKT	16	GANAB	WVDISSNTA	2.91	0.11	156.2	Q14697	NAAETWVDISSNTAGKTL	0.012352	0.012759	0.0083991	0.010296	0.015984	0.011779	0.00015463	0.00016636	0.00023168	7.2e-05	0.00015602	4.12e-05	8.09e-05	0.00014902	0.00013416	3.93e-05	4.33e-05	6.79e-05	0.00022903	0.00017952	8.85e-05	0.00027802	0.00048436	0.00029292	0.00031366	0.00028094	0.00024342	9.2e-05	0.00020482	0.00028475	0.00065654	0.0033807	0.0011195	0.0003573	0.00065631	0.00032563
190	2	SHSLRYFSTAVSRPG	SHSLRYFSTAVSRPG	15	HLA-F	LRYFSTAVS	0.15	0.45	31.2	P30511	AGSHSLRYFSTAVSRPGRGE	0.011085	0.0074611	0.006184	0.013688	0.010511	0.012531	0.00015463	0.00016636	0.00023168	7.2e-05	0.00015602	4.12e-05	8.09e-05	0.00014902	0.00013416	3.93e-05	4.33e-05	6.79e-05	0.00022903	0.00017952	8.85e-05	0.00027802	0.00048436	0.00029292	0.00031366	0.00028094	0.00024342	9.2e-05	0.00020482	0.00028475	0.00065654	0.0033807	0.0011195	0.0003573	0.00065631	0.00032563
191	2	GRNHYTESISVAKIS	GRNHYTESISVAKIS	15	NEU1	YTESISVAK	6.11	12.91	280.97	Q99519	KGRNHYTESISVAKISV	0.0072557	0.0092793	0.0064609	0.0071063	0.0066238	0.0065396	0.00015463	0.00016636	0.00023168	7.2e-05	0.00015602	4.12e-05	8.09e-05	0.00014902	0.00013416	3.93e-05	4.33e-05	6.79e-05	0.00022903	0.00017952	8.85e-05	0.00027802	0.00048436	0.00029292	0.00031366	0.00028094	0.00024342	9.2e-05	0.00020482	0.00028475	0.00065654	0.0033807	0.0011195	0.0003573	0.00065631	0.00032563
192	2	EFHHYVGGPTETHVV	EFHHYVGGPTETHVV	15	TPP1	YVGGPTETH	10.56	8.57	453.21	O14773	AEFHHYVGGPTETHVVR	0.0095591	0.011317	0.0091068	0.0070255	0.0088743	0.0074332	0.00015463	0.00016636	0.00023168	7.2e-05	0.00015602	4.12e-05	8.09e-05	0.00014902	0.00013416	3.93e-05	4.33e-05	6.79e-05	0.00022903	0.00017952	8.85e-05	0.00027802	0.00048436	0.00029292	0.00031366	0.00028094	0.00024342	9.2e-05	0.00020482	0.00028475	0.00065654	0.0033807	0.0011195	0.0003573	0.00065631	0.00032563
193	2	DPEKETVEVSVKSDDKH	DPEKETVEVSVKSDDKH	17	SLC39A10	ETVEVSVKS	64.7	14.55	4787.06	Q9ULF5	CDPEKETVEVSVKSDDKHM	0.0060177	0.0059877	0.0063378	0.0068035	0.0071608	0.005382	0.00015463	0.00016636	0.00023168	7.2e-05	0.00015602	4.12e-05	8.09e-05	0.00014902	0.00013416	3.93e-05	4.33e-05	6.79e-05	0.00022903	0.00017952	8.85e-05	0.00027802	0.00048436	0.00029292	0.00031366	0.00028094	0.00024342	9.2e-05	0.00020482	0.00028475	0.00065654	0.0033807	0.0011195	0.0003573	0.00065631	0.00032563
194	2	APRFLEVETSWPVD	APRFLEVETSWPVD	14	ICAM3	LEVETSWPV	10.99	8.04	470.65	P32942	VAPRFLEVETSWPVDC	0.037718	0.03417	0.035381	0.018755	0.021252	0.0046914	0.00015463	0.00016636	0.00023168	7.2e-05	0.00015602	4.12e-05	8.09e-05	0.00014902	0.00013416	3.93e-05	4.33e-05	6.79e-05	0.00022903	0.00017952	8.85e-05	0.00027802	0.00048436	0.00029292	0.00031366	0.00028094	0.00024342	9.2e-05	0.00020482	0.00028475	0.00065654	0.0033807	0.0011195	0.0003573	0.00065631	0.00032563
195	2	TKAAWDSIQSFLQC	TKAAWDSIQSFLQC	14	CD53	WDSIQSFLQ	33.97	23.32	1625.07	P19397	TKAAWDSIQSFLQC	0.024013	0.030628	0.023382	0.0090444	0.012301	0.0096469	0.00015463	0.00016636	0.00023168	7.2e-05	0.00015602	4.12e-05	8.09e-05	0.00014902	0.00013416	3.93e-05	4.33e-05	6.79e-05	0.00022903	0.00017952	8.85e-05	0.00027802	0.00048436	0.00029292	0.00031366	0.00028094	0.00024342	9.2e-05	0.00020482	0.00028475	0.00065654	0.0033807	0.0011195	0.0003573	0.00065631	0.00032563
196	2	AKDLFIGDVIHNAGPHRD	AKDLFIGDVIHNAGPHRD	18	B3GNT2	FIGDVIHNA	10.4	2.27	446.59	Q9NY97	KAKDLFIGDVIHNAGPHRDK	0.021825	0.010847	0.016737	0.01502	0.025268	0.0072098	0.00015463	0.00016636	0.00023168	7.2e-05	0.00015602	4.12e-05	8.09e-05	0.00014902	0.00013416	3.93e-05	4.33e-05	6.79e-05	0.00022903	0.00017952	8.85e-05	0.00027802	0.00048436	0.00029292	0.00031366	0.00028094	0.00024342	9.2e-05	0.00020482	0.00028475	0.00065654	0.0033807	0.0011195	0.0003573	0.00065631	0.00032563
197	2	NPSTGHLFDLSSLSGRAG	NPSTGHLFDLSSLSGRAG	18	IGF2R	LFDLSSLSG	24.88	8.59	1102.69	P11717	TNPSTGHLFDLSSLSGRAGF	0.073306	0.071413	0.060148	0.046413	0.064806	0.021731	0.00015463	0.00016636	0.00023168	7.2e-05	0.00015602	4.12e-05	8.09e-05	0.00014902	0.00013416	3.93e-05	4.33e-05	6.79e-05	0.00022903	0.00017952	8.85e-05	0.00027802	0.00048436	0.00029292	0.00031366	0.00028094	0.00024342	9.2e-05	0.00020482	0.00028475	0.00065654	0.0033807	0.0011195	0.0003573	0.00065631	0.00032563
198	2	NRVHIQSSQTVESSGLY	NRVHIQSSQTVESSGLY	17	MCAM	IQSSQTVES	3.84	2.15	191.25	P43121	KNRVHIQSSQTVESSGLYT	0.01431	0.012837	0.011722	0.012073	0.0062657	0.01354	0.00015463	0.00016636	0.00023168	7.2e-05	0.00015602	4.12e-05	8.09e-05	0.00014902	0.00013416	3.93e-05	4.33e-05	6.79e-05	0.00022903	0.00017952	8.85e-05	0.00027802	0.00048436	0.00029292	0.00031366	0.00028094	0.00024342	9.2e-05	0.00020482	0.00028475	0.00065654	0.0033807	0.0011195	0.0003573	0.00065631	0.00032563
199	2	SNPAVRTAAANAAAGAA	SNPAVRTAAANAAAGAA	17	SCAMP3	VRTAAANAA	11.38	1.84	485.99	O14828	FSNPAVRTAAANAAAGAAE	0.0085226	0.010533	0.0065532	0.010357	0.0049359	0.027682	0.00015463	0.00016636	0.00023168	7.2e-05	0.00015602	4.12e-05	8.09e-05	0.00014902	0.00013416	3.93e-05	4.33e-05	6.79e-05	0.00022903	0.00017952	8.85e-05	0.00027802	0.00048436	0.00029292	0.00031366	0.00028094	0.00024342	9.2e-05	0.00020482	0.00028475	0.00065654	0.0033807	0.0011195	0.0003573	0.00065631	0.00032563
200	2	AQPDLALARSLPPAEE	AQPDLALARSLPPAEE	16	PRRT3	LALARSLPP	5.92	5.5	273.82	Q5FWE3	GAQPDLALARSLPPAEEL	0.1549	0.33826	0.13137	0.12143	0.050126	0.17791	0.00015463	0.00016636	0.00023168	7.2e-05	0.00015602	4.12e-05	8.09e-05	0.00014902	0.00013416	3.93e-05	4.33e-05	6.79e-05	0.00022903	0.00017952	8.85e-05	0.00027802	0.00048436	0.00029292	0.00031366	0.00028094	0.00024342	9.2e-05	0.00020482	0.00028475	0.00065654	0.0033807	0.0011195	0.0003573	0.00065631	0.00032563
201	2	DESTLIEDGGARSDGS	DESTLIEDGGARSDGS	16	SERINC1	LIEDGGARS	22.37	1.94	976.05	Q9NRX5	TSDESTLIEDGGARSDGSLE	0.054389	0.050848	0.050764	0.048755	0.067951	0.051334	0.00015463	0.00016636	0.00023168	7.2e-05	0.00015602	4.12e-05	8.09e-05	0.00014902	0.00013416	3.93e-05	4.33e-05	6.79e-05	0.00022903	0.00017952	8.85e-05	0.00027802	0.00048436	0.00029292	0.0046165	0.00028094	0.00024342	9.2e-05	0.00020482	0.00028475	0.00065654	0.0033807	0.0011195	0.0003573	0.00065631	0.00032563
202	2	LLPLVMQGVSRAEMG	LLPLVMQGVSRAEMG	15	IFNGR1	LVMQGVSRA	0.24	2.73	38.22	P15260	FLLPLVMQGVSRAEMGT	0.03052	0.036365	0.033843	0.053297	0.042709	0.056866	0.00015463	0.00016636	0.00023168	7.2e-05	0.00015602	4.12e-05	8.09e-05	0.00014902	0.00013416	3.93e-05	4.33e-05	6.79e-05	0.00022903	0.00017952	8.85e-05	0.00027802	0.00048436	0.00029292	0.0020984	0.00028094	0.00024342	9.2e-05	0.00020482	0.00028475	0.00065654	0.0033807	0.0011195	0.0003573	0.00065631	0.00032563
203	2	SSSFHPAPGNAQSS	SSSFHPAPGNAQSS	14	IL4R	FHPAPGNAQ	19.43	0.68	838.33	P24394	KSSSSFHPAPGNAQSSSQTPKI	0.05316	0.036211	0.057354	0.020104	0.018516	0.042229	0.00015463	0.00016636	0.00023168	7.2e-05	0.00015602	4.12e-05	8.09e-05	0.00014902	0.00013416	3.93e-05	4.33e-05	6.79e-05	0.00022903	0.00017952	8.85e-05	0.00027802	0.00048436	0.00029292	0.0010514	0.00097799	0.00024342	9.2e-05	0.00020482	0.00028475	0.00065654	0.0033807	0.0011195	0.0003573	0.00065631	0.00032563
204	2	ELWWQAERASSSKSW	ELWWQAERASSSKSW	15	CD4	WQAERASSS	2.7	3.22	147.84	P01730	GELWWQAERASSSKSWI	0.018773	0.0081194	0.02289	0.091049	0.12598	0.06499	0.00015463	0.00016636	0.00023168	7.2e-05	0.00015602	4.12e-05	8.09e-05	0.00014902	0.00013416	3.93e-05	4.33e-05	6.79e-05	0.00022903	0.00017952	8.85e-05	0.00027802	0.00048436	0.00029292	0.00031366	0.00028094	0.00024342	9.2e-05	0.00020482	0.00028475	0.00065654	0.0033807	0.0011195	0.0003573	0.00065631	0.00032563
205	2	SPYSHDLDTSADSV	SPYSHDLDTSADSV	14	PLD3	YSHDLDTSA	14.72	0.97	631.46	Q8IV08	DSPYSHDLDTSADSVGN	0.065935	0.061287	0.050087	0.042173	0.12017	0.11172	0.00015463	0.00016636	0.0031079	7.2e-05	0.00015602	4.12e-05	8.09e-05	0.00014902	0.00013416	3.93e-05	4.33e-05	6.79e-05	0.00022903	0.00017952	8.85e-05	0.00027802	0.00048436	0.00029292	0.00031366	0.00028094	0.00024342	9.2e-05	0.00020482	0.00028475	0.00065654	0.0033807	0.0011195	0.0003573	0.00065631	0.00032563
206	2	GRVYYVNHNTRTTQ	GRVYYVNHNTRTTQ	14	WWP2	YYVNHNTRT	2.91	0.58	156.34	O00308	DNGRVYYVNHNTRTTQW	0.0056606	0.0013574	0.0022459	0.0040417	0.0029129	0.0047178	0.00015463	0.00016636	0.00023168	7.2e-05	0.00015602	4.12e-05	8.09e-05	0.00014902	0.00013416	3.93e-05	4.33e-05	6.79e-05	0.00022903	0.00017952	8.85e-05	0.00027802	0.00048436	0.00029292	0.00031366	0.00028094	0.00024342	9.2e-05	0.00020482	0.00028475	0.00065654	0.0033807	0.0011195	0.0003573	0.00065631	0.00032563
207	2	KVEIIANDQGNRTTPS	KVEIIANDQGNRTTPS	16	HSPA1B	IANDQGNRT	15.67	1.77	673.44	P0DMV9	QHGKVEIIANDQGNRTTPSY	0.011151	0.0094925	0.01446	0.014003	0.018979	0.014324	0.00015463	0.00016636	0.00023168	7.2e-05	0.00015602	4.12e-05	8.09e-05	0.00014902	0.00013416	3.93e-05	4.33e-05	6.79e-05	0.00022903	0.00017952	8.85e-05	0.00027802	0.00048436	0.00029292	0.00031366	0.00028094	0.0018473	9.2e-05	0.00091465	0.0004504	0.00065654	0.0033807	0.0011195	0.0003573	0.00065631	0.00032563
208	2	ANGWGVMVSHRSGET	ANGWGVMVSHRSGET	15	ENO1	WGVMVSHRS	6.78	0.97	306.53	P06733	QANGWGVMVSHRSGETE	0.020587	0.019123	0.020121	0.020794	0.026086	0.021325	0.00015463	0.00016636	0.00023168	7.2e-05	0.00015602	4.12e-05	8.09e-05	0.00014902	0.00013416	3.93e-05	4.33e-05	6.79e-05	0.00022903	0.00017952	8.85e-05	0.00027802	0.00048436	0.00029292	0.00031366	0.00028094	0.0051414	9.2e-05	0.00020482	0.00028475	0.00065654	0.0033807	0.0011195	0.0003573	0.00065631	0.00032563
209	2	DPSTLEQYDLSSLAKSEG	DPSTLEQYDLSSLAKSEG	18	IGF2R	YDLSSLAKS	46.68	23.82	2583.19	P11717	TDPSTLEQYDLSSLAKSEGGLG	0.1951	0.15236	0.12549	0.20414	0.23375	0.16633	0.00015463	0.00016636	0.00023168	7.2e-05	0.00015602	4.12e-05	8.09e-05	0.00014902	0.00013416	3.93e-05	4.33e-05	6.79e-05	0.00022903	0.00017952	8.85e-05	0.00027802	0.00048436	0.00029292	0.00031366	0.019401	0.00024342	9.2e-05	0.00020482	0.00028475	0.00065654	0.0033807	0.0011195	0.0003573	0.00065631	0.00032563
210	2	HVKVNGDASPAAAES	HVKVNGDASPAAAES	15	MARCKS	VNGDASPAA	14.31	0.56	613.28	P29966	GHVKVNGDASPAAAESG	0.014828	0.01163	0.000723	0.0086406	0.011841	0.0099312	0.00015463	0.00016636	0.00023168	7.2e-05	0.00015602	4.12e-05	8.09e-05	0.00014902	0.00013416	3.93e-05	4.33e-05	6.79e-05	0.00022903	0.00017952	8.85e-05	0.00027802	0.00048436	0.00029292	0.00031366	0.00028094	0.00024342	9.2e-05	0.00020482	0.00028475	0.00065654	0.0033807	0.0011195	0.0003573	0.00065631	0.00032563
211	2	KFVIFGATSLQNTG	KFVIFGATSLQNTG	14	SLC38A1	IFGATSLQN	3.19	5.53	167.04	Q9H2H9	GKFVIFGATSLQNTGA	0.03887	0.040127	0.035381	0.0005895	0.054729	0.036963	0.00015463	0.00016636	0.00023168	7.2e-05	0.00015602	4.12e-05	8.09e-05	0.00014902	0.00013416	3.93e-05	4.33e-05	6.79e-05	0.00022903	0.00017952	8.85e-05	0.00027802	0.00048436	0.00029292	0.00031366	0.00028094	0.00024342	9.2e-05	0.00020482	0.00028475	0.00065654	0.0033807	0.0011195	0.0003573	0.00065631	0.00032563
212	2	VSFRWEALGNTLS	VSFRWEALGNTLS	13	SLAMF6	WEALGNTLS	18.07	9.65	775.97	Q96DU3	NVSFRWEALGNTLSS	0.016585	0.025361	0.021998	0.0005895	0.022045	0.020715	0.00015463	0.00016636	0.00023168	7.2e-05	0.00015602	4.12e-05	8.09e-05	0.00014902	0.00013416	3.93e-05	4.33e-05	6.79e-05	0.00022903	0.00017952	8.85e-05	0.00027802	0.00048436	0.00029292	0.00031366	0.00028094	0.00024342	9.2e-05	0.00020482	0.00028475	0.00065654	0.0033807	0.0011195	0.0003573	0.00065631	0.00032563
213	2	QRYEIKMTKMYKGFQ	QRYEIKMTKMYKGFQ	15	TIMP1	IKMTKMYKG	12.04	25.88	514.07	P01033	YQRYEIKMTKMYKGFQA	0.0077452	0.0066773	0.0084299	0.0005895	0.008235	0.0090782	0.00015463	0.00016636	0.00023168	7.2e-05	0.00015602	4.12e-05	8.09e-05	0.00014902	0.00013416	3.93e-05	4.33e-05	6.79e-05	0.00022903	0.00017952	8.85e-05	0.00027802	0.00048436	0.00029292	0.00031366	0.00028094	0.00024342	9.2e-05	0.00020482	0.00028475	0.00065654	0.0033807	0.0011195	0.0003573	0.00065631	0.00032563
214	2	RAPWSLQSVNPGLKT	RAPWSLQSVNPGLKT	15	GHR	WSLQSVNPG	0.33	0.33	43.87	P10912	SRAPWSLQSVNPGLKTN	0.016469	0.019468	0.019629	0.026043	0.030178	0.021934	0.00015463	0.00016636	0.00023168	7.2e-05	0.00015602	4.12e-05	8.09e-05	0.00014902	0.00013416	3.93e-05	4.33e-05	6.79e-05	0.00022903	0.00017952	8.85e-05	0.00027802	0.00048436	0.00029292	0.00031366	0.00028094	0.00024342	9.2e-05	0.00020482	0.012773	0.00065654	0.0033807	0.0011195	0.0003573	0.00065631	0.00032563
215	2	YTQIVVDRTQALDG	YTQIVVDRTQALDG	14	SEMA4D	IVVDRTQAL	3.12	0.34	164.28	Q92854	NYTQIVVDRTQALDGT	0.01074	0.012257	0.011045	0.0005895	0.019564	0.00052398	0.00015463	0.00016636	0.00023168	7.2e-05	0.00015602	4.12e-05	8.09e-05	0.00014902	0.00013416	3.93e-05	4.33e-05	6.79e-05	0.00022903	0.00017952	8.85e-05	0.00027802	0.00048436	0.00029292	0.00031366	0.00028094	0.00024342	9.2e-05	0.00020482	0.00028475	0.00065654	0.0033807	0.0011195	0.0003573	0.00065631	0.00032563
216	2	LAGIENEGGQVGLR	LAGIENEGGQVGLR	14	ADGRE5	IENEGGQVG	56.24	10.47	3597.55	P48960	FLAGIENEGGQVGLRC	0.0073709	0.0060817	0.0058456	0.0005895	0.01023	0.00052398	0.00015463	0.00016636	0.00023168	7.2e-05	0.00015602	4.12e-05	8.09e-05	0.00014902	0.00013416	3.93e-05	4.33e-05	6.79e-05	0.00022903	0.00017952	8.85e-05	0.00027802	0.00048436	0.00029292	0.00031366	0.00028094	0.00024342	9.2e-05	0.00020482	0.00028475	0.00065654	0.0033807	0.0011195	0.0003573	0.00065631	0.00032563
217	2	DPANGKFSKSATSPEGKK	DPANGKFSKSATSPEGKK	18	EEF2	FSKSATSPE	31.39	1.41	1463.79	P13639	FDPANGKFSKSATSPEGKKL	0.0059025	0.0027963	0.0042673	0.0005895	0.0012608	0.00059709	0.00015463	0.00016636	0.00023168	7.2e-05	0.00015602	4.12e-05	8.09e-05	0.00014902	0.00013416	3.93e-05	4.33e-05	6.79e-05	0.00022903	0.00017952	8.85e-05	0.00027802	0.00048436	0.00029292	0.00031366	0.00028094	0.00024342	9.2e-05	0.00020482	0.00028475	0.00065654	0.0033807	0.0011195	0.0003573	0.00065631	0.00032563
218	2	APNTFKTLDSWRDE	APNTFKTLDSWRDE	14	RAB7A	FKTLDSWRD	11.54	0.63	492.88	P51149	TAPNTFKTLDSWRDEF	0.017016	0.013762	0.016768	0.012981	0.012046	0.00052398	0.00015463	0.00016636	0.00023168	7.2e-05	0.00015602	4.12e-05	8.09e-05	0.00014902	0.00013416	3.93e-05	4.33e-05	6.79e-05	0.00022903	0.00017952	8.85e-05	0.00027802	0.00048436	0.00029292	0.00031366	0.00028094	0.00024342	9.2e-05	0.00020482	0.00028475	0.00065654	0.0033807	0.0011195	0.0003573	0.00065631	0.00032563
219	2	ESEDYQNSASIHQW	ESEDYQNSASIHQW	14	LAT2	YQNSASIHQ	7.84	0.81	347.92	Q9GZY6	ASPEEDEESEDYQNSASIHQWRESR	0.044807	0.041882	0.048241	0.063048	0.080355	0.057211	0.00015463	0.00016636	0.00023168	7.2e-05	0.00015602	4.12e-05	8.09e-05	0.00014902	0.00013416	3.93e-05	4.33e-05	6.79e-05	0.00022903	0.00017952	8.85e-05	0.00027802	0.00048436	0.00029292	0.010132	0.011654	0.0071843	9.2e-05	0.00020482	0.00028475	0.0022921	0.0033807	0.0011195	0.0003573	0.00065631	0.00032563
220	2	APGLIIATGSVGKN	APGLIIATGSVGKN	14	SORL1	LIIATGSVG	10.97	2.92	469.77	Q92673	SAPGLIIATGSVGKNLA	0.28965	0.16991	0.29474	0.20966	0.31324	0.20858	0.00015463	0.00016636	0.00023168	7.2e-05	0.00015602	4.12e-05	8.09e-05	0.00014902	0.00013416	3.93e-05	4.33e-05	6.79e-05	0.00022903	0.00017952	8.85e-05	0.00027802	0.00048436	0.00029292	0.021117	0.022714	0.023887	9.2e-05	0.00020482	0.00028475	0.00065654	0.0033807	0.0011195	0.0003573	0.00065631	0.00032563
221	2	SPRVYWLGLNDRAQEGD	SPRVYWLGLNDRAQEGD	17	CLEC17A	YWLGLNDRA	5.23	2.3	246.28	Q6ZS10	GSPRVYWLGLNDRAQEGDW	0.032363	0.033512	0.021136	0.038297	0.021099	0.019477	0.00015463	0.00016636	0.00023168	7.2e-05	0.00015602	4.12e-05	8.09e-05	0.00014902	0.00013416	3.93e-05	4.33e-05	6.79e-05	0.00022903	0.00017952	8.85e-05	0.00027802	0.00048436	0.00029292	0.0094538	0.0098065	0.0082126	9.2e-05	0.00020482	0.00028475	0.00065654	0.0033807	0.0011195	0.0003573	0.00065631	0.00032563
222	2	RTDWDHSWTEQSVDYR	RTDWDHSWTEQSVDYR	16	IL2RG	WDHSWTEQS	49.1	8.95	2817.55	P31785	HLVQYRTDWDHSWTEQSVDYRH	0.1336	0.12389	0.053533	0.06642	0.091275	0.046711	0.00015463	0.00016636	0.00023168	7.2e-05	0.00015602	4.12e-05	8.09e-05	0.00014902	0.00013416	3.93e-05	4.33e-05	6.79e-05	0.00022903	0.00017952	8.85e-05	0.00027802	0.00048436	0.00029292	0.0034237	0.012033	0.01249	9.2e-05	0.00020482	0.00028475	0.00065654	0.0033807	0.0011195	0.0003573	0.00065631	0.00032563
223	2	KNYIALNEDLRSWTA	KNYIALNEDLRSWTA	15	HLA-C	IALNEDLRS	0.41	0.83	48.33	D5G2L2	GKNYIALNEDLRSWTAA	0.39564	0.23637	0.019352	0.052893	0.028388	0.16918	0.00015463	0.00016636	0.00023168	7.2e-05	0.00015602	4.12e-05	8.09e-05	0.00014902	0.00013416	3.93e-05	4.33e-05	6.79e-05	0.00022903	0.00017952	8.85e-05	0.00027802	0.00048436	0.00029292	0.15329	0.029419	0.015197	9.2e-05	0.00020482	0.00028475	0.00065654	0.0033807	0.0011195	0.0003573	0.00065631	0.00032563
224	2	RIVIVPSLNPDGRER	RIVIVPSLNPDGRER	15	CPD	IVPSLNPDG	0.65	0.43	62.95	O75976	RTRIVIVPSLNPDGRERA	0.079468	0.089313	0.085591	0.14013	0.14066	0.13676	0.00015463	0.00016636	0.00023168	7.2e-05	0.00015602	4.12e-05	8.09e-05	0.00014902	0.00013416	3.93e-05	4.33e-05	6.79e-05	0.00022903	0.00017952	8.85e-05	0.00027802	0.00048436	0.00029292	0.0080623	0.0073946	0.00024342	9.2e-05	0.0080944	0.00028475	0.00065654	0.0033807	0.0011195	0.0003573	0.00065631	0.00032563
225	2	SPTNNTVYASVTHSNRET	SPTNNTVYASVTHSNRET	18	SLAMF6	VYASVTHSN	52	8.65	3115.51	Q96DU3	VSPTNNTVYASVTHSNRETEI	0.019924	0.027722	0.024521	0.030081	0.034807	0.028778	0.00015463	0.00016636	0.00023168	7.2e-05	0.00015602	4.12e-05	8.09e-05	0.00014902	0.00013416	3.93e-05	4.33e-05	6.79e-05	0.00022903	0.00017952	8.85e-05	0.00027802	0.00048436	0.00029292	0.0025623	0.0030214	0.00024342	9.2e-05	0.00094131	0.00028475	0.00065654	0.0033807	0.0011195	0.0003573	0.00065631	0.00032563
226	2	FQKWAAVMVPSGEE	FQKWAAVMVPSGEE	14	HLA-C	WAAVMVPSG	8.17	1.39	361.25	P30499	TFQKWAAVMVPSGEEQR	0.16596	0.14421	0.085714	0.14435	0.1647	0.12815	0.00015463	0.00016636	0.00023168	7.2e-05	0.00015602	4.12e-05	8.09e-05	0.00014902	0.00013416	3.93e-05	4.33e-05	6.79e-05	0.00022903	0.00017952	8.85e-05	0.00027802	0.00048436	0.00029292	0.028008	0.035118	0.00024342	9.2e-05	0.00020482	0.00028475	0.00065654	0.0033807	0.0011195	0.0003573	0.00065631	0.00032563
227	2	GPMFELLPGESNKIPR	GPMFELLPGESNKIPR	16	SRGN	FELLPGESN	13.12	6.83	561.77	P10124	EEKGPMFELLPGESNKIPRL	0.18928	0.20844	0.13408	0.093876	0.15728	0.11653	0.00015463	0.00016636	0.00023168	7.2e-05	0.00015602	4.12e-05	8.09e-05	0.00014902	0.00013416	3.93e-05	4.33e-05	6.79e-05	0.00022903	0.00017952	8.85e-05	0.00027802	0.00048436	0.00029292	0.05838	0.033766	0.047524	9.2e-05	0.01473	0.031487	0.00065654	0.0033807	0.0011195	0.0003573	0.00065631	0.00032563
228	2	VPAYFNDSQRQATKDAGTI	VPAYFNDSQRQATKDAGTI	19	HSPA2	YFNDSQRQA	36.62	12	1804.49	P54652	TVPAYFNDSQRQATKDAGTIT	0.11056	0.09248	0.10504	0.11503	0.12631	0.10447	0.00015463	0.00016636	0.00023168	7.2e-05	0.00015602	4.12e-05	8.09e-05	0.00014902	0.00013416	3.93e-05	4.33e-05	6.79e-05	0.00022903	0.00017952	8.85e-05	0.00027802	0.00048436	0.00029292	0.0092992	0.0067585	0.0054372	0.0018983	0.00020482	0.0076664	0.00065654	0.0033807	0.0011195	0.0003573	0.00065631	0.00032563
229	2	ISQELEELRAEQQRLK*	ISQELEELRAEQQRLK	17	FCER2	LEELRAEQQ	52.43	9.07	3161.9	P06734	AQKSQSTQISQELEELRAEQQRLK*	0.13446	0.083388	0.12368	0.069953	0.10424	0.12734	0.00015463	0.00016636	0.00023168	7.2e-05	0.00015602	4.12e-05	8.09e-05	0.00014902	0.00013416	3.93e-05	4.33e-05	6.79e-05	0.00022903	0.00017952	8.85e-05	0.00027802	0.00048436	0.00029292	0.052681	0.058653	0.00024342	0.013259	0.00020482	0.040276	0.00065654	0.0033807	0.0011195	0.0003573	0.00065631	0.00032563
230	2	RDQHLNNSSSSPQRSVD	RDQHLNNSSSSPQRSVD	17	PCM1	LNNSSSSPQ	31.26	7.52	1455.79	Q15154	LRDQHLNNSSSSPQRSVDQ	0.0024215	0.0021129	0.0029812	0.0029374	0.0030178	0.0019152	0.00015463	0.00016636	0.00023168	0.00014399	0.00016728	0.00016843	8.09e-05	0.00015001	0.00013416	3.93e-05	4.33e-05	8.9e-05	0.00022903	0.00017952	8.85e-05	0.00027802	0.00048436	0.00029292	0.00080623	0.00028094	0.00054827	0.00039994	0.00020482	0.00051474	0.00065654	0.0033807	0.0011195	0.0003573	0.00065631	0.00032563
231	2	VSPRRKLISVDSRSVS	VSPRRKLISVDSRSVS	16	IL21R	LISVDSRSV	10.23	21.83	440.2	Q9HBE5	AVSPRRKLISVDSRSVSL	0.0009156	0.0007994	0.0029905	0.0005895	0.0029717	0.0018603	0.00015463	0.00016636	0.00023168	7.2e-05	0.00015602	4.12e-05	8.09e-05	0.00014902	0.00013416	3.93e-05	4.33e-05	6.79e-05	0.00022903	0.00017952	8.85e-05	0.00027802	0.00048436	0.00029292	0.00031366	0.00028094	0.00024342	9.2e-05	0.00066915	0.00028475	0.00065654	0.0033807	0.0011195	0.0003573	0.00065631	0.00032563
232	2	KAGFAGDDAPRAVF	KAGFAGDDAPRAVF	14	ACTA1	FAGDDAPRA	2.01	0.11	120.34	P68133	VKAGFAGDDAPRAVFP	0.0042959	0.0065958	0.0076115	0.0028869	0.015293	0.0057069	0.00015463	0.00016636	0.00023168	7.2e-05	0.00015602	4.12e-05	8.09e-05	0.00014902	0.00013416	3.93e-05	0.00062709	6.79e-05	0.00022903	0.00017952	8.85e-05	0.0016854	0.0014325	0.00029292	0.00031366	0.00028094	0.00024342	9.2e-05	0.0010199	0.00028475	0.00065654	0.0033807	0.0011195	0.0003573	0.00065631	0.00032563
233	2	ISKYSQTESQQIR	ISKYSQTESQQIR	13	ATP13A3	YSQTESQQI	44.99	6.44	2435.83	Q9H7F0	RISKYSQTESQQIRY	0.0020241	0.00030879	0.0013445	0.0010256	0.0016291	0.00052398	0.00015463	0.00016636	0.00023168	7.2e-05	0.00015602	4.12e-05	8.09e-05	0.00014902	0.00013416	3.93e-05	4.33e-05	6.79e-05	0.00022903	0.00017952	8.85e-05	0.00027802	0.00048436	0.00029292	0.00031366	0.00028094	0.00024342	9.2e-05	0.00020482	0.00028475	0.00065654	0.0033807	0.0011195	0.0003573	0.00065631	0.00032563
234	2	GTHEYHAETIKNVR	GTHEYHAETIKNVR	14	PKM	YHAETIKNV	28.51	6.34	1296.13	P14618	HGTHEYHAETIKNVRT	0.0034551	0.00030879	0.0028612	0.0028869	0.0025549	0.0023965	0.00015463	0.00016636	0.00023168	7.2e-05	0.00015602	4.12e-05	8.09e-05	0.00014902	0.00013416	3.93e-05	4.33e-05	6.79e-05	0.00022903	0.00017952	8.85e-05	0.00027802	0.00048436	0.00029292	0.00083715	0.00077922	0.00024342	9.2e-05	0.00020482	0.00028475	0.00065654	0.0033807	0.0011195	0.0003573	0.00065631	0.00032563
235	2	KSAFSEEVNIKTAE	KSAFSEEVNIKTAE	14	FLOT2	FSEEVNIKT	5.36	0.83	251.5	Q14254	QKSAFSEEVNIKTAEA	0.0082347	0.00030879	0.0068608	0.007611	0.012097	0.0092001	0.00015463	0.00016636	0.00023168	7.2e-05	0.00015602	4.12e-05	8.09e-05	0.00014902	0.00013416	3.93e-05	4.33e-05	6.79e-05	0.00022903	0.00017952	8.85e-05	0.00027802	0.00048436	0.00029292	0.00031366	0.00028094	0.00024342	9.2e-05	0.00020482	0.00028475	0.00065654	0.0033807	0.0011195	0.0003573	0.00065631	0.00032563
236	2	KPWTAVDTSVDGRK	KPWTAVDTSVDGRK	14	IGF2R	WTAVDTSVD	27.5	0.68	1240.35	P11717	RKPWTAVDTSVDGRKR	0.0068814	0.00030879	0.0061225	0.0050875	0.0057287	0.0047727	0.00015463	0.00016636	0.00023168	7.2e-05	0.00015602	4.12e-05	8.09e-05	0.00014902	0.00013416	3.93e-05	4.33e-05	6.79e-05	0.00022903	0.00017952	8.85e-05	0.00027802	0.00048436	0.00029292	0.00031366	0.00028094	0.00024342	9.2e-05	0.00020482	0.00028475	0.00065654	0.0033807	0.0011195	0.0003573	0.00065631	0.00032563
237	2	ETKSFYPEEVSSMVL	ETKSFYPEEVSSMVL	15	HSPA8	FYPEEVSSM	3	8.93	160.2	P11142	GETKSFYPEEVSSMVLT	0.059313	0.00030879	0.045534	0.044011	0.078565	0.012571	0.00015463	0.00016636	0.00023168	7.2e-05	0.00015602	4.12e-05	8.09e-05	0.00014902	0.00013416	3.93e-05	4.33e-05	6.79e-05	0.00022903	0.00017952	8.85e-05	0.00027802	0.00048436	0.00029292	0.00031366	0.00028094	0.00024342	9.2e-05	0.00020482	0.00028475	0.00065654	0.0033807	0.0011195	0.0003573	0.00065631	0.00032563
238	2	IDRSMIGEPTNFVHTA	IDRSMIGEPTNFVHTA	16	CDC42SE2	MIGEPTNFV	8.75	1.64	383.71	Q9NRR3	RIDRSMIGEPTNFVHTAH	0.0093	0.00030879	0.0062148	0.0005895	0.0078769	0.00052398	0.00015463	0.00016636	0.00023168	7.2e-05	0.00015602	4.12e-05	8.09e-05	0.00014902	0.00013416	3.93e-05	4.33e-05	6.79e-05	0.00022903	0.00017952	8.85e-05	0.00027802	0.00048436	0.00029292	0.00031366	0.00028094	0.00024342	9.2e-05	0.00020482	0.00028475	0.00065654	0.0033807	0.0011195	0.0003573	0.00065631	0.00032563
239	2	ITSIVKDSSAARNG	ITSIVKDSSAARNG	14	SDCBP	IVKDSSAAR	16.45	2.77	706.6	O00560	KITSIVKDSSAARNGL	0.006248	0.00030879	0.0016152	0.0024226	0.0045599	0.0026605	0.00015463	0.00016636	0.00023168	7.2e-05	0.00015602	4.12e-05	8.09e-05	0.00014902	0.00013416	3.93e-05	4.33e-05	6.79e-05	0.00022903	0.00017952	8.85e-05	0.00027802	0.00048436	0.00029292	0.00031366	0.00028094	0.0016926	9.2e-05	0.00020482	0.0016893	0.00065654	0.0033807	0.0011195	0.0003573	0.00065631	0.00032563
240	2	DNHSFTTDHGESTSKL*	DNHSFTTDHGESTSKL	17	SUSD3	FTTDHGEST	27.28	5.17	1228.37	Q96L08	HDNHSFTTDHGESTSKL*	0.0022602	0.0037932	0.0025967	0.0016534	0.00047824	0.00052398	0.00015463	0.00016636	0.00023168	7.2e-05	0.00015602	4.12e-05	8.09e-05	0.00014902	0.00013416	3.93e-05	4.33e-05	6.79e-05	0.00022903	0.00017952	8.85e-05	0.00027802	0.00048436	0.00029292	0.00031366	0.00028094	0.00024342	9.2e-05	0.00020482	0.00028475	0.00065654	0.0033807	0.0011195	0.0003573	0.00065631	0.00032563
241	2	GRSFSCSATLEVAGQ	GRSFSCSATLEVAGQ	15	ICAM1	FSCSATLEV	4.2	3.47	204.91	P05362	NGRSFSCSATLEVAGQL	0.02266	0.017932	0.022213	0.0064603	0.00047824	0.00052398	0.00015463	0.00016636	0.00023168	7.2e-05	0.00015602	4.12e-05	8.09e-05	0.00014902	0.00013416	3.93e-05	4.33e-05	6.79e-05	0.00022903	0.00017952	8.85e-05	0.00027802	0.00048436	0.00029292	0.0062952	0.00028094	0.00024342	9.2e-05	0.00020482	0.00028475	0.00065654	0.0033807	0.0011195	0.0003573	0.00065631	0.00032563
242	2	LHKDYSADTLAHHND	LHKDYSADTLAHHND	15	PLAU	YSADTLAHH	18.73	2.66	805.51	P00749	ILHKDYSADTLAHHNDI	0.0038208	0.002627	0.0010368	0.00074495	0.0010051	0.0010805	0.00015463	0.00016636	0.00023168	7.2e-05	0.00015602	4.12e-05	8.09e-05	0.00014902	0.00013416	3.93e-05	4.33e-05	6.79e-05	0.00022903	0.00017952	8.85e-05	0.00027802	0.00048436	0.00029292	0.0010028	0.00077126	0.00024342	9.2e-05	0.00020482	0.00028475	0.00065654	0.0033807	0.0011195	0.0003573	0.00065631	0.00032563
243	2	DRQVTITGSAASIS	DRQVTITGSAASIS	14	PCBP2	VTITGSAAS	21.77	4.41	947.35	Q15366	TDRQVTITGSAASISL	0.0099334	0.005298	0.0073223	0.010135	0.00047824	0.0057475	0.00015463	0.00016636	0.00023168	7.2e-05	0.00015602	4.12e-05	8.09e-05	0.00014902	0.00013416	3.93e-05	4.33e-05	6.79e-05	0.00022903	0.00017952	8.85e-05	0.00027802	0.00048436	0.00029292	0.00031366	0.00028094	0.00024342	9.2e-05	0.0027917	0.00028475	0.00065654	0.0033807	0.0011195	0.0003573	0.00065631	0.00032563
244	2	RAVAGDASESALLK	RAVAGDASESALLK	14	ATP1A1	VAGDASESA	23.46	5.85	1029.71	P05023	KRAVAGDASESALLKC	0.010797	0.011693	0.0086453	0.0058344	0.00047824	0.0037978	0.00015463	0.00016636	0.00023168	7.2e-05	0.00015602	4.12e-05	8.09e-05	0.00014902	0.00013416	3.93e-05	4.33e-05	6.79e-05	0.00022903	0.00017952	8.85e-05	0.00027802	0.00048436	0.00029292	0.00031366	0.0028094	0.002821	9.2e-05	0.0029881	0.0023136	0.00065654	0.0033807	0.0011195	0.0003573	0.00065631	0.00032563
245	2	NGKDYIALKEDLRS	NGKDYIALKEDLRS	14	HLA-A	YIALKEDLR	41.28	4.5	2142.13	H2DMM0	YNGKDYIALKEDLRSW	0.12007	0.012257	0.03212	0.044233	0.0053451	0.055932	0.00015463	0.00016636	0.00023168	7.2e-05	0.00015602	4.12e-05	8.09e-05	0.00014902	0.00013416	3.93e-05	4.33e-05	6.79e-05	0.00022903	0.00017952	8.85e-05	0.00027802	0.00048436	0.00029292	0.025623	0.00028094	0.019565	9.2e-05	0.01884	0.00028475	0.00065654	0.0033807	0.0011195	0.0003573	0.00065631	0.00032563
246	2	YRPGYSSSSTSAAMPHSS	YRPGYSSSSTSAAMPHSS	18	ZDHHC5	YSSSSTSAA	11.5	0.38	491.27	Q9C0B5	KYRPGYSSSSTSAAMPHSSS	0.0029656	0.0039813	0.00024121	0.0094885	0.0077235	0.0095047	0.00015463	0.00016636	0.00023168	7.2e-05	0.00015602	4.12e-05	8.09e-05	0.00014902	0.00013416	3.93e-05	4.33e-05	6.79e-05	0.00022903	0.00017952	8.85e-05	0.00027802	0.00048436	0.00029292	0.00031366	0.0037636	0.002457	9.2e-05	0.00020482	0.00028475	0.00065654	0.0033807	0.0011195	0.0003573	0.00065631	0.00032563
247	2	DTQFVRFDNDAASPR	DTQFVRFDNDAASPR	15	HLA-E	FVRFDNDAA	0.12	0	28.99	P13747	DDTQFVRFDNDAASPRM	0.00027756	0.007994	0.00723	0.01183	0.013299	0.011495	0.00015463	0.00016636	0.00023168	7.2e-05	0.00015602	4.12e-05	8.09e-05	0.00014902	0.00013416	3.93e-05	4.33e-05	6.79e-05	0.00022903	0.00017952	8.85e-05	0.00027802	0.00048436	0.00029292	0.0041305	0.0039226	0.0042087	9.2e-05	0.00020482	0.00028475	0.00065654	0.0033807	0.0011195	0.0003573	0.00065631	0.00032563
248	2	KDSTYSLSSTLTLSK*	KDSTYSLSSTLTLSK	16	IGKC	YSLSSTLTL	0.58	4.25	59.53	P01834	QDSKDSTYSLSSTLTLSK*	0.67208	0.71952	0.61988	0.51965	0.62887	0.53799	0.0022709	0.00016636	0.00023168	0.0057665	0.0053633	0.0071893	8.09e-05	0.00014902	0.00013416	3.93e-05	0.0038383	6.79e-05	0.00022903	0.00017952	8.85e-05	0.00027802	0.00048436	0.00029292	0.00031366	0.00028094	0.00024342	9.2e-05	0.00020482	0.00028475	0.00065654	0.0033807	0.0011195	0.0003573	0.00065631	0.00032563
249	2	IAQVFGLDSIMGNKDL	IAQVFGLDSIMGNKDL	16	SLC2A1	VFGLDSIMG	5.13	4.68	242.21	P11166	LIAQVFGLDSIMGNKDLW	0.016498	0.030722	0.015537	0.031998	0.054755	0.00052398	0.00015463	0.00016636	0.00023168	7.2e-05	0.00015602	4.12e-05	8.09e-05	0.00014902	0.00013416	3.93e-05	4.33e-05	6.79e-05	0.00022903	0.00017952	8.85e-05	0.00027802	0.00048436	0.00029292	0.00031366	0.00028094	0.00024342	0.0097377	0.010605	0.00028475	0.00065654	0.0033807	0.0011195	0.0003573	0.00065631	0.00032563
250	2	SKPTFSRATALDNV	SKPTFSRATALDNV	14	SLAMF6	FSRATALDN	6.3	7.22	288.43	Q96DU3	ESKPTFSRATALDNVV	0.014713	0.011756	0.0016521	0.05895	0.068284	0.00052398	0.00015463	0.00016636	0.00023168	7.2e-05	0.00015602	4.12e-05	8.09e-05	0.00014902	0.00013416	3.93e-05	4.33e-05	6.79e-05	0.00022903	0.00017952	8.85e-05	0.00027802	0.00048436	0.00029292	0.0077089	0.00028094	0.00024342	9.2e-05	0.0052045	0.00028475	0.00065654	0.0033807	0.0011195	0.0003573	0.00065631	0.00032563
251	2	*NSVIIVDKNGRLV	NSVIIVDKNGRLV	14	TFRC	IIVDKNGRL	5.53	0.91	258.64	P02786	*DSAQNSVIIVDKNGRLVYLVEN	0.25536	0.24741	0.19952	0.41554	0.4987	0.40805	0.031792	0.028568	0.043129	0.042124	0.038331	0.043538	0.010818	0.008438	0.017072	0.011887	0.012411	0.0093472	0.0076287	0.015001	0.0088464	0.022304	0.02683	0.019039	0.053792	0.057805	0.047092	0.071497	0.07549	0.06233	0.0092654	0.013353	0.018849	0.010314	0.024658	0.01869
252	2	GRPFFIDHNTKTTT	GRPFFIDHNTKTTT	14	NEDD4L	FFIDHNTKT	0.53	0.05	56.17	Q96PU5	NGRPFFIDHNTKTTTW	0.055311	0.041945	0.052456	0.067086	0.073526	0.061882	0.010576	0.0099671	0.0083631	0.0096362	0.0087614	0.0093419	8.09e-05	0.00014902	0.00013416	0.0026228	0.0017434	0.0023142	0.00022903	0.00017952	8.85e-05	0.0022267	0.0026126	0.0025286	0.019173	0.02229	0.015401	0.018765	0.01372	0.012595	0.00065654	0.0033807	0.0011195	0.0003573	0.00065631	0.00032563
253	3	NKIVSLDPSEAGPPR	NKIVSLDPSEAGPPR	15	SLAMF1	VSLDPSEAG	7.91	0.17	350.93	Q13291	ENKIVSLDPSEAGPPRY	0.018542	0.016803	0.020398	0.025437	0.034781	0.023559	0.00015463	0.00016636	0.00023168	7.2e-05	0.00015602	4.12e-05	8.09e-05	0.00014902	0.00013416	3.93e-05	4.33e-05	6.79e-05	0.00022903	0.00017952	8.85e-05	0.00027802	0.00048436	0.00029292	0.005986	0.0064935	0.0071661	0.014085	0.0070423	0.002163	0.00065654	0.0033807	0.0011195	0.0003573	0.00065631	0.00032563
254	3	EFGRFASFEAQGALA*	EFGRFASFEAQGALA	16	HLA-DRA	FASFEAQGA	0.28	0.82	40.63	P01903	WRLEEFGRFASFEAQGALANIAVD*	0.98355	1.0079	1.0171	0.72173	0.96037	0.85396	0.00015463	0.00016636	0.00023168	7.2e-05	0.00015602	4.12e-05	8.09e-05	0.00014902	0.00013416	3.93e-05	4.33e-05	6.79e-05	0.00022903	0.00017952	8.85e-05	0.00027802	0.00048436	0.00029292	0.22393	0.27689	0.23632	0.083423	0.028955	0.19495	0.00065654	0.0033807	0.0011195	0.0003573	0.00065631	0.00032563
255	3	NDVWQNHEAVPGRAED	NDVWQNHEAVPGRAED	16	GOLIM4	WQNHEAVPG	30.13	2.62	1388.55	O00461	SRNNDVWQNHEAVPGRAEDTK	0.2217	0.18436	0.16906	0.18535	0.22597	0.19035	0.00015463	0.00016636	0.00023168	7.2e-05	0.00015602	4.12e-05	8.09e-05	0.00014902	0.00013416	3.93e-05	4.33e-05	6.79e-05	0.00022903	0.00017952	8.85e-05	0.00027802	0.00048436	0.00029292	0.039406	0.042115	0.032919	0.016708	0.01217	0.021233	0.00065654	0.0033807	0.0011195	0.0003573	0.00065631	0.00032563
256	3	QPWHSFGADSVPANTEN	QPWHSFGADSVPANTEN	17	APP	FGADSVPAN	17.64	2.48	757.04	P05067	LQPWHSFGADSVPANTENEVE	0.96167	1.1815	0.90725	0.92745	1.1237	0.89038	0.00015463	0.00016636	0.00023168	7.2e-05	0.00015602	4.12e-05	8.09e-05	0.00014902	0.00013416	3.93e-05	4.33e-05	6.79e-05	0.00022903	0.00017952	8.85e-05	0.00027802	0.00048436	0.00029292	0.10801	0.23774	0.24137	0.091436	0.1696	0.034636	0.00065654	0.0033807	0.0011195	0.0003573	0.00065631	0.00032563
257	3	EVQVFAPANALPARSEA	EVQVFAPANALPARSEA	17	PIK3IP1	FAPANALPA	0.23	0.27	37.74	Q96FE7	GADEVQVFAPANALPARSEAAA	0.5586	0.48152	0.53022	0.74818	0.90687	0.76749	0.00015463	0.00016636	0.00023168	7.2e-05	0.00015602	4.12e-05	8.09e-05	0.00014902	0.00013416	3.93e-05	4.33e-05	6.79e-05	0.00022903	0.00017952	8.85e-05	0.00027802	0.00048436	0.00029292	0.077309	0.060694	0.076211	0.11332	0.094972	0.1113	0.00065654	0.0033807	0.0011195	0.0003573	0.00065631	0.00032563
258	3	SPIQYEFSLTRETKKH	SPIQYEFSLTRETKKH	16	THY1	YEFSLTRET	9.15	1.93	398.8	P04216	SSPIQYEFSLTRETKKHVLF	0.080619	0.10079	0.074762	0.10155	0.10971	0.097281	0.00015463	0.00016636	0.00023168	7.2e-05	0.00015602	4.12e-05	8.09e-05	0.00014902	0.00013416	3.93e-05	4.33e-05	6.79e-05	0.00022903	0.00017952	8.85e-05	0.00027802	0.00048436	0.00029292	0.0075542	0.015266	0.015765	0.020403	0.027145	0.021959	0.00065654	0.0033807	0.0011195	0.0003573	0.00065631	0.00032563
259	3	YSEFTSTTSGTGHN	YSEFTSTTSGTGHN	14	ADGRE5	FTSTTSGTG	13.51	1.33	578.51	P48960	KYSEFTSTTSGTGHNQTRAL	0.057326	0.051381	0.04714	0.044334	0.057952	0.045351	0.00015463	0.00016636	0.00023168	7.2e-05	0.00015602	4.12e-05	8.09e-05	0.00014902	0.00044161	9.31e-05	4.33e-05	6.79e-05	0.00022903	0.00017952	0.00038324	0.00027802	0.00048436	0.00029292	0.010867	0.011768	0.0075074	0.014431	0.012626	0.012065	0.00065654	0.0033807	0.0011195	0.0003573	0.00065631	0.00032563
260	3	ERMFLSFPTTKTYFPH*	ERMFLSFPTTKTYFPH	17	HBA1;	FLSFPTTKT	0.34	1.21	44.03	P69905	AEALERMFLSFPTTKTYFPH*	0.39172	0.27775	0.17903	0.48607	0.7214	0.36049	0.00015463	0.00016636	0.00023168	7.2e-05	0.00015602	4.12e-05	8.09e-05	0.00014902	0.00013416	3.93e-05	4.33e-05	6.79e-05	0.00022903	0.00017952	8.85e-05	0.00027802	0.00048436	0.00029292	0.17401	0.16358	0.21755	0.1607	0.15249	0.14991	0.00065654	0.0033807	0.0011195	0.0003573	0.00065631	0.00032563
261	3	TQSYSLQLSNLKMEDT*	TQSYSLQLSNLKMEDT	17	SLAMF6	YSLQLSNLK	4.25	9.56	206.71	Q96DU3	NFTQSYSLQLSNLKMEDTG*	0.88753	0.67335	0.38959	0.60961	0.71286	0.80494	0.00015463	0.00016636	0.00023168	7.2e-05	0.00015602	4.12e-05	8.09e-05	0.00014902	0.00013416	3.93e-05	4.33e-05	6.79e-05	0.00022903	0.00017952	8.85e-05	0.00027802	0.00048436	0.00029292	0.25066	0.61653	0.52734	0.2007	0.41468	0.34499	0.00065654	0.0033807	0.0011195	0.0003573	0.00065631	0.00032563
262	3	LSQITNNIDPVGRIQ	LSQITNNIDPVGRIQ	15	GNB1	ITNNIDPVG	5.93	2.04	274.39	P62873	TLSQITNNIDPVGRIQM	0.059889	0.050472	0.048303	0.080753	0.078258	0.062756	0.00015463	0.00016636	0.00023168	7.2e-05	0.00015602	4.12e-05	8.09e-05	0.00014902	0.00013416	3.93e-05	4.33e-05	6.79e-05	0.00022903	0.00017952	8.85e-05	0.00027802	0.00048436	0.00029292	0.02253	0.026769	0.022272	0.027967	0.023147	0.025326	0.00065654	0.0033807	0.0011195	0.0003573	0.00065631	0.00032563
263	3	FPSTFSPAGSVEGSPMHG	FPSTFSPAGSVEGSPMHG	18	HGS	FSPAGSVEG	33.57	1.25	1598.48	O14964	SFPSTFSPAGSVEGSPMHGV	0.072269	0.06646	0.060302	0.085195	0.093858	0.084283	0.00015463	0.00016636	0.00023168	7.2e-05	0.00015602	4.12e-05	8.09e-05	0.00014902	0.00013416	3.93e-05	4.33e-05	6.79e-05	0.00022903	0.00017952	8.85e-05	0.00027802	0.00048436	0.00029292	0.031586	0.025576	0.029347	0.040429	0.033949	0.032171	0.00065654	0.0033807	0.0011195	0.0003573	0.00065631	0.00032563
264	3	KNLDFSVIVANKAAFH	KNLDFSVIVANKAAFH	16	DSG2	FSVIVANKA	0.32	0.35	43.21	Q14126	MKNLDFSVIVANKAAFHKS	0.04817	0.078247	0.04981	0.058748	0.087771	0.087614	0.00015463	0.00016636	0.00023168	7.2e-05	0.00015602	4.12e-05	8.09e-05	0.00014902	0.00013416	3.93e-05	4.33e-05	6.79e-05	0.00022903	0.00017952	8.85e-05	0.00027802	0.00048436	0.00029292	0.029466	0.028942	0.028028	0.03898	0.028548	0.033965	0.00065654	0.0033807	0.0011195	0.0003573	0.00065631	0.00032563
265	3	RNIIHGSDSVESAEK	RNIIHGSDSVESAEK	15	NME1	IHGSDSVES	7.19	0.63	322.33	P15531	GRNIIHGSDSVESAEKEIGL	0.034413	0.032876	0.028145	0.014879	0.0267	0.02297	0.00015463	0.00016636	0.00023168	7.2e-05	0.00015602	4.12e-05	8.09e-05	0.00014902	0.00013416	3.93e-05	4.33e-05	6.79e-05	0.00022903	0.00017952	8.85e-05	0.00027802	0.00048436	0.00029292	0.017562	0.018107	0.015863	0.019157	0.018153	0.014374	0.00065654	0.0033807	0.0011195	0.0003573	0.00065631	0.00032563
266	3	QAGFSFDLSPLTKKNG	QAGFSFDLSPLTKKNG	16	IGF2R	FSFDLSPLT	0.59	0.86	60.13	P11717	SQAGFSFDLSPLTKKNGA	0.056664	0.041381	0.058763	0.046231	0.043988	0.034729	0.00015463	0.00016636	0.00023168	7.2e-05	0.00015602	4.12e-05	8.09e-05	0.00014902	0.00013416	3.93e-05	4.33e-05	6.79e-05	0.00022903	0.00017952	8.85e-05	0.00027802	0.00048436	0.00029292	0.050185	0.045295	0.050527	0.040139	0.03479	0.019029	0.00065654	0.0033807	0.0011195	0.0003573	0.00065631	0.00032563
267	3	LRSWTAVDTAAQISE	LRSWTAVDTAAQISE	15	HLA-E	WTAVDTAAQ	0.67	0.03	63.98	P13747	NEDLRSWTAVDTAAQISEQK	0.22303	0.16361	0.094144	0.049865	0.10273	0.078759	0.00015463	0.00016636	0.00023168	7.2e-05	0.00015602	4.12e-05	8.09e-05	0.00014902	0.00013416	3.93e-05	4.33e-05	6.79e-05	0.00022903	0.00017952	8.85e-05	0.00027802	0.00048436	0.00029292	0.10346	0.11187	0.114	0.037821	0.094271	0.03929	0.00065654	0.0033807	0.0011195	0.0003573	0.00065631	0.00032563
268	3	EDHVMHLLQNADPLK	EDHVMHLLQNADPLK	15	CD74	MHLLQNADP	11.23	23.55	480.03	P04233	TEDHVMHLLQNADPLKV	0.12179	0.11599	0.095683	0.067631	0.099484	0.077988	0.00015463	0.00016636	0.00023168	7.2e-05	0.00015602	4.12e-05	8.09e-05	0.00014902	0.00013416	3.93e-05	4.33e-05	6.79e-05	0.00022903	0.00017952	8.85e-05	0.00027802	0.00048436	0.00029292	0.094759	0.078982	0.085311	0.027387	0.045172	0.049695	0.00065654	0.0033807	0.0011195	0.0003573	0.00065631	0.00032563
269	3	RDEQYTALSNMPKKS	RDEQYTALSNMPKKS	15	LNPEP	YTALSNMPK	4.15	1.98	202.78	Q9UIQ6	IRDEQYTALSNMPKKSS	0.015807	0.014264	0.013383	0.014031	0.01647	0.014013	0.00015463	0.00016636	0.00023168	7.2e-05	0.00015602	4.12e-05	8.09e-05	0.00014902	0.00013416	3.93e-05	4.33e-05	6.79e-05	0.00022903	0.00017952	8.85e-05	0.00027802	0.00048436	0.00029292	0.014006	0.0050729	0.0079806	0.0065933	0.00592	0.0049831	0.00065654	0.0033807	0.0011195	0.0003573	0.00065631	0.00032563
270	3	RPRAPIIAVTRNPQTA	RPRAPIIAVTRNPQTA	16	PKM	IAVTRNPQT	11.24	5.33	480.36	P14618	RYRPRAPIIAVTRNPQTARQA	0.041173	0.048372	0.032735	0.040417	0.051021	0.036973	0.00015463	0.00016636	0.00023168	7.2e-05	0.00015602	4.12e-05	8.09e-05	0.00014902	0.00013416	3.93e-05	4.33e-05	6.79e-05	0.00022903	0.00017952	8.85e-05	0.00027802	0.00048436	0.00029292	0.039141	0.036231	0.026663	0.078395	0.064404	0.066752	0.00065654	0.0033807	0.0011195	0.0003573	0.00065631	0.00032563
271	3	VPGKTFVNITPAEVG	VPGKTFVNITPAEVG	15	PFN1	FVNITPAEV	1.73	1.96	108.86	P07737	AVPGKTFVNITPAEVGVLV	0.082347	0.083388	0.073531	0.11871	0.18099	0.12612	0.00015463	0.00016636	0.00023168	7.2e-05	0.00015602	4.12e-05	8.09e-05	0.00014902	0.00013416	3.93e-05	4.33e-05	6.79e-05	0.00022903	0.00017952	8.85e-05	0.00027802	0.00048436	0.00029292	0.11464	0.1304	0.10101	0.17099	0.15024	0.16195	0.00065654	0.0033807	0.043037	0.0003573	0.00065631	0.00032563
272	3	VPLLATESVKQEEAG	VPLLATESVKQEEAG	15	TGOLN2	LLATESVKQ	5.35	4.53	251.1	O43493	AVPLLATESVKQEEAGVRPSAGNVST	0.08609	0.09969	0.027166	0.053358	0.10202	0.050976	0.00015463	0.00016636	0.00023168	7.2e-05	0.00015602	4.12e-05	8.09e-05	0.00014902	0.00013416	3.93e-05	4.33e-05	6.79e-05	0.00022903	0.00017952	8.85e-05	0.00027802	0.00048436	0.00029292	0.16409	0.14658	0.10855	0.1494	0.12791	0.15908	0.00065654	0.0033807	0.0011195	0.0003573	0.00065631	0.00032563
273	3	HPHFLNADPVLAEA	HPHFLNADPVLAEA	14	SCARB1	FLNADPVLA	0.83	0.72	71.52	Q8WTV0	SHPHFLNADPVLAEAV	0.02646	0.016364	0.016706	0.029677	0.04987	0.037369	0.00015463	0.00016636	0.00023168	7.2e-05	0.00015602	4.12e-05	8.09e-05	0.00014902	0.00013416	3.93e-05	4.33e-05	6.79e-05	0.00022903	0.00017952	8.85e-05	0.00027802	0.00048436	0.00029292	0.013849	0.012298	0.011739	0.034488	0.028057	0.029844	0.00065654	0.0033807	0.0011195	0.0003573	0.00065631	0.00032563
274	3	TSVLKNNLCPSGSN	TSVLKNNLCPSGSN	14	CD81	LKNNLCPSG	50.53	27.27	2962.54	P60033	TTSVLKNNLCPSGSNI	0.014972	0.016709	0.012614	0.01175	0.0073143	0.013099	0.00015463	0.00016636	0.00023168	7.2e-05	0.00015602	4.12e-05	8.09e-05	0.00014902	0.00013416	3.93e-05	4.33e-05	6.79e-05	0.00022903	0.00017952	8.85e-05	0.00027802	0.00048436	0.00029292	0.0077309	0.009886	0.0080306	0.018635	0.015235	0.016579	0.00065654	0.0033807	0.0011195	0.0003573	0.00065631	0.00032563
275	3	VFFDIAVDGEPLGRVS*	VFFDIAVDGEPLGRVS	17	PPIA	IAVDGEPLG	18.86	5.27	811.73	P62937	TVFFDIAVDGEPLGRVS*	0.022343	0.031976	0.0084299	0.042577	0.056085	0.042568	0.00015463	0.00016636	0.00023168	7.2e-05	0.00015602	4.12e-05	8.09e-05	0.00014902	0.00013416	3.93e-05	4.33e-05	6.79e-05	0.00022903	0.00017952	8.85e-05	0.00027802	0.00048436	0.00029292	0.022243	0.033501	0.01158	0.011911	0.0097077	0.011609	0.00065654	0.0033807	0.0011195	0.0003573	0.00065631	0.00032563
276	3	NSNQIKILGNQGSF	NSNQIKILGNQGSF	14	CD4	IKILGNQGS	3.46	0.76	177.03	P01730	KNSNQIKILGNQGSFLTKGPSK	0.50568	0.51456	0.42146	0.61655	0.79153	0.6105	0.00015463	0.00016636	0.00023168	7.2e-05	0.00015602	4.12e-05	8.09e-05	0.00014902	0.00013416	3.93e-05	4.33e-05	6.79e-05	0.00022903	0.006612	8.85e-05	0.00027802	0.00048436	0.00029292	0.26221	0.278	0.24099	0.32532	0.2852	0.29433	0.00065654	0.0033807	0.0011195	0.0003573	0.00065631	0.00032563
277	3	QTLVMLETVPRSGEV	QTLVMLETVPRSGEV	15	HLA-DRB1	VMLETVPRS	0.63	1.11	62.33	P13760	FQTLVMLETVPRSGEVYT	0.19994	0.21041	0.20106	0.089576	0.23485	0.21589	0.00015463	0.0053493	0.00023168	7.2e-05	0.00015602	4.12e-05	8.09e-05	0.00014902	0.00013416	3.93e-05	4.33e-05	6.79e-05	0.00022903	0.00017952	8.85e-05	0.00027802	0.00048436	0.00029292	0.16058	0.17069	0.15993	0.26214	0.17754	0.23027	0.00065654	0.0033807	0.0011195	0.0003573	0.00065631	0.00032563
278	3	TKSWYKSSGSQEHVELNPR	TKSWYKSSGSQEHVELNPR	19	IL18R1	YKSSGSQEH	13.19	19.65	564.75	Q13478	TTKSWYKSSGSQEHVELNPRS	0.016585	0.015392	0.015598	0.012557	0.012404	0.013039	0.00015463	0.00016636	0.00023168	7.2e-05	0.00015602	4.12e-05	8.09e-05	0.00014902	0.00013416	3.93e-05	4.33e-05	6.79e-05	0.00022903	0.00017952	8.85e-05	0.00027802	0.00048436	0.00029292	0.0026948	0.0098621	0.0021043	0.0057528	0.0013986	0.0055444	0.00065654	0.0033807	0.0011195	0.0003573	0.00065631	0.00032563
279	3	VEEHLVMAGNPDQQEDN	VEEHLVMAGNPDQQEDN	17	GOLIM4	LVMAGNPDQ	7.22	0.53	323.79	O00461	EVEEHLVMAGNPDQQEDNV	0.0042613	0.0042008	0.0041842	0.008681	0.010665	0.0047321	0.00015463	0.00016636	0.00023168	7.2e-05	0.00015602	4.12e-05	8.09e-05	0.00014902	0.00013416	3.93e-05	4.33e-05	6.79e-05	0.00022903	0.00017952	8.85e-05	0.00027802	0.00048436	0.00029292	0.012789	0.0034985	0.0074164	0.013172	0.0094131	0.010076	0.00065654	0.0033807	0.0011195	0.0003573	0.00065631	0.00032563
280	3	GRFYYVDHNTRTT	GRFYYVDHNTRTT	13	WWP2	YYVDHNTRT	2.53	0.07	141.31	O00308	RGRFYYVDHNTRTTTW	0.0026172	0.0032603	0.0022367	0.002362	0.0024551	0.0039217	0.00015463	0.00016636	0.00023168	7.2e-05	0.00015602	4.12e-05	8.09e-05	0.00014902	0.00013416	3.93e-05	4.33e-05	6.79e-05	0.00022903	0.00017952	8.85e-05	0.00027802	0.00048436	0.00029292	0.0074438	0.0028889	0.0068249	0.0059702	0.0048117	0.0052843	0.00065654	0.0033807	0.0011195	0.0003573	0.00065631	0.00032563
281	3	EQQRLAVQQVEEAQQLR	EQQRLAVQQVEEAQQLR	17	GOLIM4	LAVQQVEEA	5.99	1.27	276.42	O00461	LEQQRLAVQQVEEAQQLREHQEA	0.014684	0.022164	0.016921	0.027819	0.058284	0.03412	0.00015463	0.00016636	0.00023168	7.2e-05	0.00015602	4.12e-05	8.09e-05	0.00014902	0.00013416	3.93e-05	4.33e-05	6.79e-05	0.00022903	0.00017952	8.85e-05	0.00027802	0.0030529	0.00029292	0.036247	0.03639	0.035171	0.063368	0.060505	0.05591	0.00065654	0.0033807	0.0011195	0.0003573	0.00065631	0.00032563
282	3	GHLIYYDDQTRQNIEDK	GHLIYYDDQTRQNIEDK	17	PLEKHB2	YYDDQTRQN	25.47	2.6	1134	Q96CS7	DGHLIYYDDQTRQNIEDKV	0.0071406	0.0047024	0.0071993	0.027779	0.020485	0.016613	0.00015463	0.00016636	0.00023168	7.2e-05	0.00015602	4.12e-05	8.09e-05	0.00014902	0.00013416	3.93e-05	4.33e-05	6.79e-05	0.00022903	0.00017952	8.85e-05	0.00027802	0.00048436	0.00029292	0.026197	0.03586	0.021635	0.013839	0.01292	0.012458	0.00065654	0.0033807	0.0011195	0.0003573	0.00065631	0.00032563
283	3	*FPTTKTYFPHFDLSHGSA	FPTTKTYFPHFDLSHGSA	19	HBA1;	YFPHFDLSH	50.83	20.78	2993.18	P69905	*EALERMFLSFPTTKTYFPHFDLSHGSAQVK	0.013792	0.027305	0.018244	0.1181	0.15061	0.15254	0.00015463	0.00016636	0.00023168	7.2e-05	0.00015602	4.12e-05	8.09e-05	0.00014902	0.00013416	3.93e-05	4.33e-05	6.79e-05	0.00022903	0.00017952	8.85e-05	0.00027802	0.00048436	0.00029292	0.091844	0.10204	0.019815	0.099406	0.087958	0.016702	0.00065654	0.0033807	0.0011195	0.0003573	0.00065631	0.00032563
284	3	VPIEIAPDDPSRKIDG	VPIEIAPDDPSRKIDG	16	NRCAM	IEIAPDDPS	18.35	0.96	788.42	Q92823	GVPIEIAPDDPSRKIDGDTI	0.024531	0.018684	0.005784	0.013546	0.033937	0.0084283	0.00015463	0.00016636	0.00023168	7.2e-05	0.00015602	4.12e-05	8.09e-05	0.00014902	0.00013416	3.93e-05	4.33e-05	6.79e-05	0.00022903	0.00017952	8.85e-05	0.00027802	0.0071186	0.00029292	0.012414	0.0141	0.0056874	0.026822	0.0076174	0.014511	0.00065654	0.0033807	0.0011195	0.0003573	0.00065631	0.00032563
285	3	NPGGYVAYSKAATVTGKL	NPGGYVAYSKAATVTGKL	18	TFRC	YSKAATVTG	4.47	1.67	215.85	P02786	VENPGGYVAYSKAATVTGKLVHANFGT	0.89255	0.9346	0.70152	1.7657	2.1256	1.8187	0.042649	0.040127	0.037224	0.051538	0.054781	0.055575	0.022534	0.022038	0.016323	0.018915	0.017634	0.023489	0.092016	0.10832	0.095395	0.10988	0.15187	0.10912	0.6503	0.73045	0.69807	0.85425	0.69302	0.67183	0.035974	0.048926	0.055485	0.086897	0.087202	0.086664
286	3	*VEELEGEITTLNHK	VEELEGEITTLNHK	15	BST2	LEGEITTLN	29.13	3.95	1330.78	Q10589	*QKKVEELEGEITTLNHKLQDA	2.4401	2.5384	2.04	2.4988	2.7373	2.2713	0.026277	0.030289	0.027364	0.029975	0.03143	0.033769	0.028144	0.029706	0.035329	0.0082793	0.011853	0.011835	0.094475	0.090115	0.081598	0.071475	0.078965	0.072102	1.3687	1.3828	1.3581	1.404	1.3666	1.4722	0.00065654	0.0033807	0.0011195	0.053796	0.054509	0.047709
287	3	*DTGSYRAQISTKTSAK	DTGSYRAQISTKTSAK	17	SLAMF6	YRAQISTKT	0.69	0.18	65.3	Q96DU3	*NLKMEDTGSYRAQISTKTSAKLSSYTL	0.34286	0.31152	0.2924	0.39739	0.49857	0.40163	0.010686	0.0096373	0.00534	0.0081271	0.0077262	0.005316	0.0061606	0.0031581	0.0030522	0.0019266	0.0039375	0.0048229	0.027989	0.033629	0.015202	0.041023	0.040539	0.029993	0.593	0.62659	0.45013	0.39808	0.34715	0.33803	0.00065654	0.0033807	0.0011195	0.043683	0.033265	0.036107
288	3	HGDTLTATATATARADQE	HGDTLTATATATARADQE	18	ICAM3	LTATATATA	35.45	2.11	1723.7	P32942	MNHGDTLTATATATARADQEGAREIVC	0.61688	0.65071	0.58474	0.4155	0.72064	0.49699	0.00015463	0.00016636	0.00023168	7.2e-05	0.00015602	4.12e-05	8.09e-05	0.00014902	0.00013416	3.93e-05	4.33e-05	6.79e-05	0.0057257	0.0065231	0.0048927	0.0027064	0.0028034	0.002128	0.76844	0.88224	0.74052	1.0546	0.90162	0.92648	0.032885	0.0067613	0.012148	0.0048673	0.0029646	0.0036956
289	3	GKDYLALNEDLSSWTA	GKDYLALNEDLSSWTA	16	HLA-B	YLALNEDLS	2.53	2.09	141.18	S5LQY8	YDGKDYLALNEDLSSWTAAD	1.0832	1.1545	0.051533	0.39745	0.35958	0.12592	0.00015463	0.00016636	0.00023168	7.2e-05	0.00015602	4.12e-05	8.09e-05	0.00014902	0.00013416	3.93e-05	4.33e-05	6.79e-05	0.00022903	0.00017952	8.85e-05	0.00027802	0.00048436	0.015647	0.32117	0.20991	0.19317	0.040009	0.068739	0.017523	0.00065654	0.0033807	0.0011195	0.0003573	0.00065631	0.00032563
290	3	SGWYDADLSPAGHEE	SGWYDADLSPAGHEE	15	PGAM1	YDADLSPAG	5.35	0.04	251.06	P18669	RFSGWYDADLSPAGHEEAKRGGQA	0.045147	0.048058	0.017229	0.026245	0.052658	0.029245	0.00015463	0.00016636	0.00023168	7.2e-05	0.00015602	4.12e-05	8.09e-05	0.00014902	0.00013416	3.93e-05	4.33e-05	6.79e-05	0.0087233	0.0054389	8.85e-05	0.00027802	0.00048436	0.00029292	0.12109	0.13538	0.12367	0.067816	0.060168	0.058278	0.00065654	0.0033807	0.0011195	0.0003573	0.00065631	0.00032563
291	3	*KSQDLELSWNLNGLQ	KSQDLELSWNLNGLQ	16	FCER2	LELSWNLNG	7.75	16.51	344.49	P06734	*QRLKSQDLELSWNLNGLQADLSSF	2.8181	3.1233	2.991	1.062	1.4588	1.474	0.00015463	0.00016636	0.00023168	7.2e-05	0.00015602	4.12e-05	8.09e-05	0.00014902	0.00013416	3.93e-05	4.33e-05	6.79e-05	0.021	0.00567	8.85e-05	0.00027802	0.0066783	0.00029292	1.1251	1.0837	0.87973	0.55554	0.53384	0.46243	0.00065654	0.0033807	0.0011195	0.0003573	0.00065631	0.00032563
292	3	TPKIQVYSRHPAENGKSNFL	TPKIQVYSRHPAENGKSNFL	20	B2M	YSRHPAENG	23.48	4.8	1030.37	P61769	QRTPKIQVYSRHPAENGKSNFLNC	1.0178	0.73445	0.52628	1.0296	1.2064	0.97251	0.042843	0.027422	0.031956	0.032072	0.022699	0.023129	0.014696	0.013147	0.016938	0.01031	0.009223	0.008993	0.065294	0.074205	0.048061	0.023632	0.016908	0.017074	0.35271	0.64933	0.46682	0.86721	0.30373	0.65704	0.00065654	0.0033807	0.0011195	0.085953	0.054815	0.058962
293	3	FAEKVANAESLNAIG	FAEKVANAESLNAIG	15	TFRC	VANAESLNA	3.05	1.83	161.74	P02786	GKITFAEKVANAESLNAIGVLI	2.0235	2.1733	2.0444	2.89	3.5144	2.9742	0.015712	0.016808	0.019269	0.017791	0.0063085	0.019152	0.0039237	0.0045792	0.0059702	0.0093671	0.0096544	0.010516	0.015022	0.021187	0.010044	0.028725	0.027227	0.025736	0.40914	0.4291	0.37967	0.46101	0.40433	0.42563	0.064683	0.082393	0.07082	0.027505	0.029646	0.031109
294	3	RNIIHGSDSVKSAEKE	RNIIHGSDSVKSAEKE	16	NME2P1	IHGSDSVKS	6.26	0.75	286.85	O60361	VGRNIIHGSDSVKSAEKEISL	0.036857	0.017458	0.017029	0.029332	0.041781	0.026796	0.0011581	0.00038147	0.001051	0.00018068	0.00015602	0.00020787	0.00054547	0.00014902	0.00028062	0.00052032	0.00047135	0.00061436	0.0015173	0.002963	0.0011242	0.0022599	0.0014795	0.00074606	0.031478	0.028327	0.026692	0.056243	0.042787	0.04018	0.00065654	0.0033807	0.0011195	0.0020157	0.0010591	0.0019084
295	3	ASLDAEKAQGQKKVE*	ASLDAEKAQGQKKVE	16	BST2	LDAEKAQGQ	45.6	9.62	2488.95	Q10589	MASLDAEKAQGQKKVEELE*	0.0048084	0.0029092	0.0045226	0.0070134	0.0018439	0.006367	0.00015463	0.00016636	0.00023168	7.2e-05	0.00015602	4.12e-05	8.09e-05	0.00014902	0.00013416	3.93e-05	4.33e-05	6.79e-05	0.00022903	0.00017952	8.85e-05	0.00039489	0.00048436	0.00029292	0.023791	0.027734	0.011466	0.015853	0.014828	0.012444	0.00065654	0.0033807	0.0011195	0.0003573	0.00065631	0.00032563
296	3	DRGMQLMHANAQRTDALQ	DRGMQLMHANAQRTDALQ	18	IFI30	MQLMHANAQ	20.03	3.78	867.09	P13284	MGDRGMQLMHANAQRTDALQ	0.0013043	0.0064987	0.0036612	0.0055114	0.0082605	0.0072849	0.00015463	0.00016636	0.00023168	7.2e-05	0.00015602	4.12e-05	8.09e-05	0.00014902	0.00013416	3.93e-05	4.33e-05	6.79e-05	0.00022903	0.00017952	8.85e-05	0.00027802	0.00048436	0.00029292	0.026462	0.034959	0.026162	0.050341	0.042899	0.041549	0.00065654	0.0033807	0.0011195	0.0003573	0.00065631	0.00032563
297	3	TGALYRIGDLQAFQG	TGALYRIGDLQAFQG	15	SLC3A2	LYRIGDLQA	1.45	0.64	97.47	P08195	HTGALYRIGDLQAFQGH	0.031096	0.037305	0.033535	0.0005895	0.047568	0.031276	0.00015463	0.00016636	0.00023168	7.2e-05	0.00015602	4.12e-05	8.09e-05	0.00014902	0.00013416	3.93e-05	4.33e-05	6.79e-05	0.00022903	0.00017952	8.85e-05	0.00027802	0.00048436	0.00029292	0.05986	0.062019	0.055282	0.062455	0.058639	0.06092	0.00065654	0.0033807	0.0011195	0.0003573	0.00065631	0.00032563
298	3	IEGNLIFDPNNYLPK	IEGNLIFDPNNYLPK	15	APOB	LIFDPNNYL	0.66	0.45	63.56	P04114	KIEGNLIFDPNNYLPKE	0.063344	0.069595	0.067378	0.051076	0.062913	0.048945	0.00015463	0.00016636	0.00023168	7.2e-05	0.00015602	4.12e-05	8.09e-05	0.00014902	0.00013416	3.93e-05	4.33e-05	6.79e-05	0.00022903	0.00017952	8.85e-05	0.00027802	0.00048436	0.00029292	0.029157	0.00028094	0.028892	0.012143	0.011433	0.013827	0.00065654	0.0033807	0.0011195	0.0003573	0.00065631	0.00032563
299	3	*APGHRDFIKNMITGTSQAD	APGHRDFIKNMITGTSQAD	20	EEF1A1	IKNMITGTS	4.59	5.16	220.45	P68104	*APGHRDFIKNMITGTSQADC	0.058622	0.075645	0.035381	0.12089	0.14818	0.11125	0.00015463	0.00016636	0.00023168	7.2e-05	0.00015602	4.12e-05	8.09e-05	0.00014902	0.00013416	3.93e-05	4.33e-05	6.79e-05	0.00022903	0.00017952	8.85e-05	0.00027802	0.00048436	0.00029292	0.034016	0.00028094	0.031849	0.078395	0.080916	0.081893	0.00065654	0.0033807	0.0011195	0.0003573	0.00065631	0.00032563
300	3	DVGPDGRLLRGHNQYAYDGKNY	DVGPDGRLLRGHNQYAYDGKNY	22	HLA-B	LLRGHNQYA	3.46	5.74	177.26	Q9MY55	CDVGPDGRLLRGHNQYAYDGKNYIAL	0.51839	0.26439	0.29603	0.2897	0.4308	0.26357	0.00015463	0.00016636	0.00078969	7.2e-05	0.00015602	4.12e-05	8.09e-05	0.00014902	0.00013416	0.00058257	0.0012266	0.00040103	0.0017851	0.001493	0.0043514	0.00027802	0.00048436	0.00029292	0.067524	0.064431	0.029643	0.14859	0.02946	0.084631	0.00065654	0.0033807	0.0011195	0.0039302	0.00084646	0.0045316
301	3	KPPKPVSKMRMATPLLMQA*	KPPKPVSKMRMATPLLMQA	20	CD74	MRMATPLLM	1.88	9.86	115.04	P04233	KLPKPPKPVSKMRMATPLLMQALPMGALPQGP*	30.76	36.533	33.91	28.116	25.593	18.064	0.035469	0.03743	0.079534	0.040497	0.048382	0.085022	0.096992	0.099085	0.42729	0.044478	0.04872	0.1352	0.1002	0.12556	0.61208	0.077011	0.026566	0.23496	7.7529	5.1963	3.7074	5.4282	3.2753	14.608	0.21949	0.0033807	0.077384	0.079953	0.045308	0.82223
302	3	*KDSYVGDEAQSKRGI	KDSYVGDEAQSKRGI	16	ACTA1	YVGDEAQSK	22.46	2.23	980.78	P68133	*KDSYVGDEAQSKRGILTL	0.02378	0.010543	0.020053	0.013906	0.016958	0.013881	0.00015463	0.00016636	0.00023168	7.2e-05	0.00025579	4.12e-05	8.09e-05	0.0011093	0.00044049	0.00023327	0.00028322	0.00017413	0.00022903	0.0024635	0.0017198	0.0011096	0.00048436	0.00045439	0.013944	0.016472	0.012537	0.02698	0.026727	0.020339	0.00065654	0.0033807	0.0011195	0.0003573	0.00065631	0.00032563
303	3	YINLDKAVLGTSNF	YINLDKAVLGTSNF	14	TFRC	INLDKAVLG	5.14	8.67	242.55	P02786	AFTYINLDKAVLGTSNFK	0.15896	0.19421	0.049226	0.25175	0.28385	0.25123	0.00015463	0.00016636	0.00023168	7.2e-05	0.0076587	0.0047901	8.09e-05	0.00014902	0.00013416	3.93e-05	4.33e-05	6.79e-05	0.00022903	0.00017952	8.85e-05	0.00027802	0.018171	0.00029292	0.17691	0.15606	0.065519	0.18171	0.18244	0.15524	0.00065654	0.0033807	0.0011195	0.0003573	0.00065631	0.0038924
304	3	NGRTLSDYNIQKESTLHLV	NGRTLSDYNIQKESTLHLV	19	Ubiquitin C variant	IQKESTLHL	12.37	18.54	528.24	Q59EM9	ENGRTLSDYNIQKESTLHLVL	0.46779	0.47202	0.28376	0.63046	0.80275	0.63304	0.025001	0.022645	0.02232	0.030805	0.057009	0.036973	0.013018	0.012336	0.0060708	0.01813	0.015298	0.025878	0.067867	0.066298	0.092281	0.13453	0.17501	0.16601	0.32348	0.3797	0.34927	0.68179	0.52058	0.5491	0.00065654	0.0033807	0.0011195	0.044278	0.029033	0.024536
305	3	VPSDVVIFPSSDSQAHPP	VPSDVVIFPSSDSQAHPP	18	MAN2B1	IFPSSDSQA	28.32	1.5	1285.53	O00754	TVPSDVVIFPSSDSQAHPPE	0.59082	0.57181	0.57102	1.0013	1.1483	0.96956	0.1622	0.19257	0.20555	0.21529	0.21723	0.23573	0.09206	0.088328	0.10956	0.13972	0.13341	0.16116	0.17682	0.18307	0.17565	0.30741	0.28181	0.30447	0.95968	1.0779	0.94989	1.3297	1.2004	1.2959	0.2564	0.22968	0.25577	0.10544	0.10325	0.096781
306	3	KGSYSLVEAQKSKV	KGSYSLVEAQKSKV	14	VCAM1	YSLVEAQKS	2.43	0.46	137.18	P19320	MKGSYSLVEAQKSKV	0.0020932	0.0024013	0.00024121	0.0033109	0.0044755	0.0026605	0.00015463	0.00016636	0.00023168	7.2e-05	0.00015602	4.12e-05	8.09e-05	0.00014902	0.00013416	3.93e-05	4.33e-05	6.79e-05	0.00022903	0.00017952	8.85e-05	0.00027802	0.00048436	0.00029292	0.0026727	0.0024039	0.0014878	0.0019707	0.001487	0.0013827	0.00065654	0.0033807	0.0011195	0.0003573	0.00065631	0.00032563
307	3	DSNSRYSALNVQHQMLK	DSNSRYSALNVQHQMLK	17	GOLIM4	YSALNVQHQ	1.59	0.57	103.47	O00461	QDSNSRYSALNVQHQMLKSQHEEL	0.0026662	0.00078686	0.00024121	0.006218	0.0063425	0.0057475	0.00015463	0.00016636	0.00023168	7.2e-05	0.00015602	4.12e-05	8.09e-05	0.00014902	0.00013416	3.93e-05	4.33e-05	6.79e-05	0.00022903	0.00017952	8.85e-05	0.00027802	0.00048436	0.00029292	0.013717	0.0089583	0.0049594	0.0077235	0.010339	0.0094324	0.00065654	0.0033807	0.0011195	0.0003573	0.00065631	0.00032563
308	3	GKDSNVTASPTAPACPSDKPAPVQ	GKDSNVTASPTAPACPSDKPAPVQ	24	TNIP1	VTASPTAPA	42.05	13	2201.25	Q15025	TGKDSNVTASPTAPACPSDKPAPVQK	0.036653	0.020346	0.00024121	0.029245	0.045829	0.018752	0.00015463	0.00016636	0.00023168	7.2e-05	0.00015602	4.12e-05	8.09e-05	0.00014902	0.00013416	3.93e-05	4.33e-05	6.79e-05	0.00022903	0.0029683	0.0023154	0.0021775	0.0020989	0.0014896	0.033729	0.041828	0.0057102	0.039009	0.029836	0.011829	0.0021949	0.0033807	0.0011195	0.0003573	0.00065631	0.00032563
309	3	GPPLHKDDVNGIR	GPPLHKDDVNGIR	13	MMP9	LHKDDVNGI	68.45	4.85	5453.11	P14780	EGPPLHKDDVNGIRH	0.012525	0.0084329	0.010122	0.01506	0.012199	0.012795	0.00015463	0.00016636	0.00023168	7.2e-05	0.00015602	4.12e-05	0.0011276	0.0011053	0.0012298	3.93e-05	4.33e-05	6.79e-05	0.00022903	0.00017952	8.85e-05	0.00027802	0.00048436	0.00029292	0.0048153	0.0057779	0.0040039	0.0029706	0.0028197	0.0024642	0.00065654	0.0033807	0.0011195	0.0003573	0.00065631	0.00032563
310	3	DPSKLDSGKELKIDIIPNPQER	DPSKLDSGKELKIDIIPNPQER	22	HSP90AB3P	LKIDIIPNP	14.19	13.32	608	Q58FF7	TDPSKLDSGKELKIDIIPNPQERT	0.039734	0.035738	0.036919	0.031292	0.035548	0.027621	0.00015463	0.00016636	0.00023168	7.2e-05	0.00015602	4.12e-05	8.09e-05	0.00014902	0.00013416	3.93e-05	4.33e-05	6.79e-05	0.00022903	0.00017952	8.85e-05	0.00027802	0.00048436	0.00029292	0.00031366	0.011582	0.020133	0.018693	0.045873	0.01228	0.00065654	0.0033807	0.0011195	0.0003573	0.00065631	0.00032563
311	3	VEILANDQGNRTTPS	VEILANDQGNRTTPS	15	HSPA7	LANDQGNRT	14.3	3.91	612.92	P48741	RVEILANDQGNRTTPSY	0.05223	0.044516	0.054456	0.060403	0.058565	0.05317	0.00015463	0.00016636	0.00023168	7.2e-05	0.00015602	4.12e-05	8.09e-05	0.00014902	0.00013416	3.93e-05	4.33e-05	6.79e-05	0.00022903	0.00017952	8.85e-05	0.00027802	0.00048436	0.00029292	0.00031366	0.0082427	0.0057557	0.0056803	0.004433	0.0043808	0.00065654	0.0033807	0.0011195	0.0003573	0.00065631	0.00032563
312	3	DRNTQIFKTNTQTYREN	DRNTQIFKTNTQTYREN	17	HLA-B	IFKTNTQTY	25.66	10.81	1144.44	P18464	WDRNTQIFKTNTQTYRENL	0.031269	0.044955	0.01071	0.039791	0.028779	0.024176	0.00015463	0.00016636	0.00023168	7.2e-05	0.00015602	4.12e-05	8.09e-05	0.00014902	0.00013416	3.93e-05	4.33e-05	6.79e-05	0.00022903	0.00017952	8.85e-05	0.00027802	0.00048436	0.00029292	0.00031366	0.0048767	0.00024342	0.00313	0.0032546	0.0028749	0.00065654	0.0033807	0.0011195	0.0003573	0.00065631	0.00032563
313	3	QPPRQVILTLQPTLVAVGKS	QPPRQVILTLQPTLVAVGKS	20	ICAM2	LTLQPTLVA	0.18	4.54	33.11	P13598	YQPPRQVILTLQPTLVAVGKSFT	0.27612	0.33543	0.28705	0.32463	0.37607	0.30037	0.00015463	0.00016636	0.00023168	7.2e-05	0.00015602	4.12e-05	8.09e-05	0.00014902	0.00013416	3.93e-05	4.33e-05	6.79e-05	0.00022903	0.00017952	8.85e-05	0.00027802	0.00048436	0.00029292	0.063394	0.072833	0.00024342	0.062093	0.052929	0.047504	0.00065654	0.0033807	0.0011195	0.0003573	0.00065631	0.00032563
314	3	AKEELQANGSAPAADKEEPA	AKEELQANGSAPAADKEEPA	20	MARCKS	LQANGSAPA	1.74	3.52	109.37	P29966	SGAKEELQANGSAPAADKEEPAAAGSGA	0.054689	0.047218	0.028819	0.042234	0.046525	0.037613	0.00015463	0.00016636	0.00023168	7.2e-05	0.00015602	4.12e-05	8.09e-05	0.00014902	0.00013416	3.93e-05	4.33e-05	6.79e-05	0.00022903	0.00017952	8.85e-05	0.00027802	0.00048436	0.00029292	0.015663	0.012547	0.00024342	0.0090857	0.012191	0.00742	0.00065654	0.0033807	0.0011195	0.0003573	0.00065631	0.00032563
315	3	DTERLIGDAAKNQVA	DTERLIGDAAKNQVA	15	HSPA1B	LIGDAAKNQ	14.74	3.47	632.4	P0DMV9	TDTERLIGDAAKNQVAL	0.022141	0.017461	0.014737	0.033109	0.035293	0.029245	0.00015463	0.00016636	0.00023168	7.2e-05	0.00015602	4.12e-05	8.09e-05	0.00014902	0.00013416	3.93e-05	4.33e-05	6.79e-05	0.00022903	0.00017952	8.85e-05	0.00027802	0.00048436	0.00029292	0.0028494	0.0035515	0.00024342	0.0050428	0.0035071	0.0049558	0.00065654	0.0033807	0.0011195	0.0003573	0.00065631	0.00032563
316	3	ASKLTRAPDSPSSVGRP	ASKLTRAPDSPSSVGRP	17	TNFRSF8	LTRAPDSPS	19.71	3.3	851.61	P28908	EAASKLTRAPDSPSSVGRPSS	0.01353	0.043516	0.12365	0.067358	0.015935	0.072701	0.00015463	0.00016636	0.00023168	7.2e-05	0.00015602	4.12e-05	8.09e-05	0.00014902	0.00013416	3.93e-05	4.33e-05	6.79e-05	0.00022903	0.00017952	8.85e-05	0.00027802	0.00048436	0.00029292	0.0043956	0.0039756	0.00024342	0.010404	0.0084591	0.0091285	0.00065654	0.0033807	0.0011195	0.0003573	0.00065631	0.00032563
317	3	ITLTWRQDGVSLSHNTQ	ITLTWRQDGVSLSHNTQ	17	MICB	WRQDGVSLS	2.86	1.14	154.06	Q29980	NITLTWRQDGVSLSHNTQQ	0.062221	0.058623	0.030705	0.042194	0.060074	0.03351	0.00015463	0.00016636	0.00023168	7.2e-05	0.00015602	4.12e-05	8.09e-05	0.00014902	0.00013416	3.93e-05	4.33e-05	6.79e-05	0.00022903	0.00017952	8.85e-05	0.00027802	0.00048436	0.00029292	0.055331	0.061887	0.00024342	0.04637	0.052186	0.039153	0.00065654	0.0033807	0.0011195	0.0003573	0.00065631	0.00032563
318	3	*AVGKVIPELNGKLTG	AVGKVIPELNGKLTG	16	GAPDH	VIPELNGKL	16.38	12.4	703.78	P04406	*AVGKVIPELNGKLTGM	0.027468	0.041976	0.01846	0.046736	0.057491	0.023153	0.00015463	0.00016636	0.00023168	7.2e-05	0.00015602	4.12e-05	8.09e-05	0.00014902	0.00013416	3.93e-05	4.33e-05	6.79e-05	0.00022903	0.00017952	8.85e-05	0.00027802	0.00048436	0.00029292	0.011022	0.010469	0.00024342	0.014462	0.010437	0.00028475	0.00065654	0.0033807	0.0011195	0.0003573	0.00065631	0.00032563
319	3	KIDEIKNDNVQDTAEQK	KIDEIKNDNVQDTAEQK	17	FAS	IKNDNVQDT	40.48	3.8	2081.11	P25445	AKIDEIKNDNVQDTAEQKVQ	0.027675	0.024546	0.0054764	0.030034	0.036213	0.017992	0.00015463	0.00016636	0.00023168	7.2e-05	0.00015602	4.12e-05	8.09e-05	0.00014902	0.00013416	3.93e-05	4.33e-05	6.79e-05	0.00022903	0.00017952	8.85e-05	0.00027802	0.00048436	0.00029292	0.00094097	0.00028094	0.00024342	0.0012462	0.00079681	0.00098294	0.00065654	0.0033807	0.0011195	0.0003573	0.00065631	0.00032563
320	3	SHSMRYFYTAMSRPG	SHSMRYFYTAMSRPG	15	HLA-B	MRYFYTAMS	0.05	1.25	20.75	P18464	AGSHSMRYFYTAMSRPGRGEPRF	0.076847	0.10502	0.074639	0.070296	0.062299	0.0946	0.00015463	0.00016636	0.00023168	7.2e-05	0.00015602	4.12e-05	8.09e-05	0.00014902	0.00013416	3.93e-05	4.33e-05	6.79e-05	0.00022903	0.00017952	8.85e-05	0.00027802	0.00048436	0.00029292	0.00031366	0.00028094	0.00024342	0.0083032	0.00020482	0.0032308	0.00065654	0.0033807	0.0011195	0.0003573	0.00065631	0.00032563
321	3	AASSLTVDVTPPTAKAPT	AASSLTVDVTPPTAKAPT	18	GORASP2	LTVDVTPPT	15.35	1	659.46	Q9H8Y8	DAASSLTVDVTPPTAKAPTT	0.026316	0.025079	0.022336	0.068842	0.13066	0.099718	0.00015463	0.00016636	0.00023168	7.2e-05	0.00015602	4.12e-05	8.09e-05	0.00014902	0.00013416	3.93e-05	4.33e-05	6.79e-05	0.00022903	0.00017952	8.85e-05	0.00027802	0.00048436	0.00029292	0.00031366	0.00028094	0.00024342	0.041588	0.051344	0.036826	0.00065654	0.0033807	0.0011195	0.0003573	0.00065631	0.00032563
322	3	KIISKIENHEGVR	KIISKIENHEGVR	13	PKM	ISKIENHEG	47.08	2.73	2618.99	P14618	KNIKIISKIENHEGVRRF	0.0035789	0.019289	0.010962	0.02741	0.019743	0.024794	0.00015463	0.00016636	0.00023168	7.2e-05	0.00015602	4.12e-05	8.09e-05	0.00014902	0.00013416	3.93e-05	4.33e-05	6.79e-05	0.00022903	0.00017952	8.85e-05	0.00027802	0.00048436	0.00029292	0.00031366	0.00028094	0.00024342	0.0097522	0.0075333	0.009672	0.00065654	0.0033807	0.0011195	0.0003573	0.00065631	0.00032563
323	3	DKGRLSKEDIERMVQ	DKGRLSKEDIERMVQ	15	HSPA8	LSKEDIERM	38.21	19.78	1914.96	P11142	TNDKGRLSKEDIERMVQEA	0.045118	0.048058	0.037842	0.12834	0.12099	0.15784	0.00015463	0.00016636	0.00023168	7.2e-05	0.00015602	4.12e-05	8.09e-05	0.00014902	0.00013416	3.93e-05	4.33e-05	6.79e-05	0.00022903	0.00017952	8.85e-05	0.00027802	0.00048436	0.00029292	0.00031366	0.00028094	0.00024342	0.012926	0.011868	0.011376	0.00065654	0.0033807	0.0011195	0.0003573	0.00065631	0.00032563
324	3	DIDKVFRTSSLKGYH	DIDKVFRTSSLKGYH	15	SEMA7A	VFRTSSLKG	2.44	3.06	137.4	O75326	GDIDKVFRTSSLKGYHSSL	0.032795	0.018747	0.024705	0.074495	0.079102	0.047381	0.00015463	0.00016636	0.00023168	7.2e-05	0.00015602	4.12e-05	8.09e-05	0.00014902	0.00013416	3.93e-05	4.33e-05	6.79e-05	0.00022903	0.00017952	8.85e-05	0.00027802	0.00048436	0.00029292	0.00031366	0.00028094	0.00024342	0.0064628	0.0056254	0.0058182	0.00065654	0.0033807	0.0011195	0.0003573	0.00065631	0.00032563
325	3	GPQPQDIIYYEDGVVPTTDRR	GPQPQDIIYYEDGVVPTTDRR	21	CD7	YYEDGVVPT	9	8.5	392.93	P09564	LGPQPQDIIYYEDGVVPTTDRRF	0.040885	0.040754	0.044303	0.069448	0.070841	0.065396	0.00015463	0.00016636	0.00023168	7.2e-05	0.00015602	4.12e-05	8.09e-05	0.00014902	0.00013416	3.93e-05	4.33e-05	6.79e-05	0.00022903	0.00017952	8.85e-05	0.041212	0.043005	0.034299	0.060655	0.055393	0.050959	0.049848	0.042927	0.043945	0.00065654	0.0033807	0.0011195	0.0003573	0.00065631	0.00032563
326	3	DPPPPGTQGVVYFADDDNTYSREL	DPPPPGTQGVVYFADDDNTYSREL	24	B3GAT3	YFADDDNTY	4.58	2.88	219.96	O94766	KDPPPPGTQGVVYFADDDNTYSRELF	0.030491	0.028653	0.024921	0.03432	0.050407	0.031865	0.00015463	0.00016636	0.00023168	7.2e-05	0.00015602	4.12e-05	8.09e-05	0.00014902	0.00013416	3.93e-05	4.33e-05	0.013041	0.00022903	0.00017952	8.85e-05	0.006926	0.010935	0.01566	0.028715	0.039279	0.030939	0.022316	0.029979	0.025135	0.00065654	0.0033807	0.070194	0.0003573	0.00065631	0.019841
327	3	FSKFIPEGSQRVG	FSKFIPEGSQRVG	13	GBA	FIPEGSQRV	5.78	0.91	268.15	P04062	LGHFSKFIPEGSQRVGL	0.010337	0.0044202	0.0088914	0.0005895	0.00047824	0.00052398	0.00015463	0.00016636	0.00023168	7.2e-05	0.00015602	4.12e-05	8.09e-05	0.00014902	0.00013416	3.93e-05	4.33e-05	6.79e-05	0.00022903	0.00017952	8.85e-05	0.00027802	0.00048436	0.00029292	0.017516	0.034614	0.032054	0.011578	0.011994	0.010035	0.00065654	0.0033807	0.0011195	0.0003573	0.00065631	0.00032563
328	3	DAAKNQVAMNPTNTVFDAKRLIG	DAAKNQVAMNPTNTVFDAKRLIG	23	HSPA8	VAMNPTNTV	5.59	9.35	260.91	P11142	RLIGDAAKNQVAMNPTNTVFDAKRLIGR	0.006392	0.0073357	0.0055071	0.0005895	0.00047824	0.00052398	0.00015463	0.00016636	0.00023168	7.2e-05	0.00015602	4.12e-05	8.09e-05	0.00014902	0.00013416	3.93e-05	4.33e-05	6.79e-05	0.00022903	0.00017952	8.85e-05	0.00027802	0.00048436	0.00029292	0.031366	0.037318	0.0061196	0.012737	0.018055	0.017797	0.00065654	0.0033807	0.0011195	0.0003573	0.00065631	0.00032563
329	3	DIIKGEMSRPGEV	DIIKGEMSRPGEV	13	PSAP	IKGEMSRPG	45.81	4.87	2507.68	P07602	LDIIKGEMSRPGEVC	0.013763	0.0137	0.010584	0.0005895	0.00047824	0.00052398	0.00015463	0.00016636	0.00023168	7.2e-05	0.00015602	4.12e-05	8.09e-05	0.00014902	0.00013416	3.93e-05	4.33e-05	6.79e-05	0.00022903	0.00017952	8.85e-05	0.00027802	0.00048436	0.00029292	0.012237	0.010575	0.010055	0.022359	0.021548	0.02148	0.00065654	0.0033807	0.0011195	0.0003573	0.00065631	0.00032563
330	3	LPGLAKQPSFRQYSG	LPGLAKQPSFRQYSG	15	CTSA	LAKQPSFRQ	4.87	3.08	231.47	P10619	QRLPGLAKQPSFRQYSGY	0.026921	0.023292	0.026428	0.0005895	0.00047824	0.00052398	0.00015463	0.00016636	0.00023168	7.2e-05	0.00015602	4.12e-05	8.09e-05	0.00014902	0.00013416	3.93e-05	4.33e-05	6.79e-05	0.00022903	0.00017952	8.85e-05	0.00027802	0.0054894	0.00029292	0.096548	0.10641	0.099416	0.11762	0.090624	0.096514	0.00065654	0.0033807	0.0011195	0.0003573	0.00065631	0.00032563
331	3	*RMATPLLMQALPMGALPQGP	RMATPLLMQALPMGALPQGP	21	CD74	LMQALPMGA	3.82	22.77	190.43	P04233	*RMATPLLMQALPMGALPQGPMQN	0.32043	0.054735	0.016952	0.04183	0.00047824	0.00052398	0.00015463	0.00016636	0.00023168	7.2e-05	0.00015602	4.12e-05	8.09e-05	0.00014902	0.00013416	3.93e-05	4.33e-05	6.79e-05	0.00022903	0.00017952	8.85e-05	0.00027802	0.00048436	0.00029292	0.11543	0.12112	0.16755	0.018113	0.49642	0.012403	0.047784	0.0033807	0.0077085	0.0003573	0.00065631	0.017266
332	3	TDLLQIDPNFGSKED	TDLLQIDPNFGSKED	15	SLC3A2	LQIDPNFGS	0.82	0.08	71.24	P08195	QTDLLQIDPNFGSKEDFDS	0.060292	0.07226	0.076792	0.030686	0.03964	0.00052398	0.00015463	0.00016636	0.00023168	7.2e-05	0.00015602	4.12e-05	8.09e-05	0.00014902	0.00013416	3.93e-05	4.33e-05	6.79e-05	0.00022903	0.00017952	8.85e-05	0.00027802	0.004007	0.00029292	0.062289	0.057752	0.053234	0.062455	0.063984	0.056813	0.00065654	0.0033807	0.0011195	0.0003573	0.00065631	0.00032563
333	3	MDAEFRHDSGYEVHHQ	MDAEFRHDSGYEVHHQ	16	APP	FRHDSGYEV	16.77	1.87	719.93	P05067	KMDAEFRHDSGYEVHHQK	0.010947	0.0069595	0.00024121	0.0070134	0.0063962	0.00052398	0.00015463	0.00016636	0.00023168	7.2e-05	0.00015602	4.12e-05	8.09e-05	0.00014902	0.00013416	3.93e-05	4.33e-05	6.79e-05	0.00022903	0.00017952	8.85e-05	0.00027802	0.00048436	0.00029292	0.0047269	0.0056718	0.00024342	0.0058253	0.005847	0.0042713	0.00065654	0.0033807	0.0011195	0.0003573	0.00065631	0.00032563
334	3	ADPQWKTDSCQGDSGGP	ADPQWKTDSCQGDSGGP	17	PLAU	WKTDSCQGD	80.94	8.67	8614.82	P00749	AADPQWKTDSCQGDSGGPL	0.036365	0.035518	0.00024121	0.023237	0.011688	0.00052398	0.00015463	0.00016636	0.00023168	7.2e-05	0.00015602	4.12e-05	8.09e-05	0.00014902	0.00013416	3.93e-05	4.33e-05	6.79e-05	0.00022903	0.00017952	8.85e-05	0.00027802	0.00048436	0.00029292	0.0076647	0.014948	0.00024342	0.0095059	0.0060603	0.0056403	0.00065654	0.0033807	0.0011195	0.0003573	0.00065631	0.00032563
335	3	YQWVRCNPDSNSAN	YQWVRCNPDSNSAN	14	SRGN	VRCNPDSNS	36	6.31	1761.26	P10124	RYQWVRCNPDSNSANC	0.051424	0.050597	0.00024121	0.017099	0.042198	0.031073	0.00015463	0.00016636	0.00023168	7.2e-05	0.00015602	4.12e-05	8.09e-05	0.00014902	0.00013416	3.93e-05	4.33e-05	6.79e-05	0.00022903	0.00017952	8.85e-05	0.00027802	0.00048436	0.00029292	0.018731	0.017572	0.00024342	0.024055	0.018658	0.016428	0.00065654	0.0033807	0.0011195	0.0003573	0.00065631	0.00032563
336	3	DLGNVTADKDGVADVS	DLGNVTADKDGVADVS	16	SOD1	VTADKDGVA	34.88	0.82	1685.86	P00441	GDLGNVTADKDGVADVSI	0.037142	0.032916	0.00024121	0.069105	0.079715	0.00052398	0.00015463	0.00016636	0.00023168	7.2e-05	0.00015602	4.12e-05	8.09e-05	0.00014902	0.00013416	3.93e-05	4.33e-05	6.79e-05	0.00022903	0.00017952	8.85e-05	0.009042	0.011331	0.0083994	0.073179	0.083646	0.00024342	0.086147	0.069651	0.07153	0.010664	0.012164	0.011522	0.0003573	0.00065631	0.00032563
337	3	DPVPKPVIKIEKIEDMDDN	DPVPKPVIKIEKIEDMDDN	19	CD48	IKIEKIEDM	41.88	8.77	2187.97	P09326	LDPVPKPVIKIEKIEDMDDNC	0.07774	0.094674	0.00024121	0.14475	0.17084	0.00052398	0.00015463	0.00016636	0.00023168	7.2e-05	0.00015602	4.12e-05	8.09e-05	0.00014902	0.00013416	3.93e-05	4.33e-05	6.79e-05	0.00022903	0.00017952	8.85e-05	0.01833	0.016879	0.00029292	0.045944	0.061754	0.00024342	0.078395	0.090203	0.085425	0.00065654	0.0033807	0.0011195	0.0003573	0.00065631	0.00032563
338	3	EQEMATAASSSSLEK	EQEMATAASSSSLEK	15	ACTB	MATAASSSS	7.19	4.32	322.65	P60709	FEQEMATAASSSSLEKS	0.017333	0.01232	0.00024121	0.0094279	0.012455	0.010439	0.00015463	0.00016636	0.00023168	0.00061749	0.00058359	0.00072304	8.09e-05	0.00014902	0.00013416	3.93e-05	4.33e-05	6.79e-05	0.00022903	0.00017952	8.85e-05	0.00061879	0.00068837	0.00029292	0.0038434	0.0053803	0.00024342	0.017302	0.018574	0.015196	0.00065654	0.0033807	0.0011195	0.0003573	0.00065631	0.00032563
339	3	LQVQYAPEPSTVQILHSPA	LQVQYAPEPSTVQILHSPA	19	CD22	YAPEPSTVQ	9.58	2.43	414.99	P20273	FLQVQYAPEPSTVQILHSPAV	0.063027	0.068498	0.00024121	0.090524	0.11133	0.077988	0.00015463	0.00016636	0.00023168	7.2e-05	0.00015602	4.12e-05	8.09e-05	0.00014902	0.00013416	3.93e-05	4.33e-05	6.79e-05	0.00022903	0.010025	8.85e-05	0.012105	0.00048436	0.010252	0.026948	0.019825	0.00024342	0.018403	0.019499	0.020809	0.00065654	0.0033807	0.0011195	0.0003573	0.00065631	0.00032563
340	3	EYRTFQFQPSKSHGSE	EYRTFQFQPSKSHGSE	16	SCARB1	FQFQPSKSH	8.45	2.14	372.4	Q8WTV0	LEYRTFQFQPSKSHGSES	0.0086954	0.00030879	0.011137	0.014273	0.021968	0.015484	0.00015463	0.00016636	0.00023168	7.2e-05	0.00015602	4.12e-05	8.09e-05	0.00014902	0.00013416	3.93e-05	4.33e-05	6.79e-05	0.00022903	0.00017952	8.85e-05	0.00027802	0.00048436	0.00029292	0.0045811	0.00028094	0.00024342	0.0075496	0.0009876	0.0091257	0.00065654	0.0033807	0.0011195	0.0003573	0.00065631	0.00032563
341	3	MKYFFTSVSRPGRGEPR	MKYFFTSVSRPGRGEPR	17	HLA-C	FFTSVSRPG	0.18	0.42	33.15	P30499	SMKYFFTSVSRPGRGEPRF	0.063113	0.00030879	0.045841	0.13839	0.081582	0.12827	0.00015463	0.00016636	0.00023168	7.2e-05	0.00015602	4.12e-05	8.09e-05	0.00014902	0.00013416	3.93e-05	4.33e-05	6.79e-05	0.00022903	0.00017952	8.85e-05	0.00027802	0.00048436	0.00029292	0.00031366	0.00028094	0.00024342	0.029489	0.032476	0.027955	0.00065654	0.0033807	0.0011195	0.0003573	0.00065631	0.00032563
342	3	SDTEFYGAKSSRERPP	SDTEFYGAKSSRERPP	16	NRCAM	FYGAKSSRE	11.13	0.42	476.26	Q92823	LSDTEFYGAKSSRERPPTF	0.0090409	0.00030879	0.0099036	0.011729	0.012762	0.014866	0.00015463	0.00016636	0.00023168	7.2e-05	0.00015602	4.12e-05	8.09e-05	0.00014902	0.00013416	3.93e-05	4.33e-05	6.79e-05	0.00022903	0.00017952	8.85e-05	0.002731	0.0028181	0.0023158	0.004506	0.00028094	0.0044589	0.0060281	0.0061865	0.0051885	0.00065654	0.0033807	0.0011195	0.0003573	0.00065631	0.00032563
343	3	APSGEIKNEGAPAVQ	APSGEIKNEGAPAVQ	15	PAGE5	IKNEGAPAV	36.87	5.96	1821.93	Q96GU1	IAPSGEIKNEGAPAVQG	0.008465	0.00030879	0.0058148	0.0054307	0.0066238	0.0054429	0.00015463	0.00016636	0.00023168	7.2e-05	0.00015602	4.12e-05	8.09e-05	0.00014902	0.00013416	3.93e-05	4.33e-05	6.79e-05	0.00022903	0.00017952	8.85e-05	0.00027802	0.00048436	0.00029292	0.00031366	0.00028094	0.0031622	0.0037821	0.00020482	0.0032171	0.00065654	0.0033807	0.0011195	0.0003573	0.00065631	0.00032563
344	3	*ITLEVEPSDTIENVK	ITLEVEPSDTIENVK	16	UBA52	VEPSDTIEN	39.49	9.99	2008.42	P62987	*KTITLEVEPSDTIENVKA	0.081685	0.074297	0.074423	0.10114	0.095597	0.079592	0.00015463	0.00016636	0.00023168	7.2e-05	0.00015602	4.12e-05	8.09e-05	0.00014902	0.00013416	3.93e-05	4.33e-05	6.79e-05	0.00022903	0.00017952	8.85e-05	0.00027802	0.00048436	0.00029292	0.00031366	0.00028094	0.019246	0.01565	0.00020482	0.029433	0.00065654	0.0033807	0.0011195	0.0003573	0.00065631	0.00032563
345	3	AKRVIISAPSADAPM	AKRVIISAPSADAPM	15	GAPDH	IISAPSADA	0.08	0.22	24.27	P04406	GAKRVIISAPSADAPMFV	0.032276	0.015831	0.067778	0.068822	0.12202	0.1193	0.00015463	0.00016636	0.00023168	7.2e-05	0.00015602	4.12e-05	8.09e-05	0.00014902	0.00013416	3.93e-05	4.33e-05	6.79e-05	0.00022903	0.00017952	0.016623	0.00027802	0.00048436	0.021994	0.0084157	0.00028094	0.085948	0.027387	0.032111	0.11587	0.00065654	0.0033807	0.0011195	0.0003573	0.00065631	0.00032563
346	3	LSSITSSRNPACSGAN	LSSITSSRNPACSGAN	16	IGF2R	ITSSRNPAC	27.79	7.62	1256.75	P11717	QLSSITSSRNPACSGANI	0.012726	0.00030879	0.011906	0.012133	0.0073322	0.00052398	0.00015463	0.00016636	0.00023168	7.2e-05	0.00015602	4.12e-05	8.09e-05	0.00014902	0.00013416	3.93e-05	4.33e-05	6.79e-05	0.00022903	0.00017952	8.85e-05	0.00027802	0.00048436	0.00029292	0.0096305	0.0063874	0.00024342	0.0075062	0.00020482	0.0079128	0.00065654	0.0033807	0.0011195	0.0003573	0.00065631	0.00032563
347	3	IDALVSGTTQKMKVD	IDALVSGTTQKMKVD	15	TTYH2	LVSGTTQKM	5.71	6.54	265.65	Q9BSA4	GIDALVSGTTQKMKVDL	0.00027756	0.00030879	0.0031074	0.011326	0.012404	0.011434	0.00015463	0.00016636	0.00023168	7.2e-05	0.00015602	4.12e-05	8.09e-05	0.00014902	0.00013416	3.93e-05	4.33e-05	6.79e-05	0.00022903	0.00017952	8.85e-05	0.00027802	0.00048436	0.00029292	0.017604	0.00028094	0.017381	0.01123	0.02751	0.014922	0.00065654	0.0033807	0.0011195	0.0003573	0.00065631	0.00032563
348	3	HNGNLIPTHTQPSYR	HNGNLIPTHTQPSYR	15	FCGR2C	LIPTHTQPS	2.47	0.45	138.79	P31995	FHNGNLIPTHTQPSYRFKA	0.00027756	0.00030879	0.0036612	0.0033109	0.0032224	0.0036232	0.00015463	0.00016636	0.00023168	7.2e-05	0.00015602	4.12e-05	8.09e-05	0.00014902	0.00013416	3.93e-05	4.33e-05	6.79e-05	0.00022903	0.00017952	8.85e-05	0.00027802	0.00048436	0.00029292	0.0021801	0.0015452	0.0098733	0.003188	0.0022726	0.0097746	0.00065654	0.0033807	0.0011195	0.0003573	0.00065631	0.00032563
349	3	KQTWTDEGSVSER	KQTWTDEGSVSER	13	ERAP1	WTDEGSVSE	72.71	7.08	6331.67	Q9NZ08	DKQTWTDEGSVSERM	0.00027756	0.00030879	0.00024121	0.0054165	0.0059077	0.0054916	0.00015463	0.00016636	0.00023168	7.2e-05	0.00015602	4.12e-05	8.09e-05	0.00014902	0.00013416	3.93e-05	4.33e-05	6.79e-05	0.00022903	0.00017952	8.85e-05	0.00027802	0.00048436	0.00029292	0.0027279	0.00028094	0.0015424	0.001536	0.0010662	0.00028475	0.00065654	0.0033807	0.0011195	0.0003573	0.00065631	0.00032563
350	3	DPTGTYHGDSDLQLDR	DPTGTYHGDSDLQLDR	16	TUBB	YHGDSDLQL	26.1	0.73	1167.99	P07437	IDPTGTYHGDSDLQLDRI	0.00027756	0.0065519	0.00024121	0.0085195	0.0091812	0.0088751	0.00015463	0.00016636	0.00023168	7.2e-05	0.00015602	4.12e-05	8.09e-05	0.00014902	0.00013416	3.93e-05	4.33e-05	6.79e-05	0.00022903	0.00017952	8.85e-05	0.00027802	0.00048436	0.00029292	0.00031366	0.0058574	0.0030484	0.007796	0.0082347	0.0063932	0.00065654	0.0033807	0.0011195	0.0003573	0.00065631	0.00032563
351	3	VNLIESDVVAMSKVE	VNLIESDVVAMSKVE	15	EFCAB14	IESDVVAMS	0.8	0.88	70.19	O75071	RVNLIESDVVAMSKVEK	0.00027756	0.020972	0.00024121	0.013203	0.024782	0.011942	0.00015463	0.00016636	0.00023168	7.2e-05	0.00015602	4.12e-05	8.09e-05	0.00014902	0.00013416	3.93e-05	4.33e-05	6.79e-05	0.00022903	0.00017952	8.85e-05	0.0040843	0.0088359	0.0076984	0.023414	0.024675	0.041268	0.016085	0.018938	0.01291	0.00065654	0.0033807	0.0011195	0.0003573	0.00065631	0.00032563
352	3	DKLSVIAEDSESGKQNPGDS	DKLSVIAEDSESGKQNPGDS	20	IL10RB	VIAEDSESG	13.13	3.67	562.04	Q08334	FDKLSVIAEDSESGKQNPGDSC	0.0076588	0.016584	0.015198	0.011083	0.015396	0.01249	0.00015463	0.00016636	0.00023168	0.0043751	0.00015602	4.12e-05	8.09e-05	0.00014902	0.00013416	0.005022	4.33e-05	6.79e-05	0.0061468	0.0058833	0.0055729	0.019253	0.0059591	0.0050947	0.040223	0.034323	0.033123	0.03714	0.029544	0.022301	0.0070899	0.007271	0.0086618	0.0038965	0.0040687	0.003226
353	3	RQTWTYLQDERAGRE	RQTWTYLQDERAGRE	15	LSS	WTYLQDERA	3.81	0.04	190.12	P48449	RGRQTWTYLQDERAGREQTGL	0.044571	0.04834	0.043657	0.06965	0.079178	0.068422	0.0030819	0.0055644	0.0068515	0.010225	0.0068336	0.00585	0.0067106	0.01203	0.015384	0.014419	0.013727	0.013652	0.056651	0.06923	0.060296	0.039489	0.040642	0.03555	0.089546	0.097349	0.07612	0.1635	0.14344	0.14354	0.00065654	0.0033807	0.0011195	0.027586	0.024883	0.031791
354	3	YHVLGLDKNATSDDIK	YHVLGLDKNATSDDIK	16	DNAJC5	LGLDKNATS	3.75	0.96	187.55	Q9H3Z4	SLYHVLGLDKNATSDDIKK	0.011949	0.01301	0.011414	0.019179	0.023963	0.019172	0.00015463	0.00016636	0.00023168	7.2e-05	0.00015602	4.12e-05	8.09e-05	0.00014902	0.00013416	3.93e-05	4.33e-05	6.79e-05	0.0025429	0.0073763	0.0071219	0.0023374	0.0066783	0.0026287	0.028074	0.023429	0.025161	0.025591	0.0218	0.021137	0.00065654	0.0033807	0.0011195	0.0003573	0.00065631	0.00032563
355	3	ARVQVTLDGVPAAAPGQPA	ARVQVTLDGVPAAAPGQPA	19	ICAM3	VTLDGVPAA	4.63	2.47	221.97	P32942	CMAGARVQVTLDGVPAAAPGQPAQLQL	0.57859	0.52923	0.49893	0.62765	0.7857	0.39534	0.00015463	0.00016636	0.00023168	7.2e-05	0.00015602	4.12e-05	8.09e-05	0.00014902	0.00013416	3.93e-05	4.33e-05	6.79e-05	0.014601	0.013757	0.015569	0.066185	0.074855	0.04932	0.83956	0.90445	0.83125	1.3394	1.1396	1.1373	0.05905	0.066628	0.077902	0.023271	0.00065631	0.0096327
356	3	TPSDAIVREGDSVTMT	TPSDAIVREGDSVTMT	16	CD22	IVREGDSVT	30.3	5.92	1398.87	P20273	VTPSDAIVREGDSVTMTC	0.061155	0.06204	0.054333	0.11372	0.12918	0.098581	0.00015463	0.00016636	0.00023168	7.2e-05	0.00015602	4.12e-05	8.09e-05	0.00014902	0.00013416	3.93e-05	4.33e-05	6.79e-05	0.0097001	0.0095803	0.0094213	0.011822	0.01139	0.012505	0.047534	0.071322	0.058921	0.07525	0.012149	0.074898	0.00065654	0.014032	0.0011195	0.0003573	0.00065631	0.00032563
357	3	EEASFWKINAERSRGEGPE	EEASFWKINAERSRGEGPE	19	C1orf198	FWKINAERS	5.95	2.03	275.16	Q9H425	EEEASFWKINAERSRGEGPEA	0.014281	0.012257	0.024921	0.035794	0.071301	0.05847	0.00015463	0.00016636	0.00023168	7.2e-05	0.00015602	4.12e-05	8.09e-05	0.00014902	0.00013416	3.93e-05	4.33e-05	6.79e-05	0.0056415	0.005119	0.0056528	0.00027802	0.0028768	0.0037678	0.01491	0.013013	0.011898	0.03243	0.031438	0.031501	0.00065654	0.0033807	0.0011195	0.0003573	0.0059702	0.0061643
358	3	RLPQLVGVSTPLQGGS	RLPQLVGVSTPLQGGS	16	B4GALT1	LVGVSTPLQ	3.17	0.29	166.14	P15291	AGRDLSRLPQLVGVSTPLQGGSNSAAAIGQ	0.10279	0.11787	0.041534	0.13324	0.15184	0.072098	0.00015463	0.00016636	0.00023168	7.2e-05	0.00015602	4.12e-05	8.09e-05	0.00014902	0.00013416	3.93e-05	4.33e-05	6.79e-05	0.013826	0.00017952	0.011705	0.019929	0.019961	0.012768	0.62996	0.5718	0.40858	0.4786	0.41237	0.37428	0.00065654	0.0033807	0.0011195	0.0003573	0.00065631	0.00032563
359	3	LQNIIPASTGAAKAVG*	LQNIIPASTGAAKAVG	17	GAPDH	IIPASTGAA	2.17	0.65	126.61	P04406	RGALQNIIPASTGAAKAVG*	0.40278	0.39559	0.33597	0.53883	0.61021	0.48316	0.00015463	0.00016636	0.00023168	0.0066249	0.00015602	4.12e-05	8.09e-05	0.00014902	0.00013416	3.93e-05	4.33e-05	6.79e-05	0.071235	0.072874	0.044871	0.022882	0.00048436	0.050947	0.48212	0.52239	0.25259	0.82104	0.69539	0.6934	0.08197	0.11858	0.14355	0.039235	0.011347	0.044862
360	3	RNKFVLSGNLHGGSV	RNKFVLSGNLHGGSV	15	CPD	FVLSGNLHG	0	0.07	14.1	O75976	WIRRNKFVLSGNLHGGSVV	0.0052978	0.004671	0.0061225	0.017162	0.022209	0.01446	0.00015463	0.00016636	0.00023168	7.2e-05	0.00015602	4.12e-05	8.09e-05	0.00014902	0.00013416	3.93e-05	4.33e-05	6.79e-05	0.0046648	0.0051901	0.0046627	0.00027802	0.00048436	0.00029292	0.019482	0.010893	0.019838	0.091914	0.064475	0.069832	0.00065654	0.0033807	0.0011195	0.0020224	0.00065631	0.00032563
361	3	GIIQGERDHYGYR	GIIQGERDHYGYR	13	CD55	IQGERDHYG	48.81	2.73	2787.92	P08174	NGIIQGERDHYGYRQSV	0.003743	0.0036051	0.0038458	0.0049461	0.0052683	0.003676	0.00015463	0.00016636	0.00023168	7.2e-05	0.00015602	4.12e-05	8.09e-05	0.00014902	0.00013416	3.93e-05	4.33e-05	6.79e-05	0.0061131	0.0058833	0.0052216	0.0050069	0.0050535	0.0045314	0.021602	0.025195	0.017472	0.031735	0.022333	0.025258	0.00065654	0.0033807	0.0011195	0.0003573	0.001468	0.0010042
362	3	NPDTLSAMSNPRAMQ	NPDTLSAMSNPRAMQ	15	UBQLN2	LSAMSNPRA	0.66	0.23	63.7	Q9UHD9	QNPDTLSAMSNPRAMQALM	0.014886	0.017148	0.022121	0.016433	0.019539	0.014237	0.00015463	0.00016636	0.00023168	7.2e-05	0.0055509	4.12e-05	8.09e-05	0.00014902	0.00013416	3.93e-05	4.33e-05	6.79e-05	0.013759	0.012762	0.011178	0.033584	0.0182	0.030794	0.071522	0.044845	0.054372	0.10317	0.085714	0.083372	0.035546	0.0581	0.037861	0.01591	0.012758	0.013555
363	3	YDNSLKIISNASCT	YDNSLKIISNASCT	14	GAPDH	LKIISNASC	12.18	2.09	520.13	P04406	MGVNHEKYDNSLKIISNASCTTNC	0.24194	0.31688	0.29569	0.29301	0.30497	0.17943	0.10356	0.09207	0.10623	0.083832	0.10099	0.10795	0.046479	0.041943	0.053664	0.052456	0.043896	0.049601	0.36955	0.37825	0.31799	0.35341	0.39973	0.40467	0.75664	0.79496	0.77715	1.3786	0.45745	1.111	0.27108	0.2186	0.3526	0.064327	0.0844	0.087148
364	3	YSDLQRSSSEQAMR	YSDLQRSSSEQAMR	14	CCR7	LQRSSSEQA	7.41	3.36	331.4	P32248	LYSDLQRSSSEQAMRC	0.0060551	0.024343	0.013623	0.00091251	0.019897	0.015658	0.0007829	0.00072853	0.00023168	0.00064034	0.00015602	4.12e-05	8.09e-05	0.00014902	0.00013416	3.93e-05	4.33e-05	6.79e-05	0.0028292	0.0031105	0.0032735	0.0043549	0.0033611	0.0041309	0.035076	0.035974	0.026599	0.006744	0.024578	0.027517	0.0023503	0.0033807	0.0011195	0.0003573	0.00065631	0.0015085
365	3	SSFYVNGLTLGGQK	SSFYVNGLTLGGQK	14	PFN1	YVNGLTLGG	3.28	1.15	170.24	P07737	RSSFYVNGLTLGGQKC	0.021422	0.024421	0.021352	0.0005895	0.021917	0.019659	0.0031576	0.0040442	0.00023168	7.2e-05	0.00015602	4.12e-05	8.09e-05	0.00014902	0.00013416	3.93e-05	4.33e-05	6.79e-05	0.0090938	0.010042	0.0088943	0.015747	0.013224	0.014646	0.054337	0.053273	0.046409	0.063469	0.053729	0.062837	0.010644	0.0033807	0.015471	0.0003573	0.00065631	0.00032563
366	3	SGYRYGTDPTPQHYPSFG	SGYRYGTDPTPQHYPSFG	18	FYN	YGTDPTPQH	42.03	2.16	2199.87	P06241	QSSGYRYGTDPTPQHYPSFGV	0.065408	0.066667	0.076915	0.098933	0.11109	0.093423	0.00015463	0.00016636	0.00023168	7.2e-05	0.00015602	4.12e-05	8.09e-05	0.00014902	0.00013416	3.93e-05	4.33e-05	6.79e-05	0.017043	0.0048346	8.85e-05	0.018133	0.0032584	0.0030418	0.066884	0.062867	0.053575	0.028822	0.024985	0.027448	0.00065654	0.0033807	0.0011195	0.0020089	0.0016132	0.0018932
367	3	NGKLVINGNPITIFQ	NGKLVINGNPITIFQ	15	GAPDH	LVINGNPIT	0.42	2.19	48.76	P04406	KAENGKLVINGNPITIFQERDPSK	0.18381	0.17684	0.1777	0.094158	0.09905	0.057699	0.00015463	0.00016636	0.00023168	7.2e-05	0.0018603	0.0027607	8.09e-05	0.00014902	0.00013416	3.93e-05	4.33e-05	6.79e-05	0.01226	0.0097225	8.85e-05	0.0171	0.018567	0.010577	0.17669	0.2088	0.16339	0.15244	0.11942	0.085932	0.00065654	0.0033807	0.0011195	0.0003573	0.0040483	0.00032563
368	3	QDLSSWTAADTAAQITQRKWE	QDLSSWTAADTAAQITQRKWE	21	HLA-B	WTAADTAAQ	1.76	1.17	110.18	I1W1M4	ALNQDLSSWTAADTAAQITQRKWEA	1.4266	0.89376	0.63409	0.62039	0.77976	1.1358	0.042151	0.022473	0.0094368	0.011215	0.037281	0.061047	0.034525	0.038993	0.083895	0.041759	0.011301	0.045153	0.15901	0.13761	0.20203	0.15414	0.2297	0.35651	1.2307	0.72144	0.63367	0.59489	0.84814	0.64322	0.17054	0.13794	0.34675	0.054875	0.15304	0.18735
369	3	DRDNWISVDSVTSEIK	DRDNWISVDSVTSEIK	16	DSG2	WISVDSVTS	1.16	0.17	85.37	Q14126	KLEDRDNWISVDSVTSEIKL	0.083095	0.08831	0.053994	0.14899	0.1169	0.10451	0.027348	0.030231	0.034922	0.060157	0.058209	0.047244	0.027842	0.026715	0.038582	0.017465	0.033422	0.031509	0.097523	0.09287	0.078787	0.12683	0.091	0.078236	0.25422	0.30554	0.23296	0.26199	0.25307	0.2686	0.013869	0.013862	0.01095	0.082501	0.094767	0.066702
370	3	SDYNIQKESTLHLVLR	SDYNIQKESTLHLVLR	16	UBA52	IQKESTLHL	4.4	3.39	212.96	P62987	LSDYNIQKESTLHLVLRL	0.079813	0.10295	0.091868	0.13728	0.15994	0.14799	0.0081859	0.00016636	0.007798	0.010868	0.011327	0.01027	0.0053997	0.0063951	0.0088658	0.0059828	0.0070978	0.0065129	0.042606	0.041058	0.033533	0.042319	0.052105	0.047317	0.15371	0.15507	0.14562	0.23373	0.23932	0.21009	0.00065654	0.0033807	0.0011195	0.019011	0.015723	0.011662
371	3	YPSLEDLKVDKVIQAQTAF	YPSLEDLKVDKVIQAQTAF	19	SDCBP	LKVDKVIQA	1.46	1.01	97.84	O00560	LYPSLEDLKVDKVIQAQTAFSANPANPAI	0.31105	0.33258	0.15143	0.35081	0.41223	0.30519	0.0218	0.01764	0.00023168	7.2e-05	0.00015602	4.12e-05	0.016685	0.0077077	0.00013416	3.93e-05	4.33e-05	6.79e-05	0.15225	0.13731	0.026188	0.18266	0.21605	0.069599	0.79695	1.051	0.61715	0.63482	0.53259	0.51595	0.00065654	0.0033807	0.0011195	0.027491	0.027377	0.00032563
372	3	VTHLLQQELTEAQKGFQ	VTHLLQQELTEAQKGFQ	17	BST2	LQQELTEAQ	18.69	5.05	803.83	Q10589	NVTHLLQQELTEAQKGFQDVEA	0.26135	0.22321	0.27754	0.24226	0.32277	0.19862	0.01063	0.013739	0.011146	7.2e-05	0.00015602	4.12e-05	0.0086266	0.0093065	0.011627	3.93e-05	4.33e-05	6.79e-05	0.026439	0.023284	0.02539	0.025711	0.023924	0.02103	0.18358	0.18911	0.19116	0.1352	0.13804	0.13225	0.00065654	0.0033807	0.0011195	0.0003573	0.00065631	0.00032563
373	3	LWHWDTTQSLKQLE	LWHWDTTQSLKQLE	14	FCER2	WDTTQSLKQ	9.25	9.9	402.36	P06734	LLLWHWDTTQSLKQLEER	0.3986	0.4197	0.28296	0.21601	0.28771	0.26443	0.0055798	0.00016636	0.0078969	0.004562	0.00015602	4.12e-05	0.015108	0.013215	0.00013416	3.93e-05	0.0032526	6.79e-05	0.15968	0.13352	0.15096	0.071106	0.060926	0.088	0.63327	0.55637	0.49885	0.70671	0.65831	0.64926	0.00065654	0.0033807	0.0011195	0.096402	0.11652	0.086028
374	3	DPTGWVTIDENTGSIK	DPTGWVTIDENTGSIK	16	DSC2	VTIDENTGS	11.02	0.44	471.5	Q02487	TDPTGWVTIDENTGSIKVFR	0.20725	0.18371	0.21727	0.28718	0.31457	0.27011	0.005688	0.0067977	0.00023168	0.007061	0.0081763	0.0069099	8.09e-05	0.00014902	0.00013416	3.93e-05	4.33e-05	6.79e-05	0.0084876	0.012762	0.0095171	0.014024	0.013797	0.011178	0.063173	0.092313	0.077804	0.10291	0.073509	0.081045	0.022338	0.02239	0.020538	0.010921	0.0086486	0.00032563
375	3	KYYVTIIDAPGHRD*	KYYVTIIDAPGHRD	15	EEF1A1	YVTIIDAPG	2.57	0.03	142.9	P68104	ETSKYYVTIIDAPGHRD*	0.022631	0.024484	0.023136	0.0236	0.029717	0.023823	0.0044985	0.00016636	0.00023168	0.002949	0.0042157	0.0043218	8.09e-05	0.00014902	0.00013416	3.93e-05	4.33e-05	6.79e-05	0.00022903	0.0050301	0.003545	0.009411	0.0086304	0.006697	0.069733	0.07111	0.057807	0.083553	0.080621	0.068573	0.00065654	0.0033807	0.0011195	0.0003573	0.00065631	0.00032563
376	3	IDESSLTGETTPCSKVT	IDESSLTGETTPCSKVT	17	ATP2C1	LTGETTPCS	11.15	3.22	476.84	P98194	SIDESSLTGETTPCSKVTA	0.082687	0.080981	0.049595	0.086507	0.10115	0.081379	0.00015463	0.00016636	0.00023168	0.021515	0.0040656	0.019308	8.09e-05	0.00014902	0.00013416	3.93e-05	4.33e-05	6.79e-05	0.014466	0.01685	8.85e-05	0.00027802	0.03141	0.020416	0.074283	0.090696	0.018541	0.07441	0.095954	0.05925	0.03374	0.023818	0.026639	0.0080358	0.00065631	0.00032563
377	3	RPAGDGTFQKWAAVVVPSGQEQR	RPAGDGTFQKWAAVVVPSGQEQR	23	HLA-A	WAAVVVPSG	4.29	3.53	208.44	P10316	ETRPAGDGTFQKWAAVVVPSGQEQRY	6.4622	6.6607	14.377	6.3538	1.7394	11.373	0.00015463	0.00016636	0.023027	7.2e-05	0.043949	0.033342	8.09e-05	0.00014902	0.076919	3.93e-05	4.33e-05	6.79e-05	0.00022903	0.00017952	0.072767	0.038259	0.00048436	0.052174	2.3764	1.3904	2.6457	0.052587	0.028632	0.81332	0.00065654	0.0033807	0.093973	0.0003573	0.033736	0.10163
378	3	*QGALANIAVDKANLE	QGALANIAVDKANLE	16	HLA-DRA	LANIAVDKA	1.95	0.52	117.97	P01903	*AQGALANIAVDKANLEIMT	0.21882	0.28368	0.12183	0.37413	0.42223	0.33382	0.013409	0.017209	0.017094	0.014814	0.017028	0.014214	0.0032636	0.00014902	0.0050869	3.93e-05	4.33e-05	0.0062491	0.025934	0.00017952	0.021717	0.028295	0.023484	0.015522	0.081285	0.43183	0.2345	0.34937	0.1182	0.3517	0.00065654	0.0033807	0.0011195	0.0003573	0.00065631	0.00032563
379	3	ERTITMHKDSTGHVG	ERTITMHKDSTGHVG	15	SDCBP	ITMHKDSTG	16.77	2.88	720.15	O00560	RDRPFERTITMHKDSTGHVGF	0.054504	0.030126	0.028859	0.055889	0.042139	0.047321	0.0011354	0.00095942	0.0011683	0.00063895	0.00039156	0.00046669	0.0041556	0.0038933	0.00050646	0.00044599	0.00030321	0.00042439	0.013767	0.010753	0.0095363	0.0015993	0.00048436	0.0012768	0.01555	0.00097269	0.016038	0.025467	0.028127	0.033198	0.00065654	0.0033807	0.0011195	0.0071041	0.0063873	0.00032563
380	3	MRYFFTSVSRPGRG	MRYFFTSVSRPGRG	14	HLA-A	FFTSVSRPG	0.22	0.18	36.77	P04439	AGSHSMRYFFTSVSRPGRGEPRF	1.2653	1.4627	1.2765	1.8441	1.9973	1.1691	0.00015463	0.00016636	0.00023168	7.2e-05	0.00015602	4.12e-05	8.09e-05	0.00014902	0.00013416	3.93e-05	4.33e-05	6.79e-05	0.034051	0.045146	0.029909	0.00027802	0.00048436	0.00029292	0.00031366	0.00028094	0.00024342	0.45544	0.40719	0.22119	0.00065654	0.0033807	0.0011195	0.037752	0.00065631	0.012435
381	3	SEIHVEVERTSTAKPA	SEIHVEVERTSTAKPA	16	CMIP	VEVERTSTA	11.21	0.4	479.24	Q8IY22	SSEIHVEVERTSTAKPAL	0.0033975	0.003417	0.00024121	0.018452	0.0096927	0.00052398	0.00015463	0.00016636	0.00023168	0.0011353	0.00015602	4.12e-05	8.09e-05	0.00014902	0.00013416	0.00079771	0.00074423	6.79e-05	0.0010542	0.00017952	8.85e-05	0.00027802	0.00048436	0.00029292	0.0083052	0.0034455	0.00024342	0.0067961	0.0030161	0.0024505	0.00065654	0.0033807	0.0011195	0.0003573	0.00065631	0.00032563
382	3	DRKGGSYSQAASSNSAQGSDV	DRKGGSYSQAASSNSAQGSDV	21	HLA-H	YSQAASSNS	13.92	3.36	595.97	P01893	KSSDRKGGSYSQAASSNSAQGSDVSL	0.24909	0.064156	0.0015629	0.046851	0.011856	0.01905	0.0023703	0.0036283	0.00023168	0.0073178	0.00015602	4.12e-05	8.09e-05	0.00014902	0.00013416	3.93e-05	4.33e-05	6.79e-05	0.0010188	0.00017952	8.85e-05	0.0015993	0.00048436	0.00029292	0.028295	0.0086323	0.00024342	0.0028083	0.010827	0.0081058	0.0019191	0.0033807	0.0011195	0.0003573	0.00065631	0.00032563
383	Undefined_II	RDNIQGITKPAIRR	RDNIQGITKPAIRR	14	H4C1	IQGITKPAI	52.11	17.66	3126.86	P62805	RDNIQGITKPAIRR	0.002551	0.0087777	0.0063071	0.010094	0.024347	0.010784	0.00015463	0.00016636	0.00023168	7.2e-05	0.00015602	4.12e-05	8.09e-05	0.00014902	0.00013416	3.93e-05	0.0018675	6.79e-05	0.00022903	0.0047279	0.0031617	0.0021898	0.0081167	0.0040057	0.00031366	0.0081632	0.00024342	0.0027098	0.0062707	0.0038058	0.00065654	0.0033807	0.0011195	0.0003573	0.00065631	0.00032563
384	Undefined_II	LPGNNRKVYELSNVQEDSQP	LPGNNRKVYELSNVQEDSQP	20	ICAM1	YELSNVQED	16.85	4.98	723.47	P05362	LLPGNNRKVYELSNVQEDSQPMC	0.022861	0.13521	0.13177	0.13379	0.15877	0.13325	0.00015463	0.00016636	0.00023168	0.0072687	0.010352	0.010188	8.09e-05	0.00014902	0.00013416	3.93e-05	4.33e-05	0.0067994	0.00022903	0.012637	0.010571	0.00027802	0.013136	0.011642	0.037329	0.040392	0.040403	0.014925	0.00020482	0.017605	0.00065654	0.0033807	0.021518	0.01564	0.019424	0.016206
385	Undefined_II	PVTVTRTTITTTTTSSSG	PVTVTRTTITTTTTSSSG	18	MYADM	ITTTTTSSS	56.02	14.92	3571.52	Q96S97	MPVTVTRTTITTTTTSSSGLGS	0.048084	0.042133	0.027597	0.053842	0.065573	0.047727	0.00015463	0.00016636	0.00023168	0.0044304	0.0057234	0.0024485	0.0037037	0.0049345	0.00013416	0.003916	0.0037212	0.0043796	0.0041764	0.0049234	8.85e-05	0.0026818	0.0035666	0.00029292	0.02602	0.033607	0.00024342	0.026025	0.017325	0.017605	0.0074978	0.0033807	0.0011195	0.0003573	0.00065631	0.00032563
386	Undefined_II	FQKWAAVVVPSGEQ	FQKWAAVVVPSGEQ	14	HLA-C	WAAVVVPSG	6.55	0.64	298.13	V6A6E5	ETRPAGDGTFQKWAAVVVPSGEQQRYT	8.276	8.0846	1.8431	6.9047	3.2624	0.82175	0.00015463	0.00016636	0.00023168	0.033921	0.036231	0.0058993	0.023166	0.023784	0.00013416	0.017586	0.017572	6.79e-05	0.028966	0.027728	0.0081438	0.038259	0.046381	0.00029292	1.3413	1.0432	0.2451	0.25344	1.3365	0.19166	0.069927	0.10601	0.0011195	0.033977	0.039665	0.00032563
387	Undefined_II	LNEDLRSWTAANTAAQITQR	LNEDLRSWTAANTAAQITQR	20	HLA-B	WTAANTAAQ	0.34	0.62	44.4	B2YG96	ALNEDLRSWTAANTAAQITQRKW	3.305	0.53409	0.71519	0.60307	2.223	2.978	0.32419	0.16521	0.13423	0.12294	0.21303	0.37727	0.34056	0.080926	0.095388	0.068349	0.36192	0.11435	0.2654	0.20583	0.072384	0.50598	0.34673	0.022382	2.3969	1.4298	0.079396	1.3589	1.4267	0.68997	1.5852	0.59629	0.27157	0.56817	0.33204	0.28201
388	Undefined_II	DGRQVVDMRTNPGDPREA	DGRQVVDMRTNPGDPREA	18	ROBO1	VVDMRTNPG	36.56	0.58	1799.79	Q9Y6N7	LDGRQVVDMRTNPGDPREAQ	0.00027756	0.00030879	0.00024121	0.0025639	0.00047824	0.004007	0.00015463	0.00016636	0.00023168	7.2e-05	0.00015602	4.12e-05	8.09e-05	0.00014902	0.00013416	3.93e-05	4.33e-05	6.79e-05	0.00022903	0.00017952	8.85e-05	0.00027802	0.00048436	0.00093883	0.00031366	0.0024357	0.0024115	9.2e-05	0.00020482	0.0031555	0.00065654	0.0033807	0.0011195	0.0003573	0.00065631	0.00032563
389	Undefined_II	QLITGKEDAANNYA	QLITGKEDAANNYA	14	TUBA4A	ITGKEDAAN	74.14	24.28	6659.46	P68366	QLITGKEDAANNYA	0.010797	0.013135	0.00024121	0.018775	0.019743	0.00052398	0.0048012	0.00016636	0.00023168	7.2e-05	0.00015602	4.12e-05	0.011551	0.0072439	0.00013416	3.93e-05	4.33e-05	6.79e-05	0.00022903	0.00017952	8.85e-05	0.00027802	0.00048436	0.00029292	0.019725	0.022078	0.00024342	0.017968	0.014309	0.014511	0.00065654	0.0033807	0.0011195	0.0003573	0.00065631	0.00032563
390	Undefined_II	AQTTKHKWEAAHVAQQ	AQTTKHKWEAAHVAQQ	16	HLA-A	WEAAHVAQQ	16.6	5.59	713.11	A0A109W0K0	AAQTTKHKWEAAHVAQQL	0.014339	0.0063012	0.27859	0.018069	0.0033247	0.15528	0.006553	0.00016636	0.035176	0.0034959	0.00015602	0.019555	8.09e-05	0.00014902	0.030768	3.93e-05	4.33e-05	0.014473	0.00022903	0.0058495	0.021877	0.00027802	0.00048436	0.00029292	0.0016279	0.0073681	0.010033	0.033792	0.032967	0.066177	0.00065654	0.0033807	0.0011195	0.004328	0.00065631	0.012541
391	Undefined_II	EFTLTISRLQSEDF	EFTLTISRLQSEDF	14	IGKV3-15	FTLTISRLQ	11.25	15.92	480.95	P04207	EFTLTISRLQSEDFA	0.00027756	0.020251	0.014214	0.073687	0.10056	0.072504	0.015788	0.01414	0.012954	0.0043197	0.0060684	0.019555	8.09e-05	0.0067406	0.00013416	3.93e-05	0.0024325	6.79e-05	0.00022903	0.00017952	8.85e-05	0.00027802	0.00048436	0.00029292	0.00031366	0.00028094	0.00024342	9.2e-05	0.00020482	0.00028475	0.00065654	0.0033807	0.0011195	0.0003573	0.00065631	0.00032563
392	Undefined_II	GPDNKGIYKGDRESSGKY	GPDNKGIYKGDRESSGKY	18	TMED2	YKGDRESSG	61.99	5.08	4363.18	Q15363	TGPDNKGIYKGDRESSGKYTF	0.032029	0.018386	0.0041657	0.031615	0.018309	0.011503	0.007151	0.0015546	0.00023168	0.0025593	0.0019098	0.00088818	0.0025632	0.0020202	0.00013416	0.0010727	0.00082555	6.79e-05	0.00022903	0.00017952	8.85e-05	0.00027802	0.00048436	0.00029292	0.00031366	0.0028094	0.00024342	0.00092596	0.00077156	0.00028475	0.00065654	0.0033807	0.0011195	0.0003573	0.00065631	0.00032563
393	Undefined_II	GKIKIYFDSDAKIEE	GKIKIYFDSDAKIEE	15	MCOLN2	IYFDSDAKI	1.59	0.4	103.38	Q8IZK6	SGKIKIYFDSDAKIEEC	0.12931	0.026333	0.099005	0.074091	0.12235	0.089868	0.030657	0.023362	0.025485	0.012322	0.015422	0.014461	0.0030161	0.0063951	0.00013416	3.93e-05	4.33e-05	6.79e-05	0.00022903	0.0065587	8.85e-05	0.00027802	0.00048436	0.00029292	0.080976	0.083832	0.070342	0.039125	0.033808	0.034225	0.00065654	0.0033807	0.0011195	0.0003573	0.00065631	0.00032563
394	Undefined_II	GRVYYVDHNTKTTT	GRVYYVDHNTKTTT	14	WWP2	YYVDHNTKT	1.52	0.04	100.36	O00308	NGRVYYVDHNTKTTTW	0.0056433	0.0035111	0.005221	0.0044071	0.0050484	0.0039664	0.0066504	0.0061237	0.0068515	0.0035651	0.0031227	0.0033325	0.00093509	0.00072241	0.00096708	0.00058197	0.00042104	0.0006136	0.00022903	0.00017952	8.85e-05	0.00027802	0.00048436	0.00029292	0.005986	0.0051683	0.0039584	0.0020287	0.0021183	0.0017112	0.00065654	0.0033807	0.0011195	0.0003573	0.00065631	0.00032563
395	Undefined_II	FLYQQQGRLDKLTVTSQNLQ	FLYQQQGRLDKLTVTSQNLQ	20	CD74	LDKLTVTSQ	29.95	62.77	1378.32	P04233	LLLAGQATTAYFLYQQQGRLDKLTVTSQNLQLENLR	0.25352	0.24274	0.20967	0.35424	0.34219	0.168	0.44094	0.30889	0.1783	0.4165	0.37213	0.21302	0.17978	0.16636	0.070569	0.17482	0.18199	0.13894	0.066806	0.065285	0.010603	0.042073	0.044766	0.012355	0.4389	0.49925	0.35344	0.36376	0.31303	0.31685	0.00065654	0.0033807	0.0011195	0.021613	0.022368	0.0065732
396	Undefined_II	ARPREEVVQKEQE	ARPREEVVQKEQE	13	EIF4H	PREEVVQKE	95	56.73	19753	Q15056	GARPREEVVQKEQE	0.00027756	0.00030879	0.00024121	0.0005895	0.00047824	0.00052398	0.00015463	0.00016636	0.00023168	7.2e-05	0.00015602	4.12e-05	0.00092592	0.00014902	0.0009313	0.0003348	0.00035627	0.0002073	0.00022903	0.00017952	8.85e-05	0.00081685	0.00048436	0.00064592	0.0018267	0.00028094	0.0017085	0.00079844	0.00055553	0.00072557	0.00065654	0.0033807	0.0011195	0.0003573	0.00065631	0.00032563
397	Undefined_II	SSTSSPKAEDGATPSP	SSTSSPKAEDGATPSP	16	MARCKS	KAEDGATPS	95	76.71	20408.3	P29966	ASSTSSPKAEDGATPSPS	0.010135	0.01069	0.00024121	0.0005895	0.013248	0.010906	0.00015463	0.00016636	0.00023168	7.2e-05	0.00015602	4.12e-05	0.0085075	0.0085466	0.01014	0.0069497	0.0053475	0.0074476	0.00022903	0.00017952	8.85e-05	0.0079594	0.00048436	0.0052575	0.03004	0.0326	0.024797	9.2e-05	0.00020482	0.00028475	0.00065654	0.0033807	0.0011195	0.0003573	0.00065631	0.00032563
398	Undefined_II	SEQVFKVASSDLVNMG	SEQVFKVASSDLVNMG	16	FLOT1	FKVASSDLV	0.72	0.77	66.51	O75955	FSEQVFKVASSDLVNMGI	0.00027756	0.00030879	0.00024121	0.0005895	0.00047824	0.00052398	0.00015463	0.00016636	0.00023168	7.2e-05	0.00015602	4.12e-05	8.09e-05	0.00014902	0.00013416	3.93e-05	4.33e-05	6.79e-05	0.014601	0.021151	0.01434	0.023251	0.032261	0.023884	0.014446	0.00028094	0.00024342	9.2e-05	0.00020482	0.00028475	0.00065654	0.0033807	0.0011195	0.0003573	0.00065631	0.00032563
399	Undefined_II	DVASVQQQRQEQSY	DVASVQQQRQEQSY	14	PLIN3	VQQQRQEQS	82.89	46.37	9330.62	O60664	FDVASVQQQRQEQSYF	0.00027756	0.00030879	0.00024121	0.0005895	0.00047824	0.00052398	0.00015463	0.00016636	0.00023168	7.2e-05	0.00015602	4.12e-05	8.09e-05	0.00014902	0.00013416	3.93e-05	4.33e-05	6.79e-05	0.0022566	0.0018485	0.0019801	0.0013655	0.00048436	0.0013895	0.0014755	0.00028094	0.00024342	9.2e-05	0.00020482	0.00028475	0.00065654	0.0033807	0.0011195	0.0003573	0.00065631	0.00032563
400	Undefined_II	RPIPPGLFVPECDAHGHYAPT	RPIPPGLFVPECDAHGHYAPT	21	NID1	FVPECDAHG	4.13	1.93	202.13	P14543	TDPQRPIPPGLFVPECDAHGHYAPTQ	0.00027756	0.00030879	0.00024121	0.0005895	0.00047824	0.00052398	0.00015463	0.00016636	0.00023168	7.2e-05	0.00015602	4.12e-05	8.09e-05	0.00014902	0.00013416	3.93e-05	4.33e-05	6.79e-05	0.0076792	0.019374	0.029094	0.00027802	0.014942	0.077835	0.00031366	0.00028094	0.00024342	9.2e-05	0.00020482	0.00028475	0.00065654	0.0033807	0.0011195	0.0003573	0.018483	0.0068913
401	Undefined_II	GNQLWEYDPVKLTLQHVN	GNQLWEYDPVKLTLQHVN	18	GALNT1	WEYDPVKLT	42.94	11.7	2270.75	Q10472	KGNQLWEYDPVKLTLQHVNS	0.00027756	0.00030879	0.00024121	0.0005895	0.00047824	0.00052398	0.00015463	0.00016636	0.00023168	0.0024714	0.0021228	4.12e-05	8.09e-05	0.00014902	0.00013416	3.93e-05	4.33e-05	0.0023067	0.014028	0.010469	0.012695	0.009817	0.011786	0.0078111	0.00031366	0.00028094	0.00024342	9.2e-05	0.00020482	0.00028475	0.00065654	0.0033807	0.0011195	0.01026	0.011899	0.0084362
402	Undefined_II	DQTQQHSYSSASDPHGRWG	DQTQQHSYSSASDPHGRWG	19	KREMEN2	YSSASDPHG	22.62	0.58	988.4	Q8NCW0	WDQTQQHSYSSASDPHGRWGL	0.0019233	0.00030879	0.00024121	0.0020047	0.0017212	0.0015638	0.00015463	0.00016636	0.00023168	7.2e-05	0.00061885	4.12e-05	8.09e-05	0.00014902	0.00013416	0.0010455	0.0011784	0.0010553	0.0068372	0.0071097	0.0080081	0.0026203	0.0029795	0.002804	0.006008	0.00028094	0.00024342	0.0057137	0.0046294	0.004107	0.00065654	0.0033807	0.0011195	0.0024134	0.00065631	0.0022719
403	Undefined_II	SDDDVIIAKEGTSVSIE	SDDDVIIAKEGTSVSIE	17	MFAP3	IAKEGTSVS	8.45	2.87	372.46	P55082	HSDDDVIIAKEGTSVSIEC	0.085514	0.11765	0.035073	0.0005895	0.013222	0.00052398	0.00015463	0.00016636	0.0044641	7.2e-05	0.00015602	4.12e-05	8.09e-05	0.00014902	0.00013416	3.93e-05	4.33e-05	6.79e-05	0.035365	0.020796	0.017405	0.00027802	0.04007	0.0174	0.15848	0.14021	0.097823	9.2e-05	0.00020482	0.00028475	0.056855	0.055042	0.066053	0.027235	0.017297	0.018478
404	Undefined_II	VDYFLNVATAQGRY	VDYFLNVATAQGRY	14	MAN2B1	FLNVATAQG	0.46	0.18	51.81	O00754	LVDYFLNVATAQGRYYR	0.00027756	0.00030879	0.00024121	0.0005895	0.00047824	0.00052398	0.0086941	0.017037	0.019424	0.0089301	0.010802	0.016268	8.09e-05	0.00014902	0.00013416	3.93e-05	4.33e-05	6.79e-05	0.011401	0.00017952	0.011864	0.016116	0.021723	0.016148	0.078878	0.080784	0.064632	9.2e-05	0.091044	0.099334	0.00065654	0.0033807	0.0011195	0.0003573	0.00065631	0.00032563
405	Undefined_II	VGPFAPGITEKAPEEKK	VGPFAPGITEKAPEEKK	17	PLIN3	FAPGITEKA	11.12	0.64	475.83	O60664	LVGPFAPGITEKAPEEKK	0.00027756	0.00030879	0.00024121	0.0005895	0.00047824	0.00052398	0.0093321	0.0074144	0.00712	7.2e-05	0.0044182	0.0019966	8.09e-05	0.00014902	0.00013416	3.93e-05	4.33e-05	6.79e-05	0.009599	0.0064698	0.0089263	0.0036906	0.0034932	0.00029292	0.01449	0.012483	0.012353	9.2e-05	0.00020482	0.0026011	0.00065654	0.0033807	0.0011195	0.0003573	0.00065631	0.00032563
406	Undefinned_III	LSVEEEGKEDPLPTAASGK	LSVEEEGKEDPLPTAASGK	19	TNFRSF8	EDPLPTAAS	94.1	69.34	15985.4	P28908	MLSVEEEGKEDPLPTAASGK	0.00027756	0.00030879	0.0011876	0.0005895	0.00047824	0.0045757	0.00015463	0.00016636	0.00023168	0.0085147	0.0073136	0.0089558	8.09e-05	0.00014902	0.00029515	0.0025563	0.0022327	0.00248	0.00022903	0.00017952	0.00057486	0.00027802	0.0073094	0.0070976	0.0070683	0.011185	0.0077167	0.01252	0.013986	0.0091586	0.00065654	0.0033807	0.0011195	0.0003573	0.00065631	0.00032563
407	Undefinned_III	LPQDFLRITPTQQQRQV	LPQDFLRITPTQQQRQV	17	TOLLIP	LRITPTQQQ	1.12	0.3	83.89	Q9H0E2	ELPQDFLRITPTQQQRQVQ	0.00027756	0.00030879	0.00024121	0.0005895	0.00047824	0.00052398	0.00015463	0.00016636	0.00023168	0.0071302	0.0076512	0.0074111	8.09e-05	0.00014902	0.00013416	0.0048104	0.0052303	0.005141	0.005069	0.00017952	8.85e-05	0.021184	0.019418	0.02103	0.029444	0.023748	0.019678	0.019997	0.019219	0.019714	0.00065654	0.0033807	0.0011195	0.0090605	0.010366	0.0098144
408	Undefinned_III	IFGNIVYDVSGAASDRN	IFGNIVYDVSGAASDRN	17	COPB1	IVYDVSGAA	0.83	0.16	71.64	P53618	IIFGNIVYDVSGAASDRNC	0.00027756	0.00030879	0.00024121	0.0005895	0.00047824	0.00052398	0.00015463	0.00016636	0.00023168	0.0022637	0.0082963	0.0039274	8.09e-05	0.00014902	0.00013416	0.0027074	0.010716	0.0040329	0.00022903	0.00017952	8.85e-05	0.018293	0.022192	0.017149	0.012458	0.014445	0.01531	0.020142	0.023007	0.023684	0.00065654	0.0033807	0.0011195	0.0068897	0.01128	0.00032563
409	Undefinned_III	VPMYIGEISPTALR	VPMYIGEISPTALR	14	SLC2A3	YIGEISPTA	0.14	0.07	30.54	P11169	GFVPMYIGEISPTALRG	0.00027756	0.00030879	0.00024121	0.0005895	0.00047824	0.00052398	0.016545	0.025097	0.021897	0.023952	0.033148	0.031132	8.09e-05	0.00014902	0.00013416	0.013779	0.01454	0.014322	0.00022903	0.020796	8.85e-05	0.028295	0.033024	0.027164	0.00031366	0.00028094	0.00024342	0.030865	0.033668	0.03532	0.053028	0.062992	0.061831	0.035217	0.038172	0.033623
410	Undefinned_III	PELAVQKVVVHPLVL	PELAVQKVVVHPLVL	15	PSMD7	LAVQKVVVH	7.16	19.13	321.51	P51665	MPELAVQKVVVHPLVLL	0.00027756	0.00030879	0.011599	0.0005895	0.00047824	0.00052398	0.010814	0.012878	0.012898	0.074764	0.046957	0.050037	0.0041621	0.0048556	0.00013416	0.013235	0.013851	0.020353	0.012647	0.010682	0.0090221	0.042811	0.044473	0.048444	0.021117	0.030214	0.018564	0.029561	0.028337	0.032308	0.00065654	0.0033807	0.0011195	0.0003573	0.00065631	0.00032563
411	Undefinned_III	VGAHAGEYGAEALERM	VGAHAGEYGAEALERM	16	HBA1;	YGAEALERM	75.82	56.78	7080.42	P69905	KAAWGKVGAHAGEYGAEALERMF	0.028677	0.0042635	0.014122	0.0005895	0.0044499	0.0024371	0.021097	0.029371	0.015822	0.069897	0.036478	0.076929	0.011881	0.0078163	0.013081	0.010817	0.008476	0.011533	0.00022903	0.00017952	8.85e-05	0.011121	0.01296	0.011166	0.037992	0.038166	0.044271	0.052166	0.046574	0.048736	0.00065654	0.0033807	0.0011195	0.0087908	0.029912	0.0073911
412	Undefinned_III	VQALDDTERGSGGFGSTGKN	VQALDDTERGSGGFGSTGKN	20	DUT	LDDTERGSG	92.54	94.17	14672.2	P33316	EVQALDDTERGSGGFGSTGKN	0.00027756	0.00030879	0.00024121	0.0005895	0.00047824	0.00052398	0.013193	0.017496	0.00023168	0.0081686	0.0074712	0.0088736	0.0073799	0.00014902	0.0064733	0.0018734	0.0018399	6.79e-05	0.0013674	0.013153	8.85e-05	0.010057	0.009878	0.0084119	0.031586	0.037636	0.037127	0.0063324	0.0054711	0.0049284	0.00065654	0.0033807	0.0011195	0.0003573	0.00065631	0.00032563
413	Undefinned_III	LAKEYHPDKNPNAGDK	LAKEYHPDKNPNAGDK	16	DNAJA2	YHPDKNPNA	9.54	0.01	413.46	O60884	RKLAKEYHPDKNPNAGDKFK	0.00027756	0.00030879	0.00024121	0.0005895	0.00047824	0.00052398	0.0056663	0.0035251	0.00023168	0.002553	0.0016578	0.00048476	0.0010093	0.0023044	0.00083627	0.0014286	0.0012052	0.00039274	0.0025648	0.001813	0.0005014	0.00027802	0.00048436	0.00029292	0.0044287	0.0046514	0.002821	0.0034401	0.0027033	0.0015743	0.00065654	0.0033807	0.0011195	0.0003573	0.00065631	0.00032563
414	Undefinned_III	VTIAQGGVLPNIQAVLLPK	VTIAQGGVLPNIQAVLLPK	19	H2AC1	IAQGGVLPN	35.82	76.93	1748.4	Q96QV6	GVTIAQGGVLPNIQAVLLPKK	0.034263	0.00030879	0.00024121	0.04179	0.00047824	0.10744	0.00015463	0.00016636	0.00023168	0.0099685	0.045307	0.024074	0.014943	0.063162	0.036782	0.011905	0.045412	0.028193	0.00022903	0.056166	8.85e-05	0.019806	0.066049	0.027789	0.00031366	0.00028094	0.00024342	9.2e-05	0.00020482	0.00028475	0.00065654	0.0033807	0.0011195	0.0003573	0.00065631	0.00032563
415	Undefinned_III	DYRALVHERDEAAYGEL	DYRALVHERDEAAYGEL	17	PSME2	LVHERDEAA	9.07	0.9	395.71	Q9UL46	MDYRALVHERDEAAYGELR	0.00027756	0.00030879	0.00024121	0.0005895	0.00047824	0.00052398	0.00015463	0.00016636	0.0046336	7.2e-05	0.0051533	0.00714	0.0035295	0.0042239	0.0047068	0.0063454	4.33e-05	0.0077642	0.011839	0.009918	0.011226	0.00027802	0.0107	0.010077	0.00031366	0.00028094	0.00024342	9.2e-05	0.00020482	0.00028475	0.00065654	0.0033807	0.0011195	0.0075773	0.00065631	0.00032563
416	Undefinned_III	KDTFFKDVDYVCISDN	KDTFFKDVDYVCISDN	16	CNDP2	FFKDVDYVC	18.79	4.55	808.3	Q96KP4	RKDTFFKDVDYVCISDNY	0.00027756	0.00030879	0.00024121	0.0005895	0.00047824	0.00052398	0.008878	0.010369	0.0096063	7.2e-05	0.00015602	0.0058993	0.0076457	0.0085762	0.010789	0.0065267	0.0085449	0.0096488	0.013674	0.010718	8.85e-05	0.00027802	0.00048436	0.00029292	0.00031366	0.00028094	0.00024342	9.2e-05	0.00020482	0.00028475	0.00065654	0.0033807	0.0011195	0.0003573	0.00065631	0.00032563
417	Undefinned_III	SPLLRFRAESVVPARM	SPLLRFRAESVVPARM	16	MVD	FRAESVVPA	0.04	0.25	20.28	P53602	TSPLLRFRAESVVPARMAE	0.00027756	0.00030879	0.00024121	0.0005895	0.00047824	0.00052398	0.010305	0.013466	0.019368	7.2e-05	0.0084538	4.12e-05	0.022937	0.023399	0.02672	0.038193	0.043345	0.052239	0.029387	0.030998	8.85e-05	0.00027802	0.00048436	0.00029292	0.00031366	0.00028094	0.00024342	9.2e-05	0.00020482	0.00028475	0.00065654	0.0033807	0.0011195	0.016314	0.00065631	0.00032563
418	Undefinned_III	KKRNFILDQTNVSAAA	KKRNFILDQTNVSAAA	16	HNRNPU	FILDQTNVS	0	0	8.67	Q00839	RKKRNFILDQTNVSAAAQRR	0.00027756	0.00030879	0.00024121	0.0005895	0.00047824	0.00052398	0.0035144	0.0024667	0.0029243	7.2e-05	0.00015602	4.12e-05	0.0027136	0.0064149	0.012466	0.020638	0.017827	0.018046	0.00022903	0.00017952	0.0047266	0.00027802	0.0019374	0.00029292	0.00031366	0.00028094	0.00024342	9.2e-05	0.00020482	0.00028475	0.00065654	0.0033807	0.0011195	0.0003573	0.00065631	0.0036956
419	Undefinned_III	MLGRRPGAPESKCSRG*	MLGRRPGAPESKCSRG	17	CD74	RRPGAPESK	95	95	20931.6	P04233	PMLGRRPGAPESKCSRG*	0.00027756	0.00030879	0.00024121	0.0005895	0.00047824	0.00052398	0.0037329	0.0023563	0.0016317	0.00069918	0.00015602	4.12e-05	0.0020719	0.0040759	0.0038035	0.00065872	0.00086621	0.0008616	0.00072751	0.00062921	8.85e-05	0.00027802	0.00048436	0.00029292	0.00031366	0.00028094	0.00024342	9.2e-05	0.00020482	0.00028475	0.00065654	0.0033807	0.0011195	0.0003573	0.00065631	0.00032563
420	Undefinned_III	KGIYFADMVSKSANY	KGIYFADMVSKSANY	15	PARP1	YFADMVSKS	0.02	0.12	17.08	P09874	GKGIYFADMVSKSANYC	0.00027756	0.00030879	0.00024121	0.0005895	0.00047824	0.00052398	0.0057636	0.0059086	0.0061876	7.2e-05	0.00015602	4.12e-05	0.010423	0.0072636	0.011292	0.0043632	0.0030321	0.0065129	0.00022903	0.00017952	8.85e-05	0.00027802	0.00048436	0.00029292	0.00031366	0.00028094	0.00024342	9.2e-05	0.00020482	0.00028475	0.00065654	0.0033807	0.0011195	0.0003573	0.00065631	0.00032563
421	Undefinned_III	TVPFYIFSESYGGKMA	TVPFYIFSESYGGKMA	16	SCPEP1	YIFSESYGG	2.22	1.14	128.43	Q9HB40	QTVPFYIFSESYGGKMAA	0.00027756	0.00030879	0.00024121	0.0005895	0.00047824	0.00052398	0.00015463	0.0090493	0.00023168	7.2e-05	0.00015602	4.12e-05	0.010469	0.0083196	0.005154	0.0021212	0.0054853	0.006626	0.00022903	0.00017952	8.85e-05	0.0035799	0.00048436	0.015071	0.00031366	0.00028094	0.00024342	9.2e-05	0.00020482	0.00028475	0.00065654	0.0033807	0.0011195	0.0044628	0.013965	0.0039227
422	Undefinned_III	IQKNSYRYDHSVSNDKA	IQKNSYRYDHSVSNDKA	17	ATF6	YRYDHSVSN	1.31	0.03	91.52	P18850	IIQKNSYRYDHSVSNDKALM	0.00027756	0.00030879	0.00024121	0.0005895	0.00047824	0.00052398	0.00015463	0.00016636	0.00023168	7.2e-05	0.00015602	4.12e-05	0.0033159	0.0016728	0.00084968	0.0025756	0.002241	0.0019886	0.00022903	0.0013242	8.85e-05	0.00027802	0.00048436	0.00029292	0.00031366	0.00028094	0.00024342	0.00037531	0.00029881	0.00028475	0.00065654	0.0033807	0.0011195	0.0003573	0.00065631	0.00032563
423	Undefinned_III	RSSFRMDSSVEEDEL	RSSFRMDSSVEEDEL	15	TMEM200A	FRMDSSVEE	0.68	0.06	64.45	Q86VY9	FRSSFRMDSSVEEDELM	0.00027756	0.00030879	0.00024121	0.0005895	0.00047824	0.00052398	0.00015463	0.00016636	0.00023168	7.2e-05	0.00015602	4.12e-05	0.012835	0.008665	0.012074	0.0068289	0.009992	0.01583	0.00022903	0.00017952	8.85e-05	0.00027802	0.00048436	0.00029292	0.00031366	0.00028094	0.00024342	9.2e-05	0.00020482	0.00028475	0.00065654	0.0033807	0.0011195	0.0003573	0.00065631	0.00032563
424	Undefinned_III	FRQFQADFTSLSDQEPL	FRQFQADFTSLSDQEPL	17	SERPINE1	FQADFTSLS	0.04	0.14	20.12	P05121	MFRQFQADFTSLSDQEPLH	0.00027756	0.00030879	0.00024121	0.0005895	0.00047824	0.00052398	0.00015463	0.00016636	0.00023168	7.2e-05	0.00015602	4.12e-05	0.011927	0.0063261	0.018525	0.01952	0.0083382	0.0073044	0.00022903	0.00017952	8.85e-05	0.00027802	0.00048436	0.00029292	0.00031366	0.00028094	0.00024342	9.2e-05	0.00020482	0.00028475	0.00065654	0.0033807	0.0011195	0.0003573	0.00065631	0.00032563
425	Undefinned_III	TPEDYTLMVDEEGFK	TPEDYTLMVDEEGFK	15	CASTOR1	YTLMVDEEG	8.06	0.13	356.7	Q8WTX7	ETPEDYTLMVDEEGFKE	0.00027756	0.00030879	0.00024121	0.0005895	0.00047824	0.00052398	0.00015463	0.00016636	0.00023168	7.2e-05	0.00015602	4.12e-05	0.0043271	0.0055957	0.0064733	0.016891	0.018392	0.010252	0.00022903	0.00017952	8.85e-05	0.00027802	0.00048436	0.00029292	0.00031366	0.00028094	0.00024342	9.2e-05	0.00020482	0.00028475	0.00065654	0.0033807	0.0011195	0.0003573	0.00065631	0.00032563
426	Undefinned_III	MKEFRFEPSSQMIEVQ	MKEFRFEPSSQMIEVQ	16	NOMO1	FRFEPSSQM	0.93	1.59	75.87	Q15155	FKPMMKEFRFEPSSQMIEVQE	0.00027756	0.00030879	0.00024121	0.0005895	0.00047824	0.00052398	0.00015463	0.00016636	0.0091966	7.2e-05	0.00015602	0.011092	0.023102	0.02487	0.054402	0.020366	0.020053	0.035075	0.032502	0.029861	0.032575	0.023866	0.027594	0.024535	0.00031366	0.00028094	0.00024342	9.2e-05	0.00020482	0.00028475	0.00065654	0.0033807	0.0011195	0.021438	0.00065631	0.046618
427	Undefinned_III	LALTFITDNSLVAAGHD	LALTFITDNSLVAAGHD	17	ARPC1B	FITDNSLVA	0.09	0.16	25.93	O15143	LLALTFITDNSLVAAGHDC	0.00027756	0.00030879	0.00024121	0.0005895	0.00047824	0.00052398	0.0074506	0.0079307	0.0076709	7.2e-05	0.00015602	0.0065237	0.014751	0.015761	0.018827	0.020861	0.023802	0.021393	0.011216	0.014059	0.0088624	0.0021898	0.023132	0.018689	0.00031366	0.00028094	0.00024342	9.2e-05	0.00020482	0.00028475	0.00065654	0.0033807	0.0011195	0.0003573	0.00065631	0.00032563
428	Undefinned_III	DPPLELPSFYMTPSHRQVV	DPPLELPSFYMTPSHRQVV	19	ADGRA3	FYMTPSHRQ	1.47	5.43	97.93	Q8IWK6	CDPPLELPSFYMTPSHRQVVF	0.00027756	0.00030879	0.00024121	0.0005895	0.00047824	0.00052398	0.00015463	0.00016636	0.00023168	7.2e-05	0.00015602	4.12e-05	0.057187	0.03771	0.019073	0.010666	0.012597	0.025177	0.00022903	0.023817	0.036456	0.0060649	0.009423	0.0070725	0.00031366	0.00028094	0.00024342	9.2e-05	0.00020482	0.00028475	0.00065654	0.0033807	0.026394	0.01146	0.011838	0.011662
429	Undefinned_III	GPIEEDTILVIDPNNAAVLQSSGK	GPIEEDTILVIDPNNAAVLQSSGK	24	PAM	LVIDPNNAA	0.02	0.19	15.5	P19021	LGPIEEDTILVIDPNNAAVLQSSGKNL	0.00027756	0.00030879	0.00024121	0.0005895	0.00047824	0.00052398	0.00015463	0.00016636	0.00023168	7.2e-05	0.00015602	4.12e-05	0.030986	0.041549	0.04349	0.034175	0.01268	0.051508	0.067867	0.021507	0.067386	0.049454	0.069718	0.052759	0.00031366	0.00028094	0.00024342	9.2e-05	0.00020482	0.00028475	0.034575	0.0033807	0.044671	0.0003573	0.00065631	0.026354
430	Undefinned_III	LPLEFRKDSSYELQVR	LPLEFRKDSSYELQVR	16	IL21R	FRKDSSYEL	4.76	1.95	227.32	Q9HBE5	LLPLEFRKDSSYELQVRA	0.00027756	0.00030879	0.00024121	0.0005895	0.00047824	0.00052398	0.0027034	0.0038434	0.00023168	7.2e-05	0.00015602	4.12e-05	0.0068298	0.0071847	0.011404	0.0054631	0.005947	0.0052314	0.010845	0.011642	0.01228	0.008882	0.0077204	0.010465	0.00031366	0.00028094	0.00024342	9.2e-05	0.00020482	0.00028475	0.00065654	0.0033807	0.0011195	0.0081436	0.00065631	0.007073
431	Undefinned_III	SPDGRVFQVEYAMKAVE	SPDGRVFQVEYAMKAVE	17	PSMA3	FQVEYAMKA	0.82	2.37	71.24	P25788	FSPDGRVFQVEYAMKAVEN	0.00027756	0.00030879	0.00024121	0.0005895	0.00047824	0.00052398	0.0066828	0.0071562	0.0087022	7.2e-05	0.00015602	4.12e-05	0.0086541	0.0084972	0.010778	0.0082188	0.0077869	0.0080658	0.023408	0.017579	0.016767	0.014147	0.019374	0.019403	0.00031366	0.00028094	0.00024342	9.2e-05	0.00020482	0.00028475	0.00065654	0.0033807	0.0011195	0.029662	0.030464	0.026505
432	Undefinned_III	EPCDAYEVEQTPQGFR	EPCDAYEVEQTPQGFR	16	ASCC1	YEVEQTPQG	7.06	0.03	317.5	Q8N9N2	DEPCDAYEVEQTPQGFRS	0.00027756	0.00030879	0.00024121	0.0005895	0.00047824	0.00052398	0.0048012	0.0064679	0.00023168	7.2e-05	0.00015602	4.12e-05	0.007554	0.010856	0.0088322	0.0066476	0.0058574	0.0075004	0.022213	0.026715	0.014691	0.0071844	0.0066929	0.00029292	0.00031366	0.00028094	0.00024342	9.2e-05	0.00020482	0.00028475	0.021736	0.014372	0.023316	0.0003573	0.00065631	0.00032563
433	Undefinned_III	GDQFSSESSLEAYAR	GDQFSSESSLEAYAR	15	PLCG1	FSSESSLEA	0.35	0.03	44.51	P19174	TGDQFSSESSLEAYARC	0.00027756	0.00030879	0.00024121	0.0005895	0.00047824	0.00052398	0.0066504	0.0040586	0.0041674	7.2e-05	0.00015602	4.12e-05	0.0052438	0.0072833	0.010923	0.012993	0.013093	0.017865	0.0096664	0.0088338	0.0072975	0.00027802	0.009966	0.00029292	0.00031366	0.00028094	0.00024342	9.2e-05	0.00020482	0.00028475	0.022726	0.027657	0.026748	0.0003573	0.0089348	0.0077243
434	Undefinned_III	RKKLFNPPEESEK	RKKLFNPPEESEK	13	CMC2	KLFNPPEES	91.41	59.87	13789.2	Q9NRP2	MRKKLFNPPEESEK	0.00027756	0.00030879	0.00024121	0.0005895	0.00047824	0.00052398	0.00015463	0.00016636	0.00023168	7.2e-05	0.00015602	4.12e-05	0.0025302	0.0019343	0.0022584	0.0023448	0.0023223	0.0022991	0.0036375	0.003306	0.0025709	0.00027802	0.00048436	0.00029292	0.00031366	0.00028094	0.00024342	9.2e-05	0.00020482	0.00028475	0.00065654	0.0033807	0.0011195	0.0003573	0.00065631	0.00032563
435	Undefinned_III	SDNSFRRELDALGHE	SDNSFRRELDALGHE	15	BID	FRRELDALG	1.71	0.03	108.13	P55957	CSDNSFRRELDALGHELPVL	0.00027756	0.00030879	0.00024121	0.0005895	0.00047824	0.00052398	0.00015463	0.00016636	0.042946	7.2e-05	0.00015602	4.12e-05	0.0088192	0.010757	0.081167	0.01112	0.0097853	0.043043	0.018019	0.075007	0.038005	0.00027802	0.00048436	0.00029292	0.00031366	0.00028094	0.00024342	9.2e-05	0.00020482	0.00028475	0.00065654	0.0033807	0.0011195	0.052853	0.013842	0.023158
436	Undefinned_III	GPLPSSESKYEIASVPVSLQT	GPLPSSESKYEIASVPVSLQT	21	WRAP73	YEIASVPVS	0.51	1.62	55.09	Q9P2S5	AGPLPSSESKYEIASVPVSLQTL	0.00027756	0.00030879	0.00024121	0.0005895	0.00047824	0.00052398	0.013301	0.00016636	0.017235	7.2e-05	0.012602	4.12e-05	0.035112	0.020153	0.047068	0.013779	0.0133	0.034826	0.00022903	0.00017952	0.015857	0.016854	0.00048436	0.016398	0.00031366	0.00028094	0.00024342	9.2e-05	0.00020482	0.00028475	0.00065654	0.027997	0.0011195	0.0003573	0.00065631	0.00032563
437	4	IPSGSYVVEVVSPAYRFD	IPSGSYVVEVVSPAYRFD	18	EMC7	YVVEVVSPA	1.81	0.32	112.17	Q9NPA0	HDIPSGSYVVEVVSPAYRFDPVR	0.00027756	0.00030879	0.00024121	0.0005895	0.00047824	0.00052398	0.026061	0.039151	0.032209	0.028715	0.040709	0.030589	0.10423	0.091782	0.13803	0.092837	0.10806	0.11444	0.045806	0.060503	0.047905	0.055494	0.067531	0.049608	0.025402	0.025974	0.01936	9.2e-05	0.018237	0.015333	0.069966	0.04349	0.063874	0.054295	0.042527	0.045998
438	4	KVEEVVYDLSIRGFN	KVEEVVYDLSIRGFN	15	TSN	VVYDLSIRG	1.02	0.69	79.65	Q15631	KKVEEVVYDLSIRGFNKETA	0.00027756	0.00030879	0.00024121	0.0005895	0.00047824	0.00052398	0.068158	0.084039	0.10153	0.084455	0.092834	0.079123	0.065539	0.066961	0.10228	0.10612	0.11079	0.12438	0.18905	0.16574	0.1539	0.12007	0.11727	0.1248	0.038036	0.043546	0.048821	9.2e-05	0.03775	0.028475	0.00065654	0.0033807	0.0011195	0.28221	0.27054	0.21946
439	4	ISPDRVYINYYDMNAANVG	ISPDRVYINYYDMNAANVG	19	MIF	YINYYDMNA	9.3	13.79	404.34	P14174	RISPDRVYINYYDMNAANVGW	0.00027756	0.00030879	0.00024121	0.0005895	0.00047824	0.00052398	0.014706	0.037574	0.0057073	0.038282	0.043957	0.028018	0.059039	0.032667	0.025714	0.061659	0.03378	0.031962	0.025412	0.044738	0.041709	0.035922	0.015998	0.041196	0.054183	0.059024	0.053712	9.2e-05	0.015992	0.016154	0.00065654	0.0033807	0.0011195	0.0003573	0.00065631	0.014767
440	4	EEYNYGFVVEKTAAARLPPS	EEYNYGFVVEKTAAARLPPS	20	MVB12A	FVVEKTAAA	0	0.06	13.17	Q96EY5	EEEYNYGFVVEKTAAARLPPSV	0.00027756	0.00030879	0.00024121	0.0005895	0.00047824	0.00052398	0.17854	0.1931	0.18647	0.2434	0.23141	0.29399	0.092537	0.10099	0.12039	0.11531	0.13382	0.12498	0.18727	0.1477	0.13254	0.25219	0.31565	0.26613	0.079739	0.00028094	0.047456	0.078221	0.042506	0.06374	0.020784	0.13319	0.030044	0.22853	0.23022	0.21689
441	4	QPEYQEVSTEEQREE	QPEYQEVSTEEQREE	15	HYOU1	YQEVSTEEQ	17.01	0.04	730.47	Q9Y4L1	LYQPEYQEVSTEEQREEISGKLSA	0.00027756	0.00030879	0.00024121	0.0005895	0.00047824	0.00052398	0.19526	0.18031	0.1935	0.1539	0.14131	0.17047	0.19442	0.1946	0.23622	0.14624	0.15339	0.17617	0.22856	0.23156	0.19532	0.17051	0.1713	0.21077	0.022387	0.00028094	0.027664	0.044341	0.03862	0.04441	0.55311	0.39994	0.67061	0.23088	0.20873	0.25746
442	4	GPKPLFRRMSSLVGPTQ	GPKPLFRRMSSLVGPTQ	17	MS4A1	FRRMSSLVG	0.02	0.08	17.37	P11836	SGPKPLFRRMSSLVGPTQS	0.00027756	0.00030879	0.00024121	0.0005895	0.00047824	0.0037166	0.10392	0.077442	0.10567	0.082171	0.086488	0.097035	0.04052	0.015297	0.043591	0.14987	0.099851	0.10033	0.37749	0.36942	0.25294	0.075657	0.13268	0.10277	0.021249	0.00028094	0.027755	0.11708	0.061585	0.091312	0.00065654	0.0033807	0.0011195	0.11905	0.1194	0.13071
443	4	DEPWYNQKTEHQRNSS	DEPWYNQKTEHQRNSS	16	ATP11B	WYNQKTEHQ	16.23	0.11	697.65	Q9Y2G3	WDEPWYNQKTEHQRNSSK	0.00027756	0.00030879	0.00024121	0.0005895	0.00047824	0.003416	0.030721	0.028324	0.039061	0.031975	0.015972	0.034205	0.026476	0.019284	0.027883	0.021858	0.032953	0.028999	0.020141	0.010096	0.02392	0.038345	0.027726	0.03009	0.015482	0.00028094	0.039002	0.033153	0.025188	0.031414	0.00065654	0.0033807	0.0011195	0.0051639	0.00065631	0.019117
444	4	GGYFHIETDAQTNEG	GGYFHIETDAQTNEG	15	DSG2	FHIETDAQT	1.16	0	85.6	Q14126	FASGNEGGYFHIETDAQTNEGIVTL	0.16728	0.21198	0.23321	0.12612	0.19206	0.19365	1.8634	1.5406	2.1874	1.2311	1.6465	1.6987	3.295	3.6243	3.8016	2.045	2.3727	2.5527	7.3588	6.6422	5.4368	4.7893	5.7655	5.6415	5.2525	4.9542	4.8087	2.8539	2.8358	2.9532	7.3491	7.9153	7.431	4.6149	5.8131	4.0092
445	4	NIFSFYLSRDPDAQPGGE	NIFSFYLSRDPDAQPGGE	18	CTSD	FYLSRDPDA	4.8	1.42	228.85	P07339	QNIFSFYLSRDPDAQPGGEL	0.00027756	0.00030879	0.00024121	0.0005895	0.00047824	0.00052398	0.045525	0.047856	0.062215	0.0079956	0.041316	0.048378	0.044004	0.055563	0.061602	0.030277	0.032526	0.039898	0.11446	0.13498	0.14948	0.088587	0.15199	0.11669	0.55926	0.57511	0.47242	0.46146	0.39212	0.40789	0.008333	0.0033807	0.0011195	0.003546	0.00065631	0.03953
446	4	DGKNLTIKTESTLKTTQFS	DGKNLTIKTESTLKTTQFS	19	FABP5	IKTESTLKT	2.8	4.2	151.86	Q01469	CDGKNLTIKTESTLKTTQFSC	0.00027756	0.00030879	0.00024121	0.0005895	0.00047824	0.00052398	0.02366	0.023978	0.014819	0.017583	0.016825	0.024435	0.023799	0.023667	0.024864	0.022662	0.020611	0.02281	0.082939	0.077168	0.073342	0.048706	0.033318	0.043712	0.13114	0.13069	0.10103	0.13501	0.12607	0.1317	0.00065654	0.0033807	0.0011195	0.044183	0.034635	0.024445
447	4	DGGIYAISWSPDSTHL	DGGIYAISWSPDSTHL	16	WDR1	YAISWSPDS	3.45	3.03	176.56	O75083	HDGGIYAISWSPDSTHLL	0.00027756	0.00030879	0.00024121	0.0005895	0.00047824	0.00052398	0.0076993	0.011688	0.010157	0.0047835	0.0058284	0.0082985	0.0096259	0.011547	0.014422	0.0064663	0.0091651	0.0091965	0.045755	0.046568	0.049693	0.044902	0.05303	0.03495	0.10183	0.11397	0.089633	0.067237	0.062988	0.062837	0.02564	0.036219	0.03511	0.022786	0.027009	0.017872
448	4	NQDDFECVTTLEGHENEV	NQDDFECVTTLEGHENEV	18	CIAO1	FECVTTLEG	24.39	0.49	1076.85	O76071	KNQDDFECVTTLEGHENEVK	0.00027756	0.00030879	0.00024121	0.0005895	0.00047824	0.00052398	0.023563	0.022301	0.0063147	0.0056488	0.015347	0.0054145	0.024752	0.029054	0.03562	0.012715	0.015319	0.017564	0.078257	0.071612	0.052009	0.029648	0.045163	0.036001	0.03786	0.044182	0.041677	0.055644	0.056254	0.048736	0.033041	0.038733	0.058781	0.0052179	0.00065631	0.0051798
449	4	IEVWVEAENALGKVT	IEVWVEAENALGKVT	15	IL6ST	WVEAENALG	0.71	0.21	66.15	P40189	NIEVWVEAENALGKVTSDHINF	0.00027756	0.00030879	0.00024121	0.0005895	0.00047824	0.00052398	0.021087	0.024064	0.020908	0.034191	0.038466	0.041205	0.017693	0.019462	0.019006	0.025853	0.022355	0.028698	0.075883	0.079984	0.069031	0.08481	0.11858	0.11141	0.066663	0.069732	0.037537	0.052645	0.058681	0.066396	0.02059	0.0033807	0.0011195	0.021033	0.00065631	0.00032563
450	4	KRAFELQKSAFSEEVN	KRAFELQKSAFSEEVN	16	FLOT2	FELQKSAFS	0.08	0.12	25.25	Q14254	KIADSKRAFELQKSAFSEEVNIKT	0.00027756	0.00030879	0.00024121	0.0005895	0.00047824	0.00052398	0.050791	0.048617	0.030062	0.091239	0.10464	0.11173	0.041052	0.047658	0.056817	0.097919	0.10184	0.10654	0.29363	0.2461	0.30578	0.31011	0.33754	0.27146	0.21514	0.15839	0.20522	0.28203	0.26822	0.2436	0.00065654	0.0033807	0.0011195	0.14653	0.11382	0.11817
451	4	IAAKYQLDPTASISA	IAAKYQLDPTASISA	15	VDAC2	YQLDPTASI	0.08	0.11	24.98	P45880	GIAAKYQLDPTASISAKVNN	0.00027756	0.00030879	0.00024121	0.0005895	0.00047824	0.00052398	0.019378	0.017625	0.012573	0.025987	0.021828	0.028396	0.010634	0.0093065	0.010643	0.032863	0.034187	0.03904	0.069551	0.088675	0.066588	0.10276	0.10858	0.092193	0.021934	0.036072	0.033101	0.074772	0.060322	0.068587	0.069345	0.10427	0.1348	0.047163	0.042241	0.025823
452	4	TDGKIEFISTMEGYK	TDGKIEFISTMEGYK	15	GGH	IEFISTMEG	3.14	0.21	165.12	Q92820	TNTDGKIEFISTMEGYKYPVY	0.00027756	0.00030879	0.00024121	0.0005895	0.00047824	0.00052398	0.027607	0.037072	0.030994	0.034405	0.038856	0.044253	0.013843	0.014507	0.049192	0.062125	0.048789	0.056611	0.075698	0.095056	0.13195	0.19071	0.072727	0.20078	0.14525	0.14821	0.15183	0.039748	0.21323	0.21055	0.00065654	0.0033807	0.0011195	0.11603	0.11926	0.10869
453	4	DKYLIANATNPESKVF	DKYLIANATNPESKVF	16	YWHAQ	IANATNPES	0.37	0.32	46.13	P27348	LDKYLIANATNPESKVFY	0.00027756	0.00030879	0.00024121	0.0005895	0.00047824	0.00052398	0.021843	0.0040012	0.0052835	0.04382	0.038931	0.042478	0.023203	0.020922	0.023702	0.035268	0.033621	0.04755	0.057476	0.067489	0.048224	0.11226	0.11422	0.1218	0.059285	0.060111	0.031667	0.12775	0.12725	0.10685	0.022629	0.014338	0.024651	0.043684	0.037191	0.037789
454	4	KSILEKDPSIHQAREA	KSILEKDPSIHQAREA	16	TTC1	LEKDPSIHQ	12.6	0.53	538.49	Q99614	YKSILEKDPSIHQAREAC	0.00027756	0.00030879	0.00024121	0.0005895	0.00047824	0.00052398	0.003947	0.0027521	0.0030034	0.0036482	0.0045532	0.0052174	0.003094	0.0030545	0.002871	0.005729	0.0045757	0.0033997	0.0074266	0.0064343	0.00602	0.0077134	0.003229	0.005633	0.0066265	0.0052133	0.0065519	0.018983	0.012696	0.014799	0.00065654	0.0033807	0.0011195	0.0047851	0.0059497	0.0060583
455	4	DARSYTAAVANRAKGGG	DARSYTAAVANRAKGGG	17	MTMR4	YTAAVANRA	0.48	0.09	52.91	Q9NYA4	LDARSYTAAVANRAKGGGCE	0.00027756	0.00030879	0.00024121	0.0005895	0.00047824	0.00052398	0.013584	0.010914	0.010493	0.0076619	0.0076774	0.0068828	0.0078602	0.0088723	0.0071318	0.004466	0.0050374	0.0046058	0.0061821	0.0082561	0.0055123	0.005018	0.0047408	0.0077022	0.026433	0.033289	0.026774	0.018693	0.017395	0.018345	0.00065654	0.0033807	0.0011195	0.0044628	0.00065631	0.0057826
456	4	EQRVVELQQTLAQKDQA	EQRVVELQQTLAQKDQA	17	TRAF1	VELQQTLAQ	7.07	0.54	317.68	Q13077	SLEQRVVELQQTLAQKDQALGKLEQ	0.00027756	0.00030879	0.00024121	0.0005895	0.00047824	0.00052398	0.011289	0.0147	0.0056649	0.012516	0.013007	0.013138	0.0061514	0.0075992	0.0056683	0.004049	0.0066981	0.0039047	0.0090096	0.012957	0.0059083	0.015414	0.0084542	0.013194	0.030416	0.024251	0.017358	0.030662	0.029123	0.02701	0.0044287	0.0075088	0.0047123	0.0003573	0.00065631	0.00032563
457	4	GERAMTKDNNLLGRFE	GERAMTKDNNLLGRFE	16	HSPA1B	MTKDNNLLG	1.59	0.08	103.35	P0DMV9	YEGERAMTKDNNLLGRFEL	0.00027756	0.00030879	0.00024121	0.0005895	0.010153	0.0075957	0.023314	0.021583	0.026615	0.037811	0.039036	0.042634	0.039338	0.045259	0.058248	0.039765	0.043372	0.042515	0.092909	0.17358	0.13536	0.10223	0.053808	0.061387	0.16582	0.16271	0.16111	0.1397	0.19864	0.22766	0.00065654	0.0033807	0.0011195	0.14402	0.15326	0.1366
458	4	RCQYVTEKVLAAVYK	RCQYVTEKVLAAVYK	15	ALDOC	YVTEKVLAA	0.11	0.39	28.17	P09972	KRCQYVTEKVLAAVYKA	0.00027756	0.00030879	0.00024121	0.0005895	0.00047824	0.00052398	0.03908	0.038707	0.046506	0.012253	0.015527	0.017912	0.016245	0.019047	0.014858	0.016559	0.050208	0.025697	0.021943	0.025986	0.027513	0.013901	0.017613	0.014771	0.035584	0.059289	0.022977	0.045211	0.067196	0.030392	0.00065654	0.0033807	0.0011195	0.011487	0.00065631	0.062794
459	4	RVVMRVDFNVPMKNNQ	RVVMRVDFNVPMKNNQ	16	PGK1	MRVDFNVPM	0.5	2.36	54.41	P00558	KRVVMRVDFNVPMKNNQIT	0.00027756	0.00030879	0.00024121	0.0005895	0.00047824	0.00052398	0.034193	0.045978	0.042663	0.023924	0.015152	0.020459	0.024578	0.017369	0.030175	0.042726	0.04382	0.057817	0.067597	0.075451	0.054643	0.026658	0.027873	0.024923	0.078414	0.096315	0.084515	0.19838	0.1361	0.14457	0.00065654	0.0033807	0.0011195	0.057922	0.064916	0.0566
460	4	IPSVFIGESSANSLK	IPSVFIGESSANSLK	15	RNF13	FIGESSANS	0.09	0.08	25.35	O43567	KIDIPSVFIGESSANSLKDEFT	0.00027756	0.00030879	0.00024121	0.0005895	0.00047824	0.00052398	0.17142	0.18281	0.20793	0.24945	0.26824	0.29299	0.20864	0.2264	0.24385	0.32307	0.35358	0.39771	0.48332	0.45202	0.38729	0.64765	0.69203	0.57131	0.63277	0.68078	0.59447	0.81481	0.71713	0.72858	0.59458	0.68384	0.65509	0.28112	0.1714	0.1772
461	4	GNYRIESVLSSSG*	GNYRIESVLSSSG	14	GM2A	YRIESVLSS	3.67	0.07	184.68	P17900	ELPSWLTTGNYRIESVLSSSGK*	0.00027756	0.00030879	0.00024121	0.0005895	0.00047824	0.00052398	0.44033	0.44974	0.5097	0.44396	0.42682	0.48235	0.47802	0.4495	0.55032	0.57402	0.55921	0.68894	0.63258	0.58379	0.69518	0.66234	0.68691	0.67979	1.2458	1.3874	1.2753	1.9869	1.7085	1.7336	0.38849	0.47023	0.41539	0.32844	0.32403	0.31508
462	4	VTRVFKLLQNQIQQQT	VTRVFKLLQNQIQQQT	16	LNPEP	FKLLQNQIQ	0.18	0.15	33.49	Q9UIQ6	RLVTRVFKLLQNQIQQQTW	0.00027756	0.00030879	0.00024121	0.0005895	0.00047824	0.00052398	0.051905	0.046752	0.10448	0.080025	0.086638	0.079698	0.077484	0.041983	0.092303	0.062318	0.069944	0.099495	0.071572	0.079042	0.10009	0.081169	0.075046	0.058833	0.1555	0.17379	0.18557	0.32155	0.22492	0.23593	0.00065654	0.0033807	0.0011195	0.064583	0.16232	0.12798
463	4	KTEEFEVTKTAVAHRP	KTEEFEVTKTAVAHRP	16	MYDGF	FEVTKTAVA	1.69	0.01	107.34	Q969H8	SDVPLKTEEFEVTKTAVAHRPGA	0.00027756	0.00030879	0.00024121	0.0005895	0.00047824	0.00052398	0.029456	0.022917	0.028324	0.025821	0.024529	0.028182	0.037862	0.032864	0.044787	0.060977	0.053709	0.056249	0.041764	0.039352	0.039601	0.03666	0.038749	0.031044	0.043176	0.047097	0.039218	0.073178	0.054399	0.055954	0.00065654	0.0033807	0.0011195	0.060875	0.045594	0.043923
464	4	IGRFVVQNVSAQKDGE	IGRFVVQNVSAQKDGE	16	HSPH1	FVVQNVSAQ	0.84	0.04	71.81	Q92598	EAKIGRFVVQNVSAQKDGEKS	0.00027756	0.00030879	0.00024121	0.0005895	0.00047824	0.00052398	0.020102	0.020422	0.011415	0.017805	0.015347	0.017262	0.035112	0.030732	0.041836	0.039197	0.039362	0.043955	0.054731	0.054016	0.053669	0.043857	0.044408	0.031257	0.048528	0.059713	0.048798	0.04666	0.043965	0.040865	0.010081	0.010261	0.013429	0.03701	0.022816	0.024521
465	4	SIYFKMENDLPQKIQ	SIYFKMENDLPQKIQ	15	CD58	FKMENDLPQ	0.09	0.02	25.71	P19256	STSIYFKMENDLPQKIQC	0.00027756	0.00030879	0.00024121	0.0005895	0.00047824	0.00052398	0.12446	0.13352	0.13971	0.091032	0.025902	0.10295	0.090942	0.095137	0.10643	0.024101	0.083726	0.10516	0.1684	0.17241	0.14994	0.17124	0.1594	0.026926	0.13275	0.12801	0.14105	0.13911	0.10802	0.096925	0.039625	0.0033807	0.0011195	0.093706	0.14966	0.10451
466	4	DEFKVETSNKVLDYD	DEFKVETSNKVLDYD	15	ADAM10	FKVETSNKV	0.29	0.35	41.69	O14672	SLFSDEFKVETSNKVLDYDTSHIYTGHI	0.05223	0.01417	0.010337	0.07829	0.085853	0.056236	1.0893	1.0789	1.0841	1.8635	1.84	2.0703	1.3644	1.2613	1.3785	1.8363	2.047	2.1898	2.0583	1.8714	1.5722	2.7951	3.011	2.4356	3.2	3.5143	2.8662	2.278	2.159	2.0215	2.1523	2.3437	2.1805	3.1796	3.3149	2.9604
467	4	LRVLQLMENQIGAVE	LRVLQLMENQIGAVE	15	SLIT1	LQLMENQIG	0.38	1.46	46.56	O75093	QLRVLQLMENQIGAVERG	0.00027756	0.00030879	0.00024121	0.0005895	0.00047824	0.00052398	0.059788	0.052532	0.068869	0.054391	0.050768	0.053258	0.051017	0.046977	0.059478	0.048274	0.057464	0.062551	0.035601	0.044791	0.028264	0.020667	0.038455	0.021593	0.16434	0.027564	0.02548	0.057789	0.045915	0.046628	0.00065654	0.0062517	0.0033231	0.12215	0.056042	0.07376
468	4	ALTNGIYPHKLVF	ALTNGIYPHKLVF	13	RPL6	TNGIYPHKL	84.55	95	9988.93	Q02878	FALTNGIYPHKLVF	0.00027756	0.00030879	0.00024121	0.0005895	0.00047824	0.00052398	0.074722	0.087768	0.10426	0.18047	0.18025	0.18002	0.021452	0.025956	0.032981	0.044599	0.041277	0.036711	0.045469	0.052612	0.049342	0.14873	0.13107	0.10966	0.13319	0.11821	0.1158	0.069845	0.058919	0.061468	0.00065654	0.0033807	0.0011195	0.021573	0.00065631	0.016963
469	4	ELRPTLNELGISTPEELGLDKV	ELRPTLNELGISTPEELGLDKV	22	COX5A	LGISTPEEL	40.03	84.73	2047.1	P20674	QELRPTLNELGISTPEELGLDKV	0.00027756	0.00030879	0.00024121	0.0005895	0.00047824	0.00052398	0.027358	0.034132	0.042098	0.048527	0.053408	0.049791	0.012752	0.014567	0.019051	0.019393	0.019233	0.021883	0.047119	0.066191	0.01311	0.035602	0.028915	0.056543	0.064277	0.057408	0.044293	0.036951	0.03956	0.029023	0.00065654	0.0033807	0.0011195	0.0003573	0.00065631	0.00032563
470	4	KEKYNADYDLSARQG	KEKYNADYDLSARQG	15	MTX1	YNADYDLSA	1.14	0	84.78	Q13505	LRKEKYNADYDLSARQGA	0.00027756	0.00030879	0.00024121	0.0005895	0.00047824	0.00052398	0.0051365	0.0059874	0.0037352	0.0026306	0.0022661	0.0028593	0.0042006	0.0032134	0.0033093	0.003916	0.0045274	0.0042063	0.0047877	0.0055064	0.0041358	0.0027433	0.0036107	0.0034061	0.003004	0.003472	0.0027527	0.0023765	0.0020201	0.001588	0.00065654	0.0033807	0.0011195	0.0056089	0.0056226	0.0032866
471	4	GPSYWCQNTETAAQC	GPSYWCQNTETAAQC	15	PSAP	YWCQNTETA	6.71	0.51	304.18	P07602	IWGPSYWCQNTETAAQCNAVEH	0.00027756	0.00030879	0.00024121	0.0005895	0.00047824	0.00052398	1.0633	1.0812	0.71623	0.6249	0.68456	0.10517	1.3913	1.1398	1.0442	0.54456	0.7605	0.18468	1.4027	1.0007	0.55889	0.60547	0.3188	0.32042	0.20123	0.16607	0.15856	0.0697	0.10718	0.063521	2.6948	1.1098	0.39779	0.69032	1.0961	0.10799
472	4	NSILQLDPSIPGVFR	NSILQLDPSIPGVFR	15	ATP6V0A2	LQLDPSIPG	0.02	0.17	17.56	Q9Y487	RHNSILQLDPSIPGVFRGPYP	0.00027756	0.00030879	0.00024121	0.0005895	0.00047824	0.00052398	0.12955	0.14199	0.15907	0.13572	0.072731	0.021371	0.091464	0.065501	0.1212	0.098312	0.047073	0.021303	0.12639	0.13384	0.11422	0.060809	0.068309	0.057732	0.051488	0.040127	0.039198	0.051254	0.047402	0.045889	0.16511	0.10533	0.090432	0.089121	0.085259	0.070747
473	4	VTQEIVTERSVSSRQA	VTQEIVTERSVSSRQA	16	DSG2	IVTERSVSS	0.96	0.07	76.98	Q14126	QEANAEKVTQEIVTERSVSSRQAQKVAT	0.017391	0.018057	0.012891	0.015545	0.011867	0.015313	0.81979	0.80397	0.85699	0.89292	0.85294	0.95059	1.0862	0.92057	1.2615	1.2399	1.1362	1.4702	1.6903	1.5523	1.4735	1.745	1.2057	1.371	0.39158	0.43659	0.32889	0.30164	0.28471	0.30379	1.8665	2.0036	2.2276	1.706	1.6087	1.3805
474	4	APPEVVMDPALAAQYEHDLE	APPEVVMDPALAAQYEHDLE	20	RAN	VVMDPALAA	0.79	1.02	69.75	P62826	ALAPPEVVMDPALAAQYEHDLEV	0.00027756	0.00030879	0.00024121	0.0005895	0.00047824	0.00052398	0.32441	0.28456	0.36009	0.30746	0.25534	0.2271	0.37723	0.23327	0.39331	0.42546	0.36061	0.24858	0.32366	0.58975	0.69749	0.73751	0.63642	0.54953	0.10613	0.10649	0.078236	0.022605	0.058078	0.065986	0.80106	0.99925	0.52426	0.42821	0.45676	0.40939
475	4	SGQVYVNDLPVNSGVTRIS	SGQVYVNDLPVNSGVTRIS	19	GINM1	YVNDLPVNS	1.51	2.13	99.54	Q9NU53	NITYESGQVYVNDLPVNSGVTRISC	0.00027756	0.00030879	0.00024121	0.0005895	0.00047824	0.00052398	0.050932	0.061739	0.063642	0.065903	0.058487	0.05965	0.05341	0.046582	0.052993	0.031183	0.033766	0.036937	0.13279	0.12335	0.10245	0.14012	0.1215	0.10357	0.058048	0.071084	0.026958	0.0098682	0.010465	0.0097883	0.25232	0.22051	0.23834	0.108	0.10961	0.09151
476	4	ISNEFKVEVNVIHT	ISNEFKVEVNVIHT	14	CLSTN1	FKVEVNVIH	1.05	0.49	80.79	O94985	YISNEFKVEVNVIHTANPME	0.00027756	0.00030879	0.00024121	0.0005895	0.00047824	0.00052398	0.060102	0.055185	0.026841	0.020075	0.034798	0.045535	0.10858	0.099144	0.092694	0.049555	0.057816	0.073873	0.11931	0.11818	0.103	0.070367	0.075883	0.070938	0.060058	0.056162	0.035489	0.011911	0.021463	0.026011	0.00065654	0.0033807	0.0011195	0.060214	0.061624	0.023779
477	4	TGNYRIESVLSSSG	TGNYRIESVLSSSG	14	GM2A	YRIESVLSS	1.06	0.03	81.36	P17900	ELPSWLTTGNYRIESVLSSSGKRLGC	0.00027756	0.00030879	0.00024121	0.0005895	0.00047824	0.00052398	0.095635	0.09501	0.16442	0.15894	0.1875	0.18972	0.26448	0.21728	0.31579	0.29522	0.23514	0.37979	0.36404	0.30229	0.38988	0.31882	0.31924	0.35567	0.021249	0.068407	0.064723	0.16138	0.15487	0.15168	0.00065654	0.0033807	0.0011195	0.14552	0.076938	0.18752
478	4	RPGSTAQILSDLDLTSQREG	RPGSTAQILSDLDLTSQREG	20	PLXNB2	ILSDLDLTS	3.2	3.14	167.26	O15031	WRPGSTAQILSDLDLTSQREGR	0.00027756	0.00030879	0.00024121	0.0005895	0.00047824	0.00052398	0.02206	0.029399	0.03009	0.048319	0.044107	0.048969	0.12633	0.1134	0.1336	0.15078	0.13796	0.13584	0.16083	0.13793	0.15282	0.14689	0.1682	0.14433	0.023635	0.024649	0.021703	0.042603	0.035632	0.040112	0.00065654	0.0033807	0.027184	0.12768	0.12196	0.12112
479	4	GPGIEGQGVFREATTEFSVDAR	GPGIEGQGVFREATTEFSVDAR	22	FLNA	FREATTEFS	0.44	0.98	50.16	P21333	YGPGIEGQGVFREATTEFSVDARALTQ	0.00027756	0.00030879	0.00024121	0.0005895	0.00047824	0.00052398	0.024763	0.028682	0.028395	0.024783	0.034205	0.031551	0.10787	0.11634	0.13516	0.084769	0.099024	0.087397	0.35245	0.31572	0.33612	0.3057	0.30705	0.30208	0.049478	0.056877	0.042838	0.068541	0.083104	0.068902	0.29311	0.18089	0.25536	0.52534	0.53525	0.50057
480	4	TPVENPAQIREMFDDVSYDKG	TPVENPAQIREMFDDVSYDKG	21	ERAP1	IREMFDDVS	31.34	7.14	1460.72	Q9NZ08	STPVENPAQIREMFDDVSYDKGAC	0.00027756	0.00030879	0.00024121	0.0005895	0.00047824	0.00052398	0.039599	0.043769	0.022038	0.05365	0.053558	0.039356	0.10754	0.10787	0.13863	0.094335	0.10957	0.12114	0.059295	0.049323	0.031505	0.079102	0.078818	0.075106	0.060346	0.052345	0.038083	0.034343	0.043292	0.028338	0.030846	0.074646	0.053278	0.12997	0.15741	0.12223
481	4	DTQHIWESDSNEFSVIADPR	DTQHIWESDSNEFSVIADPR	20	HSP90B1	WESDSNEFS	5.86	6.88	271.57	P14625	NDTQHIWESDSNEFSVIADPRGNTLG	0.00027756	0.00030879	0.00024121	0.0005895	0.00047824	0.00052398	0.011138	0.019404	0.040742	0.018435	0.022991	0.024567	0.030345	0.051615	0.091788	0.051428	0.053199	0.065732	0.035516	0.031816	0.033054	0.046256	0.055628	0.047317	0.03258	0.041187	0.033283	0.016809	0.014449	0.014101	0.039023	0.041621	0.031052	0.059594	0.09078	0.082998
482	4	YPSHSFIGEESVAAGEK	YPSHSFIGEESVAAGEK	17	IMPA1	FIGEESVAA	0.5	0.04	54.32	P29218	KYPSHSFIGEESVAAGEKSI	0.00027756	0.00030879	0.00024121	0.0005895	0.00047824	0.00052398	0.12279	0.1133	0.11933	0.079817	0.090246	0.089065	0.10123	0.086255	0.12959	0.12461	0.11653	0.13546	0.16354	0.18133	0.13179	0.12814	0.14036	0.13449	0.10609	0.077391	0.082695	0.092653	0.070563	0.082797	0.14438	0.14882	0.16365	0.10935	0.13511	0.14034
483	4	ELEFAIQPNTTGKQ	ELEFAIQPNTTGKQ	14	EZR	FAIQPNTTG	0.56	0	58.13	P15311	MDAELEFAIQPNTTGKQLFDQVVKT	0.00027756	0.00030879	0.00024121	0.0005895	0.00047824	0.00052398	0.58219	0.58136	0.80542	0.51953	0.55422	0.5794	0.27329	0.33068	0.40398	0.36583	0.36153	0.44105	0.56324	0.59743	0.50603	0.69098	0.77322	0.70923	0.34038	0.40501	0.35428	0.27127	0.27399	0.25573	1.5405	2.3992	1.3376	0.54704	0.59262	0.46552
484	4	IGNSFRNEISPRSGLI	IGNSFRNEISPRSGLI	16	GARS1	FRNEISPRS	0.13	0.03	29.47	P41250	QIGNSFRNEISPRSGLIR	0.00027756	0.00030879	0.00024121	0.0005895	0.00047824	0.00052398	0.030667	0.028195	0.023451	0.017514	0.020268	0.024485	0.018518	0.018761	0.022696	0.018009	0.020053	0.022991	0.025597	0.023284	0.025549	0.020913	0.027814	0.022432	0.024076	0.030029	0.020406	0.019418	0.017115	0.021767	0.0034187	0.0033807	0.0011195	0.02826	0.025251	0.021567
485	4	*HPPELLFSASLPALG	HPPELLFSASLPALG	16	MAN2B1	LLFSASLPA	0.21	2.68	36.33	O00754	*AHPPELLFSASLPALGFST	0.00027756	0.00030879	0.00024121	0.0005895	0.00047824	0.00052398	0.22114	0.26101	0.25975	0.22284	0.24827	0.33594	0.19976	0.20636	0.2535	0.26919	0.26992	0.34067	0.35483	0.29397	0.30204	0.39539	0.48538	0.45745	0.25247	0.24437	0.23398	0.44385	0.37624	0.40139	0.00065654	0.0033807	0.14055	0.093301	0.00065631	0.13207
486	4	DGNYWVTDVALHQV*	DGNYWVTDVALHQV	15	PAM	WVTDVALHQ	4.29	0.64	208.49	P19021	SIDKDGNYWVTDVALHQV*	0.00027756	0.00030879	0.00024121	0.0005895	0.00047824	0.00052398	0.027899	0.026402	0.038849	0.046866	0.049883	0.049216	0.058195	0.071106	0.078484	0.067261	0.080556	0.079075	0.094862	0.090631	0.073773	0.10727	0.139	0.12918	0.086587	0.078717	0.076894	0.079409	0.0693	0.063521	0.00065654	0.036015	0.034593	0.075234	0.08117	0.071639
487	4	LAKWVAIQSVSAWPE	LAKWVAIQSVSAWPE	15	CNDP2	WVAIQSVSA	0.22	0.46	37.04	Q96KP4	KLAKWVAIQSVSAWPEK	0.00027756	0.00030879	0.00024121	0.0005895	0.00047824	0.00052398	0.018708	0.022085	0.025428	0.021737	0.020328	0.029004	0.018885	0.021613	0.024149	0.026772	0.036591	0.030002	0.040417	0.039459	0.033214	0.040351	0.050197	0.047067	0.030703	0.029154	0.032759	0.026518	0.022445	0.026148	0.00065654	0.0033807	0.0011195	0.026561	0.02842	0.027868
488	4	DDPYFHITKTIEASRV	DDPYFHITKTIEASRV	16	COG8	FHITKTIEA	0.44	0.06	50.44	Q96MW5	AIPNDDPYFHITKTIEASRVHL	0.00027756	0.00030879	0.00024121	0.0005895	0.00047824	0.00052398	0.074419	0.069139	0.079478	0.089232	0.08	0.10952	0.062834	0.057645	0.075108	0.13773	0.12356	0.13471	0.10007	0.1289	0.11906	0.14061	0.13136	0.12706	0.037484	0.027829	0.050345	0.1336	0.12962	0.12827	0.00065654	0.0033807	0.0011195	0.096753	0.10961	0.091874
489	4	KNVRIDPSSLSFN	KNVRIDPSSLSFN	13	SCARB1	VRIDPSSLS	6.13	0.16	281.89	Q8WTV0	QVLKNVRIDPSSLSFNMWK	0.00027756	0.00030879	0.00024121	0.0005895	0.00047824	0.00052398	0.19237	0.18023	0.1991	0.13085	0.09531	0.1299	0.048955	0.1454	0.16346	0.12247	0.11997	0.1632	0.26423	0.30751	0.29378	0.20932	0.25832	0.23288	0.082346	0.080466	0.13563	0.23779	0.21712	0.21785	0.00065654	0.0033807	0.1904	0.35743	0.37273	0.32591
490	4	KEGVIEPDTDAPQE	KEGVIEPDTDAPQE	14	ST13	IEPDTDAPQ	27.42	0.1	1236.34	P50502	EIDKEGVIEPDTDAPQEMGDENA	0.00027756	0.00030879	0.00024121	0.0005895	0.00047824	0.00052398	0.088109	0.13194	0.08462	0.2005	0.19757	0.18942	0.072112	0.097555	0.1912	0.14998	0.21228	0.12958	0.30438	0.27985	0.26618	0.34277	0.32411	0.39908	0.12683	0.13337	0.046591	0.18516	0.20886	0.21704	0.30131	0.67569	0.68025	0.33436	0.27831	0.15553
491	4	TAGTEQFTAMRDLYMKNGQG	TAGTEQFTAMRDLYMKNGQG	20	RAP1B	FTAMRDLYM	0.95	2.1	76.52	P61224	LDTAGTEQFTAMRDLYMKNGQGF	0.00027756	0.00030879	0.00024121	0.0005895	0.00047824	0.00052398	0.084076	0.099184	0.025824	0.1138	0.12482	0.12389	0.087981	0.092424	0.07475	0.097296	0.10636	0.13026	0.18755	0.16713	0.088752	0.19714	0.17057	0.17002	0.096526	0.097614	0.018837	0.089842	0.087986	0.064206	0.037644	0.061226	0.0011195	0.18462	0.12525	0.15546
492	4	PVLDKTKFLVPDHVNMSELI	PVLDKTKFLVPDHVNMSELI	20	MAP1LC3B	LVPDHVNMS	0.09	3.13	25.31	Q9GZQ8	QLPVLDKTKFLVPDHVNMSELIKI	0.00027756	0.00030879	0.00024121	0.0005895	0.00047824	0.00052398	0.094024	0.098079	0.1142	0.10197	0.11385	0.12431	0.14068	0.17199	0.17697	0.11326	0.11731	0.15408	0.24365	0.23417	0.21741	0.091158	0.093598	0.067971	0.075476	0.078558	0.068567	0.12049	0.099405	0.090121	0.00065654	0.0033807	0.0011195	0.2582	0.36486	0.2252
493	4	KGRFYTDSNGREI	KGRFYTDSNGREI	13	MAN2B1	FYTDSNGRE	8.16	0.17	360.55	O00754	DTPLETKGRFYTDSNGREILERR	0.00027756	0.00030879	0.00024121	0.0005895	0.00047824	0.00052398	1.3773	1.3233	1.3489	1.0446	0.97282	1.1394	0.93756	1.0249	1.0557	1.0832	1.0173	1.1008	0.79408	0.92963	0.79608	0.41338	0.39092	0.37958	0.37279	0.40363	0.36356	0.927	0.80039	0.75458	0.00065654	0.0033807	0.0011195	0.52112	0.40571	0.45732
494	4	DVPKWISIMTERSVPH	DVPKWISIMTERSVPH	16	ANXA2	WISIMTERS	0.14	0.07	30.61	P07355	TDVPKWISIMTERSVPHLQK	0.00027756	0.00030879	0.00024121	0.0005895	0.00047824	0.00052398	0.51903	0.18296	0.64419	0.44083	0.42604	0.16597	0.3497	0.14522	0.45582	0.3458	0.11658	0.39899	0.23853	0.51723	0.45069	0.15851	0.23974	0.18201	0.14843	0.12934	0.14084	0.21678	0.21058	0.22835	0.00065654	0.0033807	0.0011195	0.37213	0.88723	0.88951
495	4	DPTRNEWKMMGNMTSPRSN	DPTRNEWKMMGNMTSPRSN	19	IVNS1ABP	WKMMGNMTS	0.41	0.52	48.21	Q9Y6Y0	YDPTRNEWKMMGNMTSPRSNA	0.00027756	0.00030879	0.00024121	0.0005895	0.00047824	0.00052398	0.018653	0.014958	0.023634	0.01786	0.025504	0.029661	0.02235	0.022107	0.02852	0.038858	0.041002	0.04244	0.0323	0.030269	0.010252	0.032723	0.034199	0.034048	0.010757	0.010469	0.012603	0.017389	0.014449	0.013964	0.00065654	0.0033807	0.0011195	0.022112	0.021264	0.020295
496	4	KPPSYNVATTLPSYDE	KPPSYNVATTLPSYDE	16	NDFIP1	YNVATTLPS	0.59	0	60.18	Q9BT67	YKDESGFPKPPSYNVATTLPSYDEAERTK	0.066424	0.034484	0.034766	0.097106	0.099229	0.10378	2.9332	2.9356	3.2774	3.4557	3.4321	3.8766	2.4567	2.3152	2.6265	2.4358	2.5043	2.9427	3.3597	3.2127	3.0133	3.7944	3.9456	3.7113	1.1865	1.4352	1.1823	1.4978	1.1381	1.2395	6.4087	6.9176	6.9329	3.126	2.9861	2.9001
497	4	KESILADKSLATRTD	KESILADKSLATRTD	15	PSMD10	ILADKSLAT	0.27	0.1	40.05	O75832	ELKESILADKSLATRTDQDSR	0.00027756	0.00030879	0.00024121	0.0005895	0.00047824	0.00052398	0.036236	0.029586	0.033551	0.027711	0.024799	0.037376	0.03678	0.03464	0.045313	0.063454	0.056596	0.071883	0.073003	0.064467	0.058412	0.086151	0.076352	0.072365	0.023679	0.020169	0.020133	0.034198	0.027692	0.029529	0.00065654	0.0033807	0.0032686	0.06643	0.070702	0.065535
498	4	TGEFRKDGVPIGYKGS	TGEFRKDGVPIGYKGS	16	PPIH	FRKDGVPIG	1.37	0.04	93.9	O43447	FCTGEFRKDGVPIGYKGSTF	0.00027756	0.00030879	0.00024121	0.0005895	0.00047824	0.00052398	0.045677	0.048932	0.035345	0.027427	0.030657	0.038732	0.037688	0.019768	0.033171	0.056504	0.050932	0.045477	0.050589	0.056166	0.048224	0.068165	0.057727	0.056217	0.019018	0.023907	0.018291	0.014636	0.020524	0.020097	0.00065654	0.0033807	0.0011195	0.050749	0.053221	0.046785
499	4	VKSEIIPMFSNLASDEQDSVR	VKSEIIPMFSNLASDEQDSVR	21	PPP2R1A	IIPMFSNLA	0.4	2.93	47.98	P30153	ELDNVKSEIIPMFSNLASDEQDSVRL	0.00027756	0.00030879	0.00024121	0.0005895	0.00047824	0.00052398	0.14159	0.13611	0.16124	0.15563	0.15544	0.19985	0.21956	0.28922	0.26387	0.21605	0.18438	0.22305	0.28225	0.28723	0.24174	0.27281	0.2956	0.32661	0.077751	0.076596	0.020475	0.1381	0.10521	0.10856	0.12705	0.090072	0.14047	0.35541	0.34247	0.28792
500	4	DEPEYVPDPDAEKPE	DEPEYVPDPDAEKPE	15	CANX	YVPDPDAEK	38.84	0.17	1961.83	P27824	DDEPEYVPDPDAEKPEDWDEDMDG	0.00027756	0.00030879	0.00024121	0.0005895	0.00047824	0.00052398	0.20108	0.24908	0.2449	0.19933	0.18363	0.21297	0.28273	0.2749	0.31561	0.33316	0.32519	0.40165	0.20087	0.20824	0.18791	0.27421	0.2917	0.24988	0.13836	0.16035	0.11875	0.18413	0.16063	0.14567	0.68976	0.50734	0.65296	0.26229	0.17146	0.2128
501	4	EEAYIADLDAKSGA	EEAYIADLDAKSGA	14	ACLY	YIADLDAKS	0.89	0	74.08	P53396	GREAYPEEAYIADLDAKSGASLK	0.00027756	0.00030879	0.00024121	0.0005895	0.00047824	0.00052398	1.3226	1.6222	1.6566	1.5373	1.6366	1.815	1.3638	1.4218	1.5785	2.431	2.5366	2.8517	1.7078	1.7832	1.4499	2.3535	2.4749	2.1907	0.56043	0.62635	0.55263	1.0179	0.89752	0.83945	4.5849	4.9329	4.859	2.2043	2.1299	1.9491
502	4	DPERESLLLDTTSLQQRG	DPERESLLLDTTSLQQRG	18	CLSTN3	LLLDTTSLQ	2.09	0.26	123.24	Q9BQT9	GDDLDPERESLLLDTTSLQQRGLEL	0.00027756	0.00030879	0.00024121	0.0005895	0.00047824	0.00052398	0.60602	0.75212	0.72485	0.72962	0.84579	0.87597	0.572	0.61336	0.66969	0.64067	0.7091	0.72569	0.96883	0.86022	0.90484	1.2794	1.266	1.1469	0.26228	0.28637	0.26544	0.38531	0.34538	0.37294	0.62365	0.26403	0.59927	0.88492	1.0795	0.84345
503	4	DLPEYQGEPDEISIQK*	DLPEYQGEPDEISIQK	17	ITPA	YQGEPDEIS	17.21	0.17	738.66	Q9BY32	KIDLPEYQGEPDEISIQK*	0.00027756	0.00030879	0.00024121	0.0005895	0.00047824	0.00052398	0.19302	0.24423	0.25414	0.22664	0.23516	0.25125	0.15988	0.17054	0.2018	0.31365	0.29756	0.33024	0.34136	0.38765	0.33294	0.42565	0.50197	0.40983	0.12347	0.089583	0.058694	0.23287	0.18321	0.18468	0.7828	0.79709	0.86618	0.29554	0.30076	0.25702
504	4	KQIKIEENATGFS	KQIKIEENATGFS	13	MITD1	IKIEENATG	6.8	0.13	307.28	Q8WV92	KYHKQIKIEENATGFSYESL	0.00027756	0.00030879	0.00024121	0.0005895	0.00047824	0.00052398	0.23616	0.16551	0.28264	0.31243	0.33932	0.3583	0.18947	0.29047	0.29726	0.34211	0.34896	0.39076	0.18979	0.091715	0.23058	0.29759	0.34477	0.28478	0.11817	0.11842	0.15529	0.16577	0.16353	0.14443	0.05769	0.0033807	0.0011195	0.089391	0.10065	0.14819
505	4	LSGTQFVCETVIRSLT	LSGTQFVCETVIRSLT	16	NBR1	FVCETVIRS	1.92	1.6	116.65	Q14596	DLSGTQFVCETVIRSLTLDA	0.00027756	0.00030879	0.00024121	0.0005895	0.00047824	0.00052398	0.077685	0.1209	0.072471	0.10335	0.11208	0.13955	0.094655	0.099875	0.09228	0.087162	0.0825	0.10157	0.13354	0.10185	0.084855	0.076248	0.089239	0.077835	0.036092	0.025656	0.030917	0.072946	0.054627	0.071872	0.012801	0.0033807	0.008798	0.010018	0.009814	0.013404
506	4	SPGEPQIIFCRSEAAHQGVI	SPGEPQIIFCRSEAAHQGVI	20	PTPRC	IIFCRSEAA	0.99	3.47	78.53	P08575	GSPGEPQIIFCRSEAAHQGVITW	0.00027756	0.00030879	0.00024121	0.0005895	0.00047824	0.00052398	0.17313	0.17783	0.15723	0.19667	0.19802	0.1824	0.11689	0.11705	0.13014	0.12473	0.14386	0.14279	0.24334	0.21827	0.15649	0.19732	0.13973	0.18614	0.056082	0.037742	0.01986	0.08593	0.077717	0.062152	0.014937	0.0033807	0.0011195	0.065257	0.043509	0.040742
507	4	AIDAFRPDLSSASFQRPQ	AIDAFRPDLSSASFQRPQ	18	TRAF1	FRPDLSSAS	1.13	0.11	84.23	Q13077	HAIDAFRPDLSSASFQRPQS	0.00027756	0.00030879	0.00024121	0.0005895	0.00047824	0.00052398	0.10217	0.10228	0.067851	0.096016	0.094665	0.12045	0.084424	0.083226	0.076013	0.093791	0.090066	0.11707	0.097338	0.088764	0.075961	0.10297	0.11942	0.10674	0.04495	0.047787	0.032896	0.049413	0.025532	0.044821	0.014141	0.032108	0.024161	0.043657	0.043529	0.04833
508	4	KMSFETQKTNLATENQ	KMSFETQKTNLATENQ	16	CCPG1	FETQKTNLA	0.25	0.02	38.95	Q9ULG6	LTEAEKMSFETQKTNLATENQYLR	0.00027756	0.00030879	0.00024121	0.0005895	0.00047824	0.00052398	0.4558	0.49781	0.54882	0.40149	0.4292	0.52642	0.48163	0.49639	0.50402	0.42328	0.45637	0.56338	0.44353	0.43067	0.42377	0.44346	0.47631	0.43285	0.093876	0.11524	0.1294	0.11716	0.072555	0.11072	0.62909	0.57067	0.69368	0.43961	0.57768	0.57513
509	4	*SPDHYLVDHTLDGR	SPDHYLVDHTLDGR	15	FASN	YLVDHTLDG	1.95	0.02	117.91	P49327	*ESPDHYLVDHTLDGRVLF	0.00027756	0.00030879	0.00024121	0.0005895	0.00047824	0.00052398	0.24266	0.26167	0.28485	0.30798	0.29373	0.35953	0.31252	0.31768	0.38292	0.46485	0.47831	0.52149	0.27932	0.27498	0.25233	0.30817	0.30441	0.27426	0.055199	0.051815	0.058057	0.13721	0.11248	0.12326	0.00065654	0.0033807	0.0011195	0.3994	0.38156	0.36716
510	4	IPEKFVVDKSTAGALD	IPEKFVVDKSTAGALD	16	LRRC8C	FVVDKSTAG	0.34	0	44.21	Q8TDW0	KSIPEKFVVDKSTAGALDKKEGEQA	0.00027756	0.00030879	0.00024121	0.0005895	0.00047824	0.00052398	0.31704	0.29594	0.34378	0.32046	0.29749	0.31278	0.27223	0.26972	0.37861	0.4009	0.38682	0.42118	0.31705	0.29443	0.29457	0.34599	0.36518	0.27663	0.084599	0.10337	0.053007	0.11955	0.099041	0.095419	0.2902	0.32617	0.35056	0.33996	0.29469	0.27864
511	4	INIYNCEPANPSEK	INIYNCEPANPSEK	14	MS4A1	YNCEPANPS	14.97	0.16	643.28	P11836	HTPYINIYNCEPANPSEKNSPSTQY	0.00027756	0.00030879	0.00024121	0.0005895	0.00047824	0.00052398	0.65589	0.62244	0.66217	0.68459	0.69428	0.72714	0.40275	0.41968	0.56884	0.25913	0.57934	0.65989	0.88944	0.39915	0.80076	0.77359	0.17023	0.80918	0.094097	0.1031	0.10874	0.17534	0.14996	0.14744	0.13587	0.91991	1.0863	0.096968	0.20871	0.21583
512	4	AAIYNIDTSSESPDHY	AAIYNIDTSSESPDHY	16	FASN	YNIDTSSES	2.96	0	158.36	P49327	GSPSAAIYNIDTSSESPDHYLVDHTL	0.00027756	0.0075238	0.0066455	0.0080955	0.0082094	0.00052398	0.42892	0.46388	0.48092	0.50832	0.49328	0.55415	0.74272	0.81177	0.76773	0.89206	0.79527	0.95827	0.6949	0.64042	0.56207	0.71516	0.81024	0.72388	0.24936	0.37609	0.29643	0.35386	0.2939	0.31213	1.2449	1.1291	1.2879	0.60431	0.46165	0.51133
513	4	RPPKQLLPESTPAGNQEM	RPPKQLLPESTPAGNQEM	18	ATP13A3	LLPESTPAG	23.76	0.15	1044.47	Q9H7F0	VRPPKQLLPESTPAGNQEMEL	0.012985	0.019719	0.013599	0.015969	0.014322	0.016369	0.12046	0.12047	0.13237	0.10377	0.062807	0.11889	0.13311	0.12662	0.17279	0.1167	0.071777	0.12611	0.04882	0.090488	0.07842	0.10592	0.080814	0.058821	0.067944	0.06997	0.06561	0.0606	0.0506	0.043452	0.054718	0.15833	0.15826	0.16759	0.11096	0.15176
514	4	ENNYFRADKDPPSMA	ENNYFRADKDPPSMA	15	EPHA3	FRADKDPPS	0.58	0	59.41	P29320	CENNYFRADKDPPSMACT	0.00027756	0.00030879	0.00024121	0.0005895	0.00047824	0.00052398	0.4714	0.1076	0.039456	0.38665	0.10364	0.48037	0.11166	0.40002	0.40951	0.11961	0.34483	0.29965	0.089305	0.021756	0.013653	0.060489	0.072433	0.065468	0.024651	0.018076	0.0067111	0.016128	0.0094131	0.0078717	0.10878	0.093775	0.10296	0.19082	0.027275	0.14832
515	4	HPINEYYIADASEDQV	HPINEYYIADASEDQV	16	SORL1	YIADASEDQ	5.81	0.27	269.61	Q92673	TRHPINEYYIADASEDQVFVCV	0.014771	0.00030879	0.00024121	0.023015	0.00047824	0.00052398	1.8815	2.2495	2.3421	2.1039	2.3849	2.6878	2.1637	2.6625	3.238	2.7096	2.8177	3.2145	1.5977	1.6462	1.4926	1.9447	1.9577	1.9016	0.25561	0.31561	0.12071	0.19378	0.16673	0.16548	2.7276	2.9142	2.8521	2.1181	1.7271	1.6804
516	4	HPRYYISANVTGFK	HPRYYISANVTGFK	14	UGCG	YYISANVTG	0.33	0.04	43.38	Q16739	TSHPRYYISANVTGFKCVT	0.018485	0.017148	0.012983	0.02255	0.022275	0.01641	0.48558	0.4518	0.43658	0.36728	0.34859	0.39394	0.47589	0.52669	0.62929	0.33601	0.34585	0.40238	0.50114	0.44793	0.45463	0.18478	0.21209	0.18451	0.11243	0.1084	0.12876	0.11969	0.10634	0.10569	0.00065654	0.0033807	0.0011195	0.36622	0.29728	0.28747
517	4	LGEIRNVETNQCLDNM	LGEIRNVETNQCLDNM	16	GALNT1	IRNVETNQC	19.7	1.06	851.26	Q10472	FSLGEIRNVETNQCLDNMAR	0.00027756	0.00030879	0.00024121	0.0005895	0.00047824	0.00052398	0.067282	0.07575	0.05566	0.05556	0.048382	0.030893	0.074541	0.081952	0.09446	0.039462	0.036385	0.055307	0.043634	0.053234	0.033805	0.019056	0.016248	0.0071226	0.0079518	0.006679	0.0068021	0.0094769	0.0096375	0.0082961	0.049784	0.016886	0.049274	0.0003573	0.00065631	0.00032563
518	4	YDHNFVKAINAIQKS	YDHNFVKAINAIQKS	15	CTSC	FVKAINAIQ	0.04	0.03	19.78	P53634	YSNRLYKYDHNFVKAINAIQKSWT	0.095591	0.090633	0.099621	0.12852	0.14299	0.1159	3.4305	3.5136	4.129	2.3596	2.2572	2.6772	2.2329	2.3484	3.0832	1.7974	1.7924	2.0359	1.9673	2.1634	2.0378	0.79473	0.70854	0.65994	0.46496	0.5931	0.57036	0.7261	0.61655	0.63312	0.038363	0.0033807	0.026122	2.3996	2.4633	2.1254
519	4	RKFFYSDQNVDSRDPV	RKFFYSDQNVDSRDPV	16	TLN1	FYSDQNVDS	0.19	0.01	34.67	Q9Y490	LRRKFFYSDQNVDSRDPVQL	0.00027756	0.00030879	0.00024121	0.0005895	0.00047824	0.00052398	0.050813	0.056562	0.061622	0.052951	0.050783	0.057144	0.055702	0.054112	0.057376	0.062635	0.066595	0.077394	0.046018	0.049785	0.035034	0.017383	0.019668	0.014846	0.0043072	0.0085608	0.0045272	0.022258	0.012555	0.018851	0.00065654	0.0033807	0.0011195	0.083593	0.079248	0.073881
520	4	NPRKFNLDATELSIR	NPRKFNLDATELSIR	15	STX6	FNLDATELS	0	0	13.36	O43752	SIVEANPRKFNLDATELSIRKAFITS	0.10308	0.096242	0.09639	0.15299	0.17644	0.12831	5.9451	5.6642	5.9339	5.7249	5.3213	5.9367	6.3261	6.8128	6.8813	8.0908	7.4208	8.0257	8.4321	7.8055	8.2434	4.3592	4.3219	3.6433	1.2842	1.567	1.4471	2.2053	1.9528	1.9904	0.3375	0.18517	0.18035	7.6444	6.0441	6.5554
521	4	DSDYEMDSSSRSHL	DSDYEMDSSSRSHL	14	SH2B3	YEMDSSSRS	2.9	0.01	155.77	Q9UQQ2	NRARDSDYEMDSSSRSHLRA	0.00027756	0.00030879	0.00024121	0.0005895	0.00047824	0.00052398	0.021465	0.021807	0.013203	0.027273	0.025518	0.026911	0.023606	0.010255	0.024403	0.0162	0.016114	0.024771	0.016094	0.015721	0.01418	0.011232	0.012623	0.010788	0.0044066	0.0049165	0.006338	0.0076496	0.0052999	0.0042302	0.0091877	0.0033807	0.0093156	0.029473	0.014461	0.025581
522	4	EMQRWIMEKTAEHFQE	EMQRWIMEKTAEHFQE	16	SDF4	WIMEKTAEH	1.39	0.11	94.99	Q9BRK5	SAKEMQRWIMEKTAEHFQEAM	0.00027756	0.00030879	0.00024121	0.0005895	0.00047824	0.00052398	0.57778	0.8251	0.42231	0.81363	0.98733	0.33385	0.55882	0.77091	0.53333	1.2306	1.2155	0.29552	0.34631	0.398	0.55343	0.2742	0.41038	0.30034	0.054536	0.056904	0.031667	0.15809	0.095379	0.15282	0.00065654	0.0033807	0.0011195	0.97993	1.2876	0.959
523	4	TPEAFSLDSSLRGKQR	TPEAFSLDSSLRGKQR	16	PTPN23	FSLDSSLRG	0.07	0	23.97	Q9H3S7	SLTPEAFSLDSSLRGKQRMSK	0.00027756	0.00030879	0.00024121	0.0005895	0.00047824	0.00052398	0.2853	0.19181	0.32191	0.36121	0.29501	0.25473	0.22561	0.23745	0.18645	0.29158	0.24444	0.21977	0.17649	0.12748	0.15409	0.13799	0.15065	0.16023	0.039693	0.032255	0.030325	0.050804	0.029895	0.033239	0.027582	0.027555	0.024079	0.13814	0.16132	0.16282
524	4	RPANDFNPDADAKALR	RPANDFNPDADAKALR	16	ANXA6	FNPDADAKA	3.04	0.01	161.41	P08133	VRPANDFNPDADAKALRKAM	0.00027756	0.00030879	0.00024121	0.0005895	0.00047824	0.00052398	0.10454	0.086334	0.12419	0.11455	0.10728	0.11948	0.072158	0.058208	0.082844	0.099925	0.096957	0.11119	0.052508	0.039814	0.053733	0.07952	0.071096	0.055078	0.010669	0.011397	0.010078	0.01594	0.012022	0.020001	0.021367	0.02589	0.032141	0.10771	0.076508	0.080045
525	4	GPYSVMPSNVASPQVH	GPYSVMPSNVASPQVH	16	PCM1	YSVMPSNVA	0.59	0.06	60.05	Q15154	TLLTGPYSVMPSNVASPQVHFIM	0.00027756	0.00030879	0.00024121	0.0005895	0.00047824	0.00052398	0.14757	0.32913	0.39541	0.16621	0.41653	0.50612	0.24933	0.41769	0.53284	0.23629	0.51212	0.64006	0.12209	0.30508	0.25848	0.37386	0.18602	0.37929	0.02105	0.026292	0.023205	0.021881	0.023427	0.020398	0.96558	1.182	0.25699	0.095094	0.312	0.28883
526	4	GQFLYQDSNWASKVE	GQFLYQDSNWASKVE	15	TFRC	FLYQDSNWA	0	0.1	14.38	P02786	QNVKHPVTGQFLYQDSNWASKVEKLTL	0.10993	0.12361	0.18863	0.09973	0.13324	0.20663	4.2542	5.2136	5.1801	5.6691	5.7571	6.3639	4.8691	3.7949	6.4121	6.5858	6.258	6.759	4.0223	4.2482	3.907	3.836	3.6347	3.8149	1.3096	1.5219	1.5663	1.2281	1.0633	1.1149	1.4689	1.8676	1.5075	9.4661	8.9472	8.1025
527	4	VPMYVGEVSPTALR	VPMYVGEVSPTALR	14	SLC2A1	YVGEVSPTA	0.25	0.04	39.04	P11166	GFVPMYVGEVSPTALRGALG	0.030607	0.018621	0.010399	0.017503	0.02069	0.039522	0.1668	0.2101	0.12447	0.2589	0.24881	0.1428	0.093023	0.11193	0.126	0.079831	0.15229	0.16086	0.16344	0.18425	0.18138	0.24683	0.14434	0.24004	0.13819	0.15367	0.12803	0.14602	0.15211	0.16616	0.69277	0.8066	0.36159	0.33667	0.32509	0.14076
528	4	SPRRYFNIDPNATQASGN	SPRRYFNIDPNATQASGN	18	LAMP3	FNIDPNATQ	0.97	0	77.64	Q9UQV4	FSPRRYFNIDPNATQASGNC	0.00027756	0.00030879	0.00024121	0.0005895	0.00047824	0.00052398	0.058512	0.0061524	0.074745	0.069572	0.052463	0.07932	0.053107	0.059471	0.078361	0.0866	0.081797	0.11247	0.28881	0.27194	0.25067	0.25674	0.28082	0.25827	0.016169	0.0054068	0.095184	0.1402	0.11676	0.12615	0.00065654	0.0033807	0.062104	0.2342	0.096913	0.23739
529	4	GPSESEARFHIDSVSEGNAGL	GPSESEARFHIDSVSEGNAGL	21	LAIR2	FHIDSVSEG	2.44	0.34	137.7	Q6ISS4	RLGPSESEARFHIDSVSEGNAGLYR	0.00027756	0.00030879	0.00024121	0.0005895	0.00047824	0.00052398	0.033522	0.031077	0.063147	0.039735	0.040206	0.053759	0.013155	0.010659	0.012186	0.011301	0.036178	0.039123	0.23518	0.27653	0.20829	0.26054	0.30576	0.28051	0.019659	0.036045	0.056965	0.053384	0.03942	0.049695	0.41548	0.37272	0.37706	0.47929	0.48273	0.44736
530	4	KGEIRGASTPFQFRASSP	KGEIRGASTPFQFRASSP	18	TAX1BP1	IRGASTPFQ	5.4	0.47	253.33	Q86VP1	YVTHKGEIRGASTPFQFRASSPV	0.0055858	0.00030879	0.00024121	0.0005895	0.00047824	0.00052398	0.027715	0.04833	0.06052	0.056661	0.046387	0.046496	0.057224	0.037068	0.037621	0.061406	0.028136	0.032821	0.11593	0.11139	0.11612	0.059443	0.060662	0.052149	0.062842	0.011423	0.069682	0.14473	0.11366	0.13095	0.00065654	0.0033807	0.0011195	0.11657	0.080904	0.096902
531	4	RGYMEIEQSVKSFK	RGYMEIEQSVKSFK	14	KCT2	MEIEQSVKS	2.49	0.36	139.82	Q8NC54	EENRGYMEIEQSVKSFKM	0.0082923	0.017179	0.00024121	0.0005895	0.0089766	0.00052398	0.039459	0.040428	0.044938	0.052473	0.042682	0.053242	0.055839	0.042437	0.058136	0.047923	0.051614	0.054953	0.15291	0.083077	0.13731	0.066246	0.11061	0.074556	0.16765	0.18977	0.16562	0.17515	0.11782	0.19152	0.00065654	0.0033807	0.0011195	0.12574	0.0596	0.11022
532	4	TTAFQYIIDNKGIDSD	TTAFQYIIDNKGIDSD	16	CTSS	FQYIIDNKG	0.69	0.03	65.05	P25774	FMTTAFQYIIDNKGIDSDASYPYKA	0.019291	0.017085	0.00024121	0.0005895	0.0042965	0.00052398	0.90247	0.91763	1.0142	1.3662	1.4633	1.623	1.8653	1.8103	2.4865	2.3369	2.4197	2.6957	1.9155	1.841	1.6649	2.5242	2.8913	2.8106	1.4447	1.6772	1.3177	1.9442	1.8439	1.7932	0.35682	0.38869	0.40727	0.60309	0.48395	0.50544
533	4	LDGRTFYIDHNSKIT	LDGRTFYIDHNSKIT	15	NEDD4L	FYIDHNSKI	0.24	0.39	38.58	Q96PU5	HLDGRTFYIDHNSKITQWEDPRL	0.021116	0.02533	0.001889	0.015686	0.02918	0.015441	0.078864	0.048631	0.087516	0.093932	0.087081	0.090593	0.10369	0.10797	0.12275	0.13724	0.11028	0.12828	0.14596	0.13347	0.16114	0.17318	0.15828	0.25725	0.1553	0.16997	0.16583	0.15787	0.13093	0.14294	0.00065654	0.0033807	0.0011195	0.14125	0.16516	0.10523
534	4	NAVPFSLDSVANSIHSL	NAVPFSLDSVANSIHSL	17	ATP6AP2	FSLDSVANS	0.24	0.37	38.41	O75787	ENAVPFSLDSVANSIHSLF	0.00027756	0.016333	0.00024121	0.0005895	0.00047824	0.00052398	0.011268	0.026918	0.017404	0.043211	0.033718	0.029571	0.048762	0.069063	0.065068	0.034205	0.048975	0.045244	0.062596	0.11777	0.1013	0.12984	0.13952	0.12247	0.052835	0.047787	0.049594	0.046356	0.038662	0.027667	0.091644	0.0084262	0.053306	0.058219	0.072358	0.056085
535	4	LKPTICSDQDNYCVTV	LKPTICSDQDNYCVTV	16	LY6E	ICSDQDNYC	42.43	5.21	2230.91	Q16553	CLKPTICSDQDNYCVTVSA	0.00027756	0.00030879	0.00024121	0.0005895	0.00047824	0.00052398	1.9191	0.0062671	0.46366	0.1335	1.9987	0.45625	0.18008	0.29124	0.33283	2.2584	1.2891	1.1111	0.71951	0.9868	0.34396	1.8715	2.0194	0.34336	0.010713	0.06414	0.020133	0.053326	0.050923	0.023656	2.1056	0.059459	0.6398	0.21721	0.37007	0.13949
536	4	KESGFKIAETAFSGGPL	KESGFKIAETAFSGGPL	17	MGAT5	FKIAETAFS	0.27	0.03	40.51	Q09328	TKESGFKIAETAFSGGPLGE	0.00027756	0.00030879	0.00024121	0.0005895	0.00047824	0.00052398	0.024298	0.025757	0.0381	0.062511	0.06406	0.064745	0.020407	0.023192	0.034099	0.03183	0.032126	0.031856	0.024587	0.047386	0.039601	0.059628	0.051224	0.079012	0.00031366	0.015028	0.018177	0.0091871	0.0090062	0.0063521	0.010878	0.0033807	0.0011195	0.042997	0.042118	0.03223
537	4	IVVYTGDRTVMGRIA	IVVYTGDRTVMGRIA	15	ATP1A1	YTGDRTVMG	0.02	0.06	16.73	P05023	ARGIVVYTGDRTVMGRIATL	0.018686	0.015048	0.021844	0.022611	0.02762	0.021325	0.13841	0.27334	0.26276	0.19727	0.28579	0.37976	0.22407	0.057596	0.27984	0.27462	0.36041	0.39311	0.21616	0.34471	0.32563	0.33171	0.54844	0.45219	0.075056	0.28584	0.22511	0.25425	0.057559	0.234	0.096539	0.080864	0.096969	0.45445	0.27021	0.37443
538	4	AIFLFVDKTVPQSS*	AIFLFVDKTVPQSS	15	GABARAPL2	LFVDKTVPQ	0.24	0.06	38.65	P60520	QLPSEKAIFLFVDKTVPQSSL*	0.030808	0.00030879	0.025413	0.019239	0.024091	0.00052398	0.70961	0.69441	0.68318	0.54456	0.55371	0.60663	1.3322	1.4401	1.6546	1.195	1.2647	1.4234	1.2162	1.2014	1.1778	0.95993	1.0603	0.94011	0.29846	0.29896	0.24747	0.30416	0.31508	0.24502	0.045297	0.039752	0.10492	0.55836	0.79628	0.64471
539	4	NQELRADGTVNQIEG	NQELRADGTVNQIEG	15	APOD	LRADGTVNQ	1.41	0.02	95.79	P05090	VLNQELRADGTVNQIEGEA	0.00027756	0.00030879	0.00024121	0.0005895	0.00047824	0.00052398	0.053679	0.054023	0.052679	0.075497	0.06661	0.0737	0.038137	0.027209	0.044016	0.1372	0.13464	0.15031	0.012327	0.012229	0.010667	0.033929	0.049331	0.044588	0.058093	0.038802	0.045636	0.23026	0.20785	0.19421	0.13434	0.14274	0.13853	0.063841	0.0587	0.082347
540	4	ELRVFVGEEDPEAESVT	ELRVFVGEEDPEAESVT	17	FERMT3	FVGEEDPEA	2.98	0.09	159.2	Q86UX7	WELRVFVGEEDPEAESVTL	0.00027756	0.00030879	0.00024121	0.0005895	0.00047824	0.00052398	0.033198	0.014628	0.034851	0.021668	0.023554	0.022348	0.019811	0.024337	0.029213	0.026469	0.021914	0.026082	0.00022903	0.023106	0.042316	0.030755	0.033318	0.058208	0.03892	0.0326	0.04145	0.10368	0.077311	0.082769	0.045453	0.090038	0.070548	0.024674	0.023922	0.017418
541	4	ERFFLNMKPEIQPSDT	ERFFLNMKPEIQPSDT	16	LNPEP	FLNMKPEIQ	3.34	1.38	172.6	Q9UIQ6	QQERFFLNMKPEIQPSDTSY	0.00027756	0.00030879	0.00024121	0.0005895	0.00047824	0.00052398	0.026926	0.02395	0.052693	0.05095	0.055194	0.063093	0.024633	0.020014	0.047549	0.035861	0.029452	0.055654	0.015847	0.019907	0.04305	0.030017	0.050447	0.046428	0.00031366	0.063874	0.094411	0.17342	0.14208	0.11773	0.00065654	0.0033807	0.0011195	0.024202	0.043877	0.052798
542	4	EPGEPEFKYIGNMHGNEV	EPGEPEFKYIGNMHGNEV	18	CPD	FKYIGNMHG	1.93	0.04	116.88	O75976	SDNPGVHEPGEPEFKYIGNMHGNEVVGRELL	0.045492	0.25236	0.21853	0.25266	0.2904	0.085218	0.91133	1.5204	2.1723	2.0116	1.9778	1.7815	1.4965	1.7491	0.46278	1.8501	1.7379	1.3148	0.74212	1.2639	1.5109	1.712	1.9933	2.339	1.8073	1.3298	2.1363	0.86625	1.4826	0.73636	4.1861	3.6581	0.64035	1.5544	3.5267	1.4158
543	4	SPGARLITIEINPDCAAIT	SPGARLITIEINPDCAAIT	19	COMT	ITIEINPDC	4.64	12.71	222.35	P21964	LSPGARLITIEINPDCAAITQ	0.00027756	0.00030879	0.00024121	0.0005895	0.00047824	0.00052398	0.070721	0.057365	0.10341	0.020283	0.25429	0.039356	0.10588	0.12638	0.18487	0.014746	0.031354	0.037163	0.16674	0.1147	0.12669	0.038259	0.04051	0.063089	0.029378	0.024649	0.030484	0.018548	0.00020482	0.023684	0.00065654	0.0033807	0.0011195	0.0003573	0.00065631	0.00032563
544	4	GNPAEFVVNTSNAGAGAL	GNPAEFVVNTSNAGAGAL	18	FLNA	FVVNTSNAG	2.46	0.07	138.42	P21333	TGNPAEFVVNTSNAGAGALS	0.00027756	0.00030879	0.00024121	0.0005895	0.00047824	0.00052398	0.057096	0.064392	0.067385	0.032605	0.017778	0.047162	0.14338	0.11004	0.19107	0.11047	0.10598	0.13976	0.38935	0.39779	0.35673	0.31776	0.37296	0.35037	0.16102	0.083752	0.19951	0.056514	0.00020482	0.042165	2.0263	1.9506	1.0432	0.27127	0.257	0.7532
545	4	LPTPTIKWMKNEEALDTESSE	LPTPTIKWMKNEEALDTESSE	21	NEO1	IKWMKNEEA	1.87	2.62	114.46	Q92859	GLPTPTIKWMKNEEALDTESSERL	0.00027756	0.00030879	0.00024121	0.0005895	0.00047824	0.00052398	0.18686	0.1959	0.20429	0.26943	0.25721	0.054663	0.68124	0.26587	0.76941	0.30222	0.80736	0.12151	0.40636	0.92195	0.32479	1.2179	0.57844	0.26475	0.27611	0.27829	0.00024342	0.29996	0.27917	0.00028475	0.28923	0.69516	0.1193	0.74236	1.9334	0.3897
546	4	SLEDYVRETNNQALA	SLEDYVRETNNQALA	15	GIMAP6	YVRETNNQA	0.05	0	20.67	Q6P9H5	GSLEDYVRETNNQALAW	0.00027756	0.00030879	0.00024121	0.0005895	0.00047824	0.00052398	0.021952	0.02699	0.014692	0.042477	0.037281	0.048591	0.015181	0.018317	0.017799	0.004895	0.017634	0.028336	0.0082181	0.013597	0.010571	0.043795	0.04641	0.040933	0.035098	0.038934	0.00024342	0.056369	0.043348	0.043534	0.00065654	0.022866	0.042683	0.010328	0.0087508	0.0088905
547	4	RKIYAVEASTMAQHAE	RKIYAVEASTMAQHAE	16	CARM1	YAVEASTMA	0.18	0.13	32.78	Q86X55	GARKIYAVEASTMAQHAEV	0.00027756	0.00030879	0.00024121	0.0005895	0.00047824	0.00052398	0.0094727	0.0098237	0.0076568	0.0039528	0.0049733	0.0049051	0.005693	0.0049839	0.0062273	0.0061037	0.0054784	0.0062792	0.014786	0.014326	0.013876	0.012068	0.004437	0.0099516	0.0053233	0.0044262	0.00024342	0.0075931	0.0055553	0.006092	0.00065654	0.0033807	0.0011195	0.0090605	0.0096504	0.0082544
548	4	KRVTYDSDATSSACREL	KRVTYDSDATSSACREL	17	LEPROT	YDSDATSSA	5.36	0.31	251.55	O15243	AKRVTYDSDATSSACRELA	0.0024186	0.0055707	0.0040673	0.013526	0.0092298	0.005516	0.071294	0.069655	0.024732	0.072928	0.078095	0.015959	0.031779	0.033555	0.022604	0.029479	0.028178	0.021739	0.076658	0.086898	0.017428	0.042056	0.039344	0.025123	0.043315	0.022824	0.0032259	0.066853	0.060074	0.022063	0.00065654	0.0033807	0.0055621	0.032643	0.042182	0.039455
549	4	GDTGRYTCIASTPSGEA	GDTGRYTCIASTPSGEA	17	ROBO1	YTCIASTPS	4.87	0.37	231.81	Q9Y6N7	LGDTGRYTCIASTPSGEAT	0.00027756	0.00030879	0.00024121	0.0005895	0.00047824	0.00052398	0.0079264	0.010699	0.013011	0.007684	0.0081013	0.0079616	0.0094426	0.0092374	0.010163	0.0058922	0.0055818	0.0062566	0.029083	0.0535	0.021397	0.011232	0.015661	0.012893	0.007245	0.00028094	0.00024342	0.041356	0.034159	0.040084	0.042947	0.042471	0.054205	0.0063369	0.00065631	0.00032563
550	4	REHQFTKIDTIAADES	REHQFTKIDTIAADES	16	EPHA3	FTKIDTIAA	0.4	0	47.68	P29320	SDDDHGVKFREHQFTKIDTIAADESFTQ	0.0040598	0.00030879	0.00024121	0.0048452	0.0070074	0.010216	0.17381	0.17258	0.1614	0.17673	0.16137	0.18225	0.13123	0.12263	0.17459	0.12613	0.12349	0.14031	0.059009	0.044027	0.058061	0.032047	0.026625	0.039869	0.023568	0.017996	0.022977	0.011013	0.022123	0.023027	0.00065654	0.0033807	0.0011195	0.12222	0.098937	0.11011
551	4	DAFKPDPNSSSFKKP	DAFKPDPNSSSFKKP	15	TRAF3	FKPDPNSSS	0.5	0.03	54.58	Q13114	RRHLGDAFKPDPNSSSFKKPTGEMNIAS	0.020558	0.016145	0.00024121	0.033472	0.021278	0.030748	0.63094	0.53963	0.58361	0.64365	0.5957	0.6587	0.41807	0.38575	0.50056	0.55593	0.48973	0.52798	0.35487	0.33564	0.28827	0.3746	0.40451	0.30691	0.11512	0.10695	0.05633	0.13529	0.11026	0.088492	0.20689	0.070433	0.11527	0.43823	0.35263	0.29145
552	4	KPGHAAAFSEDCDSASTKVV	KPGHAAAFSEDCDSASTKVV	20	GLT8D1	FSEDCDSAS	18.37	13.42	789.2	Q68CQ7	ALKPGHAAAFSEDCDSASTKVVIRG	0.0048372	0.00030879	0.00024121	0.0045827	0.0015626	0.00052398	0.015959	0.017281	0.016613	0.026937	0.016915	0.02498	0.031845	0.027207	0.030225	0.019347	0.016581	0.028326	0.0024536	0.018922	0.010539	0.0088525	0.0028533	0.0088626	0.0050671	0.00028094	0.0021771	0.0060571	0.0098059	0.0023136	0.00065654	0.0033807	0.0011195	0.014369	0.010722	0.015443
553	4	LGKYISIGSEAEKNK	LGKYISIGSEAEKNK	15	LNPEP	YISIGSEAE	0.95	0.12	76.51	Q9UIQ6	LLGKYISIGSEAEKNKIL	0.00027756	0.00030879	0.00024121	0.0042194	0.013401	0.01048	0.0063692	0.0055357	0.0065973	0.0093385	0.012812	0.011117	0.0067106	0.0056747	0.006082	0.02456	0.017627	0.018091	0.04172	0.031727	0.031186	0.03629	0.039494	0.029792	0.097609	0.091571	0.075847	0.1484	0.11944	0.11081	0.006915	0.0069992	0.0096424	0.01715	0.015089	0.014464
554	4	NPKDVLVGADSVRAAIT	NPKDVLVGADSVRAAIT	17	SYNGR2	LVGADSVRA	0.48	0.63	52.81	O43760	TNPKDVLVGADSVRAAITF	0.11284	0.089031	0.0079684	0.1119	0.11588	0.11528	0.22112	0.27105	0.26559	0.3576	0.29606	0.39455	0.11918	0.13323	0.17553	0.22674	0.18123	0.2563	0.40959	0.52983	0.39132	0.69232	0.6985	0.55571	0.85261	0.91303	0.70235	1.3321	1.3262	1.1279	0.21462	0.27453	0.28908	0.24071	0.22043	0.21369
555	4	QPPHEYVPWVTVNGKPLE	QPPHEYVPWVTVNGKPLE	18	IFI30	YVPWVTVNG	13.95	0.49	597.64	P13284	LQPPHEYVPWVTVNGKPLEDQTQLL	0.00027756	0.00030879	0.00024121	0.039367	0.049614	0.00052398	0.22849	0.26918	0.16486	0.16123	0.1571	0.17205	0.064365	0.068985	0.018783	0.044841	0.049009	0.059099	0.16231	0.14658	0.056208	0.16989	0.21401	0.10915	0.59506	0.59501	0.59877	0.82771	0.73242	0.72612	0.075988	0.07468	0.0011195	0.19914	0.21889	0.10042
556	4	KKVIYSQPSARSEGEF	KKVIYSQPSARSEGEF	16	F11R	IYSQPSARS	0.82	0.07	71.05	Q9Y624	KGTSSKKVIYSQPSARSEGEFK	0.014379	0.0035738	0.012245	0.020834	0.029257	0.022584	0.090737	0.070659	0.086209	0.056509	0.053468	0.062469	0.043647	0.04523	0.06553	0.076828	0.067532	0.076583	0.23561	0.24112	0.20586	0.19554	0.21921	0.16368	0.10706	0.11288	0.098881	0.1874	0.14198	0.15813	0.00065654	0.0040772	0.0086891	0.081099	0.0844	0.084846
557	4	LEKYNIEKDIAAHIK	LEKYNIEKDIAAHIK	15	DYNLL1	YNIEKDIAA	0.22	0	36.55	P63167	QALEKYNIEKDIAAHIKKEF	0.00027756	0.00030879	0.00024121	0.0005895	0.00047824	0.00052398	0.012847	0.012348	0.014127	0.011325	0.011267	0.013992	0.028126	0.027791	0.032389	0.017586	0.018392	0.02578	0.032317	0.037948	0.033789	0.00027802	0.00048436	0.00029292	0.010691	0.0085608	0.0092363	0.029996	0.026373	0.023957	0.00065654	0.0033807	0.0011195	0.0003573	0.00065631	0.00032563
558	4	IRDEFLRISTASGDGRHY	IRDEFLRISTASGDGRHY	18	GNAS	FLRISTASG	2.53	0.07	141.48	Q5JWF2	FIRDEFLRISTASGDGRHYC	0.00027756	0.00030879	0.00024121	0.0005895	0.00047824	0.00052398	0.0062394	0.0068407	0.003122	0.0075179	0.011094	0.0034098	0.011331	0.011833	0.020672	0.0042665	0.0052027	0.011473	0.019484	0.027852	0.023665	0.00027802	0.0033318	0.00029292	0.0063836	0.010204	0.012763	0.02817	0.017886	0.023697	0.00065654	0.0033807	0.0011195	0.021815	0.013821	0.01145
559	4	LEKIVLDNSVFSEHRN	LEKIVLDNSVFSEHRN	16	CLTCL1	IVLDNSVFS	0.21	0.24	35.74	P53675	ELLEKIVLDNSVFSEHRNL	0.00027756	0.00030879	0.00024121	0.0005895	0.00047824	0.00052398	0.011052	0.019934	0.013802	0.019542	0.025091	0.01506	0.015044	0.005724	0.019789	0.024814	0.022169	0.018423	0.0097169	0.012513	0.016192	0.00027802	0.009467	0.00029292	0.0094538	0.0087198	0.0093273	0.010897	0.010325	0.012253	0.00065654	0.0033807	0.0011195	0.0003573	0.00065631	0.0039379
560	4	APDRLRFDFTAKGAMS	APDRLRFDFTAKGAMS	16	AARS1	LRFDFTAKG	0.59	0.11	60.22	P49588	VAPDRLRFDFTAKGAMST	0.00027756	0.00030879	0.00024121	0.0005895	0.00047824	0.00052398	0.036009	0.035279	0.045206	0.029836	0.029105	0.037056	0.01641	0.035825	0.038571	0.038314	0.042862	0.049525	0.043111	0.041752	0.042827	0.012031	0.00048436	0.0058208	0.023635	0.022661	0.022727	0.073468	0.058078	0.050379	0.00065654	0.0033807	0.0011195	0.038696	0.045185	0.041954
561	4	IGIFGQDEDVTSKAF	IGIFGQDEDVTSKAF	15	ATP2A2	FGQDEDVTS	5.18	0.59	244.1	P16615	RRIGIFGQDEDVTSKAFTG	0.00027756	0.00030879	0.00024121	0.0005895	0.00047824	0.00052398	0.048261	0.069225	0.10568	0.074632	0.075822	0.083396	0.036505	0.029706	0.026094	0.035734	0.037763	0.065808	0.01908	0.03841	0.010459	0.0092265	0.00048436	0.00029292	0.032912	0.059475	0.026845	0.077525	0.073369	0.038879	0.00065654	0.0033807	0.0011195	0.017298	0.015621	0.015706
562	4	KVSYSLAKSCKSDLK	KVSYSLAKSCKSDLK	15	GLG1	YSLAKSCKS	0.09	1.58	25.34	Q92896	YKVSYSLAKSCKSDLKK	0.00027756	0.00030879	0.00024121	0.0005895	0.00047824	0.00052398	0.0026926	0.0027234	0.0031786	0.0023675	0.0024604	0.0031584	0.0029244	0.0030989	0.00013416	0.0027013	0.002252	0.0048063	0.010476	0.0033415	0.0038005	0.00027802	0.00048436	0.00029292	0.00031366	0.0027034	0.0021567	0.0056803	0.0031003	0.0032856	0.00065654	0.0033807	0.0011195	0.0003573	0.00065631	0.00032563
563	4	FVDVIHSDTDALGYKEP	FVDVIHSDTDALGYKEP	17	LIPH	IHSDTDALG	5.82	0.06	269.75	Q8WWY8	QFVDVIHSDTDALGYKEPLG	0.00027756	0.00030879	0.00024121	0.0005895	0.00047824	0.00052398	0.00015463	0.00016636	0.00023168	0.020422	0.021828	0.021116	0.049404	0.058435	0.12193	0.10678	0.1024	0.12491	0.0824	0.080926	0.036392	0.22621	0.23942	0.23561	0.033155	0.039835	0.014037	0.07738	0.048538	0.06422	0.71472	0.84092	0.98737	0.58613	0.5842	0.52154
564	4	KAEIRSQPVPRSVL	KAEIRSQPVPRSVL	14	IFI35	IRSQPVPRS	1	0.16	78.84	P80217	NGEIQKAEIRSQPVPRSVLV	0.00027756	0.00030879	0.00024121	0.0005895	0.00047824	0.00052398	0.00015463	0.00016636	0.00023168	0.0097746	0.0088739	0.0088407	0.0060689	0.0048358	0.0057466	0.014081	0.012163	0.014451	0.026423	0.011322	0.018507	0.032723	0.028385	0.023132	0.0096085	0.011715	0.0052097	0.014491	0.011447	0.014128	0.00065654	0.0033807	0.0011195	0.035999	0.023165	0.020144
565	4	LSMSYYFDRDDVALK	LSMSYYFDRDDVALK	15	FTH1	YYFDRDDVA	2.12	0.23	124.57	P02794	YLSMSYYFDRDDVALKNFA	0.00027756	0.00030879	0.00024121	0.0005895	0.00047824	0.00052398	0.00015463	0.0051485	0.012361	0.018732	0.012414	0.020475	0.014549	0.032222	0.022438	0.031939	0.025814	0.022388	0.024082	0.032029	0.023793	0.019683	0.021429	0.028378	0.041968	0.048635	0.039584	0.043907	0.039139	0.042439	0.00065654	0.0033807	0.0011195	0.0003573	0.00065631	0.00032563
566	4	SKYQFSLSSTEKSQIE	SKYQFSLSSTEKSQIE	16	ERAP1	FSLSSTEKS	0.13	0.13	30.07	Q9NZ08	YSKYQFSLSSTEKSQIEF	0.00027756	0.00030879	0.00024121	0.0005895	0.00047824	0.00052398	0.00015463	0.00016636	0.00023168	0.010315	0.011852	0.011092	0.018803	0.018475	0.023903	0.011663	0.019819	0.027137	0.015662	0.00017952	8.85e-05	0.0084023	0.021282	0.023008	0.042631	0.063344	0.042041	0.031952	0.048117	0.047367	0.00065654	0.0033807	0.0011195	0.012135	0.012063	0.016933
567	4	LGKFTTASDVWAFGVT	LGKFTTASDVWAFGVT	16	DDR2	FTTASDVWA	1.09	3.52	82.44	Q16832	LLGKFTTASDVWAFGVTL	0.00027756	0.00030879	0.00024121	0.0005895	0.00047824	0.00052398	0.044768	0.058082	0.054247	0.033574	0.03353	0.041082	0.042904	0.047569	0.048633	0.03493	0.035144	0.037691	0.00022903	0.013135	8.85e-05	0.012671	0.01412	0.012893	0.031896	0.047124	0.00024342	0.011071	0.017409	0.010569	0.020201	0.0033807	0.0011195	0.01591	0.020364	0.0097993
568	4	QIKQDSSTGSYSINFVQNPNNNR	QIKQDSSTGSYSINFVQNPNNNR	23	TTC1	INFVQNPNN	9.84	20.31	424.9	Q99614	FQIKQDSSTGSYSINFVQNPNNNR	0.00027756	0.00030879	0.00024121	0.0005895	0.0057542	0.00052398	0.017626	0.026531	0.022603	0.020384	0.015527	0.02736	0.0085625	0.0092769	0.013751	0.0064663	0.00645	0.0061059	0.01546	0.0098291	8.85e-05	0.014639	0.014472	0.013644	0.031366	0.027829	0.029802	0.0084626	0.0094552	0.011034	0.00065654	0.0033807	0.0011195	0.0003573	0.00065631	0.00032563
569	4	DGKGYWSDWSEEASGIT	DGKGYWSDWSEEASGIT	17	IL6ST	YWSDWSEEA	18.42	1.31	791.42	P40189	KEDGKGYWSDWSEEASGITY	0.00027756	0.00030879	0.00024121	0.0005895	0.00047824	0.00052398	0.028451	0.024667	0.042239	0.010176	0.035405	0.049873	0.0066648	0.0075695	0.018559	3.93e-05	0.0088895	0.017865	0.055893	0.061054	0.049023	0.061916	0.11871	0.12162	0.13534	0.12626	0.1018	0.073178	0.00020482	0.00028475	0.00065654	0.0033807	0.0011195	0.019415	0.022695	0.01666
570	4	FGKQGFFPDSVNKALY	FGKQGFFPDSVNKALY	16	APOB	FFPDSVNKA	0.07	0.04	23.83	P04114	FGKQGFFPDSVNKALY*	0.00027756	0.00030879	0.00024121	0.0005895	0.00047824	0.037369	0.004585	0.39242	0.054247	0.010889	0.021603	0.91669	0.0058305	0.54192	0.12487	0.012147	0.0058436	0.84909	0.069837	0.028261	1.1184	1.7586	0.049023	0.10628	0.019349	0.39549	0.00024342	9.2e-05	0.35352	0.043123	0.00065654	0.030885	1.2611	2.3282	0.14844	0.17059
571	5	APSSAQYLEEKSDQQKKEEL	APSSAQYLEEKSDQQKKEEL	20	CORO7	YLEEKSDQQ	27.92	0.89	1264.02	P57737	RAPSSAQYLEEKSDQQKKEELL	0.00027756	0.00030879	0.00024121	0.0005895	0.00047824	0.00052398	0.0062827	0.005464	0.0055377	0.010958	0.0087539	0.0099828	0.0056472	0.0049918	0.0060931	0.01347	0.013603	0.014179	0.012041	0.010451	0.0079522	0.022586	0.010348	0.018088	0.00031366	0.00028094	0.00024342	0.0020142	0.0016694	0.0013416	0.00065654	0.0033807	0.0011195	0.019065	0.011	0.017917
572	5	TPPEPGATAFRLDTAQRSHL	TPPEPGATAFRLDTAQRSHL	20	DOK1	FRLDTAQRS	0.02	1.57	15.36	Q99704	ETPPEPGATAFRLDTAQRSHLL	0.00027756	0.00030879	0.00024121	0.0005895	0.00047824	0.00052398	0.032981	0.032554	0.038284	0.037174	0.031505	0.036809	0.035662	0.0377	0.048745	0.051851	0.054646	0.057591	0.054816	0.06356	0.047314	0.055494	0.061234	0.053288	0.0076426	0.00028094	0.00024342	0.011984	0.010255	0.010678	0.00065654	0.0033807	0.0011195	0.068344	0.050297	0.04574
573	5	RIKLYAVEKNPNAVVT	RIKLYAVEKNPNAVVT	16	PRMT5	YAVEKNPNA	0.07	0.01	23.5	O14744	ADRRIKLYAVEKNPNAVVTL	0.00027756	0.00030879	0.00024121	0.0005895	0.00047824	0.00052398	0.012219	0.011688	0.040346	0.02236	0.015677	0.026498	0.028309	0.025136	0.060059	0.054571	0.065816	0.075781	0.036409	0.062921	0.058843	0.0443	0.027975	0.043724	0.00031366	0.00028094	0.00024342	0.012375	0.012107	0.020111	0.00065654	0.0033807	0.0011195	0.032143	0.015069	0.043256
574	5	KSQEFLEDADRKSLETK	KSQEFLEDADRKSLETK	17	VCAM1	FLEDADRKS	12.81	0.78	548	P19320	KGDHLMKSQEFLEDADRKSLETKSLEVTF	0.0024013	0.00030879	0.00024121	0.0005895	0.00047824	0.0019355	0.25802	0.21608	0.20956	0.22763	0.22497	0.23939	0.31881	0.2869	0.36731	0.28967	0.26923	0.27715	0.34661	0.37178	0.25722	0.22473	0.21868	0.17987	0.0066707	0.0058309	0.0069614	0.0066078	0.0046294	0.0048873	0.00065654	0.0033807	0.0011195	0.14208	0.1044	0.10431
575	5	WPGTDGFLKDNNNAAQRL	WPGTDGFLKDNNNAAQRL	18	ZFYVE1	FLKDNNNAA	0.42	0	48.73	Q9HBF4	VWPGTDGFLKDNNNAAQRLLD	0.00027756	0.00030879	0.00024121	0.0005895	0.00047824	0.00052398	0.0086401	0.013897	0.012177	0.0069018	0.0077262	0.011092	0.018729	0.019314	0.019163	0.030077	0.020697	0.024074	0.014045	0.011251	0.015671	0.011944	0.010377	0.011404	0.0012524	0.0015213	0.00024342	0.0010622	0.001003	0.0012389	0.00065654	0.0033807	0.0011195	0.022516	0.026962	0.022264
576	5	KKIYVIEGTSKQDLT	KKIYVIEGTSKQDLT	15	ITGAL	YVIEGTSKQ	0.27	0	40.41	P20701	TELQKKIYVIEGTSKQDLTS	0.00027756	0.00030879	0.00024121	0.0005895	0.00047824	0.00052398	0.048175	0.041324	0.021528	0.063217	0.051623	0.071958	0.041996	0.045288	0.03132	0.067376	0.064528	0.070308	0.044358	0.035019	0.016495	0.030201	0.028623	0.020483	0.00031366	0.0049562	0.00024342	0.0046805	0.0054571	0.0058045	0.00065654	0.0033807	0.0011195	0.070043	0.077711	0.062279
577	5	ILIWTLDPTSLSTRPS	ILIWTLDPTSLSTRPS	16	AAAS	WTLDPTSLS	0.07	0.12	23.86	Q9NRG9	CILIWTLDPTSLSTRPSS	0.00027756	0.00030879	0.00024121	0.0005895	0.00047824	0.00052398	0.045093	0.058799	0.049868	0.048804	0.052411	0.077315	0.091089	0.071649	0.099648	0.075172	0.069986	0.083439	0.04328	0.035371	0.024751	0.031493	0.033758	0.027915	0.00031366	0.00028094	0.00024342	0.0064628	0.0054009	0.00028475	0.023892	0.020896	0.0094517	0.028718	0.023922	0.02393
578	5	DNGHLYREDQTSPAPGLR	DNGHLYREDQTSPAPGLR	18	PIK3IP1	YREDQTSPA	13.99	0.07	599.37	Q96FE7	FWDNGHLYREDQTSPAPGLRC	0.00027756	0.00030879	0.00024121	0.0052086	0.0058565	0.0061334	0.14805	0.12845	0.17684	0.15151	0.14775	0.16771	0.07874	0.11286	0.13625	0.1097	0.10401	0.14052	0.099695	0.11118	0.12878	0.112	0.11601	0.11476	0.0059197	0.0097004	0.010624	0.0062455	0.0057937	0.011453	0.00065654	0.0033807	0.017079	0.092794	0.094787	0.10055
579	5	LPSYEEALSLPSKTPE	LPSYEEALSLPSKTPE	16	LAPTM5	YEEALSLPS	1.69	0.26	107.39	Q13571	QKVVLPSYEEALSLPSKTPEGGPAPPPYSEV	0.31442	0.54391	0.34827	1.5709	1.9079	1.2145	4.2422	4.4277	4.8629	5.0862	5.381	5.6845	3.7366	3.8986	4.8739	5.4504	5.4812	5.9173	6.2593	6.8274	5.5529	7.6665	8.4382	7.1913	1.5312	1.6915	1.1732	1.9439	1.8708	1.5283	23.272	22.871	21.792	9.2397	9.4087	8.2402
580	5	KLIFKPDLTLEEVQAENPK	KLIFKPDLTLEEVQAENPK	19	B4GALT4	FKPDLTLEE	2.04	3.39	121.36	O60513	RGQSKLIFKPDLTLEEVQAENPKVSR	0.00027756	0.00030879	0.00024121	0.0005895	0.00047824	0.00052398	0.054317	0.060964	0.091627	0.10834	0.11852	0.11519	0.10335	0.074541	0.13924	0.07988	0.076987	0.1326	0.20628	0.18067	0.22841	0.23001	0.22427	0.23016	0.00031366	0.00028094	0.00024342	9.2e-05	0.00020482	0.00028475	0.00065654	0.0033807	0.0011195	0.18075	0.18182	0.1524
581	5	IPVKALKYSVDPSIVNISDEM	IPVKALKYSVDPSIVNISDEM	21	SLC4A7	YSVDPSIVN	1.78	4.14	111.1	H7C3C4	QIPVKALKYSVDPSIVNISDEMA	0.00027756	0.00030879	0.00024121	0.0005895	0.00047824	0.00052398	0.020146	0.025169	0.023578	0.021771	0.025054	0.027853	0.027897	0.035035	0.037688	0.029189	0.030527	0.037314	0.042438	0.035175	0.037046	0.044902	0.038015	0.054452	0.00031366	0.00028094	0.00024342	9.2e-05	0.00020482	0.00028475	0.029933	0.030375	0.020265	0.052583	0.064813	0.058765
582	5	ENIEFLEDTDMKSLENK	ENIEFLEDTDMKSLENK	17	VCAM1	FLEDTDMKS	3.27	0.31	169.86	P19320	ILENIEFLEDTDMKSLENKSLEM	0.00027756	0.00030879	0.00024121	0.0005895	0.00047824	0.00052398	0.073435	0.071749	0.064941	0.093593	0.088994	0.083067	0.14221	0.12312	0.11132	0.10991	0.076256	0.12757	0.097624	0.091661	0.054931	0.12362	0.13082	0.10815	0.00031366	0.00028094	0.00024342	9.2e-05	0.00020482	0.00028475	0.023503	0.0033807	0.0011195	0.078092	0.059988	0.082378
583	5	EPKEDLPVITIDPASPQSPE	EPKEDLPVITIDPASPQSPE	20	SLC9A1	ITIDPASPQ	4.18	0.46	204.03	P19634	AYEPKEDLPVITIDPASPQSPESVDL	0.00027756	0.00030879	0.00024121	0.0005895	0.00047824	0.00052398	0.28288	0.29242	0.26686	0.35167	0.34595	0.32865	0.37312	0.422	0.45257	0.4614	0.42897	0.51832	0.43297	0.38357	0.34204	0.42233	0.44091	0.40745	0.00031366	0.00028094	0.00024342	9.2e-05	0.00020482	0.00028475	0.90672	0.94489	1.0084	0.43415	0.40278	0.3797
584	5	HPEIDNPEYSPDPSIYAYD*	HPEIDNPEYSPDPSIYAYD	20	CALR	YSPDPSIYA	5	0.23	237.16	P27797	WIHPEIDNPEYSPDPSIYAYDNFG*	0.00027756	0.00030879	0.00024121	0.0005895	0.00047824	0.00052398	0.49602	0.52058	0.52863	0.39416	0.41549	0.44454	1.5047	1.5068	0.71476	0.65207	0.61215	0.69758	0.5399	0.70688	0.41754	0.65496	0.70129	0.65306	0.00031366	0.00028094	0.00024342	9.2e-05	0.00020482	0.00028475	3.0755	1.8983	1.1845	1.1677	1.2862	0.76304
585	5	*LHQVFKLDPNNKEGPV	LHQVFKLDPNNKEGPV	17	PAM	FKLDPNNKE	0.59	0.01	60.22	P19021	*DVALHQVFKLDPNNKEGPVLIL	0.00027756	0.00030879	0.00024121	0.0005895	0.00047824	0.00052398	0.11058	0.1041	0.097574	0.16116	0.15201	0.15867	0.18618	0.19091	0.18923	0.23624	0.24139	0.27228	0.094727	0.094914	0.10212	0.11328	0.12998	0.11168	0.00031366	0.00028094	0.00024342	9.2e-05	0.00020482	0.00028475	0.00065654	0.0033807	0.0011195	0.14818	0.14087	0.13466
586	5	KELENAEFIPMPDSPSPL	KELENAEFIPMPDSPSPL	18	NEK9	FIPMPDSPS	10	0.18	431.41	Q8TD19	RKELENAEFIPMPDSPSPLSA	0.00027756	0.00030879	0.00024121	0.0005895	0.00047824	0.00052398	0.13874	0.14513	0.16246	0.11235	0.11237	0.14707	0.10011	0.13468	0.17072	0.091616	0.11164	0.12136	0.095654	0.097047	0.098365	0.10174	0.10039	0.089877	0.00031366	0.00028094	0.00024342	9.2e-05	0.00020482	0.00028475	0.17754	0.029016	0.065917	0.1142	0.1147	0.10132
587	5	LNNLFITEEDYQALR	LNNLFITEEDYQALR	15	CLTC	FITEEDYQA	1.77	0.5	110.39	Q00610	SLNNLFITEEDYQALRT	0.00027756	0.00030879	0.00024121	0.0005895	0.00047824	0.00052398	0.013301	0.014485	0.0178	0.018137	0.020628	0.023581	0.015126	0.01431	0.020124	0.016861	0.023016	0.021936	0.016773	0.016388	0.014244	0.01587	0.02275	0.021656	0.00031366	0.00028094	0.00024342	9.2e-05	0.00020482	0.00028475	0.00065654	0.0033807	0.0011195	0.012364	0.00065631	0.0156
588	5	KDELFALEQSCAQVV	KDELFALEQSCAQVV	15	FSCN1	FALEQSCAQ	0.91	5.6	75.07	Q16658	GKDELFALEQSCAQVVL	0.00027756	0.00030879	0.00024121	0.0005895	0.00047824	0.00052398	0.029737	0.030877	0.033622	0.027621	0.027304	0.040005	0.021186	0.022896	0.012522	0.025019	0.028115	0.027205	0.025311	0.021916	0.01996	0.036512	0.043049	0.044062	0.00031366	0.00028094	0.00024342	9.2e-05	0.00020482	0.00028475	0.024416	0.0033807	0.0011195	0.0003573	0.00065631	0.00032563
589	5	QDVLPKYILDFSLF	QDVLPKYILDFSLF	14	CHST14	PKYILDFSL	72.65	89.49	6319.49	Q8NCH0	QDVLPKYILDFSLF	0.00027756	0.00030879	0.00024121	0.0005895	0.00047824	0.00052398	0.086833	0.1285	0.10105	0.11028	0.075462	0.02432	0.052741	0.059954	0.059366	0.057169	0.049099	0.020051	0.090686	0.079504	0.043434	0.066972	0.0455	0.053326	0.00031366	0.00028094	0.00024342	9.2e-05	0.00020482	0.00028475	0.00065654	0.0033807	0.0011195	0.023865	0.046576	0.0080878
590	5	VDKMVYWTDITEPSIGRA	VDKMVYWTDITEPSIGRA	18	NID1	YWTDITEPS	3.83	0.14	190.7	P14543	CVDKMVYWTDITEPSIGRASL	0.00027756	0.00030879	0.00024121	0.0005895	0.00047824	0.00052398	0.04679	0.055472	0.058683	0.060662	0.039651	0.071811	0.036734	0.039466	0.047124	0.027455	0.044034	0.048772	0.2345	0.13176	0.12859	0.24037	0.1513	0.18937	0.00031366	0.00028094	0.00024342	9.2e-05	0.00020482	0.00028475	0.00065654	0.021983	0.083568	0.16355	0.18121	0.14949
591	5	KAQLENMKTESQRVV	KAQLENMKTESQRVV	15	HIP1	LENMKTESQ	2.16	0.31	126.15	O00291	LKAQLENMKTESQRVVL	0.00027756	0.00030879	0.00024121	0.0005895	0.00047824	0.00052398	0.0047364	0.0039582	0.0046054	0.0039459	0.0032705	0.0041903	0.0043362	0.0040858	0.0040136	0.0054208	0.0051407	0.0065212	0.0099358	0.0070919	0.0067386	0.013914	0.0076617	0.011804	0.00031366	0.00028094	0.00024342	9.2e-05	0.00020482	0.00028475	0.00065654	0.0033807	0.0011195	0.0042606	0.0035371	0.00032563
592	5	REIAVEHNNLGKA	REIAVEHNNLGKA	13	SEMA6D	IAVEHNNLG	3.14	0.03	165.1	Q8NFY4	FREIAVEHNNLGKAVYSR	0.00027756	0.00030879	0.00024121	0.0005895	0.00047824	0.00052398	0.031673	0.018572	0.026403	0.027019	0.027529	0.027903	0.033608	0.025965	0.039018	0.033141	0.033139	0.038248	0.014432	0.012175	0.007553	0.010174	0.012919	0.0071689	0.00031366	0.00028094	0.00024342	9.2e-05	0.00020482	0.00028475	0.00065654	0.0033807	0.0011195	0.015357	0.0146	0.014116
593	5	PSEKAIFLFVDKTVPQSSL	PSEKAIFLFVDKTVPQSSL	19	GABARAPL2	LFVDKTVPQ	0.31	1.12	42.57	P60520	QLPSEKAIFLFVDKTVPQSSLTM	0.00027756	0.00030879	0.00024121	0.0005895	0.00047824	0.00052398	0.073241	0.12919	0.071623	0.10947	0.04674	0.14828	0.22484	0.1911	0.22181	0.16601	0.17555	0.18474	0.32888	0.47393	0.40601	0.16143	0.22148	0.23709	0.00031366	0.00028094	0.00024342	9.2e-05	0.00020482	0.008433	0.00065654	0.0033807	0.0011195	0.19159	0.26805	0.24703
594	5	REDTGTYTCMVSEEGGN	REDTGTYTCMVSEEGGN	17	F11R	YTCMVSEEG	18.23	0.88	783.2	Q9Y624	KSVTREDTGTYTCMVSEEGGNS	0.00027756	0.00030879	0.00024121	0.0005895	0.00047824	0.00052398	0.049494	0.046193	0.040728	0.031359	0.03083	0.032044	0.041996	0.043236	0.053139	0.036018	0.044723	0.046435	0.089928	0.14173	0.13072	0.045234	0.062218	0.058208	0.00031366	0.0040021	0.00024342	9.2e-05	0.00020482	0.00028475	0.19993	0.15809	0.081797	0.040583	0.071417	0.015615
595	5	GVPYRITVTAVSASG	GVPYRITVTAVSASG	15	IL27RA	YRITVTAVS	0.35	0.03	44.71	Q6UWB1	TVGVPYRITVTAVSASGLAS	0.00027756	0.00030879	0.00024121	0.0005895	0.00047824	0.00052398	0.023357	0.028051	0.026982	0.016614	0.020253	0.021527	0.028144	0.029943	0.03903	0.022723	0.021638	0.020051	0.072414	0.070581	0.048065	0.057081	0.070012	0.062263	0.00031366	0.011556	0.00024342	9.2e-05	0.00020482	0.00028475	0.062546	0.252	0.061831	0.083593	0.019955	0.072366
596	5	VLHALVMISDNSAENIA	VLHALVMISDNSAENIA	17	TRPV2	LVMISDNSA	0.51	0.9	54.72	Q9Y5S1	TVLHALVMISDNSAENIAL	0.00027756	0.00030879	0.00024121	0.0005895	0.00047824	0.00052398	0.0054933	0.072423	0.088971	0.09207	0.0090014	0.094126	0.021003	0.12842	0.16986	0.15592	0.02775	0.15333	0.12854	0.10034	0.098716	0.10727	0.10876	0.010139	0.00031366	0.00028094	0.00024342	9.2e-05	0.00020482	0.00028475	0.00065654	0.04281	0.0011195	0.0003573	0.00065631	0.029534
597	5	GWIVSDCTAEALKA	GWIVSDCTAEALKA	14	LSS	IVSDCTAEA	1.51	1.26	99.73	P48449	SFSTLDCGWIVSDCTAEALKAVL	0.00027756	0.00030879	0.00024121	0.0005895	0.00047824	0.0022746	0.042562	0.1217	0.1109	0.047973	0.12366	0.068278	0.066125	0.13501	0.096171	0.042442	0.048492	0.068672	0.071302	0.088906	0.14704	0.028664	0.10474	0.026538	0.00031366	0.00028094	0.00024342	0.002304	0.00020482	0.00028475	0.029525	0.0033807	0.012012	0.012377	0.029442	0.081105
598	5	AVVFVYDMTNMASFH	AVVFVYDMTNMASFH	15	RAB33B	FVYDMTNMA	0	0.1	8.77	Q9H082	HAVVFVYDMTNMASFHS	0.00027756	0.00030879	0.00024121	0.0005895	0.00047824	0.00052398	0.008878	0.014327	0.011641	0.0060642	0.0086263	0.0076658	0.021305	0.020626	0.020795	0.010394	0.014816	0.020504	0.013253	0.016583	0.0065151	0.0090174	0.014428	0.011304	0.00031366	0.00028094	0.00024342	9.2e-05	0.0053308	0.00028475	0.00065654	0.0033807	0.012829	0.010031	0.0088531	0.005922
599	5	LAGTYICEATNPIGTR	LAGTYICEATNPIGTR	16	NECTIN1	YICEATNPI	3.66	0.24	184.55	Q15223	SLAGTYICEATNPIGTRS	0.00027756	0.00030879	0.00024121	0.0005895	0.00047824	0.00052398	0.029089	0.031393	0.028946	0.034405	0.036606	0.037795	0.011368	0.012435	0.01677	0.021985	0.021438	0.02419	0.026642	0.025097	0.01327	0.022365	0.026111	0.024247	0.00031366	0.00028094	0.00024342	9.2e-05	0.0068318	0.00028475	0.0072841	0.0033807	0.0011195	0.0003573	0.00065631	0.00032563
600	5	RINEVKTEISVESKHQT	RINEVKTEISVESKHQT	17	TWF2	VKTEISVES	9.09	1.25	396.4	Q6IBS0	IRINEVKTEISVESKHQTL	0.00027756	0.00030879	0.00024121	0.0005895	0.00047824	0.00052398	0.0083697	0.003112	0.0084196	0.0041397	0.0032255	0.0072468	0.0073157	0.0063951	0.010062	0.013579	0.0097784	0.0094829	0.0038565	0.0056166	0.0033374	0.0023743	0.0043695	0.0052074	0.00031366	0.00028094	0.00024342	9.2e-05	0.00082206	0.00028475	0.00065654	0.0033807	0.0011195	0.021155	0.0076467	0.012995
601	5	KPVGVFHPDSSEASSRK	KPVGVFHPDSSEASSRK	17	NFX1	FHPDSSEAS	1.56	0.02	101.79	Q12986	TKPVGVFHPDSSEASSRKGV	0.00027756	0.00030879	0.00024121	0.0005895	0.00047824	0.00052398	0.0027304	0.0013667	0.0013986	0.0016164	0.00087013	0.00092023	0.0027319	0.0022265	0.0026653	0.0029793	0.0025221	0.0028042	0.0058049	0.0048879	0.0015904	0.0019437	0.00139	0.0015021	0.00031366	0.00028094	0.00024342	9.2e-05	0.00020482	0.00028475	0.00065654	0.0033807	0.0011195	0.00319	0.00065631	0.00032563
602	5	FPRWYYDPTEQICKS	FPRWYYDPTEQICKS	15	SPINT1	WYYDPTEQI	2.47	0.96	138.88	O43278	SFPRWYYDPTEQICKSF	0.00027756	0.00030879	0.00024121	0.0005895	0.00047824	0.00052398	0.024244	0.041159	0.038143	0.024437	0.023029	0.024402	0.041437	0.045496	0.043077	0.028162	0.023498	0.026911	0.024621	0.0087271	0.019833	0.00027802	0.010392	0.012092	0.00031366	0.00028094	0.00024342	9.2e-05	0.00020482	0.00028475	0.00065654	0.0033807	0.0011195	0.0003573	0.074321	0.02287
603	5	GRPEQMFHLDPSLTHTIFNPE	GRPEQMFHLDPSLTHTIFNPE	21	NFKB1	FHLDPSLTH	0.49	8.12	53.68	P19838	LGRPEQMFHLDPSLTHTIFNPEV	0.00027756	0.00030879	0.00024121	0.0005895	0.00047824	0.00052398	0.030365	0.029098	0.038439	0.03219	0.021303	0.022513	0.026971	0.022501	0.024004	0.027521	0.036509	0.036047	0.0307	0.028812	0.028248	0.00027802	0.020431	0.010164	0.00031366	0.00028094	0.00024342	9.2e-05	0.00020482	0.00028475	0.00065654	0.0033807	0.0011195	0.09802	0.10297	0.10681
604	5	LPGDKSKAFDFLSEETEASLAS	LPGDKSKAFDFLSEETEASLAS	22	SPAG9	FLSEETEAS	1.29	3.21	90.92	O60271	QLPGDKSKAFDFLSEETEASLASR	0.00027756	0.00030879	0.00024121	0.0005895	0.00047824	0.00052398	0.010522	0.026746	0.028579	0.018137	0.024529	0.011749	0.013476	0.027831	0.037006	0.027618	0.013575	0.037917	0.016302	0.01813	0.031809	0.00027802	0.034786	0.034962	0.00031366	0.00028094	0.00024342	9.2e-05	0.00020482	0.00028475	0.00065654	0.0033807	0.0011195	0.01982	0.00065631	0.013252
605	5	TPISEVYESEKDEDGFL	TPISEVYESEKDEDGFL	17	MAP1LC3B	YESEKDEDG	48.25	1.44	2732.82	Q9GZQ8	STPISEVYESEKDEDGFLYM	0.00027756	0.00030879	0.00024121	0.0005895	0.00047824	0.00052398	0.43453	0.56225	0.5097	0.55228	0.58304	0.64021	0.62697	0.59668	0.79032	0.54615	0.6342	0.71966	0.31289	0.2718	0.2507	0.37066	0.36341	0.33798	0.060522	0.062549	0.00024342	9.2e-05	0.00020482	0.00028475	0.58545	0.54566	0.48648	0.34368	0.38048	0.35986
606	5	NPPLFALDKDAPLRYA	NPPLFALDKDAPLRYA	16	CLSTN3	FALDKDAPL	0.23	0.07	37.28	Q9BQT9	LLNPPLFALDKDAPLRYAGEIC	0.00027756	0.00030879	0.00024121	0.0005895	0.00047824	0.00052398	0.1882	0.20373	0.244	0.18109	0.2009	0.26945	0.27128	0.26962	0.36462	0.25895	0.27954	0.26692	0.54883	0.60836	0.57963	0.50957	0.51342	0.44879	0.018576	0.038325	0.017676	9.2e-05	0.00020482	0.00028475	0.16744	0.0033807	0.017896	0.36142	0.39798	0.34432
607	5	RPKDYEVDATLKSLNNQ	RPKDYEVDATLKSLNNQ	17	COL1A2	YEVDATLKS	0.77	0	68.99	P08123	LRPKDYEVDATLKSLNNQIET	0.00027756	0.00030879	0.00024121	0.0005895	0.00047824	0.00052398	0.0412	0.052632	0.043511	0.023052	0.032893	0.038099	0.030161	0.035923	0.042931	0.035534	0.019226	0.041158	0.048096	0.05702	0.063186	0.0342	0.033905	0.040633	0.0065823	0.010681	0.0059831	9.2e-05	0.00020482	0.00028475	0.00065654	0.0033807	0.0011195	0.029527	0.043488	0.037879
608	5	VIDAFRPDVTSSSFQRPV	VIDAFRPDVTSSSFQRPV	18	TRAF2	FRPDVTSSS	2.27	0.05	130.35	Q12933	HVIDAFRPDVTSSSFQRPVN	0.00027756	0.00030879	0.00024121	0.0005895	0.00047824	0.00052398	0.063692	0.063876	0.039838	0.036966	0.050363	0.043382	0.063971	0.072162	0.082285	0.045754	0.05947	0.041384	0.056415	0.06516	0.058604	0.061633	0.067223	0.057707	0.01502	0.012934	0.010237	9.2e-05	0.00020482	0.00028475	0.018356	0.018211	0.0011195	0.05919	0.059497	0.054222
609	5	GPPSCVDFRNMASLRSL	GPPSCVDFRNMASLRSL	17	NRROS	FRNMASLRS	0.05	3.61	21.16	Q86YC3	RVGPPSCVDFRNMASLRSLSLEG	0.00027756	0.00030879	0.00024121	0.0005895	0.00047824	0.00052398	0.12082	0.23224	0.82332	0.08847	0.44556	0.52737	0.513	0.14108	0.71919	0.086612	0.21065	0.42281	0.36126	0.16192	0.61625	0.059468	0.094963	0.10236	0.054779	0.048476	0.027072	9.2e-05	0.00020482	0.00028475	0.00065654	0.0033807	0.0011195	0.097858	0.10963	0.098296
610	5	YSSNEFIVEVNVLHS	YSSNEFIVEVNVLHS	15	CLSTN3	FIVEVNVLH	0.38	1.43	46.39	Q9BQT9	RYSSNEFIVEVNVLHSM	0.00027756	0.00030879	0.00024121	0.0005895	0.00047824	0.00052398	0.19464	0.23692	0.21473	0.17168	0.19368	0.19251	0.029886	0.042141	0.12678	0.11259	0.13823	0.14714	0.034708	0.10302	0.014324	0.098416	0.14815	0.099015	0.019548	0.022157	0.017585	9.2e-05	0.00020482	0.00028475	0.058273	0.047567	0.04113	0.050021	0.04952	0.053525
611	5	KGSVYATDFSNASTTG	KGSVYATDFSNASTTG	16	GK5	YATDFSNAS	0.56	0.03	57.82	Q6ZS86	KLTKGSVYATDFSNASTTGLF	0.00027756	0.00030879	0.00024121	0.0005895	0.00047824	0.00052398	0.045093	0.065998	0.055589	0.063964	0.058854	0.064662	0.085616	0.088762	0.092314	0.098082	0.1055	0.10578	0.043027	0.051758	0.041549	0.050807	0.052839	0.04957	0.0049478	0.00028094	0.0060286	9.2e-05	0.00020482	0.00028475	0.15093	0.15935	0.19304	0.075099	0.067062	0.065429
612	5	IGGIFFDDLDSPSKEE	IGGIFFDDLDSPSKEE	16	CPOX	FFDDLDSPS	12.05	0.37	514.41	P36551	GIGGIFFDDLDSPSKEEVF	0.00027756	0.00030879	0.00024121	0.0005895	0.00047824	0.00052398	0.025207	0.026058	0.03406	0.035783	0.03128	0.03648	0.060286	0.055957	0.18168	0.068688	0.074217	0.0925	0.059952	0.0535	0.048065	0.045517	0.065608	0.055954	0.010337	0.00028094	0.010556	9.2e-05	0.00020482	0.00028475	0.015539	0.0033807	0.0011195	0.034314	0.037293	0.030458
613	5	IPNRWFSDPTLTSLAK	IPNRWFSDPTLTSLAK	16	ACVR1	WFSDPTLTS	0.37	0.02	46.13	Q04771	NIPNRWFSDPTLTSLAKL	0.00027756	0.00030879	0.00024121	0.0005895	0.00047824	0.00052398	0.08759	0.10714	0.00023168	0.085909	0.09414	0.10385	0.086367	0.10558	0.10956	0.089984	0.087241	0.10116	0.037268	0.036135	0.022994	0.045234	0.039233	0.037904	0.00031366	0.00028094	0.00024342	9.2e-05	0.00020482	0.00028475	0.00065654	0.0033807	0.0011195	0.017797	0.022286	0.021204
614	5	DDVQHFKVMRDNKGNY	DDVQHFKVMRDNKGNY	16	GRAP2	FKVMRDNKG	0.69	0.02	65.21	O75791	HEDDVQHFKVMRDNKGNYFL	0.00027756	0.00030879	0.00024121	0.0005895	0.00047824	0.00052398	0.010111	0.011129	0.00023168	0.0038628	0.0041031	0.0042725	0.067776	0.059579	0.025546	0.043693	0.05672	0.043321	0.043953	0.038908	0.014387	0.011244	0.0082634	0.0077234	0.00031366	0.00028094	0.00024342	9.2e-05	0.00020482	0.00028475	0.00065654	0.0033807	0.0011195	0.015303	0.0020303	0.0085876
615	5	HGAAFLTDYNNQADTTW	HGAAFLTDYNNQADTTW	17	LAMC1	FLTDYNNQA	0.15	0.02	31.34	P11047	QHGAAFLTDYNNQADTTWW	0.00027756	0.00030879	0.00024121	0.0005895	0.00047824	0.00052398	0.0067261	0.0075004	0.03187	0.050119	0.040206	0.051763	0.08755	0.076682	0.088658	0.079831	0.07904	0.0989	0.00022903	0.015464	0.019322	0.026609	0.041112	0.035225	0.00031366	0.00028094	0.00024342	9.2e-05	0.00020482	0.00028475	0.016239	0.0033807	0.017923	0.0003573	0.00065631	0.02081
616	5	KEKYATSVSERSLG	KEKYATSVSERSLG	14	RAB11FIP1	YATSVSERS	2.03	0.12	121.01	Q6WKZ4	GKEKYATSVSERSLGA	0.00027756	0.00030879	0.00024121	0.0005895	0.00047824	0.00052398	0.0019789	0.0024093	0.0023874	0.0015714	0.0015002	0.0014543	0.0034103	0.0038094	0.0046844	0.0032815	0.0034662	0.0039198	0.00022903	0.0077851	0.0013046	0.0064462	0.0064728	0.005285	0.00031366	0.00028094	0.00024342	9.2e-05	0.00020482	0.00028475	0.00065654	0.0033807	0.0011195	0.004692	0.0034145	0.0041196
617	5	KNDYGIQPNCPAVP	KNDYGIQPNCPAVP	14	EPG5	YGIQPNCPA	7.35	0.41	328.88	Q9HCE0	HKNDYGIQPNCPAVPF	0.00027756	0.00030879	0.00024121	0.0005895	0.00047824	0.00052398	0.00015463	0.020221	0.025852	0.025544	0.023329	0.02432	0.020719	0.025857	0.02672	0.020245	0.021776	0.020202	0.024082	0.023995	0.02523	0.029771	0.031116	0.027289	0.00031366	0.00028094	0.014287	9.2e-05	0.00020482	0.00028475	0.042539	0.0033807	0.056384	0.0003573	0.00065631	0.016206
618	5	ELKKFREDHNCKSFK	ELKKFREDHNCKSFK	15	GALNT7	FREDHNCKS	0.38	0.39	46.64	Q86SF2	GDISELKKFREDHNCKSFKW	0.00027756	0.00030879	0.00024121	0.0005895	0.00047824	0.00052398	0.088866	0.076725	0.045884	0.0055339	0.0079422	0.0020376	0.055042	0.045081	0.028305	0.012963	0.0081576	0.0050777	0.020598	0.013242	0.00074732	0.00027802	0.00048436	0.00029292	0.00031366	0.00028094	0.00024342	9.2e-05	0.00020482	0.00028475	0.00065654	0.0033807	0.0011195	0.0003573	0.0015416	0.00032563
619	5	KGHCYKSDQALHSFSE	KGHCYKSDQALHSFSE	16	LY75	YKSDQALHS	2.3	0.3	131.54	O60449	YKGHCYKSDQALHSFSEAK	0.00027756	0.00030879	0.00024121	0.0005895	0.00047824	0.00052398	0.08905	0.045249	0.045602	0.039701	0.032824	0.012752	0.041951	0.041272	0.02681	0.022904	0.026014	0.011933	0.013304	0.0095447	0.014036	0.00027802	0.00048436	0.00029292	0.00031366	0.00028094	0.00024342	9.2e-05	0.0018938	0.00028475	0.00065654	0.0033807	0.0011195	0.0038696	0.00065631	0.0026959
620	5	KKKLIRDFDEKQQEA	KKKLIRDFDEKQQEA	15	VTI1B	LIRDFDEKQ	6.72	0.22	304.45	Q9UEU0	GTEEKKKLIRDFDEKQQEANETL	0.00027756	0.00030879	0.00024121	0.0005895	0.00047824	0.00052398	0.030905	0.024529	0.02742	0.0028798	0.003188	0.0075672	0.028337	0.019261	0.023691	0.019755	0.016394	0.027218	0.025042	0.014895	0.015825	0.00027802	0.00048436	0.00029292	0.00031366	0.00028094	0.00024342	9.2e-05	0.00020482	0.00028475	0.00065654	0.0033807	0.0011195	0.0003573	0.00065631	0.00032563
621	5	MEKYNIEKDIAAYIK	MEKYNIEKDIAAYIK	15	DYNLL2	YNIEKDIAA	0.17	0	32.4	Q96FJ2	QAMEKYNIEKDIAAYIKKEF	0.00027756	0.00030879	0.00024121	0.0005895	0.00047824	0.00052398	0.065649	0.064693	0.058429	0.01786	0.016495	0.0069263	0.063201	0.057892	0.099916	0.037867	0.034758	0.037457	0.053047	0.066795	0.060552	0.00027802	0.00048436	0.00029292	0.00031366	0.00028094	0.00024342	9.2e-05	0.00020482	0.00028475	0.00065654	0.0033807	0.0011195	0.0003573	0.00065631	0.00032563
622	5	DHNYYAVCQNLLSRHAT	DHNYYAVCQNLLSRHAT	17	DIPK2A	YAVCQNLLS	0.44	0.98	50.12	Q8NDZ4	TVDHNYYAVCQNLLSRHATW	0.00027756	0.00030879	0.00024121	0.0005895	0.00047824	0.00052398	0.095192	0.088485	0.09191	0.075456	0.064135	0.071564	0.065694	0.070603	0.086221	0.04055	0.046018	0.051334	0.10465	0.085334	0.085079	0.0088697	0.00048436	0.00029292	0.00031366	0.00028094	0.00024342	9.2e-05	0.00020482	0.00028475	0.00065654	0.0033807	0.0011195	0.029487	0.036189	0.029686
623	5	CPSDWKTDSTCRMVTSE	CPSDWKTDSTCRMVTSE	17	TFRC	WKTDSTCRM	9.06	4.49	395.13	P02786	EGDCPSDWKTDSTCRMVTSESKNVK	0.00027756	0.00030879	0.00024121	0.0005895	0.00047824	0.00052398	0.16785	0.15533	0.085468	0.096265	0.046687	0.049364	0.076576	0.066754	0.062921	0.033365	0.032036	0.024325	0.061164	0.03098	0.029621	0.003137	0.00048436	0.00029292	0.00031366	0.0029684	0.00024342	9.2e-05	0.00020482	0.00028475	0.040538	0.0033807	0.014355	0.014454	0.064956	0.010708
624	5	ISFLLDVSSLSRAEE	ISFLLDVSSLSRAEE	15	ITGA4	FLLDVSSLS	0.02	1.31	15.06	P13612	DISFLLDVSSLSRAEEDL	0.00027756	0.00030879	0.00024121	0.0005895	0.00047824	0.00052398	0.54324	0.17175	0.18181	0.12182	0.14005	0.16416	0.070865	0.089019	0.10733	0.085996	0.098542	0.13621	0.0095485	0.0092426	0.0076328	0.0060526	0.010465	0.0047442	0.00031366	0.00028094	0.00024342	9.2e-05	0.0028197	0.00028475	0.011965	0.0033807	0.0011195	0.012472	0.010325	0.0079212
625	5	TPVSIYSGDESVASHFA	TPVSIYSGDESVASHFA	17	AZI2	YSGDESVAS	2.42	0.4	136.87	Q9H6S1	VTPVSIYSGDESVASHFAL	0.00027756	0.00030879	0.00024121	0.0005895	0.00047824	0.00052398	0.014285	0.017539	0.020894	0.010453	0.0090014	0.0091201	0.011432	0.012672	0.0162	0.013718	0.016263	0.01681	0.00022903	0.0075718	0.0064512	0.00027802	0.00048436	0.0091254	0.00031366	0.00028094	0.00024342	9.2e-05	0.00020482	0.00028475	0.0046618	0.0033807	0.0049846	0.0003573	0.00065631	0.00032563
626	5	RQRTFIKDDTLLVR	RQRTFIKDDTLLVR	14	TRAF6	FIKDDTLLV	0.42	0.22	48.81	Q9Y4K3	LRQRTFIKDDTLLVRC	0.00027756	0.00030879	0.00024121	0.0005895	0.00047824	0.00052398	0.0070397	0.006138	0.0062865	0.0080994	0.0077262	0.0083806	0.005088	0.0054576	0.0050534	0.005874	0.0045963	0.0063094	0.00022903	0.0035726	0.0029382	0.00027802	0.00048436	0.00029292	0.00031366	0.00028094	0.00024342	9.2e-05	0.00020482	0.00028475	0.00065654	0.0033807	0.0011195	0.0030606	0.0028829	0.00032563
627	5	EGILIVWDPSVYHSDIPK	EGILIVWDPSVYHSDIPK	18	ST6GAL1	IVWDPSVYH	7.91	4.56	350.98	P15907	NEGILIVWDPSVYHSDIPKW	0.00027756	0.00030879	0.00024121	0.0005895	0.00047824	0.00052398	0.0077425	0.0070559	0.0051281	0.0044512	0.0035931	0.0039438	0.016593	0.019047	0.016099	0.0063454	0.0082004	0.0084427	0.00022903	0.0080339	0.011449	0.0042934	0.00048436	0.0062338	0.00031366	0.00028094	0.00024342	9.2e-05	0.00020482	0.00028475	0.00065654	0.0033807	0.0011195	0.027909	0.02249	0.019084
628	5	SDHRIFMNTCNPSSLTQQ	SDHRIFMNTCNPSSLTQQ	18	GALNT10	FMNTCNPSS	4.73	9.43	226.14	Q86SR1	SESDHRIFMNTCNPSSLTQQW	0.00027756	0.00030879	0.00024121	0.0005895	0.00047824	0.00052398	0.02857	0.016994	0.09838	0.0089301	0.011027	0.42713	0.034103	0.013126	0.21723	0.028705	0.041208	0.38109	0.0088075	0.021684	0.17129	0.019536	0.027564	0.13224	0.00031366	0.00028094	0.040176	9.2e-05	0.0099461	0.022588	0.011402	0.0033807	0.0011195	0.025887	0.00065631	0.24709
629	5	VPTQKSYSSSETLKAFDHDS	VPTQKSYSSSETLKAFDHDS	20	TENM3	YSSSETLKA	0.35	0.76	44.61	Q9P273	RVPTQKSYSSSETLKAFDHDSS	0.00027756	0.00030879	0.00024121	0.0005895	0.00047824	0.00052398	0.014523	0.0072997	0.0068798	0.0071302	0.0070136	0.0068031	0.020994	0.019708	0.02084	0.0082793	0.0079936	0.011609	0.00022903	0.00017952	0.0042476	0.006803	0.007647	0.0090128	0.00031366	0.00028094	0.00024342	9.2e-05	0.00020482	0.00028475	0.00065654	0.0033807	0.0011195	0.0096133	0.00065631	0.0069519
630	5	KDKDFALDVSANQP	KDKDFALDVSANQP	14	DDR2	FALDVSANQ	1.5	0.02	99.16	Q16832	MEKFKDKDFALDVSANQPVLV	0.00027756	0.00030879	0.00024121	0.013466	0.015166	0.0091392	0.13458	0.091124	0.17629	0.1361	0.13892	0.16794	0.062394	0.069922	0.1377	0.086539	0.096957	0.13449	0.00022903	0.00017952	0.045494	0.03912	0.04506	0.043161	0.00031366	0.00028094	0.011352	9.2e-05	0.00020482	0.0071462	0.015539	0.0033807	0.043554	0.089944	0.048538	0.094115
631	5	RGVIINTASVAAFEG	RGVIINTASVAAFEG	15	HSD17B10	IINTASVAA	0.7	0.69	65.49	Q99714	QRGVIINTASVAAFEGQ	0.00027756	0.00030879	0.00024121	0.0005895	0.00047824	0.00052398	0.011246	0.01295	0.015257	0.015507	0.012602	0.014543	0.015493	0.015297	0.015205	0.034187	0.03389	0.031886	0.019198	0.00017952	0.015042	0.02485	0.028328	0.019528	0.00031366	0.00028094	0.00024342	9.2e-05	0.00020482	0.00028475	0.00065654	0.027113	0.022118	0.0003573	0.00065631	0.00032563
632	5	KIIQPDKNNYAAMVFH	KIIQPDKNNYAAMVFH	16	HVCN1	IQPDKNNYA	0.18	0.25	32.82	Q96D96	LKIIQPDKNNYAAMVFHY	0.00027756	0.00030879	0.00024121	0.0005895	0.00047824	0.00052398	0.033414	0.018213	0.041745	0.027136	0.02918	0.050341	0.021425	0.013915	0.028889	0.030941	0.034586	0.035806	0.011115	0.00017952	0.0076648	0.020471	0.0092468	0.00029292	0.00031366	0.00028094	0.00024342	9.2e-05	0.00020482	0.00028475	0.00065654	0.0033807	0.0011195	0.014831	0.013331	0.0064218
633	5	TEEEFKKFISDKDASIV	TEEEFKKFISDKDASIV	17	PDIA3	FISDKDASI	0.31	0.92	42.65	P30101	PLRTEEEFKKFISDKDASIVGFF	0.010452	0.00030879	0.010645	0.012335	0.014782	0.012084	0.095549	0.0069698	0.14436	0.12024	0.11911	0.17223	0.16632	0.11865	0.20102	0.12455	0.15131	0.19882	0.061299	0.00017952	0.065853	0.050647	0.023161	0.063866	0.0073113	0.00028094	0.01324	9.2e-05	0.017984	0.017386	0.00065654	0.0033807	0.0011195	0.048808	0.021673	0.094373
634	5	NTLFRKDPNAEGRYN	NTLFRKDPNAEGRYN	15	ASCC1	FRKDPNAEG	0.92	0	75.22	Q8N9N2	MNTLFRKDPNAEGRYNL	0.00027756	0.00030879	0.00024121	0.0005895	0.00047824	0.00052398	0.002898	0.0022659	0.0024722	0.0031013	0.0026704	0.003114	0.0029886	0.0033949	0.0037118	0.0036078	0.0038659	0.0038369	0.0038565	0.0037148	8.85e-05	0.0035061	0.0037134	0.003167	0.0014534	0.00028094	0.00024342	0.001507	0.0015151	0.0013827	0.00065654	0.0033807	0.0011195	0.0003573	0.00065631	0.00032563
635	5	RDRDLEVDTTLKSLSQQ	RDRDLEVDTTLKSLSQQ	17	COL1A1	LEVDTTLKS	1.87	0.06	114.63	P02452	VRDRDLEVDTTLKSLSQQI	0.00027756	0.00030879	0.00024121	0.0005895	0.00047824	0.00052398	0.0077858	0.00016636	0.0080099	0.028798	0.029255	0.035905	0.0064906	0.0079051	0.011538	0.020366	0.023154	0.029474	0.015662	0.0084783	8.85e-05	0.033548	0.01864	0.029755	0.00031366	0.00028094	0.00024342	9.2e-05	0.00020482	0.00028475	0.00065654	0.0033807	0.0011195	0.0003573	0.00065631	0.00032563
636	5	IGDVKYKVERNPPAFTE	IGDVKYKVERNPPAFTE	17	PDE12	YKVERNPPA	0.35	0	44.78	Q6L8Q7	QIGDVKYKVERNPPAFTEL	0.00027756	0.00030879	0.00024121	0.0005895	0.00047824	0.00052398	0.013279	0.012649	0.011513	0.024333	0.022151	0.022693	0.010249	0.0090894	0.0062273	0.031933	0.02099	0.027514	0.0052037	0.0075896	8.85e-05	0.016866	0.01456	0.013319	0.00031366	0.00028094	0.00024342	9.2e-05	0.00020482	0.00028475	0.00065654	0.0033807	0.0011195	0.018903	0.0092006	0.013646
637	5	KVDELMTDITEQQEVA	KVDELMTDITEQQEVA	16	CHMP4A	LMTDITEQQ	18.4	1.5	790.67	Q9BY43	DKVDELMTDITEQQEVAQ	0.00027756	0.00030879	0.00024121	0.0005895	0.00047824	0.00052398	0.01276	0.00016636	0.00023168	0.025925	0.024529	0.028018	0.005803	0.015534	0.0047739	0.019943	0.026903	0.019448	0.010778	0.00017952	8.85e-05	0.015008	0.030676	0.036539	0.00031366	0.00028094	0.00024342	9.2e-05	0.00020482	0.00028475	0.038013	0.0033807	0.017705	0.012674	0.010346	0.0094964
638	5	TKRVLPPNWKYESSTASALVA	TKRVLPPNWKYESSTASALVA	21	RPS13	WKYESSTAS	1.69	2.07	107.61	P62277	KTKRVLPPNWKYESSTASALVA	0.00027756	0.00030879	0.00024121	0.0005895	0.00047824	0.00052398	0.10814	0.11444	0.00023168	0.14883	0.17748	0.17419	0.084525	0.086551	0.018783	0.26349	0.27096	0.25871	0.11906	0.12335	8.85e-05	0.20015	0.2137	0.051949	0.00031366	0.00028094	0.00024342	9.2e-05	0.054851	0.00028475	0.41995	0.4315	0.32686	0.21411	0.15518	0.00032563
639	5	IRNSNFYTVAVTSLSSQIQ	IRNSNFYTVAVTSLSSQIQ	19	TMEM106C	YTVAVTSLS	0.48	3.12	52.99	Q9BVX2	KIRNSNFYTVAVTSLSSQIQY	0.00027756	0.00030879	0.00024121	0.0005895	0.00047824	0.00052398	0.0078615	0.011989	0.00023168	0.010038	0.0070886	0.0088736	0.018968	0.020232	0.018	0.004883	0.0079247	0.007214	0.0094643	0.0099002	8.85e-05	0.0082177	0.0063407	0.0070725	0.00031366	0.00028094	0.00024342	9.2e-05	0.00020482	0.00028475	0.012995	0.0033807	0.011794	0.0057706	0.00065631	0.00032563
640	5	LVHNIIPEINAQALQ	LVHNIIPEINAQALQ	15	LRIG2	IIPEINAQA	0.18	0.15	33.54	O94898	SLVHNIIPEINAQALQF	0.00027756	0.00030879	0.00024121	0.0005895	0.00047824	0.00052398	0.00015463	0.00016636	0.00023168	0.020006	0.020028	0.019637	0.034195	0.042763	0.04036	0.045385	0.05169	0.042289	0.063488	0.052434	0.054452	0.080947	0.11771	0.10222	0.00031366	0.00028094	0.00024342	9.2e-05	0.00020482	0.00028475	0.098287	0.11246	0.10432	0.059864	0.06052	0.053919
641	5	SAAKILADATAKMVEAA	SAAKILADATAKMVEAA	17	TLN1	ILADATAKM	0.67	0.58	64.31	Q9Y490	LSAAKILADATAKMVEAAK	0.00027756	0.00030879	0.00024121	0.0005895	0.00047824	0.00052398	0.00015463	0.00016636	0.00023168	0.0089993	0.01606	0.010024	0.0059131	0.0053095	0.0063391	0.017622	0.017007	0.026685	0.03683	0.030252	0.027785	0.046133	0.060912	0.043937	0.00031366	0.00028094	0.00024342	9.2e-05	0.00020482	0.00028475	0.00065654	0.0033807	0.0011195	0.037752	0.037682	0.031094
642	5	YPVPPPYSVATSLPTYDEAEKAKAA	YPVPPPYSVATSLPTYDEAEKAKAA	25	NDFIP2	YSVATSLPT	0.52	1.08	55.38	Q9NV92	FYPVPPPYSVATSLPTYDEAEKAKAAAM	0.00027756	0.00030879	0.00024121	0.0005895	0.00047824	0.00052398	0.00015463	0.00016636	0.017094	0.02958	0.022879	0.062855	0.043637	0.00014902	0.060506	0.036562	0.015643	0.047415	0.31879	0.35975	0.33996	0.41556	0.51298	0.50572	0.00031366	0.00028094	0.00024342	9.2e-05	0.00020482	0.00028475	0.044093	0.1213	0.24861	0.040044	0.029033	0.087997
643	5	VDDLVAEITPKGRALVPD	VDDLVAEITPKGRALVPD	18	ENY2	LVAEITPKG	6.51	0.25	296.82	Q9NPA8	TVDDLVAEITPKGRALVPDSVK	0.00027756	0.00030879	0.00024121	0.0005895	0.00047824	0.00052398	0.0035144	0.00016636	0.00023168	7.2e-05	0.0079512	0.0076247	0.013403	0.015346	0.01601	0.008944	0.010268	0.017745	0.023459	0.025861	0.029238	0.030312	0.022457	0.016899	0.00031366	0.00028094	0.00024342	9.2e-05	0.00020482	0.00028475	0.00065654	0.0033807	0.0011195	0.032224	0.033184	0.031791
644	5	ITTYNMMKTNTAVRPY	ITTYNMMKTNTAVRPY	16	SEC22A	YNMMKTNTA	0.13	0.05	29.96	Q96IW7	FITTYNMMKTNTAVRPYC	0.00027756	0.00030879	0.00024121	0.0005895	0.00047824	0.00052398	0.011246	0.00016636	0.010185	0.0078917	0.0082513	0.0087093	0.011368	0.0073031	0.011515	0.0092462	0.01137	0.012664	0.0094306	0.010718	0.0038803	0.0095217	0.0088505	0.010703	0.00031366	0.00028094	0.00024342	9.2e-05	0.00020482	0.00028475	0.00065654	0.0033807	0.018114	0.0003573	0.00065631	0.020447
645	5	QPSKSHGSESDYIVMPNILVLGAAV	QPSKSHGSESDYIVMPNILVLGAAV	25	SCARB1	YIVMPNILV	5.19	5.71	244.72	Q8WTV0	FQPSKSHGSESDYIVMPNILVLGAAVM	0.00027756	0.00030879	0.00024121	0.0005895	0.00047824	0.00052398	0.10057	0.00016636	0.00023168	0.07493	0.054083	0.06472	0.098093	0.016383	0.10315	0.0643	0.061117	0.076195	0.12516	0.13331	0.11579	0.058558	0.015455	0.075858	0.00031366	0.00028094	0.00024342	9.2e-05	0.00020482	0.00028475	0.00065654	0.0033807	0.022036	0.029703	0.0086281	0.001772
646	5	DPGTEPLGTTKWLWEPTAPEKGKE	DPGTEPLGTTKWLWEPTAPEKGKE	24	TEX264	WLWEPTAPE	7.53	1.92	336.01	Q9Y6I9	LDPGTEPLGTTKWLWEPTAPEKGKE	0.00027756	0.00030879	0.00024121	0.0005895	0.00047824	0.00052398	0.00015463	0.00016636	0.00023168	0.017168	0.024904	0.010846	0.063036	0.048299	0.072737	0.090951	0.093911	0.11677	0.012512	0.00017952	0.0089103	0.019683	0.00048436	0.026663	0.00031366	0.00028094	0.00024342	9.2e-05	0.00020482	0.00028475	0.00065654	0.0033807	0.0011195	0.036134	0.029544	0.037819
647	5	IPGKWTSQDSLLGME	IPGKWTSQDSLLGME	15	FASN	WTSQDSLLG	1.39	0.17	95	P49327	AIPGKWTSQDSLLGMEF	0.00027756	0.00030879	0.00024121	0.0005895	0.00047824	0.00052398	0.00015463	0.013208	0.015398	0.0083763	0.00015602	0.0097774	0.014668	0.017764	0.019677	0.029672	0.029838	0.035429	0.016504	0.018485	8.85e-05	0.025342	0.00048436	0.024034	0.00031366	0.00028094	0.00024342	9.2e-05	0.00020482	0.00028475	0.00065654	0.0033807	0.0011195	0.034651	0.032918	0.013677
648	5	KKKEIIQDVTLHDLD	KKKEIIQDVTLHDLD	15	RUVBL1	IIQDVTLHD	3.98	0.29	196.55	Q9Y265	KGDVHKKKEIIQDVTLHDLDVAN	0.00027756	0.00030879	0.00024121	0.0005895	0.00047824	0.00052398	0.11302	0.11312	0.12379	0.07504	0.067435	0.073947	0.096479	0.10028	0.12648	0.11917	0.12953	0.13653	0.14995	0.13825	0.14946	0.0058927	0.0068984	0.007423	0.00031366	0.00028094	0.00024342	0.04608	0.039981	0.03532	0.00065654	0.0033807	0.0011195	0.094312	0.11409	0.1142
649	5	RASWRIISSIEQKEEN	RASWRIISSIEQKEEN	16	YWHAE	WRIISSIEQ	1.08	0.04	82.29	P62258	ARRASWRIISSIEQKEENKGGEDK	0.00027756	0.00030879	0.00024121	0.0005895	0.00047824	0.00052398	0.37052	0.3881	0.40931	0.2177	0.21311	0.22709	0.2629	0.27258	0.31882	0.21434	0.19657	0.26599	0.37145	0.40783	0.343	0.015747	0.015265	0.0097513	0.00031366	0.0074211	0.00024342	0.15302	0.13397	0.12759	0.00065654	0.0033807	0.0011195	0.44357	0.42176	0.39756
650	5	RSSWRVISSIEQKTERNE	RSSWRVISSIEQKTERNE	18	YWHAB	WRVISSIEQ	5.91	0.48	273.43	P31946	RRSSWRVISSIEQKTERNEK	0.00027756	0.00030879	0.00024121	0.0005895	0.00047824	0.00052398	0.082032	0.090851	0.094226	0.072964	0.06769	0.076568	0.045517	0.034887	0.052434	0.019036	0.019226	0.019448	0.047776	0.086951	0.029669	0.00027802	0.00048436	0.00029292	0.00031366	0.00028094	0.00024342	0.065121	0.079359	0.069203	0.00065654	0.0033807	0.0011195	0.066025	0.062626	0.060583
651	5	KKAVVVDITEHCH	KKAVVVDITEHCH	13	SLC31A1	VVVDITEHC	44.08	1.53	2359.26	O15431	WKKAVVVDITEHCH	0.00027756	0.00030879	0.00024121	0.0005895	0.00047824	0.00052398	0.022665	0.019576	0.022264	0.023537	0.019518	0.014019	0.0097084	0.0089413	0.01175	0.0037722	0.0065534	0.0073421	0.013742	0.013704	0.011896	0.00027802	0.00048436	0.00029292	0.00031366	0.00028094	0.00024342	0.007709	0.0087678	0.0062016	0.00065654	0.0033807	0.0011195	0.00087908	0.00065631	0.0023521
652	5	VPSIKFCLDNGAKSVV	VPSIKFCLDNGAKSVV	16	PGK1	IKFCLDNGA	0.34	2.21	44.08	P00558	AVPSIKFCLDNGAKSVVL	0.00027756	0.00030879	0.00024121	0.0005895	0.00047824	0.00052398	0.054284	0.062126	0.0095498	0.036067	0.035158	0.041903	0.03788	0.03997	0.01241	0.024536	0.01935	0.035595	0.049511	0.062014	0.021653	0.010383	0.012696	0.00029292	0.00031366	0.011158	0.00024342	0.017679	0.014281	0.00028475	0.00065654	0.0033807	0.0011195	0.0003573	0.00065631	0.00032563
653	5	KNSKYNAESTERESQDT	KNSKYNAESTERESQDT	17	PSEN1	YNAESTERE	18.27	0.09	784.85	P49768	RRVSKNSKYNAESTERESQDTVAE	0.008059	0.0066366	0.0046518	0.0005895	0.00047824	0.00052398	0.047413	0.026502	0.015554	0.055632	0.046609	0.050067	0.065606	0.053157	0.056031	0.036949	0.036711	0.050099	0.034806	0.024098	0.028202	0.012934	0.0090413	0.013941	0.00031366	0.00028094	0.00024342	0.0084046	0.0078994	0.0041001	0.00065654	0.0033807	0.0011195	0.0144	0.00065631	0.060053
654	5	IDNNDTQLQIISTLESTDVGKR	IDNNDTQLQIISTLESTDVGKR	22	CMIP	LQIISTLES	4.67	6.87	223.41	Q8IY22	NIIDNNDTQLQIISTLESTDVGKRM	0.00027756	0.00030879	0.00024121	0.0005895	0.00047824	0.00052398	0.0057853	0.00016636	0.00023168	0.0095877	0.013495	0.0085532	0.0098093	0.013955	0.01118	0.0015048	0.0048789	0.01194	0.00022903	0.0078029	0.0053973	0.00027802	0.00048436	0.00029292	0.00031366	0.00028094	0.00024342	9.2e-05	0.00020482	0.00028475	0.00065654	0.0033807	0.0074089	0.011366	0.00065631	0.0028777
655	5	VPLTWRCDRDLDCSDGSDEE	VPLTWRCDRDLDCSDGSDEE	20	CD320	WRCDRDLDC	57.36	18.82	3733.85	Q9NPF0	CVPLTWRCDRDLDCSDGSDEEEC	0.00027756	0.00030879	0.00024121	0.0005895	0.00047824	0.00052398	0.00015463	0.085416	0.00023168	0.013845	0.018513	4.12e-05	0.054363	0.26074	0.40363	0.015108	0.012404	0.0068371	0.037655	0.029114	8.85e-05	0.0066431	0.011067	0.00029292	0.00031366	0.00028094	0.00024342	9.2e-05	0.00020482	0.00028475	0.00065654	0.0033807	0.0011195	0.0003573	0.00065631	0.00032563
656	5	IPPDSEKSNLIRIEGDPQGVQ	IPPDSEKSNLIRIEGDPQGVQ	21	HDLBP	IRIEGDPQG	15.47	4.99	664.67	Q00341	RIPPDSEKSNLIRIEGDPQGVQQAK	0.00027756	0.00030879	0.00024121	0.0005895	0.00047824	0.00052398	0.063584	0.068121	0.00023168	0.080302	0.10082	4.12e-05	0.081041	0.081321	0.1009	0.14377	0.14127	0.0090457	0.092454	0.10409	0.0058763	0.12671	0.14846	0.00029292	0.014291	0.042618	0.014355	0.045066	0.018237	0.022315	0.263	0.39515	0.011522	0.22772	0.23245	0.18266
657	6	KSTTLRVDQSILTGES	KSTTLRVDQSILTGES	16	ATP2A1	LRVDQSILT	2.49	0.87	139.7	O14983	IKSTTLRVDQSILTGESV	0.00027756	0.00030879	0.00024121	0.0005895	0.00047824	0.00052398	0.0075263	0.007902	0.00023168	0.0089301	0.0062485	0.0084628	0.0066831	0.0067011	0.00013416	3.93e-05	4.33e-05	6.79e-05	0.00022903	0.00017952	8.85e-05	0.00027802	0.00048436	0.00029292	0.00031366	0.0119	0.00024342	0.016664	0.014028	0.00028475	0.00065654	0.0094794	0.0011195	0.009384	0.007749	0.00032563
658	6	VHPRYDLDGDASMAK	VHPRYDLDGDASMAK	15	TBK1	YDLDGDASM	6.86	0.42	309.62	Q9UHD2	KVHPRYDLDGDASMAKA	0.00027756	0.00030879	0.00024121	0.0005895	0.00047824	0.00052398	0.0019789	0.00185	0.0025993	0.0058496	0.0050708	0.0049791	8.09e-05	0.00077965	0.00013416	3.93e-05	4.33e-05	6.79e-05	0.0022061	0.00017952	8.85e-05	0.00027802	0.00048436	0.00029292	0.0068474	0.0088523	0.00024342	0.0032604	0.0035492	0.00028475	0.00065654	0.0033807	0.0011195	0.0003573	0.00065631	0.00032563
659	6	MFSAQEAPPIHSS	MFSAQEAPPIHSS	13	G6PC3	FSAQEAPPI	41.53	18.42	2161.03	Q9BUM1	MFSAQEAPPIHSS	0.0080619	0.0062071	0.00072608	0.0005895	0.00047824	0.00052398	0.021519	0.019791	0.021332	0.016046	0.01408	0.014379	0.0042042	0.0039752	0.0049494	3.93e-05	4.33e-05	6.79e-05	0.0013085	0.00017952	8.85e-05	0.00027802	0.00048436	0.00068722	0.00031366	0.00028094	0.00024342	9.2e-05	0.00020482	0.00028475	0.00065654	0.0033807	0.0011195	0.0003573	0.00065631	0.00032563
660	6	ETGEVIPPMKEFPDQHH	ETGEVIPPMKEFPDQHH	17	NDUFB6	IPPMKEFPD	85.73	63.8	10515.4	O95139	LETGEVIPPMKEFPDQHH	0.0079468	0.011819	0.00024121	0.0005895	0.00047824	0.00052398	0.023898	0.026818	0.026417	0.021737	0.019728	0.019966	0.0065548	0.0059412	0.0091565	3.93e-05	4.33e-05	6.79e-05	0.00022903	0.00017952	8.85e-05	0.00027802	0.00048436	0.00029292	0.0083715	0.0092234	0.0081216	9.2e-05	0.00020482	0.00028475	0.00065654	0.0033807	0.0011195	0.0003573	0.00065631	0.00032563
661	6	KNYISQYSEIAIQ	KNYISQYSEIAIQ	13	PSAP	YISQYSEIA	2.86	0.46	154.29	P07602	DICKNYISQYSEIAIQM	0.00027756	0.00030879	0.00024121	0.0005895	0.00047824	0.00052398	0.035144	0.040729	0.043935	0.025129	0.024304	0.027607	8.09e-05	0.00014902	0.00013416	3.93e-05	4.33e-05	6.79e-05	0.00022903	0.00017952	8.85e-05	0.00027802	0.00048436	0.00029292	0.00031366	0.00028094	0.00024342	9.2e-05	0.00020482	0.00028475	0.00065654	0.0033807	0.0011195	0.0003573	0.00065631	0.00032563
662	6	NTMETIDWKVFES	NTMETIDWKVFES	13	CD74	ETIDWKVFE	89.28	93.49	12351.8	P04233	KNTMETIDWKVFESW	0.00027756	0.00030879	0.00024121	0.0005895	0.00047824	0.00052398	0.025661	0.029672	0.022179	0.011768	0.015677	0.013393	8.09e-05	0.00014902	0.00013416	3.93e-05	4.33e-05	6.79e-05	0.00022903	0.00017952	8.85e-05	0.00027802	0.00048436	0.00029292	0.00031366	0.00028094	0.00024342	9.2e-05	0.00020482	0.00028475	0.00065654	0.0033807	0.0011195	0.0003573	0.00065631	0.00032563
663	6	DVQPPGLKVWSDPFGRK	DVQPPGLKVWSDPFGRK	17	SMIM20	LKVWSDPFG	39.46	6.91	2006.23	Q8N5G0	EDVQPPGLKVWSDPFGRK	0.00027756	0.00030879	0.00024121	0.0005895	0.00047824	0.00052398	0.015139	0.020364	0.02444	0.024921	0.020928	0.026785	8.09e-05	0.00014902	0.00013416	3.93e-05	4.33e-05	6.79e-05	0.00022903	0.00017952	8.85e-05	0.00027802	0.00048436	0.00029292	0.00031366	0.00028094	0.00024342	9.2e-05	0.00020482	0.00028475	0.00065654	0.0033807	0.0011195	0.0003573	0.00065631	0.00032563
664	6	SPSESEARFRIDSVSEGNAGPY	SPSESEARFRIDSVSEGNAGPY	22	LAIR1	FRIDSVSEG	0.58	0.1	59.4	Q6GTX8	ASPSESEARFRIDSVSEGNAGPYR	0.00027756	0.00030879	0.00024121	0.0005895	0.00047824	0.00052398	0.019897	0.02395	0.026982	0.02506	0.025579	0.028018	8.09e-05	0.00014902	0.00013416	3.93e-05	4.33e-05	6.79e-05	0.00022903	0.00017952	8.85e-05	0.00027802	0.00048436	0.00029292	0.00031366	0.00028094	0.00024342	9.2e-05	0.00020482	0.00028475	0.00065654	0.0033807	0.0011195	0.0003573	0.00065631	0.00032563
665	6	RSAWRVISSIEQKTDT	RSAWRVISSIEQKTDT	16	YWHAQ	WRVISSIEQ	1.34	0.07	92.75	P27348	RRSAWRVISSIEQKTDTSD	0.00027756	0.00030879	0.00024121	0.0005895	0.00047824	0.00052398	0.0070937	0.015431	0.016627	0.0068741	0.014492	0.0074933	8.09e-05	0.00014902	0.00013416	3.93e-05	4.33e-05	6.79e-05	0.00022903	0.00017952	8.85e-05	0.00027802	0.00048436	0.00029292	0.00031366	0.00028094	0.00024342	9.2e-05	0.00020482	0.00028475	0.00065654	0.0033807	0.0011195	0.0003573	0.00065631	0.00032563
666	6	LYAFLGAKFKTSAQ	LYAFLGAKFKTSAQ	14	CXCR4	FLGAKFKTS	39.86	70.36	2034.82	P61073	LYAFLGAKFKTSAQH	0.00027756	0.00030879	0.00024121	0.0005895	0.00047824	0.00052398	0.040165	0.030038	0.049419	0.0090346	0.0097725	0.011421	8.09e-05	0.00014902	0.00013416	3.93e-05	4.33e-05	6.79e-05	0.00022903	0.00017952	8.85e-05	0.00027802	0.00048436	0.00029292	0.00031366	0.00028094	0.00024342	9.2e-05	0.00020482	0.00028475	0.00065654	0.0033807	0.0011195	0.0003573	0.00065631	0.00032563
667	6	KSYALEISAHQKEHG	KSYALEISAHQKEHG	15	SIRPB1	YALEISAHQ	0.33	0.1	43.51	O00241	SKSYALEISAHQKEHGS	0.00027756	0.00030879	0.00024121	0.0005895	0.00047824	0.00052398	0.0065422	0.0056791	0.0071341	0.0041812	0.0037431	0.0041492	8.09e-05	0.00014902	0.00013416	3.93e-05	4.33e-05	6.79e-05	0.00022903	0.00017952	8.85e-05	0.00027802	0.00048436	0.00029292	0.00031366	0.00028094	0.00024342	9.2e-05	0.00020482	0.00028475	0.00065654	0.0033807	0.0011195	0.0003573	0.00065631	0.00032563
668	6	KNKVDENMVIDETLDVK	KNKVDENMVIDETLDVK	17	APLP2	MVIDETLDV	30.9	7.17	1434.01	Q06481	SKNKVDENMVIDETLDVKE	0.00027756	0.00030879	0.00024121	0.0005895	0.00047824	0.00052398	0.0075911	0.0056791	0.0058203	0.015423	0.017178	0.019645	8.09e-05	0.003918	0.00013416	3.93e-05	4.33e-05	6.79e-05	0.00022903	0.00017952	8.85e-05	0.00027802	0.00048436	0.00029292	0.00031366	0.00028094	0.00024342	9.2e-05	0.00020482	0.00028475	0.00065654	0.0033807	0.0011195	0.0003573	0.00065631	0.0054222
669	6	SPHTYVSDTTSSPMIT	SPHTYVSDTTSSPMIT	16	NOTCH2	YVSDTTSSP	2.05	0.33	121.85	Q04721	ESPHTYVSDTTSSPMITS	0.00027756	0.00030879	0.00024121	0.0005895	0.00047824	0.00052398	0.007602	0.010598	0.00023168	0.0094839	0.0086263	0.0092023	8.09e-05	0.00014902	0.00013416	3.93e-05	4.33e-05	6.79e-05	0.00022903	0.00017952	8.85e-05	0.00027802	0.00048436	0.00029292	0.00031366	0.00028094	0.00024342	9.2e-05	0.00020482	0.00028475	0.00065654	0.0033807	0.0011195	0.0003573	0.00065631	0.00032563
670	6	LVETAQERNETLFPALIYSST*	LVETAQERNETLFPALIYSST	22	PSEN1	LFPALIYSS	32.39	94.7	1524.46	P49768	MLVETAQERNETLFPALIYSST*	0.00027756	0.00030879	0.00024121	0.0005895	0.00047824	0.00052398	0.083697	0.041446	0.084196	0.040843	0.013952	0.045108	0.0063073	0.0081913	0.00013416	3.93e-05	4.33e-05	6.79e-05	0.00022903	0.00017952	8.85e-05	0.00027802	0.00048436	0.00029292	0.00031366	0.00028094	0.00024342	9.2e-05	0.00020482	0.00028475	0.00065654	0.0033807	0.0011195	0.0003573	0.00065631	0.00032563
671	6	TAHDYVIQTTRNGVR	TAHDYVIQTTRNGVR	15	NAPSA	YVIQTTRNG	0.58	0.06	59.49	O96009	LTAHDYVIQTTRNGVRL	0.00027756	0.00030879	0.00024121	0.0005895	0.00047824	0.00052398	0.012652	0.0081888	0.011994	0.0089301	0.0092264	0.010599	0.0019068	0.00014902	0.00013416	0.0019036	4.33e-05	0.0029549	0.00022903	0.00017952	8.85e-05	0.00027802	0.00048436	0.00029292	0.00031366	0.00028094	0.0037992	9.2e-05	0.00020482	0.0036689	0.00065654	0.0033807	0.0011195	0.0003573	0.00065631	0.00032563
672	6	DKNEWKNCIDITGVR	DKNEWKNCIDITGVR	15	LMAN2	WKNCIDITG	15.58	3.06	669.38	Q12907	EDKNEWKNCIDITGVRL	0.00027756	0.00030879	0.00024121	0.0005895	0.00047824	0.00052398	0.0092348	0.0080454	0.0090271	0.00983	0.0070736	0.0066552	0.012835	0.0088328	0.017128	3.93e-05	4.33e-05	0.008895	0.011519	0.012033	0.010124	0.00027802	0.00048436	0.00029292	0.0071125	0.00028094	0.00024342	9.2e-05	0.00020482	0.00028475	0.00065654	0.0033807	0.0011195	0.0003573	0.00065631	0.00032563
673	6	DSGVYLCEGINQAGRSRKEVE	DSGVYLCEGINQAGRSRKEVE	21	VCAM1	YLCEGINQA	4.99	11.68	236.58	P19320	EDSGVYLCEGINQAGRSRKEVEL	0.00027756	0.00030879	0.00024121	0.0005895	0.00047824	0.00052398	0.018524	0.047398	0.056847	0.015479	0.013982	0.015241	0.011808	0.042536	0.014031	3.93e-05	4.33e-05	6.79e-05	0.0485	0.017312	0.014004	0.00027802	0.00048436	0.00029292	0.00031366	0.00028094	0.00024342	9.2e-05	0.00020482	0.00028475	0.00065654	0.0033807	0.0011195	0.0003573	0.00065631	0.00032563
674	6	PGHLQEGFGCVVTNRFDQL	PGHLQEGFGCVVTNRFDQL	19	SERBP1	FGCVVTNRF	13.2	20.4	564.99	Q8NC51	MPGHLQEGFGCVVTNRFDQLF	0.00027756	0.00030879	0.00024121	0.0005895	0.00047824	0.00052398	0.0098944	0.0093218	0.014268	0.015645	0.016503	0.026949	0.0047396	0.0062471	0.007077	3.93e-05	4.33e-05	0.0051259	0.0084202	0.00017952	8.85e-05	0.00027802	0.00048436	0.00029292	0.00031366	0.00028094	0.00024342	9.2e-05	0.00020482	0.00028475	0.00065654	0.0033807	0.0011195	0.0003573	0.00065631	0.00032563
675	6	KGSSYMISVNMHCS	KGSSYMISVNMHCS	14	GPR15	YMISVNMHC	11.68	6.7	498.53	P49685	CKGSSYMISVNMHCSV	0.00027756	0.00030879	0.00024121	0.0005895	0.00047824	0.00052398	0.071802	0.062614	0.08575	0.037451	0.050625	0.047901	0.049486	0.059214	0.055017	0.021514	0.017848	0.022614	0.046176	0.043227	0.038196	0.00027802	0.0032584	0.00029292	0.05447	0.049297	0.049776	9.2e-05	0.00020482	0.00028475	0.013966	0.010635	0.0011195	0.0003573	0.018626	0.00032563
676	6	DALEQQEEGINRLTDYISKVKE	DALEQQEEGINRLTDYISKVKE	22	ARL6IP5	INRLTDYIS	18.37	14.43	789.51	O75915	LDALEQQEEGINRLTDYISKVKE	0.010596	0.029405	0.00024121	0.015606	0.0044755	0.012795	0.083351	0.088485	0.14265	0.060918	0.058284	0.063841	0.038733	0.037611	0.033339	0.017948	0.014202	0.019976	0.024092	0.030038	0.029369	0.01229	0.014677	0.012893	0.1111	0.057355	0.047319	0.0091871	0.017747	0.0099115	0.00065654	0.0033807	0.0011195	0.0003573	0.0037416	0.00032563
677	6	FKRELQPSEEVTWK	FKRELQPSEEVTWK	14	NDUFB1	LQPSEEVTW	70.07	56.48	5770.96	O75438	LFKRELQPSEEVTWK	0.013734	0.0090912	0.011845	0.0065814	0.0083373	0.0075144	0.040767	0.047613	0.042804	0.029836	0.03233	0.03607	0.01421	0.01431	0.015093	0.014987	0.013162	0.019524	0.024419	0.028083	0.023473	0.021652	0.019961	0.0174	0.03141	0.027829	0.028437	0.018258	0.01501	0.016428	0.00065654	0.0033807	0.0011195	0.0067684	0.0059293	0.005195
678	6	IRPEIHENYRING	IRPEIHENYRING	13	ATP6V1G1	IHENYRING	88.07	61.58	11693.3	O75348	AFVCDIRPEIHENYRING	0.021854	0.025236	0.018521	0.0364	0.051942	0.037146	0.16566	0.14624	0.18621	0.11575	0.12189	0.13869	0.074138	0.055957	0.074616	0.038647	0.044117	0.036718	0.11137	0.097829	0.11438	0.040154	0.03094	0.050384	0.17428	0.19719	0.18564	0.11114	0.079429	0.092229	0.00065654	0.0033807	0.0011195	0.010624	0.012961	0.01095
679	6	LWQVKSGTIFDNFL	LWQVKSGTIFDNFL	14	CALR	VKSGTIFDN	49.23	79.63	2829.92	P27797	LWQVKSGTIFDNFL	0.00027756	0.00030879	0.00024121	0.0005895	0.00047824	0.00052398	0.024006	0.024954	0.024863	0.037243	0.034205	0.03837	0.0073249	0.0064445	0.0074124	0.0048467	0.0058574	6.79e-05	0.00022903	0.014877	8.85e-05	0.0063232	0.0057829	0.00029292	0.017737	0.016856	0.01638	9.2e-05	0.00020482	0.00028475	0.00065654	0.0033807	0.0011195	0.0003573	0.00065631	0.00032563
680	6	CSRGALYTGFSILV	CSRGALYTGFSILV	14	CD74	LYTGFSILV	44.77	88.15	2416.87	P04233	CSRGALYTGFSILV	0.00027756	0.00030879	0.00024121	0.0005895	0.0087209	0.00052398	0.039037	0.045318	0.053258	0.014198	0.024079	0.017172	0.008865	0.014507	0.01819	0.0044962	0.002591	6.79e-05	0.00022903	0.010949	8.85e-05	0.00027802	0.00048436	0.00029292	0.026418	0.019825	0.0030257	9.2e-05	0.00020482	0.00028475	0.00065654	0.0033807	0.0011195	0.0003573	0.00065631	0.00032563
681	6	LRMESGLSDVTKDQ	LRMESGLSDVTKDQ	14	THEM6	MESGLSDVT	61.72	43.06	4322.72	Q8WUY1	LLRMESGLSDVTKDQ	0.00027756	0.00030879	0.00024121	0.0005895	0.00047824	0.00052398	0.0064125	0.010412	0.0070917	0.0064172	0.0066085	0.0074933	8.09e-05	0.00014902	0.00013416	0.0029975	0.003039	0.0033695	0.00022903	0.00017952	8.85e-05	0.00027802	0.00048436	0.00029292	0.00031366	0.00028094	0.00024342	9.2e-05	0.00020482	0.00028475	0.00065654	0.0033807	0.0011195	0.0003573	0.00065631	0.00032563
682	6	DKPIFVPLSNYRDVQ	DKPIFVPLSNYRDVQ	15	NAPSA	FVPLSNYRD	0.35	0.29	44.75	O96009	PSPGDKPIFVPLSNYRDVQY	0.00027756	0.00030879	0.00024121	0.0005895	0.00047824	0.00052398	0.044055	0.049663	0.054883	0.036856	0.035953	0.016564	8.09e-05	0.00014902	0.00013416	0.0068289	0.0070978	0.0082165	0.00022903	0.00017952	8.85e-05	0.00027802	0.00048436	0.00029292	0.00031366	0.00028094	0.00024342	9.2e-05	0.00020482	0.00028475	0.00065654	0.0033807	0.0011195	0.0003573	0.00065631	0.00032563
683	6	KNNYCLQINPASSINPDHL	KNNYCLQINPASSINPDHL	19	WWP2	YCLQINPAS	0.5	8.68	54.33	O00308	GKNNYCLQINPASSINPDHLT	0.00027756	0.00030879	0.00024121	0.0005895	0.00047824	0.00052398	0.0094078	0.015775	0.0081795	0.0058357	0.0064135	0.017254	8.09e-05	0.0073623	0.00013416	0.0026228	0.0072356	0.019938	0.00022903	0.00017952	8.85e-05	0.00027802	0.00048436	0.00029292	0.00031366	0.00028094	0.00024342	9.2e-05	0.00020482	0.00028475	0.010295	0.0033807	0.0011195	0.0003573	0.00065631	0.014222
684	6	EVEIFPPEDKKAIRSK	EVEIFPPEDKKAIRSK	16	NDUFAF4	IFPPEDKKA	84.3	44.26	9886.67	Q9P032	FEVEIFPPEDKKAIRSK	0.00027756	0.00030879	0.00024121	0.0005895	0.00047824	0.00052398	0.0091051	0.0080454	0.0093237	0.018206	0.016127	0.018076	8.09e-05	0.0016481	0.00013416	0.0050582	0.0050098	0.0062415	0.00022903	0.00017952	8.85e-05	0.00027802	0.00048436	0.00029292	0.00031366	0.00028094	0.01481	9.2e-05	0.00020482	0.00028475	0.00065654	0.0033807	0.0011195	0.0003573	0.00065631	0.00032563
685	6	LADHANSPNKKFYQ	LADHANSPNKKFYQ	14	HADHA	HANSPNKKF	88.61	87.8	11981.2	P40939	LLADHANSPNKKFYQ	0.00027756	0.00030879	0.00024121	0.0005895	0.00047824	0.00052398	0.006406	0.0046035	0.00060181	0.0062441	0.0047857	0.0060883	8.09e-05	0.00014902	0.0013192	0.001257	0.0013644	0.0016961	0.00022903	0.00017952	8.85e-05	0.00027802	0.0018494	0.0016811	0.00031366	0.00028094	0.00024342	9.2e-05	0.00020482	0.00028475	0.00065654	0.0033807	0.0011195	0.0003573	0.00065631	0.00032563
686	6	DPGDGTHSSAYCPDYTVRALSDL	DPGDGTHSSAYCPDYTVRALSDL	23	CNNM3	YCPDYTVRA	4.85	8.34	230.95	Q8NE01	PDPGDGTHSSAYCPDYTVRALSDLQ	0.00027756	0.00030879	0.00024121	0.0005895	0.00047824	0.00052398	0.018805	0.028568	0.021317	0.0082378	0.021603	0.0093666	8.09e-05	0.00014902	0.0087316	3.93e-05	0.0089584	0.0091965	0.00022903	0.00017952	8.85e-05	0.00027802	0.00048436	0.00029292	0.00031366	0.00028094	0.0093273	9.2e-05	0.00020482	0.00028475	0.00065654	0.0033807	0.0011195	0.012337	0.00065631	0.00032563
687	6	KNGRYSISRTEAADLC	KNGRYSISRTEAADLC	16	CD44	YSISRTEAA	1.36	0.16	93.65	P16070	EKNGRYSISRTEAADLCK	0.00027756	0.00030879	0.00024121	0.0005895	0.00047824	0.00052398	0.041849	0.015646	0.12529	0.031878	0.05097	0.058377	0.002081	0.00014902	0.0021689	0.0083397	0.0072356	0.015732	0.00022903	0.01429	0.014068	0.0081193	0.00048436	0.0086247	0.00031366	0.00028094	0.00024342	9.2e-05	0.00020482	0.00028475	0.00065654	0.0033807	0.0011195	0.0003573	0.00065631	0.00032563
688	6	AFQKASSIVYKKEGEQ	AFQKASSIVYKKEGEQ	16	CD4	FQKASSIVY	10.85	45.93	464.55	P01730	LAFQKASSIVYKKEGEQVEF	0.00027756	0.00030879	0.00024121	0.0005895	0.00047824	0.00052398	0.038475	0.029658	0.013124	0.028874	0.017298	0.030941	8.09e-05	0.0024574	0.00013416	0.0030458	0.0031148	0.0028946	0.003166	0.0029327	0.002539	0.0033375	0.0034345	0.0023158	0.00031366	0.00028094	0.00024342	9.2e-05	0.00020482	0.00028475	0.00065654	0.0033807	0.0011195	0.0003573	0.00065631	0.00032563
689	6	ASSGASGGKIDNSVLVL	ASSGASGGKIDNSVLVL	17	AIFM1	ASGGKIDNS	60.83	76.8	4193.87	O95831	MASSGASGGKIDNSVLVLI	0.00027756	0.00030879	0.00024121	0.0005895	0.00047824	0.064583	0.020005	0.027535	0.032068	0.0983	0.093765	0.10599	8.09e-05	0.00014902	0.00013416	0.047923	0.050029	0.058722	0.00022903	0.00017952	8.85e-05	0.12794	0.14076	0.11754	0.00031366	0.051418	0.00024342	9.2e-05	0.00020482	0.00028475	0.00065654	0.0033807	0.075451	0.0003573	0.00065631	0.00032563
690	6	RWLVIDPVPAAVPT	RWLVIDPVPAAVPT	14	CC2D1A	LVIDPVPAA	0.23	0.09	37.34	Q6P1N0	TTERWLVIDPVPAAVPTQ	0.00027756	0.00030879	0.00024121	0.0005895	0.00047824	0.00052398	0.010489	0.029772	0.02386	0.036814	0.027672	0.045001	0.028786	0.037729	0.043177	0.03722	0.042339	0.056611	0.00022903	0.00017952	8.85e-05	0.042467	0.0041244	0.026951	0.00031366	0.00028094	0.00024342	9.2e-05	0.00020482	0.00028475	0.00065654	0.0033807	0.0067824	0.0003573	0.00065631	0.029625
691	6	FSKYLADPSNLFVVS	FSKYLADPSNLFVVS	15	MEMO1	YLADPSNLF	0.04	1.84	20.26	Q9Y316	LFSKYLADPSNLFVVSS	0.00027756	0.00030879	0.00024121	0.0005895	0.00047824	0.00052398	0.00731	0.0098811	0.011513	0.0087224	0.0080037	0.011552	0.00837	0.010264	0.010241	0.0075662	0.012204	0.0077642	0.00022903	0.00017952	8.85e-05	0.0071844	0.0028621	0.010027	0.00031366	0.00028094	0.00024342	9.2e-05	0.00020482	0.00028475	0.00065654	0.0033807	0.0011195	0.0003573	0.00065631	0.00032563
692	6	QPFDYDPNEKSKHKF	QPFDYDPNEKSKHKF	15	VAPB	FDYDPNEKS	4.03	0.03	198.34	O95292	MLQPFDYDPNEKSKHKFM	0.00027756	0.00030879	0.00024121	0.0005895	0.00047824	0.00052398	0.055539	0.045847	0.053386	0.05952	0.037941	0.060012	0.047534	0.035217	0.050713	0.046249	0.042478	0.046273	0.00022903	0.0018485	8.85e-05	0.0063355	0.0053426	0.0051323	0.00031366	0.00028094	0.00024342	9.2e-05	0.00020482	0.00028475	0.00065654	0.0033807	0.0011195	0.024943	0.020201	0.019402
693	6	IDSYIKADDPSSYM	IDSYIKADDPSSYM	14	CLTC	YIKADDPSS	3.88	0.13	192.57	Q00610	EAIDSYIKADDPSSYMEV	0.00027756	0.00030879	0.00024121	0.0005895	0.00047824	0.00052398	0.050651	0.047899	0.059333	0.069433	0.06661	0.088309	0.017519	0.020883	0.023199	0.038435	0.037666	0.043118	0.00022903	0.00017952	8.85e-05	0.014762	0.016439	0.016523	0.0059639	0.010681	0.00024342	9.2e-05	0.00020482	0.00028475	0.083116	0.090038	0.085529	0.0076852	0.031936	0.013449
694	6	IPAWTFDMNTGAWVNHG	IPAWTFDMNTGAWVNHG	17	FAM171B	WTFDMNTGA	1.01	3.11	79.33	Q6P995	RIPAWTFDMNTGAWVNHGR	0.00027756	0.00030879	0.00024121	0.0005895	0.00047824	0.00052398	0.012111	0.01807	0.00023168	0.0051781	0.0074186	0.0077151	0.036395	0.043819	0.043189	0.012993	0.015643	0.017262	0.00022903	0.00017952	8.85e-05	0.0051176	0.0064581	0.0044313	0.00031366	0.00028094	0.00024342	9.2e-05	0.00020482	0.00028475	0.00065654	0.0033807	0.0011195	0.0003573	0.00065631	0.00032563
695	6	QPPEFRNESSLASTLK	QPPEFRNESSLASTLK	16	VMA21	FRNESSLAS	0.18	0	33.32	Q3ZAQ7	LQPPEFRNESSLASTLKT	0.00027756	0.00030879	0.00024121	0.0005895	0.00047824	0.00052398	0.092889	0.098954	0.10807	0.15098	0.15257	0.16893	0.053538	0.046681	0.00013416	0.018795	0.073872	0.087894	0.00022903	0.012637	8.85e-05	0.048839	0.016145	0.048318	0.00031366	0.00028094	0.00024342	9.2e-05	0.00020482	0.00028475	0.00065654	0.0033807	0.094517	0.025348	0.026784	0.00032563
696	6	YAQQLRKLRENSS	YAQQLRKLRENSS	13	LRPPRC	LRKLRENSS	85.98	56.32	10634.5	P42704	FYAQQLRKLRENSS	0.00027756	0.00030879	0.00024121	0.0005895	0.00047824	0.00052398	0.023466	0.01807	0.030797	0.018137	0.015227	0.017501	0.0059131	0.0046977	0.0059925	0.0046654	0.003859	0.004553	0.00022903	0.00017952	8.85e-05	0.0077011	0.0056802	0.0050822	0.00031366	0.00028094	0.00024342	0.0077525	0.00020482	0.00028475	0.00065654	0.0033807	0.0011195	0.0003573	0.00065631	0.00032563
697	6	VPGQPDLRHIVIDGSNVAMVHG	VPGQPDLRHIVIDGSNVAMVHG	22	KHNYN	IVIDGSNVA	0.16	1.86	31.78	O15037	NVPGQPDLRHIVIDGSNVAMVHGLQ	0.00027756	0.00030879	0.00024121	0.0005895	0.00047824	0.00052398	0.013084	0.011817	0.012078	0.032716	0.031212	0.024731	0.02676	0.030199	0.032802	0.026065	0.038245	0.03068	0.00022903	0.00017952	8.85e-05	0.00027802	0.00048436	0.00029292	0.00031366	0.0045852	0.00024342	9.2e-05	0.0040121	0.00028475	0.00065654	0.0033807	0.0011195	0.020224	0.023513	0.016357
698	6	EPGRTDLKHIVIDGSNVAIT	EPGRTDLKHIVIDGSNVAIT	20	N4BP1	IVIDGSNVA	0.08	2.11	24.93	O75113	NEPGRTDLKHIVIDGSNVAITHGLK	0.00027756	0.00030879	0.00024121	0.0005895	0.00047824	0.00052398	0.04453	0.040456	0.069631	0.046873	0.042682	0.075261	0.014595	0.038391	0.066085	0.034302	0.025152	0.046533	0.0084539	0.00017952	8.85e-05	0.00027802	0.00048436	0.00029292	0.00031366	0.00028094	0.00024342	9.2e-05	0.00020482	0.00028475	0.00065654	0.0033807	0.0011195	0.03128	0.014414	0.029761
699	6	DSIHRYHSDNSTKAAWDS	DSIHRYHSDNSTKAAWDS	18	CD53	YHSDNSTKA	10.54	0.13	452.22	P19397	TDSIHRYHSDNSTKAAWDSI	0.00027756	0.00030879	0.00024121	0.0005895	0.00047824	0.00052398	0.0071835	0.0063058	0.0042098	0.0062511	0.0051008	0.0045683	0.0055335	0.0037068	0.006641	0.0081596	0.0087709	0.0089349	0.00022903	0.0016121	8.85e-05	0.00027802	0.00048436	0.00029292	0.00031366	0.00028094	0.00024342	9.2e-05	0.00020482	0.00028475	0.00065654	0.0033807	0.0011195	0.0003573	0.00065631	0.00032563
700	6	KGNILNEKNSVASISTCDGL	KGNILNEKNSVASISTCDGL	20	ADAMDEC1	ILNEKNSVA	0.94	4.83	76.28	O15204	CYYKGNILNEKNSVASISTCDGLR	0.00027756	0.00030879	0.00024121	0.0005895	0.00047824	0.00052398	0.0087698	0.015144	0.048074	0.02605	0.0043432	0.043637	0.023386	0.00678	0.032992	0.030216	0.029645	0.040819	0.00022903	0.00017952	8.85e-05	0.00027802	0.00048436	0.00029292	0.00031366	0.00028094	0.00024342	9.2e-05	0.00020482	0.00028475	0.00065654	0.0033807	0.0011195	0.0003573	0.00065631	0.00032563
701	6	NPTYMNQNSNLQSAT	NPTYMNQNSNLQSAT	15	STAM2	YMNQNSNLQ	0.55	0.05	57.53	O75886	SNPTYMNQNSNLQSATG	0.00027756	0.00030879	0.00024121	0.0005895	0.00047824	0.00052398	0.01395	0.019217	0.0178	0.012253	0.014072	0.019136	0.033461	0.013126	0.018559	0.015471	0.015298	0.016132	0.00022903	0.00017952	8.85e-05	0.00027802	0.00048436	0.00029292	0.00031366	0.00028094	0.00024342	9.2e-05	0.00020482	0.00028475	0.012781	0.0033807	0.011249	0.018728	0.003762	0.0036047
702	6	LGQYISDFSVRALVD	LGQYISDFSVRALVD	15	CNNM4	YISDFSVRA	0.02	0.19	15	Q6P4Q7	SVLGQYISDFSVRALVDL	0.00027756	0.00030879	0.00024121	0.0005895	0.00047824	0.00052398	0.0052879	0.0083322	0.009465	0.003399	0.0089639	0.0077562	0.0095617	0.0066616	0.0053776	0.010165	0.010736	0.013674	0.00022903	0.00017952	8.85e-05	0.00027802	0.00048436	0.00029292	0.00031366	0.00028094	0.00024342	9.2e-05	0.00020482	0.00028475	0.00065654	0.0033807	0.0011195	0.0003573	0.00065631	0.00032563
703	6	AGPYFVSEDNMAFGKPA	AGPYFVSEDNMAFGKPA	17	TMEM222	YFVSEDNMA	0.91	0.32	74.91	Q9H0R3	FAGPYFVSEDNMAFGKPAK	0.00027756	0.00030879	0.00024121	0.0005895	0.00047824	0.00052398	0.030202	0.034032	0.015116	0.03669	0.038256	0.044122	0.01872	0.019304	0.014981	0.01952	0.017297	0.012136	0.00022903	0.00017952	8.85e-05	0.00027802	0.00048436	0.00029292	0.00031366	0.00028094	0.00024342	9.2e-05	0.00020482	0.00028475	0.00065654	0.0033807	0.0011195	0.0003573	0.00065631	0.00032563
704	6	KQENYIPDEDLTGKISSPR	KQENYIPDEDLTGKISSPR	19	ZFYVE9	YIPDEDLTG	6.66	0.09	302.07	O95405	KKQENYIPDEDLTGKISSPRT	0.00027756	0.00030879	0.00024121	0.0005895	0.00047824	0.00052398	0.023941	0.02438	0.0085468	0.034059	0.026254	0.035823	0.017556	0.017626	0.02084	0.012643	0.0073045	0.0088196	0.00022903	0.00017952	8.85e-05	0.00027802	0.00048436	0.00029292	0.00031366	0.00028094	0.00024342	9.2e-05	0.00020482	0.00028475	0.00065654	0.0033807	0.0011195	0.0003573	0.00065631	0.00032563
705	6	IEEYLKDPTQPILE	IEEYLKDPTQPILE	14	IFNGR2	YLKDPTQPI	3.83	0.28	190.87	P38484	QIEEYLKDPTQPILEA	0.00027756	0.00030879	0.00024121	0.0005895	0.00047824	0.00052398	0.0083048	0.010469	0.012347	0.01163	0.0088514	0.010353	0.0049046	0.0058819	0.006149	0.0049615	0.0074423	0.0060079	0.00022903	0.00017952	8.85e-05	0.00027802	0.00048436	0.00029292	0.00031366	0.00028094	0.00024342	9.2e-05	0.00020482	0.00028475	0.01146	0.0033807	0.0011195	0.0003573	0.00065631	0.00032563
706	6	DISAYTYERTLMMEQR	DISAYTYERTLMMEQR	16	SLC12A6	YTYERTLMM	0.74	0.75	67.24	Q9UHW9	SDISAYTYERTLMMEQRS	0.00027756	0.00030879	0.00024121	0.0005895	0.00047824	0.00052398	0.036323	0.037101	0.032351	0.019383	0.026862	0.018487	0.021021	0.021021	0.020907	0.030881	0.023099	0.03068	0.00022903	0.00017952	8.85e-05	0.00027802	0.00048436	0.00029292	0.00031366	0.00028094	0.00024342	9.2e-05	0.00020482	0.00028475	0.00065654	0.0033807	0.0011195	0.0003573	0.00065631	0.00032563
707	6	EPNAELIYEVTLKSFEK	EPNAELIYEVTLKSFEK	17	FKBP5	LIYEVTLKS	0.81	0.3	70.63	Q13451	IEPNAELIYEVTLKSFEKAK	0.00027756	0.00030879	0.00024121	0.0005895	0.00047824	0.00052398	0.015593	0.021942	0.022773	0.018622	0.020103	0.025881	0.011184	0.010994	0.015943	0.014383	0.0090962	0.019222	0.00022903	0.00017952	8.85e-05	0.00027802	0.00048436	0.00029292	0.00031366	0.00028094	0.00024342	9.2e-05	0.00020482	0.00028475	0.00065654	0.0033807	0.0011195	0.0096807	0.0044367	0.0060886
708	6	VPDYWIDGSNRDA	VPDYWIDGSNRDA	13	CAMK4	YWIDGSNRD	17.36	0.19	744.98	Q16566	LVPDYWIDGSNRDALS	0.00027756	0.00030879	0.00024121	0.0005895	0.00047824	0.00052398	0.010922	0.017998	0.016811	0.015299	0.017553	0.019719	0.0070407	0.0076288	0.014154	0.02068	0.017662	0.016516	0.00022903	0.00017952	8.85e-05	0.00027802	0.00048436	0.00029292	0.00031366	0.00028094	0.00024342	9.2e-05	0.00020482	0.00028475	0.018434	0.0033807	0.020647	0.0003573	0.00065631	0.00032563
709	6	KPGTFRNDNSAEMCR	KPGTFRNDNSAEMCR	15	TNFRSF10A	FRNDNSAEM	3.08	0.25	162.94	O00220	CKPGTFRNDNSAEMCRKC	0.00027756	0.00030879	0.00024121	0.0005895	0.00047824	0.00052398	0.022784	0.021196	0.027491	0.0070624	0.0096465	0.0053735	0.003887	0.011724	0.011739	0.0051912	0.0041898	0.0037163	0.00022903	0.0013971	8.85e-05	0.00027802	0.00048436	0.00029292	0.00031366	0.00028094	0.00024342	9.2e-05	0.00020482	0.00028475	0.00065654	0.0033807	0.0011195	0.0003573	0.00065631	0.0081181
710	6	*KHKVYACEVTHQGL	KHKVYACEVTHQGL	15	IGKC	YACEVTHQG	4.9	0.12	232.67	P01834	*LTLSKADYEKHKVYACEVTHQGLSSPVTKSFNR	0.045659	0.032907	0.036802	0.050576	0.031628	0.056636	26.911	24.64	6.6798	16.759	15.222	2.2433	24.671	23.325	4.8751	14.646	13.209	2.0403	0.00022903	0.00017952	8.85e-05	0.00027802	0.00048436	0.00029292	0.00031366	0.00028094	0.00024342	9.2e-05	0.00020482	0.00028475	0.00065654	0.0033807	0.0011195	0.0003573	0.00065631	0.00032563
711	6	TPLTEYNIDVDLPGSFK	TPLTEYNIDVDLPGSFK	17	TTC13	YNIDVDLPG	0.75	0.01	67.88	Q8NBP0	DTPLTEYNIDVDLPGSFKDHW	0.00027756	0.00030879	0.00024121	0.0005895	0.00047824	0.00052398	0.011052	0.014427	0.019439	0.015853	0.020321	0.012242	0.029336	0.041253	0.045503	0.038133	0.039348	0.050204	0.0066856	0.0073407	8.85e-05	0.00027802	0.00048436	0.00029292	0.00031366	0.00028094	0.00024342	9.2e-05	0.00020482	0.00028475	0.00065654	0.0033807	0.0065917	0.0003573	0.00065631	0.00032563
712	6	KFWEVISDEHGID	KFWEVISDEHGID	13	TUBB2B	WEVISDEHG	24.78	0.59	1097.38	Q9BVA1	AKFWEVISDEHGIDP	0.00027756	0.00030879	0.00024121	0.0005895	0.00047824	0.00052398	0.010814	0.010569	0.00023168	0.018552	0.021078	0.020212	0.0079207	0.0072636	0.010129	0.017646	0.013506	0.01877	0.00022903	0.00017952	8.85e-05	0.00027802	0.00048436	0.00029292	0.00031366	0.00028094	0.00024342	9.2e-05	0.00020482	0.00028475	0.00065654	0.0033807	0.0011195	0.0003573	0.00065631	0.00032563
713	6	YQIDSVVRACSDF	YQIDSVVRACSDF	13	KEAP1	YQIDSVVRA	26.94	59.45	1210.02	Q14145	MYQIDSVVRACSDFL	0.00027756	0.00030879	0.00024121	0.0005895	0.00047824	0.00052398	0.0072884	0.0080454	0.00023168	0.0030182	0.0054158	0.0060226	0.0099009	0.0078656	0.0082844	0.0031546	0.0058918	0.003068	0.00022903	0.00017952	8.85e-05	0.00027802	0.00048436	0.00029292	0.00031366	0.00028094	0.00024342	9.2e-05	0.00020482	0.00028475	0.00065654	0.0033807	0.0011195	0.0003573	0.00065631	0.00032563
714	6	KTVFVEDMTEEQLA	KTVFVEDMTEEQLA	14	USP14	FVEDMTEEQ	3.93	0.12	194.42	P54578	AKTVFVEDMTEEQLAS	0.00027756	0.00030879	0.00024121	0.0005895	0.00047824	0.00052398	0.0088239	0.00016636	0.014268	0.01696	0.019353	0.023252	0.0053538	0.0057142	0.0066186	0.02097	0.02489	0.024047	0.00022903	0.00017952	8.85e-05	0.00027802	0.00048436	0.00029292	0.00031366	0.00028094	0.00024342	9.2e-05	0.00020482	0.00028475	0.00065654	0.0033807	0.0011195	0.0003573	0.00065631	0.00032563
715	6	KNLLLEPSLEAKRQT	KNLLLEPSLEAKRQT	15	VPS37A	LLLEPSLEA	0.12	0.69	29.41	Q8NEZ2	RKNLLLEPSLEAKRQTV	0.00027756	0.00030879	0.00024121	0.0005895	0.00047824	0.00052398	0.0048986	0.0047469	0.0046195	0.0057388	0.0049058	0.0064662	0.0069398	0.0049839	0.0066521	0.0082188	0.0066981	0.0074326	0.0040922	0.00017952	8.85e-05	0.00027802	0.00048436	0.0047818	0.00031366	0.00028094	0.00024342	9.2e-05	0.00020482	0.00028475	0.00065654	0.0033807	0.0011195	0.0057032	0.00065631	0.00032563
716	6	KRLALEVTVHQKDQ	KRLALEVTVHQKDQ	14	SIRPG	LALEVTVHQ	3.56	0.29	180.89	Q9P1W8	SKRLALEVTVHQKDQS	0.00027756	0.00030879	0.00024121	0.0005895	0.00047824	0.00052398	0.0027791	0.0026244	0.0022179	0.0045627	0.0037528	0.0024895	0.00086725	0.00014902	0.00065403	0.0017948	0.0020852	0.0019901	0.00022903	0.00017952	8.85e-05	0.00027802	0.00048436	0.00029292	0.00031366	0.00028094	0.00024342	9.2e-05	0.00020482	0.00028475	0.00065654	0.0033807	0.0011195	0.0003573	0.00065631	0.00032563
717	6	KEGFHFEETLTGFK	KEGFHFEETLTGFK	14	PGM2	FHFEETLTG	0.83	0.04	71.33	Q96G03	LKEGFHFEETLTGFKW	0.00027756	0.00030879	0.00024121	0.0005895	0.00047824	0.00052398	0.0065855	0.0056074	0.0084338	0.0060295	0.0067435	0.01101	0.0064356	0.00014902	0.0075018	0.0066476	0.0065189	0.0086688	0.00022903	0.00017952	8.85e-05	0.00027802	0.00048436	0.00029292	0.00031366	0.00028094	0.00024342	9.2e-05	0.00020482	0.00028475	0.00065654	0.0033807	0.0011195	0.0003573	0.00065631	0.00032563
718	6	IVRFVCNDDVYSGP	IVRFVCNDDVYSGP	14	IGF2R	FVCNDDVYS	2.3	0.4	131.7	P11717	FIVRFVCNDDVYSGPL	0.00027756	0.00030879	0.00024121	0.0005895	0.00047824	0.00052398	0.033457	0.036125	0.044471	0.014814	0.015227	0.024813	0.027613	0.028354	0.031818	0.010455	0.01137	0.010252	0.00022903	0.00017952	8.85e-05	0.00027802	0.00048436	0.00029292	0.014269	0.018102	0.00024342	9.2e-05	0.00020482	0.00028475	0.00065654	0.0033807	0.0011195	0.0003573	0.00065631	0.00032563
719	6	DQPYHEIYTRDGNSYGRP	DQPYHEIYTRDGNSYGRP	18	LY75	YTRDGNSYG	19.09	0.12	822.41	O60449	CDQPYHEIYTRDGNSYGRPCE	0.00027756	0.00030879	0.00024121	0.0080148	0.00047824	0.0071895	0.053376	0.043282	0.047156	0.031982	0.027852	0.041184	0.0045929	0.006484	0.0092347	0.0036683	0.0030665	0.014948	0.00022903	0.00017952	8.85e-05	0.00027802	0.00048436	0.00029292	0.00031366	0.0055923	0.00024342	9.2e-05	0.00020482	0.00028475	0.00065654	0.0033807	0.0011195	0.0003573	0.00065631	0.00032563
720	6	KNNFEIQKSLDGFT	KNNFEIQKSLDGFT	14	OAS2	FEIQKSLDG	1.17	0.07	86.1	P29728	LKNNFEIQKSLDGFTI	0.00027756	0.00030879	0.00024121	0.0005895	0.00047824	0.00052398	0.017302	0.025097	0.027265	0.034613	0.030455	0.035741	8.09e-05	0.01204	0.013081	0.027497	0.025841	0.029248	0.00022903	0.00017952	8.85e-05	0.00027802	0.00048436	0.00029292	0.00031366	0.00028094	0.00024342	9.2e-05	0.00020482	0.00028475	0.00065654	0.0033807	0.0011195	0.0003573	0.00065631	0.00032563
721	6	KNQAFIEMNTEEAANTM	KNQAFIEMNTEEAANTM	17	PTBP1	FIEMNTEEA	1.49	0.05	98.88	P26599	GKNQAFIEMNTEEAANTMV	0.00027756	0.00030879	0.00024121	0.0005895	0.00047824	0.00052398	0.0069423	0.0080741	0.0091966	0.0073379	0.0079512	0.0071482	8.09e-05	0.011645	0.014087	0.01897	0.014547	0.019697	0.00022903	0.00017952	8.85e-05	0.00027802	0.0058857	0.00029292	0.00031366	0.00028094	0.00024342	9.2e-05	0.00020482	0.00028475	0.00065654	0.0033807	0.0011195	0.0003573	0.00065631	0.00032563
722	6	LAGKILVDVSNPTEQE	LAGKILVDVSNPTEQE	16	STEAP3	ILVDVSNPT	0.91	0.05	75.01	Q658P3	SDQLAGKILVDVSNPTEQEHLQH	0.00027756	0.00030879	0.00024121	0.0005895	0.00047824	0.00052398	0.035101	0.041518	0.051606	0.035942	0.042232	0.050103	0.059992	0.062155	0.06376	0.047609	0.063094	0.066011	0.00022903	0.00017952	0.0034012	0.00027802	0.00048436	0.00029292	0.00031366	0.00028094	0.00024342	0.011708	0.015824	0.00028475	0.00065654	0.0033807	0.0011195	0.0003573	0.00065631	0.00032563
723	6	QVQRYLSSRTEKAAVL	QVQRYLSSRTEKAAVL	16	SLC5A6	YLSSRTEKA	0.05	0.23	21.05	Q9Y289	AQVQRYLSSRTEKAAVLS	0.00027756	0.00030879	0.00024121	0.0005895	0.00047824	0.00052398	0.015907	0.0056791	0.0069928	0.0080994	0.012249	0.010353	0.0042629	0.0068392	0.00013416	0.0069014	0.0042587	0.0049224	0.0036544	0.0027905	8.85e-05	0.00027802	0.00048436	0.00029292	0.00031366	0.00028094	0.00024342	0.00060426	0.00058779	0.00028475	0.00065654	0.0033807	0.0011195	0.0036808	0.0025353	0.0046952
724	6	RLSLNIDPDAKVEEEPE	RLSLNIDPDAKVEEEPE	17	HSP90B1	LNIDPDAKV	8.9	1.26	389.19	P14625	LRLSLNIDPDAKVEEEPEE	0.00027756	0.00030879	0.00024121	0.0005895	0.00047824	0.00052398	0.00015463	0.0028396	0.0040544	7.2e-05	0.0055434	0.0028264	0.0043546	0.0042141	0.0042596	0.0037166	0.0068084	0.007229	0.00022903	0.00017952	8.85e-05	0.00027802	0.00048436	0.00029292	0.00031366	0.00028094	0.00024342	9.2e-05	0.00020482	0.00028475	0.00065654	0.0033807	0.0011195	0.0003573	0.00065631	0.00032563
725	6	SPKHAYVKDDTMFLKC	SPKHAYVKDDTMFLKC	16	TRAF1	YVKDDTMFL	2.98	3.21	159.16	Q13077	KLQSPKHAYVKDDTMFLKCI	0.0081483	0.0063012	0.005661	0.0081561	0.010051	0.00066208	0.058253	0.049448	0.017921	0.042414	0.035916	0.021634	0.02203	0.020429	0.020094	0.022844	0.022189	0.0088648	0.01359	0.0056913	0.011417	0.0085991	0.0086597	0.0049946	0.0090562	0.0084017	0.0072799	0.0087524	0.0051204	0.0055855	0.00065654	0.0033807	0.0011195	0.0063909	0.010898	0.0057705
726	6	VRKSNAAERRGPL	VRKSNAAERRGPL	13	HLA-DRA	RKSNAAERR	93.27	86.04	15277.3	P01903	GVRKSNAAERRGPL	0.00089545	0.00030879	0.00071685	0.0023217	0.0021124	0.0017872	0.0024655	0.0025384	0.0022179	0.0012461	0.0011102	0.0010353	0.0011643	0.00018948	0.00013416	0.00054631	0.00048169	0.00050053	0.00022903	0.00017952	8.85e-05	0.00027802	0.00048436	0.00029292	0.00031366	0.00028094	0.00024342	9.2e-05	0.00020482	0.00028475	0.00065654	0.0033807	0.0011195	0.0003573	0.00065631	0.00032563
727	6	YYLESLNKDKKHH	YYLESLNKDKKHH	13	NDUFB3	LESLNKDKK	59.88	49.91	4059.53	O43676	YYLESLNKDKKHH	0.0011344	0.00030879	0.00068608	0.002463	0.001803	0.0022949	0.00226	0.0015202	0.0025146	0.0016476	0.0011777	0.0011749	0.00060139	0.00050332	0.00066521	0.00086419	0.00075112	0.00073195	0.00022903	0.00017952	0.00076328	0.00027802	0.00048436	0.00029292	0.00031366	0.00028094	0.00024342	9.2e-05	0.00020482	0.00028475	0.00065654	0.0033807	0.0011195	0.0003573	0.00065631	0.00032563
728	6	LFIAPREPGAVSY	LFIAPREPGAVSY	13	NCSTN	FIAPREPGA	79.22	72.66	8050.39	Q92542	LFIAPREPGAVSY	0.016815	0.013198	0.014891	0.0066823	0.010818	0.00052398	0.066504	0.071706	0.07798	0.056973	0.049958	0.060965	0.02081	0.019837	0.022807	0.016256	0.014471	0.018016	0.00022903	0.00017952	8.85e-05	0.00027802	0.00728	0.00029292	0.00031366	0.00028094	0.00024342	9.2e-05	0.00020482	0.00028475	0.00065654	0.0033807	0.0011195	0.0003573	0.00065631	0.00032563
729	6	KVQWKVDNALQSGNS	KVQWKVDNALQSGNS	15	IGKC	WKVDNALQS	0.25	0.02	38.78	P01834	FYPREAKVQWKVDNALQSGNSQESVTEQD	1.7199	1.6925	1.4071	2.1523	2.548	2.0855	1.0984	1.2814	1.3377	2.1312	2.0706	2.3408	1.713	1.5021	1.9847	1.7316	1.7742	2.0627	0.00022903	0.00017952	8.85e-05	0.00027802	0.00048436	0.00029292	0.00031366	0.00028094	0.00024342	9.2e-05	0.00020482	0.00028475	0.00065654	0.0033807	0.0011195	0.0003573	0.00065631	0.00032563
